# Supplementary material for: Transcriptome profiling of immune rejection mechanisms in a porcine vascularized composite allotransplantation model
Source: Front Immunol. 2024 May 21;15:1390163. doi: 10.3389/fimmu.2024.1390163 (PMC11151749; doi:10.3389/fimmu.2024.1390163)
Supplement: Supplementary file 1 [file Table_1.xlsx]

## Sheet: S Table 1. 
S Table 1. Detailed information for each group and histological evaluations.
	Group	Tissue type	Treatment	Survival time			RNA - RIN Value
Group 1 Healthy control skin					BANFF Swine	BANFF 2007
	G1a	Healthy skin	Donor skin	0days	0	0	7.7
	G1b	Healthy skin	Donor skin	0days	0	0	5.6
	G1c	Healthy skin	Donor skin	0days	0	0	7
Group 2 TGMS-TAC injection skin	G2a	TGMS-TAC(R) skin	Repeated intra-graft TGMS-TAC administrations	88 days	4	4	7.2
	G2b	TGMS-TAC(R) skin	Repeated intra-graft TGMS-TAC administrations	91 days	minimum 2A	minimum 1	8.5
	G2c	TGMS-TAC(R) skin	Repeated intra-graft TGMS-TAC administrations	90 days	minimum 2A	minimum 1	8.2
Group 3 end-stage rejection skin	G3a	End-stage rejection skin	14 days of oral systemic tacrolimus followed by intra-graft injections of 1.25 mL/kg-graft Rapa-implant	36days	3	3A	7.7
	G3b	End-stage rejection skin	14 days of oral systemic tacrolimus followed by intra-graft injections of 1.25 mL/kg-graft Rapa-implant	65days	4	4	5.8
	G3c	End-stage rejection skin	14 days of oral systemic tacrolimus	56days	4	4	4.6
					Necrosis / atrophy	Lc infiltration
Group 4 Healthy control muscle	G4a	Healthy muscle	Donor muscle	0days	0	0	8
	G4b	Healthy muscle	Donor muscle	0days	0	0	7.9
	G4c	Healthy muscle	Donor muscle	0days	0	0	7.6
Group 5 TGMS-TAC injection muscle	G5a	TGMS-TAC(R) muscle	Repeated intra-graft TGMS-TAC administrations	88 days	3	1	7.3
	G5b	TGMS-TAC(R) muscle	Repeated intra-graft TGMS-TAC administrations	89 days	2	1	7.5
	G5c	TGMS-TAC(R) muscle	Repeated intra-graft TGMS-TAC administrations	90 days	2	1	7.8
Group 6 end-stage rejection muscle	G6a	End-stage rejection muscle	14 days of oral systemic tacrolimus followed by intra-graft injections of 1.25 mL/kg-graft Rapa-implant	36days	2	3	8.1
	G6b	End-stage rejection muscle	14 days of oral systemic tacrolimus followed by intra-graft injections of 1.25 mL/kg-graft Rapa-implant	65days	3	2	5.8
	G6c	End-stage rejection muscle	14 days of oral systemic tacrolimus	56days	3	3	5
BANFF Swine34； BANFF 200735; Necrosis/atrophy: Myofiber damage, fibrosis/fatty infiltration between myofibers; Lc infiltration: leukocyte infiltration
