# Supplementary material for: Transcriptome profiling of immune rejection mechanisms in a porcine vascularized composite allotransplantation model
Source: Front Immunol. 2024 May 21;15:1390163. doi: 10.3389/fimmu.2024.1390163 (PMC11151749; doi:10.3389/fimmu.2024.1390163)
Supplement: Supplementary file 2 [file Table_2.xlsx]

## Sheet: All genes information
#ID	gene_name	nr_symbol	G1a_FPKM	G1a_count	G1b_FPKM	G1b_count	G1c_FPKM	G1c_count	G2a_FPKM	G2a_count	G2b_FPKM	G2b_count	G2c_FPKM	G2c_count	G3a_FPKM	G3a_count	G3b_FPKM	G3b_count	G3c_FPKM	G3c_count	G4a_FPKM	G4a_count	G4b_FPKM	G4b_count	G4c_FPKM	G4c_count	G5a_FPKM	G5a_count	G5b_FPKM	G5b_count	G5c_FPKM	G5c_count	G6a_FPKM	G6a_count	G6b_FPKM	G6b_count	G6c_FPKM	G6c_count	Group1_vs_Group2_DESeq2_Pvalue	Group1_vs_Group2_DESeq2_log2FC	Group1_vs_Group2_DESeq2_(Pvalue_0.01_FC_1.5)_regulated	Group1_vs_Group3_DESeq2_Pvalue	Group1_vs_Group3_DESeq2_log2FC	Group1_vs_Group3_DESeq2_(Pvalue_0.01_FC_1.5)_regulated	Group1_vs_Group4_DESeq2_Pvalue	Group1_vs_Group4_DESeq2_log2FC	Group1_vs_Group4_DESeq2_(Pvalue_0.01_FC_1.5)_regulated	Group2_vs_Group5_DESeq2_Pvalue	Group2_vs_Group5_DESeq2_log2FC
NewGene_1000	--	--	0	0	0	0	0	0	0.081462	2	0	0	0.31131	5	0.113601	2	2.75657	32	1.27998	18	0	0	0	0	0	0	0	0	0.012427	1	0	0	0	0	0	0	0	0	--	--	--	--	--	--	--	--	--	--	--
NewGene_10001	--	--	0	0	0	0	0	0	0.108586	2	0	0	0	0	0	0	0	0	0	0	0	0	0	0	0	0	0.278512	7	0.056029	2	0	0	0	0	0	0	0	0	--	--	--	--	--	--	--	--	--	--	--
NewGene_10021	--	--	0.589657	49	1.73265	123	0.504214	39	0.815876	58	0.338165	29	0.463979	33	0.466141	34	0.150539	10	1.44016	100	0.071252	7	0.110056	10	0	0	0.246857	25	0.281081	25	0.065269	6	0.096118	9	0.964288	72	0	0	0.271257	-0.852803	normal	0.608397	-0.515766	normal	0.05579	-2.25351	normal	--	--
NewGene_1004	--	--	0.127223	5	0	0	0.12193	5	0	0	0.373645	13	0.133401	4	0	0	0	0	0.932214	31	1.29358	52	3.86822	157	1.08992	40	0.101916	5	0.276684	12	0.278504	11	0.338018	13	1.03028	36	0	0	--	--	--	--	--	--	4.90172e-11	6.20322	up	--	--
NewGene_10042	--	--	0	0	0	0	0	0	0	0	0	0	0	0	0	0	0	0	0	0	0	0	0.017881	2	0	0	0	0	1.77854	115	0.86371	50	0.970004	62	0.761292	20	0	0	--	--	--	--	--	--	--	--	--	--	--
NewGene_10043	--	--	0	0	0	0	0	0	0	0	0	0	0	0	0	0	0	0	0	0	0	0	0	0	0.063653	4	0	0	0.191786	13	0.456392	25	0.709661	45	0.498525	29	0	0	--	--	--	--	--	--	--	--	--	--	--
NewGene_10044	--	--	0	0	0	0	0	0	0	0	0	0	0	0	0	0	0	0	0	0	0	0	0	0	0	0	0.035141	3	0.404965	20	0.328687	15	0.874055	42	0.435105	19	0	0	--	--	--	--	--	--	--	--	--	--	--
NewGene_10050	--	--	0	0	0	0	0	0	0.79506	68	0.534456	33	0	0	0.745602	35	0.236532	17	2.31837	143	0	0	0	0	0	0	0.262328	11	1.42022	124	0.936304	63	0.346038	20	0.273882	23	1.46365	97	--	--	--	--	--	--	--	--	--	0.375184	1.32137
NewGene_10075	--	--	0.114578	3	0.631991	21	0.530956	15	0.155743	6	0	0	0.368589	8	0	0	0	0	0	0	0	0	0.057976	2	0.130539	3	0	0	0.529808	22	0.692168	20	0.284889	8	0.14006	6	0	0	--	--	--	--	--	--	--	--	--	--	--
NewGene_10081	--	C8H6orf118	0.18781	6	0.977562	24	0.21076	4	0	0	0	0	0	0	0.319465	8	2.44197	51	0.131624	4	0	0	0.141301	5	0	0	0	0	0	0	0	0	0	0	0.926471	19	0	0	--	--	--	--	--	--	--	--	--	--	--
NewGene_10086	--	--	1.83895	144	0.851346	61	1.45419	110	0.981359	72	0.356978	27	0.448837	32	0.792519	59	0.10319	7	0.162212	12	0	0	0.020407	2	0	0	1.27091	120	0.203323	18	0.0288	3	0.098475	9	0.598562	45	0	0	0.0583938	-1.21037	normal	0.043476	-1.89131	normal	1.33442e-05	-5.78169	down	0.910058	-0.123894
NewGene_1009	--	--	2.99849	185	1.40454	127	2.53678	250	1.78985	146	1.66301	112	0.718296	53	0.912352	87	1.31221	92	0.57714	46	0.077687	10	0.055294	8	0.227004	18	1.05375	83	0.37659	35	0.18467	16	0.399312	25	1.28682	109	1.14554	97	0.101565	-0.829529	normal	0.0555819	-1.1208	normal	5.48442e-05	-2.49248	down	0.0478729	-1.23553
NewGene_10096	--	--	0	0	0	0	0	0	0.155927	8	0.09239	5	0.199283	10	0.686171	33	0	0	1.04994	49	1.25735	72	0	0	0.693601	37	0.605877	39	0.337826	20	0.083023	5	0.298531	16	0.518987	25	0	0	--	--	--	--	--	--	--	--	--	--	--
NewGene_10097	--	--	0.232468	3	0	0	0	0	0	0	0	0	0	0	0	0	0	0	0	0	0	0	0	0	0	0	0	0	0	0	0	0	0	0	0	0	0	0	--	--	--	--	--	--	--	--	--	--	--
NewGene_10098	--	--	2.47498	287	1.27912	128	2.75149	296	1.30411	138	1.74618	208	2.22455	223	1.35322	142	1.0692	93	0.752486	80	0.481234	61	0.997255	129	0.502477	59	2.18247	310	2.38313	297	2.55055	290	3.63553	428	1.35476	143	0	0	0.623359	-0.229663	normal	0.0642727	-0.989815	normal	0.984618	0.0105367	normal	0.0563467	0.820408
NewGene_10099	--	--	0.17363	4	0.650761	11	0	0	0	0	0	0	0	0	0.075042	2	0	0	0	0	0	0	0	0	0	0	0.210637	5	0	0	0	0	0	0	0	0	0	0	--	--	--	--	--	--	--	--	--	--	--
NewGene_1010	--	--	1.19044	115	0.676398	50	1.15445	74	0.969969	69	0.567106	54	0.110608	9	0.542946	48	0.785971	54	0.349356	39	0.392067	20	0.093444	8	0.063312	8	0.352643	49	0.356177	25	0.323493	29	0.165371	21	0.551114	47	0	0	0.29916	-0.846585	normal	0.417482	-0.55708	normal	0.107625	-1.2542	normal	0.804709	-0.204822
NewGene_10101	--	--	1.02437	33	0	0	0.165498	5	0.551533	17	0.149277	5	0	0	0.590129	17	0.379747	10	0.753299	22	0	0	0	0	0.024982	1	0.018085	1	0	0	0	0	0.048648	2	0.274963	8	0	0	--	--	--	--	--	--	--	--	--	--	--
NewGene_10104	--	--	0.472033	58	1.31078	139	0.672136	76	0.962219	108	0.402494	51	0.321344	34	0.830728	91	2.17496	201	0.303877	33	0.010545	2	0.034203	5	0.016193	2	0.222448	34	0.25928	34	0.161993	20	0.161568	20	0.252867	28	0	0	0.438942	-0.546986	normal	0.609578	0.434406	normal	0.000271999	-3.52659	down	0.115304	-1.00357
NewGene_10108	--	--	0	0	0	0	0	0	0	0	0.202812	5	0.08591	2	0.144439	3	0	0	0	0	0.048803	2	0	0	0	0	0.198877	6	0	0	0	0	0.062923	2	0	0	3.98532	61	--	--	--	--	--	--	--	--	--	--	--
NewGene_10110	--	--	0	0	0	0	0	0	0	0	0	0	0	0	0.178586	2	0	0	0	0	0	0	0.309809	4	0	0	0.278785	4	0	0	0	0	0	0	0	0	0	0	--	--	--	--	--	--	--	--	--	--	--
NewGene_10115	--	--	0	0	0	0	0	0	0	0	0	0	0	0	0.127677	2	0	0	0	0	0	0	0	0	0	0	0	0	0.15906	2	0	0	0	0	0	0	0	0	--	--	--	--	--	--	--	--	--	--	--
NewGene_1012	--	--	0.14563	7	0.460493	18	0	0	0.278015	12	0.037765	2	0.11465	5	0.245913	10	0.217255	8	0	0	0	0	0	0	0	0	0.168139	10	0	0	0.106626	5	0.071778	4	0.052714	3	0	0	--	--	--	--	--	--	--	--	--	--	--
NewGene_10126	--	--	0.591331	79	0.556391	65	0.150369	19	0.129478	16	0.338818	36	0.124409	15	0.6662	77	0.188907	20	0.406173	30	0.218725	32	0.44475	66	0.553625	65	1.2828	196	1.91121	266	1.10694	122	1.93358	221	0.527897	64	0	0	--	--	--	0.777147	-0.265307	normal	0.0525626	1.43217	normal	2.69457e-09	3.26266
NewGene_10128	--	--	0	0	0	0	0	0	0	0	0	0	0	0	0	0	0	0	0	0	0	0	0	0	0	0	0	0	0.459288	11	0.640829	14	0	0	0	0	0	0	--	--	--	--	--	--	--	--	--	--	--
NewGene_1013	--	--	0.105352	3	0	0	0	0	0	0	0.307396	7	0	0	0.219551	4	0	0	0	0	0	0	0	0	0	0	0	0	0	0	0	0	0.397598	9	0	0	0	0	--	--	--	--	--	--	--	--	--	--	--
NewGene_10141	--	--	0.317536	9	0.256877	7	0	0	1.57875	37	0.414933	13	0.296454	7	0	0	0	0	0	0	0	0	0	0	0	0	0	0	0	0	0	0	0	0	0	0	0	0	--	--	--	--	--	--	--	--	--	--	--
NewGene_10158	--	--	0	0	0.992991	20	0.325307	10	0	0	0	0	0	0	0.06766	2	0	0	0	0	0	0	0	0	0	0	0	0	0	0	0	0	0.165582	4	0	0	0	0	--	--	--	--	--	--	--	--	--	--	--
NewGene_10173	--	--	0	0	0	0	0	0	0	0	0	0	0	0	0	0	0	0	0	0	0.761404	18	0	0	0.348709	8	0	0	0	0	0	0	0	0	0	0	0	0	--	--	--	--	--	--	--	--	--	--	--
NewGene_10174	--	--	0.890252	42	0	0	0.706673	31	0.076405	4	0.188625	9	0.092109	4	0	0	0.452641	16	0.667424	28	0	0	0	0	0	0	0.026507	2	0	0	0	0	0	0	0	0	0	0	--	--	--	--	--	--	--	--	--	--	--
NewGene_1022	--	--	0.37612	10	0	0	0	0	0.539468	6	0.137693	2	0	0	0	0	0	0	1.24666	13	0.081927	3	0.173227	5	0	0	0	0	0.718466	20	0.445487	12	0.465426	8	0	0	0	0	--	--	--	--	--	--	--	--	--	--	--
NewGene_10220	--	--	0	0	0	0	0	0	0	0	0	0	0	0	0	0	0	0	0	0	0	0	0	0	0	0	0.589532	9	0	0	0	0	0	0	0	0	0	0	--	--	--	--	--	--	--	--	--	--	--
NewGene_1023	--	--	0.007175	3	0.035011	9	0	0	0	0	0	0	0.019549	5	0.006892	2	0.055779	13	0	0	0.012492	5	0.005032	2	0.217047	39	0.050802	19	2.71477	862	0.721566	209	3.36477	992	0.384265	104	0.594824	126	--	--	--	--	--	--	--	--	--	--	--
NewGene_10237	--	--	0.574866	41	0	0	0.320984	21	0.241936	16	0.484018	35	0.538004	33	0.723323	46	0.633269	34	0.316678	20	0.086745	7	0.068913	6	0	0	0.069158	6	0.247621	19	0	0	0	0	0.087953	6	0	0	--	--	--	0.516932	0.938077	normal	--	--	--	--	--
NewGene_10239	--	--	0.168669	4	0	0	0	0	0.13075	3	0.400648	9	0	0	0	0	0.513785	9	0.400934	8	0	0	0	0	0	0	0	0	0	0	0	0	0	0	0	0	0	0	--	--	--	--	--	--	--	--	--	--	--
NewGene_1024	--	--	0.234059	33	0.185184	23	0.070847	9	0.069125	9	0.025609	4	0.107884	13	0.09033	12	0.021228	3	0.081405	10	0.010061	2	0.032378	5	0.105485	15	0.101797	18	0.722175	98	0.249505	34	0.786646	110	1.13415	142	0.972155	96	--	--	--	--	--	--	--	--	--	--	--
NewGene_10240	--	--	1.6398	183	6.36353	584	1.49381	134	3.49484	330	2.74091	324	1.56659	155	1.82997	168	5.16752	283	2.41575	212	0.029603	5	0.034258	6	0	0	0.802772	105	0.195204	21	0.264781	35	0.119107	19	1.98212	163	2.86536	145	0.729284	-0.232938	normal	0.628897	-0.337071	normal	1.63435e-07	-5.00981	down	0.000106197	-2.30912
NewGene_1025	--	--	0	0	0	0	0	0	0	0	0	0	0	0	0.077743	2	0	0	0	0	0.067634	2	0.178196	4	0	0	0	0	0.59206	11	0.580541	10	0.231346	4	0	0	0	0	--	--	--	--	--	--	--	--	--	--	--
NewGene_10263	--	--	0.644262	19	0	0	0	0	0	0	0	0	0	0	0	0	0	0	0	0	0	0	0	0	0	0	0	0	0.36586	6	0	0	0	0	0	0	0	0	--	--	--	--	--	--	--	--	--	--	--
NewGene_10266	--	LOC116153041	0.204247	6	0	0	0	0	0	0	0	0	0	0	0	0	0	0	0	0	0	0	0	0	0	0	0.313147	10	0.148456	5	0	0	0	0	0	0	0	0	--	--	--	--	--	--	--	--	--	--	--
NewGene_10276	--	--	0	0	0	0	0	0	0	0	0	0	0	0	0.190492	2	0	0	0	0	0	0	0	0	0	0	0	0	0	0	0	0	0	0	0	0	0	0	--	--	--	--	--	--	--	--	--	--	--
NewGene_10279	--	--	0	0	0	0	0	0	0	0	0	0	0	0	0	0	0	0	0.871009	8	0	0	0	0	0	0	0	0	0	0	0	0	0	0	0	0	0	0	--	--	--	--	--	--	--	--	--	--	--
NewGene_10280	--	--	0	0	0	0	0	0	0	0	0	0	0	0	0	0	0	0	0	0	0	0	0	0	0	0	0	0	0.042824	1	0	0	0.204578	3	0	0	0	0	--	--	--	--	--	--	--	--	--	--	--
NewGene_10284	--	--	0	0	0	0	0	0	0.115166	2	0.368711	7	0	0	0	0	0.25727	4	0	0	0	0	0	0	0	0	0	0	0	0	0	0	0.059305	2	0	0	0	0	--	--	--	--	--	--	--	--	--	--	--
NewGene_1029	--	--	0	0	0	0	0	0	0	0	0.365407	5	0	0	0	0	0	0	0	0	0	0	0	0	0	0	0	0	0	0	0	0	0	0	0	0	0	0	--	--	--	--	--	--	--	--	--	--	--
NewGene_10290	--	--	0	0	0	0	0	0	0	0	0.606025	14	0	0	0	0	0	0	0	0	0	0	0	0	0	0	0	0	0.316907	7	0.118042	3	0	0	0	0	0	0	--	--	--	--	--	--	--	--	--	--	--
NewGene_10299	--	--	0.675954	14	0	0	0	0	0	0	0.0911	3	0	0	0	0	0.056946	2	0	0	0.193156	7	0	0	0.320535	11	0	0	0	0	0	0	0.178861	6	0	0	0	0	--	--	--	--	--	--	--	--	--	--	--
NewGene_10312	--	--	0	0	0	0	0	0	0.520433	6	0	0	0	0	0	0	0	0	0	0	0	0	0	0	0	0	0	0	0.196602	3	0	0	0	0	0.303837	4	0	0	--	--	--	--	--	--	--	--	--	--	--
NewGene_1033	--	--	0	0	0	0	0	0	0	0	0	0	0	0	0	0	0	0	0	0	0	0	0	0	0	0	0	0	0.442931	4	0	0	0	0	0	0	0	0	--	--	--	--	--	--	--	--	--	--	--
NewGene_10333	--	--	0.186053	18	0.241989	20	0.115466	11	0	0	0	0	0	0	0	0	0	0	0	0	1.92981	155	3.08957	221	2.09514	143	0.04693	5	5.23113	454	7.3178	514	3.43917	250	0.117198	11	0	0	--	--	--	--	--	--	5.09202e-20	4.84563	up	--	--
NewGene_10337	--	--	0	0	0	0	0	0	0	0	0	0	0	0	0	0	0	0	0	0	0	0	0	0	0.232978	4	0	0	0.633993	12	0	0	0.174356	3	0	0	0	0	--	--	--	--	--	--	--	--	--	--	--
NewGene_10339	--	--	0.019407	3	0	0	0	0	0	0	0	0	0	0	0	0	0	0	0	0	0.679615	109	0.974038	144	1.03383	155	0	0	0.208971	34	1.36203	198	0.062054	10	0	0	0	0	--	--	--	--	--	--	1.38567e-17	8.57217	up	--	--
NewGene_1034	--	--	0.535976	12	0	0	0.413001	9	0.294643	6	0.289631	7	0.336938	7	0	0	0.480687	8	1.50332	29	0.284065	7	0.17008	4	0	0	0.250185	7	0	0	0	0	0.317835	7	0	0	0	0	--	--	--	--	--	--	--	--	--	--	--
NewGene_10345	--	--	10.545	1834	16.7009	2833	17.3095	3062	10.5286	1746	4.6769	754	5.0187	811	6.40066	1049	12.6333	1331	7.67869	1155	2.38784	410	2.81601	561	2.65707	414	1.86497	387	2.36611	450	1.13044	177	1.7601	302	3.63324	565	13.3575	1220	0.00390118	-1.21997	down	0.010688	-0.969272	normal	0.00675142	-1.0412	down	0.000708953	-1.62013
NewGene_10346	--	LOC102284868	0.896046	29	0	0	1.5402	45	0.471643	14	0.210713	7	0.351226	10	0.256915	8	0.771551	19	1.08575	31	0.491428	17	0.676826	24	0.826878	27	0	0	0.339941	12	0.679936	21	1.7787	57	0	0	0	0	--	--	--	--	--	--	--	--	--	--	--
NewGene_10347	--	--	0.090324	7	0.205264	12	0.22663	14	0.108761	7	0.085818	6	0.164624	10	0.473716	29	1.19464	53	0.346984	21	1.64111	95	5.37663	317	1.72629	97	0.024345	2	0.518185	35	0.280416	19	2.70968	163	0.926768	57	6.7584	309	--	--	--	--	--	--	4.62993e-15	5.42332	up	--	--
NewGene_10350	--	--	0	0	0	0	0	0	0	0	0	0	0	0	0	0	0	0	0	0	1.68033	28	0	0	0	0	0	0	0	0	0	0	0	0	0	0	0	0	--	--	--	--	--	--	--	--	--	--	--
NewGene_10353	--	--	0.222711	5	0.720064	14	0.581866	12	0	0	0	0	0	0	0.58071	12	0	0	0	0	0	0	0	0	0	0	0	0	0	0	0	0	0	0	0	0	0	0	--	--	--	--	--	--	--	--	--	--	--
NewGene_10354	--	--	1.01625	67	0.884712	51	0.641936	37	0.464009	29	0.451365	30	0.056666	4	0.619064	33	1.42435	71	0.661688	39	0.137099	3	0	0	0	0	0.093286	8	0.240155	5	0.103161	7	0.024259	2	0	0	0	0	0.143828	-1.31895	normal	0.911134	0.0885069	normal	0.00300612	-4.27033	down	--	--
NewGene_1036	--	--	0.632537	36	0.45388	22	0.611902	32	1.28922	66	0	0	0.143802	7	0.160824	8	1.41862	60	1.35886	67	0	0	0	0	0	0	0.073675	5	0.032507	2	0.206087	12	0	0	0.108989	6	0	0	--	--	--	--	--	--	--	--	--	--	--
NewGene_10376	--	--	0	0	0	0	0	0	0	0	0	0	0	0	0	0	0	0	0	0	0	0	0	0	0	0	0	0	0	0	0.143576	2	0	0	0.480156	6	0	0	--	--	--	--	--	--	--	--	--	--	--
NewGene_10380	--	--	0	0	0	0	0	0	0	0	0	0	0	0	0	0	0	0	0	0	0	0	0	0	0	0	0	0	0.364258	6	0.171275	3	0	0	0.663056	10	0	0	--	--	--	--	--	--	--	--	--	--	--
NewGene_10387	--	--	0.229235	12	0	0	0.369927	18	0.481295	23	0.161616	9	0.161366	8	0.415593	20	0	0	0.783265	37	0	0	0	0	0	0	0.126625	9	0	0	0.199125	11	0.030597	2	0	0	0	0	--	--	--	--	--	--	--	--	--	--	--
NewGene_10397	--	--	0.475255	25	1.25562	56	0.885366	42	0.544842	26	1.37849	73	0.545521	25	0.460343	22	0.681668	27	1.56142	72	0	0	0.09332	6	0.061409	4	0.331654	21	0.458765	26	0.252607	13	0.130317	7	1.40285	66	2.06976	76	0.98504	-0.0150674	normal	0.928528	0.081884	normal	--	--	--	--	--
NewGene_10399	--	CUL7	0.268159	9	0.623879	18	0.52216	16	0.642311	20	0.035175	2	0	0	0.179419	6	1.47509	37	0.238914	7	0	0	0	0	0	0	0.038858	2	0.033019	2	0.046957	2	0.096093	4	0.512656	16	2.86245	68	--	--	--	--	--	--	--	--	--	--	--
NewGene_10400	--	--	0.331783	5	0	0	0	0	0	0	0	0	0	0	0	0	0	0	0	0	0	0	0	0	0	0	0	0	0	0	0	0	0	0	0	0	0	0	--	--	--	--	--	--	--	--	--	--	--
NewGene_10402	--	--	0	0	0	0	0	0	0	0	0	0	0	0	0	0	0	0	0	0	0.520618	8	0	0	0	0	0	0	0	0	0	0	0	0	0	0	0	0	--	--	--	--	--	--	--	--	--	--	--
NewGene_10411	--	--	0.693844	56	1.58872	52	1.69097	71	1.55078	62	0.886825	39	1.11625	53	0.877348	41	2.11095	78	1.3274	53	3.01507	257	1.73596	193	1.42544	120	0.24787	32	6.82125	644	6.79838	357	4.26942	354	2.9436	164	2.05818	40	0.762195	-0.168228	normal	0.840788	0.142081	normal	1.48596e-11	3.13003	up	0.00172177	3.04641
NewGene_10415	--	--	0	0	0	0	0.100034	3	0.919297	19	0	0	0.85528	17	0.287961	6	0.472563	8	0	0	0	0	0	0	0	0	0.969742	26	0	0	0	0	0	0	0	0	0	0	--	--	--	--	--	--	--	--	--	--	--
NewGene_10416	--	--	0	0	0	0	0	0	0	0	0	0	0	0	0.157349	4	0	0	0	0	0	0	0	0	0	0	0.245241	8	0.072159	2	0	0	0	0	0.321223	7	0	0	--	--	--	--	--	--	--	--	--	--	--
NewGene_10427	--	--	0	0	0	0	0	0	0	0	0	0	0.309053	7	0	0	0	0	0	0	0	0	0	0	0	0	0	0	0	0	0.244244	6	0.207861	4	0	0	0	0	--	--	--	--	--	--	--	--	--	--	--
NewGene_10429	--	CCDC169	0	0	0.123634	16	0.036169	5	0.717457	99	5.08757	778	1.99274	258	1.79199	241	0.088074	10	0.146109	20	0.024465	4	0.018108	3	0.013175	3	0.884585	163	0.394274	64	0.121218	18	0.187836	29	0.882827	121	0	0	1.8993e-07	5.67082	up	--	--	--	--	--	--	0.00690845	-2.29137
NewGene_10433	--	--	0	0	0	0	0	0	0.353921	7	0.191185	4	0	0	0	0	0	0	0	0	0	0	0	0	0	0	0	0	0	0	0	0	0.189482	6	0.379591	10	0	0	--	--	--	--	--	--	--	--	--	--	--
NewGene_10445	--	--	0	0	1.43224	14	0.195645	2	0	0	0	0	0	0	0.133548	2	0	0	0	0	0	0	0	0	0	0	0	0	0.270005	4	0.348763	4	0	0	0	0	0	0	--	--	--	--	--	--	--	--	--	--	--
NewGene_10452	--	--	1.80855	163	3.08426	239	4.41481	364	1.73378	143	0.879225	81	0.812106	63	2.43765	196	0.911126	62	3.75154	300	0.035641	4	0.09749	10	0.031664	3	0.318247	35	0.461384	45	0.12509	11	0.085453	8	0.919174	75	0	0	0.00679916	-1.40623	down	0.581867	-0.353103	normal	2.3171e-08	-4.0241	down	0.0123908	-1.59038
NewGene_10455	--	--	0.118997	2	0	0	0	0	0	0	0	0	0	0	0.236414	2	0	0	0.274281	3	0.523691	5	0.2496	6	0.297451	3	0.662114	8	0.64831	7	0	0	0.138339	2	0.197294	4	0	0	--	--	--	--	--	--	--	--	--	--	--
NewGene_10486	--	--	0.556332	68	0.212362	23	0.789621	89	0.560385	63	0.6021	75	0.885697	94	0.420411	46	1.12306	104	0.815033	89	0.257942	35	0.15317	21	0.309572	39	0.267994	41	0.423701	56	0.456929	55	0.4811	60	1.09041	121	0	0	0.479314	0.471262	normal	0.406614	0.648351	normal	0.413269	0.583108	normal	0.478937	-0.407936
NewGene_10513	--	--	0	0	0	0	0	0	0.125738	2	0	0	0	0	0.119878	2	0	0	0.200272	3	0.097864	2	0.317822	5	0.07804	2	0.320042	6	0.449298	7	0.161854	3	0.12147	2	0	0	0	0	--	--	--	--	--	--	--	--	--	--	--
NewGene_10523	--	--	6.34415	244	11.0253	340	24.4394	981	1.2465	48	0.504879	21	0.641424	25	2.74224	94	3.17098	98	0	0	0	0	0.193413	11	0	0	0.096464	4	0	0	0.277247	11	0.180927	7	0.285907	14	0	0	2.77449e-10	-4.0153	down	0.0131855	-2.8092	normal	0.00389995	-5.58866	down	--	--
NewGene_10525	--	--	0	0	0	0	0	0	0	0	0	0	0	0	0	0	0	0	0	0	0	0	0	0	0	0	0	0	0.891506	17	0	0	0	0	0	0	0	0	--	--	--	--	--	--	--	--	--	--	--
NewGene_10534	--	--	0	0	0	0	0	0	0	0	0	0	0	0	0	0	0	0	0	0	0.030945	2	0.331262	17	0	0	0	0	0.876733	43	0.426249	20	0.500514	24	0	0	0	0	--	--	--	--	--	--	--	--	--	--	--
NewGene_10538	--	--	0.486834	12	0	0	0.458591	9	0.050976	2	0	0	0	0	0.631362	11	0	0	0	0	0	0	0.135859	4	0.242237	6	0.111971	4	0.234417	6	0.143221	4	0	0	0.83148	11	0	0	--	--	--	--	--	--	--	--	--	--	--
NewGene_10550	--	--	0	0	0	0	0	0	0	0	0	0	0	0	0	0	0	0	0	0	0	0	0	0	0	0	0	0	0	0	0	0	0.168412	2	0	0	0	0	--	--	--	--	--	--	--	--	--	--	--
NewGene_10553	--	--	1.12211	16	5.49907	68	3.79297	50	3.01388	40	0.814686	12	0	0	1.74939	23	0.989404	11	1.67326	22	0	0	0	0	0	0	0	0	0.446674	7	0.500212	7	0	0	1.02526	14	0	0	0.303113	-1.46068	normal	--	--	--	--	--	--	--	--
NewGene_10561	--	--	0	0	0	0	0	0	0	0	0	0	0.347149	4	0.209359	3	0	0	0	0	0.172279	3	0	0	0	0	0.373198	6	0	0	0	0	0	0	0	0	0	0	--	--	--	--	--	--	--	--	--	--	--
NewGene_10563	--	--	1.21361	89	2.28246	144	0.60536	46	2.38599	159	3.11224	226	1.81727	107	2.66855	152	0.512186	27	1.81107	121	0.208539	19	0.420901	38	0.436009	33	3.97128	321	1.49186	112	1.5861	83	0.781014	51	2.72175	159	0.828885	49	0.203182	0.784912	normal	0.852153	0.152336	normal	0.74275	-0.242319	normal	0.90321	0.0599069
NewGene_10564	--	--	0.95942	157	2.01532	180	0.267814	32	1.44976	217	0.929075	155	0.888481	107	0.753127	100	0.505018	62	1.73981	202	0.011055	2	0.025799	5	0.02718	6	0.554389	109	0.301029	53	0.017609	3	0.030064	5	2.25025	185	1.35196	158	0.619111	0.354297	normal	0.933364	0.0672874	normal	--	--	--	0.0642364	-1.66441
NewGene_10576	--	--	0	0	0.531799	14	0	0	0.267093	8	0	0	0	0	0	0	0	0	0	0	0	0	0	0	0	0	0	0	0	0	0	0	0	0	0.493337	14	0	0	--	--	--	--	--	--	--	--	--	--	--
NewGene_10588	--	--	0	0	0	0	0	0	0	0	0	0	0	0	0	0	0	0	0	0	1.31349	26	0.45261	12	0.298948	7	0	0	0	0	0	0	0.093312	3	0	0	0	0	--	--	--	--	--	--	--	--	--	--	--
NewGene_10595	--	--	0.170868	2	0	0	0	0	0	0	0	0	0	0	0	0	0	0	0	0	0	0	0	0	0	0	0	0	0	0	0	0	0	0	0	0	0	0	--	--	--	--	--	--	--	--	--	--	--
NewGene_1060	--	--	1.24216	16	0	0	0	0	0.339673	5	0.241645	4	0	0	0.34404	4	0	0	0.375266	5	0	0	0	0	0	0	0.581647	10	0.422631	7	0	0	0	0	1.43275	17	0	0	--	--	--	--	--	--	--	--	--	--	--
NewGene_10600	--	--	0.855274	57	1.97049	91	1.51391	44	0.422233	19	0.388111	25	0.088399	6	0.587395	37	0.189997	10	0.052037	4	0.097398	8	0.358673	13	0.310024	11	0.425049	17	1.0692	56	0.552056	26	0.566905	28	0.183237	9	2.70781	65	0.0149934	-1.9856	normal	0.0804368	-1.83584	normal	0.149125	-1.18345	normal	--	--
NewGene_10612	--	--	5.22189	211	8.11311	283	4.91359	183	3.81547	142	3.92327	162	5.63227	197	3.83268	139	7.0359	215	6.60569	238	9.33533	409	9.66387	431	5.60383	230	8.26823	409	13.884	602	11.8173	468	7.55509	310	19.814	726	7.79291	226	0.362058	-0.403477	normal	0.930097	-0.0448449	normal	4.60434e-06	2.08197	up	0.000124096	1.74754
NewGene_10617	--	--	0	0	0	0	0	0	0	0	0	0	0	0	0	0	0.160451	3	0	0	0.105351	2	0.188328	4	0	0	0	0	0	0	0	0	0.517185	11	0.920428	16	0	0	--	--	--	--	--	--	--	--	--	--	--
NewGene_10618	--	--	0	0	0	0	0	0	0	0	0	0	0	0	0	0	0	0	0	0	0.77796	12	0	0	0	0	0	0	0	0	0	0	0	0	0	0	0	0	--	--	--	--	--	--	--	--	--	--	--
NewGene_1065	--	--	0	0	0	0	0	0	0	0	0	0	0	0	0	0	0	0	0	0	0.453365	6	0	0	0	0	0	0	0	0	0	0	0	0	0	0	0	0	--	--	--	--	--	--	--	--	--	--	--
NewGene_10658	--	--	0.371713	15	0.695426	25	0.156585	6	0.046096	2	0.674353	28	0	0	0.234123	9	0	0	0	0	0	0	0	0	0	0	0	0	0.16123	7	0	0	0.225534	10	0.550132	21	0	0	--	--	--	--	--	--	--	--	--	--	--
NewGene_10659	--	FAM126B	3.67991	1340	4.30689	1378	4.31987	1384	2.90497	955	3.31981	1127	3.53119	1042	3.66444	1220	2.958	782	4.53918	1500	1.4062	511	1.6646	618	2.26321	791	4.44359	1806	5.62498	2113	3.02025	952	3.67668	1233	4.41646	1411	3.20213	852	0.146033	-0.356189	normal	0.769266	-0.0981669	normal	0.292929	0.345929	normal	0.0236541	0.732123
NewGene_10660	--	--	0	0	0	0	0	0	0	0	0	0	0	0	0	0	0	0	0	0	0	0	0	0	0.002587	1	0	0	0	0	0.005721	1	0	0	0	0	0	0	--	--	--	--	--	--	--	--	--	--	--
NewGene_10661	--	--	0.154086	4	0	0	0	0	0	0	0	0	0	0	0	0	0	0	0.667188	13	0	0	0	0	0	0	0	0	0.123271	3	0	0	0.067666	2	1.00086	20	0	0	--	--	--	--	--	--	--	--	--	--	--
NewGene_10665	--	CUL7	0.132166	12	0	0	0.275016	23	0.77278	64	0.460717	43	0.084431	7	0.320017	26	0.122027	9	1.06949	86	0	0	0.03341	4	0	0	0	0	0	0	0.057095	6	0	0	0.11864	10	0.830119	54	--	--	--	--	--	--	--	--	--	--	--
NewGene_10668	--	ATP11B	0	0	0	0	0	0	0	0	0	0	0	0	0	0	0	0	0	0	0.397122	40	0.028464	4	0.097148	11	0	0	0.847895	94	0.534068	54	0.754663	71	0.878082	82	0	0	--	--	--	--	--	--	--	--	--	--	--
NewGene_1067	--	--	0	0	0	0	0.497638	9	0.32389	6	0	0	0	0	0	0	0.682474	11	0	0	0	0	0	0	0	0	0	0	0	0	0	0	0	0	0	0	0	0	--	--	--	--	--	--	--	--	--	--	--
NewGene_10675	--	--	0.977288	56	1.6306	66	1.52354	61	0.415495	25	0.276212	18	0.789882	33	0.63379	37	1.07509	30	1.55441	46	1.44882	127	1.657	125	0.614931	57	0.32866	21	0.90089	81	0.693608	55	0.572977	44	0.214079	18	0	0	0.0638337	-1.21647	normal	0.425761	-0.559783	normal	5.63068e-05	2.19892	up	0.118297	1.29031
NewGene_10685	--	--	1.9374	65	0.221478	7	0.692366	21	0.26855	9	0.160841	6	0.203902	6	0.279399	10	0	0	0.275273	7	0.205327	7	0.312244	12	0.280047	10	0.12102	5	0.23984	9	0.023931	1	0.061093	3	0	0	0	0	--	--	--	--	--	--	--	--	--	--	--
NewGene_10694	--	--	0	0	0	0	0	0	0	0	0	0	0.110207	2	0	0	0	0	0	0	0	0	0.211234	4	0	0	0	0	0	0	0	0	0	0	0	0	0	0	--	--	--	--	--	--	--	--	--	--	--
NewGene_10699	--	LOC109554977	0.297621	37	0.069427	8	0.130446	8	0.270483	28	0.259602	28	0.210388	9	0.085587	10	0	0	0.111094	13	0.632638	65	0.456273	62	0.671438	59	0.646128	78	2.38943	225	1.8681	185	1.23799	144	0.74268	49	0	0	--	--	--	--	--	--	9.61952e-06	3.31955	up	1.88853e-05	3.22374
NewGene_1070	--	--	0.12924	2	0	0	0.473533	6	0	0	0.278104	4	0	0	0	0	0	0	0	0	0	0	0	0	0	0	0	0	0.067589	1	0	0	0.233773	4	0	0	0	0	--	--	--	--	--	--	--	--	--	--	--
NewGene_10707	--	--	0.201495	5	0	0	0	0	0	0	0	0	0	0	0	0	0.746662	15	0	0	0	0	0	0	0	0	0	0	0	0	0	0	0	0	0	0	0	0	--	--	--	--	--	--	--	--	--	--	--
NewGene_10709	--	--	1.32849	161	0.854534	90	2.01732	225	0.859179	96	0.745619	93	0.589488	62	0.758288	83	0.260277	24	0.312412	34	0.030356	4	0.119894	17	0.016292	2	0.237721	36	0.260917	34	0.055582	7	0.191456	24	0.65245	72	0	0	0.0735611	-0.871394	normal	0.0211227	-1.60986	normal	0.00110579	-2.83256	down	0.00606955	-1.68575
NewGene_10718	--	--	5.78563	480	4.63827	333	7.16438	547	2.92872	223	2.52434	214	3.09937	222	6.7418	502	4.88019	306	0.836744	62	0.525988	48	0.358577	33	0.39634	34	2.38587	243	1.70302	152	1.73618	142	1.25386	106	2.46811	186	3.75748	224	0.00137745	-0.985158	down	0.489172	-0.468488	normal	4.957e-07	-2.09357	down	0.505304	-0.200025
NewGene_10722	--	SEC22A	0	0	0.695056	9	0	0	0	0	0	0	0	0	0.077708	1	0	0	0	0	0	0	0	0	0	0	0	0	0	0	0	0	0	0	0	0	0	0	--	--	--	--	--	--	--	--	--	--	--
NewGene_10725	--	--	0	0	0	0	0	0	0.108334	3	0	0	0	0	0	0	0	0	1.89623	37	0	0	0	0	0	0	0.284361	8	0	0	0	0	0	0	0	0	0	0	--	--	--	--	--	--	--	--	--	--	--
NewGene_10728	--	--	0	0	0	0	0	0	0	0	0	0	0	0	0	0	0	0	0	0	0	0	0	0	0	0	0.278785	4	0	0	0	0	0	0	0	0	0	0	--	--	--	--	--	--	--	--	--	--	--
NewGene_1073	--	--	0	0	0	0	0	0	0	0	0	0	0	0	0	0	0	0	0	0	0.039287	2	0	0	0.408953	20	0	0	0	0	0	0	0.038186	2	0	0	0	0	--	--	--	--	--	--	--	--	--	--	--
NewGene_1074	--	--	0.022261	3	0.625982	18	0.018624	2	0	0	0.086216	3	0	0	0.089042	8	0	0	0	0	0.252754	14	1.69445	107	0.717456	49	0.106851	5	0.775945	31	0.89641	34	0.255492	23	0.635844	19	0	0	--	--	--	--	--	--	--	--	--	--	--
NewGene_10741	--	--	0	0	0	0	0	0	0	0	0	0	0	0	0	0	1.48803	22	0	0	0	0	0	0	0	0	0	0	0	0	0	0	0	0	0	0	0	0	--	--	--	--	--	--	--	--	--	--	--
NewGene_10760	--	--	0	0	0	0	0	0	0	0	0.075576	3	0	0	0.131196	4	0	0	0	0	0	0	0	0	0	0	0	0	0	0	0.116429	3	0.473738	13	0	0	0	0	--	--	--	--	--	--	--	--	--	--	--
NewGene_10761	--	--	0.581196	29	0	0	0	0	0.405554	19	1.25832	63	0.543569	24	0.610089	27	0.215706	8	0.227557	10	0	0	0	0	0	0	1.03071	63	0	0	0.376348	19	0	0	0.568174	26	0	0	--	--	--	--	--	--	--	--	--	--	--
NewGene_10765	--	--	1.08199	55	0.230203	10	0.600408	28	0	0	0.104818	6	0	0	0.08687	4	0.052793	2	0.22412	10	0	0	0.130675	8	0	0	0.448117	28	0.294601	16	0.351613	18	0.156486	8	0	0	0	0	--	--	--	--	--	--	--	--	--	--	--
NewGene_10771	--	--	0.363395	7	0	0	0.26508	5	0.62591	10	0	0	0	0	0	0	2.13604	27	0.265911	4	0	0	0	0	0	0	0	0	0	0	0	0	0.108337	2	0	0	0	0	--	--	--	--	--	--	--	--	--	--	--
NewGene_10773	--	--	0.235637	16	2.32375	128	0.482125	29	0.47616	28	0.078172	6	0.176588	10	0.328957	19	0	0	0.389754	23	0	0	0	0	0	0	0	0	0	0	0	0	0	0	0	0	1.48965	69	--	--	--	--	--	--	--	--	--	--	--
NewGene_10791	--	--	0.147998	4	0	0	0	0	0	0	0.15464	5	0	0	0	0	0	0	0	0	0	0	0	0	0	0	0	0	0	0	0	0	0.513161	14	0.710031	17	0	0	--	--	--	--	--	--	--	--	--	--	--
NewGene_10793	--	--	0.189084	5	1.11619	26	0.194654	5	0	0	0.050811	2	0	0	0	0	0	0	0	0	0	0	0	0	0	0	0	0	0.070454	2	0.075932	2	0.073997	2	0.5085	13	0	0	--	--	--	--	--	--	--	--	--	--	--
NewGene_10794	--	--	0	0	0	0	0	0	0	0	0	0	0	0	0.49893	8	0	0	0	0	0	0	0.345586	7	0	0	0	0	0.083633	2	0	0	0	0	0	0	0	0	--	--	--	--	--	--	--	--	--	--	--
NewGene_10797	--	--	1.31487	326	2.09714	387	1.85172	423	2.18961	499	1.65878	419	2.15191	461	1.96288	437	1.19316	224	3.90633	857	0.046559	13	0.150028	42	0.152564	39	2.79276	849	1.35247	361	0.988784	241	0.49992	126	2.96528	668	5.89618	1048	0.308326	0.313858	normal	0.309617	0.52915	normal	0.000142258	-2.14134	down	0.886006	0.0531783
NewGene_10800	--	--	0	0	1.36673	15	0.229048	3	0.508628	6	0	0	0.083467	1	0.622598	7	0	0	0	0	0.514821	7	0.216768	3	0.514665	7	0	0	0.203271	3	1.00339	13	0.078556	1	0	0	0	0	--	--	--	--	--	--	--	--	--	--	--
NewGene_10808	--	--	0	0	0.510974	10	0.36908	8	0	0	0	0	0	0	0.229567	5	0	0	0	0	4.37232	101	6.65239	157	1.35315	30	0	0	1.2684	30	0.852425	18	0.93408	21	0	0	0	0	--	--	--	--	--	--	--	--	--	--	--
NewGene_10816	--	--	0	0	0	0	0	0	0	0	0	0	0	0	0	0	0	0	0	0	0	0	0	0	0	0	0	0	0.1668	3	0	0	0	0	0	0	0	0	--	--	--	--	--	--	--	--	--	--	--
NewGene_10823	--	--	0	0	0	0	0	0	0.434085	6	0	0	0	0	0	0	0	0	0	0	0	0	0	0	0	0	0	0	0	0	0	0	0	0	0	0	0	0	--	--	--	--	--	--	--	--	--	--	--
NewGene_10824	--	--	0	0	0	0	0	0	0	0	0	0	0	0	0	0	0	0	0	0	0	0	0	0	0	0	0	0	0	0	0.269718	3	0	0	0	0	0	0	--	--	--	--	--	--	--	--	--	--	--
NewGene_10826	--	--	0	0	1.15857	25	0	0	0	0	0	0	0	0	0.573309	14	0	0	0.553765	12	0	0	0	0	0	0	0	0	0.05286	2	0	0	0	0	0.088325	2	0	0	--	--	--	--	--	--	--	--	--	--	--
NewGene_10829	--	--	0	0	0	0	0	0	0	0	0	0	0.198959	4	0.230192	5	0	0	0.528915	11	0	0	0	0	0	0	0	0	0.198894	5	0	0	0	0	0	0	0	0	--	--	--	--	--	--	--	--	--	--	--
NewGene_1083	--	--	0	0	0	0	0	0	0	0	0	0	0	0	0	0	0	0	0	0	0	0	0	0	0	0	0	0	0.17992	3	0.560879	7	0	0	0	0	0	0	--	--	--	--	--	--	--	--	--	--	--
NewGene_10845	--	--	0	0	0	0	0	0	0	0	0	0	0	0	0	0	0	0	0	0	0.15767	2	0.418947	5	0	0	0	0	0	0	0	0	0	0	0	0	0	0	--	--	--	--	--	--	--	--	--	--	--
NewGene_10850	--	--	0.244097	4	0	0	0	0	0	0	0	0	0	0	0	0	0	0	0	0	0.15767	2	0	0	0	0	0.171456	4	0	0	0	0	0.188873	2	0	0	0	0	--	--	--	--	--	--	--	--	--	--	--
NewGene_1088	--	--	1.14167	67	1.10489	55	1.10461	61	0.682772	40	0.130967	7	0.47454	24	0.383612	21	0.425891	20	0.546821	32	0.065791	5	0.223827	15	0.193234	12	0.241671	19	1.264	84	1.09251	71	0.46265	31	0.219743	14	0.764868	36	0.107137	-1.31882	normal	0.120167	-1.17058	normal	0.19898	-1.04483	normal	0.106441	1.59031
NewGene_10888	--	--	0	0	1.18989	9	0	0	0	0	0	0	0	0	0	0	0	0	0	0	0	0	0	0	0	0	0	0	0	0	0	0	0	0	0	0	0	0	--	--	--	--	--	--	--	--	--	--	--
NewGene_1089	--	--	0	0	0	0	0	0	0	0	0	0	0	0	0.00821	2	0	0	0	0	3.86088	303	0.34499	38	1.6908	101	0	0	6.70086	280	5.29814	234	2.57193	87	0.570078	28	0	0	--	--	--	--	--	--	--	--	--	--	--
NewGene_10891	--	--	0.283669	4	0	0	0	0	0	0	0	0	0	0	0	0	0	0	0	0	0	0	0	0	0	0	0	0	0	0	0	0	0	0	0	0	0	0	--	--	--	--	--	--	--	--	--	--	--
NewGene_10897	--	--	0	0	0	0	0	0	0	0	0	0	0.682204	7	0	0	0	0	0	0	0	0	0	0	0	0	0	0	0	0	0	0	0	0	0	0	0	0	--	--	--	--	--	--	--	--	--	--	--
NewGene_10899	--	--	0	0	1.17063	16	0	0	0.283552	5	0	0	0.243631	4	0	0	0	0	0	0	0	0	0	0	0	0	0	0	0.211048	4	0	0	0	0	0	0	0	0	--	--	--	--	--	--	--	--	--	--	--
NewGene_10900	--	--	0.374765	12	0	0	0	0	0	0	0	0	0	0	0.069716	2	0	0	0	0	0	0	0	0	0	0	0	0	0	0	0	0	0	0	0	0	0	0	--	--	--	--	--	--	--	--	--	--	--
NewGene_10905	--	--	0	0	0	0	0	0	0	0	0	0	0	0	0	0	0	0	0	0	0	0	0	0	0	0	0	0	0.513533	8	0	0	0	0	0	0	0	0	--	--	--	--	--	--	--	--	--	--	--
NewGene_10906	--	--	0	0	0	0	0	0	0	0	0	0	0	0	0	0	0	0	0	0	0	0	0	0	0	0	0	0	0.27977	5	0	0	0	0	0	0	0	0	--	--	--	--	--	--	--	--	--	--	--
NewGene_10907	--	--	0	0	0	0	0	0	0	0	0	0	0	0	0	0	3.01673	70	6.38211	174	0	0	0.039517	2	0	0	0	0	0	0	0	0	0	0	13.0473	363	0	0	--	--	--	--	--	--	--	--	--	--	--
NewGene_1091	--	--	0	0	0	0	0	0	0	0	0	0	0	0	0	0	0	0	0	0	0	0	0	0	0	0	0	0	0.0952	2	0.095294	1	0.227262	3	0	0	0	0	--	--	--	--	--	--	--	--	--	--	--
NewGene_10920	--	--	0	0	0	0	0	0	0.232442	21	0.048309	5	0	0	0.062083	6	0.323805	24	0.926745	79	0	0	0.057514	6	0	0	0.067396	8	0	0	0	0	0	0	0	0	0	0	--	--	--	--	--	--	--	--	--	--	--
NewGene_10921	--	--	0	0	0	0	0	0	0.501007	10	0.546449	12	0	0	0	0	0	0	0	0	0	0	0	0	0	0	0	0	0	0	0	0	0	0	0	0	0	0	--	--	--	--	--	--	--	--	--	--	--
NewGene_10926	--	--	0	0	0	0	0	0	0	0	0	0	0	0	0	0	0	0	0	0	0	0	0	0	0	0	0	0	0	0	0	0	0.51019	7	0	0	0	0	--	--	--	--	--	--	--	--	--	--	--
NewGene_10927	--	--	0.581659	9	0.110998	2	0	0	0.411001	8	0.26061	5	0	0	0.059238	2	0	0	0.560304	11	0	0	0	0	0	0	0	0	0	0	0	0	0	0	0	0	0	0	--	--	--	--	--	--	--	--	--	--	--
NewGene_10928	--	--	2.06106	113	1.56027	74	1.73765	88	8.65501	433	37.4435	2082	2.44317	115	4.22846	207	53.1017	2188	23.8314	1157	0.101013	6	0.031824	2	0	0	1.12991	76	0.232787	14	0.259887	14	0.202649	12	24.8575	1231	1.19979	47	6.74356e-05	3.24108	up	4.80879e-08	3.94682	up	0.000440919	-3.64506	down	1.52746e-06	-4.68171
NewGene_10933	--	--	0	0	0	0	0	0	0	0	0.178235	4	0	0	0	0	0	0	0.748589	13	0	0	0	0	0	0	0	0	0	0	0	0	0	0	0	0	0	0	--	--	--	--	--	--	--	--	--	--	--
NewGene_1094	--	--	0	0	0	0	0	0	0	0	0	0	0	0	0	0	0	0	0	0	0	0	0	0	0.035759	5	0	0	0.746886	110	0.543954	73	1.68001	232	0	0	0	0	--	--	--	--	--	--	--	--	--	--	--
NewGene_10944	--	--	0.942185	24	0.778441	17	0.865189	20	0.968062	23	0.797985	21	0.892186	20	0.288126	7	1.85939	35	0.893777	20	0.270363	8	0.140822	4	0.233192	6	0.854926	27	0.119404	4	0.178481	5	0.197449	5	2.10823	48	0	0	--	--	--	--	--	--	--	--	--	--	--
NewGene_10950	--	--	0	0	0	0	0	0	0	0	0	0	0	0	0.47072	6	0	0	0	0	0	0	0	0	0.090149	2	0	0	0	0	0	0	0	0	0	0	0	0	--	--	--	--	--	--	--	--	--	--	--
NewGene_10954	--	--	0	0	0	0	0	0	0	0	0	0	0	0	0	0	0	0	0	0	0.547792	13	0.204193	5	0.937082	21	0	0	1.33354	30	1.17915	24	0.933883	20	0.263403	5	0	0	--	--	--	--	--	--	--	--	--	--	--
NewGene_10959	--	--	0.081642	2	0	0	1.15803	16	0	0	0	0	0	0	0.133792	2	0	0	0	0	0	0	0	0	0	0	0	0	0	0	0	0	0	0	0	0	0	0	--	--	--	--	--	--	--	--	--	--	--
NewGene_10970	--	--	0	0	0	0	0	0	0	0	0	0	0	0	0	0	0	0	0	0	0	0	0	0	0	0	0	0	0	0	0.379338	10	0	0	0	0	0	0	--	--	--	--	--	--	--	--	--	--	--
NewGene_10975	--	--	0	0	0	0	0	0	0	0	0	0	0	0	0	0	0	0	0	0	0.081554	3	0.071933	3	0.0539	2	0	0	0.09507	4	0.17839	6	0.716235	25	0	0	0	0	--	--	--	--	--	--	--	--	--	--	--
NewGene_10977	--	--	0.964216	29	0	0	0	0	0	0	0	0	0	0	0.058574	2	0	0	0	0	0	0	0	0	0	0	0	0	0	0	0	0	0	0	0	0	0	0	--	--	--	--	--	--	--	--	--	--	--
NewGene_10981	--	--	0	0	0	0	0.059593	3	0	0	0.12199	6	0.193866	2	0.208828	7	0	0	0.548661	19	0	0	0	0	0	0	0.209475	10	0	0	0	0	0.107512	3	2.04665	66	3.00982	79	--	--	--	--	--	--	--	--	--	--	--
NewGene_10982	--	--	0	0	0	0	0	0	0	0	0.114101	4	0	0	0.195265	7	0	0	1.33742	41	0	0	0	0	0.025744	1	0	0	0	0	0	0	0.017839	1	0	0	0	0	--	--	--	--	--	--	--	--	--	--	--
NewGene_10988	--	--	0	0	0	0	0	0	0	0	0	0	0	0	0	0	0	0	0	0	0	0	0	0	0	0	0	0	0.318119	4	0	0	0	0	0	0	0	0	--	--	--	--	--	--	--	--	--	--	--
NewGene_10992	--	--	4.16291	448	9.51326	884	7.94144	786	6.05755	598	1.92069	211	1.73832	151	1.69693	164	4.72201	384	4.66313	437	0.282891	33	0.212256	26	0.118168	13	0.908808	120	2.81361	326	2.70427	285	0.344099	38	2.62265	257	2.30214	178	0.0405284	-1.17379	normal	0.0806993	-0.950148	normal	1.58566e-10	-3.46571	down	0.912779	-0.081404
NewGene_10994	--	CUL7	0.213736	3	0	0	0	0	0	0	0	0	0	0	0	0	0	0	0	0	0	0	0	0	0	0	0	0	0	0	0	0	0	0	0	0	0	0	--	--	--	--	--	--	--	--	--	--	--
NewGene_11002	--	--	0	0	0	0	0	0	0	0	0	0	0	0	0	0	0	0	0	0	0	0	0	0	0	0	0.250148	4	0.215268	3	0	0	0	0	0	0	0	0	--	--	--	--	--	--	--	--	--	--	--
NewGene_11003	--	--	0	0	0	0	0	0	0.020698	2	0	0	0.073997	5	0.169724	14	0	0	0	0	0	0	0	0	0	0	0.042369	4	1.22201	96	3.162	173	0.554577	44	0	0	0.988016	65	--	--	--	--	--	--	--	--	--	--	--
NewGene_11006	--	--	0	0	0	0	0	0	0	0	0	0	0	0	0	0	0	0	0	0	0	0	0	0	0	0	0	0	0.477179	6	0	0	0	0	0	0	0	0	--	--	--	--	--	--	--	--	--	--	--
NewGene_11016	--	--	1.32715	116	2.16409	160	4.29603	354	0.214617	20	0.020382	3	0.05796	5	0.285507	25	0.348639	26	0.344259	30	0.073701	8	0	0	0	0	0.4737	52	0.18575	20	0.108478	11	0.224625	9	0.089901	8	0	0	5.98903e-08	-4.4744	down	2.12324e-05	-2.78929	down	7.79603e-06	-4.85974	down	--	--
NewGene_11025	--	--	0.968443	57	0	0	0.659697	36	0.102142	6	0.08842	6	0.141579	8	0.332244	18	0.136315	6	0	0	0.055549	4	0	0	0	0	0.084028	6	0	0	0	0	0	0	0.452783	24	0	0	--	--	--	--	--	--	--	--	--	--	--
NewGene_11035	--	--	0	0	0	0	0	0	0	0	0	0	0	0	0.190492	2	0	0	0	0	0	0	0	0	0	0	0	0	0.433799	7	0	0	0.104388	2	0	0	0	0	--	--	--	--	--	--	--	--	--	--	--
NewGene_1104	--	--	0.06583	2	0	0	0	0	0	0	0	0	0	0	0	0	0	0	0	0	3.40018	109	1.16646	36	0.143097	5	0	0	0	0	0.147706	4	0.122094	5	0.062893	2	0	0	--	--	--	--	--	--	--	--	--	--	--
NewGene_11044	--	--	2.01234	171	0	0	0.896505	76	0	0	0.08869	9	0.109026	10	0.050032	4	0.154796	13	0.068544	5	0.069019	6	0.144131	13	0	0	1.73984	201	1.13803	90	0.477387	41	0.296883	30	0	0	0	0	--	--	--	--	--	--	--	--	--	7.84547e-05	4.04479
NewGene_11045	--	--	0	0	0	0	0	0	0	0	0	0	0	0	0	0	0	0	0	0	0	0	0	0	0	0	0	0	0	0	0	0	0	0	0	0	5.7592	53	--	--	--	--	--	--	--	--	--	--	--
NewGene_1105	--	NHLRC3	1.04198	63	0.611589	30	1.3108	66	2.18518	107	3.61929	218	2.97923	161	3.02231	167	1.084	43	4.88746	247	0.175407	12	0.22066	16	0.256428	17	4.89962	372	2.12646	139	0.618735	39	1.8441	116	2.97893	154	0.836272	38	0.00179224	1.685	up	0.0266522	1.65777	normal	--	--	--	0.929108	0.0590986
NewGene_11056	--	--	0	0	1.12481	22	0.94483	20	0	0	0.086098	2	0.304464	6	0	0	0	0	0.501733	10	0	0	0	0	0	0	0.065568	2	0	0	0	0	0	0	0	0	0	0	--	--	--	--	--	--	--	--	--	--	--
NewGene_11058	--	--	0.851592	36	0.079206	4	1.93929	77	0.528686	16	0.532807	18	1.01799	31	0.854443	32	2.28139	55	0	0	0	0	0.118746	7	0	0	0.232041	8	0	0	0.412872	21	0	0	0	0	3.20599	121	--	--	--	--	--	--	--	--	--	--	--
NewGene_1106	--	--	0	0	0	0	0	0	0	0	0	0	0	0	0.198161	5	0	0	0	0	0.12771	4	0	0	0	0	0	0	0	0	0.083961	2	0	0	0	0	7.98885	139	--	--	--	--	--	--	--	--	--	--	--
NewGene_11069	--	--	0	0	0	0	0.145303	4	0	0	0	0	0.087097	2	0	0	0	0	0	0	0	0	0.133159	4	0	0	0	0	0	0	0.24672	6	0	0	0	0	0	0	--	--	--	--	--	--	--	--	--	--	--
NewGene_1107	--	--	1.94498	346	5.58499	848	2.59733	221	4.02337	361	1.81754	311	1.37574	158	2.29548	313	0.742977	105	1.66734	272	0.277223	31	0.17125	23	0.122095	19	2.22297	378	1.6883	273	0.699474	122	0.524833	89	1.83557	264	3.34024	373	0.174478	-0.834627	normal	0.130202	-0.993842	normal	8.53618e-06	-2.93274	down	0.900222	-0.0536126
NewGene_11071	--	--	0	0	0	0	0.469709	7	0.173157	3	0.59727	10	0	0	0.122393	2	0	0	0	0	0.217463	4	0	0	0	0	0.515148	11	0.221684	4	0.266627	5	0.143191	3	0	0	0	0	--	--	--	--	--	--	--	--	--	--	--
NewGene_11076	--	--	0.533354	25	0	0	0	0	1.40429	61	0.638258	31	0.977991	40	0.474794	20	0	0	0	0	0	0	0	0	0	0	0.163325	10	0.045826	3	0	0	0.108466	6	0.450666	20	0	0	--	--	--	--	--	--	--	--	--	--	--
NewGene_1108	--	--	0.938746	61	3.79301	214	0.728393	44	0.958109	58	0.471779	32	0.091494	6	0.730907	43	3.02139	149	0.308558	18	0.056921	5	0	0	0	0	0	0	0.165472	12	0.069564	5	0.028069	2	0.235948	14	3.9995	186	0.0614732	-1.84621	normal	0.669691	-0.435421	normal	0.000390858	-4.70393	down	--	--
NewGene_11084	--	LOC116280459	147.563	4739	146.075	4051	76.9821	2275	0.066064	2	0	0	0.35207	10	0	0	0	0	0	0	0	0	0	0	0	0	0	0	0	0	0.321642	11	0	0	0	0	0	0	1.96841e-41	-9.75805	down	3.78452e-29	-14.143	down	2.0748e-24	-12.861	down	--	--
NewGene_11085	--	--	21.8842	3089	23.061	2811	12.9718	1685	0	0	0	0	0	0	0.009691	2	0	0	0	0	0	0	0	0	0	0	0	0	0	0	0	0	0	0	0.10523	14	0	0	3.29086e-28	-13.7194	down	5.51586e-26	-11.7558	down	1.26962e-22	-12.318	down	--	--
NewGene_11088	--	--	144.488	3366	126.975	2555	108.415	2324	0	0	0	0	0	0	0	0	0	0	0	0	0	0	0	0	0	0	0	0	0	0	0	0	0	0	0	0	0	0	9.04078e-30	-13.8249	down	1.5999e-28	-13.7054	down	9.71529e-24	-12.4158	down	--	--
NewGene_1110	--	--	0.289713	5	0	0	0	0	0	0	0	0	0	0	0.123495	2	0	0	0	0	0	0	0	0	0	0	0	0	0.101865	2	0.416502	7	0.265216	4	0	0	0	0	--	--	--	--	--	--	--	--	--	--	--
NewGene_11114	--	--	0.388176	14	1.00718	28	0.659039	21	0	0	0	0	0.051069	2	0.12315	3	0.388988	10	0.118245	4	0	0	0	0	0	0	0	0	0.227371	8	0.112228	4	0.051542	2	0	0	0	0	--	--	--	--	--	--	--	--	--	--	--
NewGene_11115	--	--	0	0	0	0	0.199472	4	0	0	0.179922	4	0	0	0	0	0	0	0	0	0	0	0	0	0.096217	2	0	0	0	0	0	0	0	0	0	0	0	0	--	--	--	--	--	--	--	--	--	--	--
NewGene_11116	--	--	0.540204	18	0.191877	6	0	0	0	0	0	0	0.053492	2	0	0	0	0	0.542987	18	0	0	0.455862	17	0.02626	1	0.14142	7	1.17242	41	0.616875	21	0.268391	10	0.334531	12	0	0	--	--	--	--	--	--	--	--	--	--	--
NewGene_1112	--	--	0.716393	74	0.653911	32	1.43143	136	1.45815	138	0.780213	83	1.56852	73	0.976046	45	1.14198	90	0.947697	88	0.067549	8	0	0	0.053619	4	0.457209	47	0.695114	65	0.180901	18	0.652083	42	1.09187	100	0	0	0.597966	0.344593	normal	0.88586	0.1103	normal	0.0109802	-2.85071	normal	0.060171	-1.09885
NewGene_11125	--	--	0	0	1.62586	17	0	0	0	0	0	0	0	0	0	0	0	0	0	0	0	0	0	0	0	0	0	0	0	0	0	0	0	0	0	0	0	0	--	--	--	--	--	--	--	--	--	--	--
NewGene_11130	--	--	0.588298	22	0.448154	14	0.483383	16	0.423346	14	0.314681	12	0.299135	10	0.090178	3	0.494495	14	1.24454	40	0	0	0	0	0	0	0	0	0.299122	12	0	0	0	0	0	0	4.19365	108	--	--	--	--	--	--	--	--	--	--	--
NewGene_11132	--	--	1.29247	71	0.453462	22	1.41701	71	1.6527	83	0.790919	44	1.53696	73	0.788322	39	0.340414	14	0.376148	19	0	0	0	0	0.076178	5	0.545279	37	0.377068	23	0.346138	19	0.326442	19	0.176681	9	0	0	0.575442	0.382499	normal	0.262669	-1.01798	normal	--	--	--	0.0199758	-1.27348
NewGene_11136	--	--	0.477002	26	0.279138	18	0.044082	4	4.15323	217	4.83448	228	4.61254	180	1.57252	60	3.21367	102	2.93114	116	0.137763	9	0.071938	4	0	0	9.35791	507	4.0038	173	1.49803	62	1.62744	80	11.4466	485	4.84753	231	3.81709e-08	3.73051	up	0.00261302	2.70357	up	--	--	--	0.812036	0.138825
NewGene_11137	--	--	0	0	0	0	0	0	0	0	0.290528	4	0	0	0	0	0	0	0	0	0	0	0	0	0	0	0	0	0	0	0	0	0	0	1.9052	21	0	0	--	--	--	--	--	--	--	--	--	--	--
NewGene_11139	--	--	0	0	0	0	0	0	0	0	0	0	0	0	0	0	0	0	0	0	0	0	0	0	0	0	0	0	0.367292	5	0.984678	12	0	0	0	0	0	0	--	--	--	--	--	--	--	--	--	--	--
NewGene_11141	--	--	0	0	0	0	0	0	0	0	0.226291	5	0	0	0	0	0.084906	2	0	0	1.02168	28	2.50109	74	0.508637	13	0.086183	4	0.785145	27	1.92338	48	0.410912	9	0.807638	15	0	0	--	--	--	--	--	--	--	--	--	--	--
NewGene_11145	--	--	0	0	0	0	0	0	0	0	0	0	0	0	0	0	0	0	0	0	0	0	0	0	0	0	0	0	0	0	0	0	0.246457	4	0.514531	6	0	0	--	--	--	--	--	--	--	--	--	--	--
NewGene_11146	--	--	0	0	0	0	0	0	0	0	0.543236	11	0	0	0.392555	8	0	0	0.1205	2	0	0	0	0	0	0	0	0	0.189253	5	0	0	0	0	0.104262	2	0	0	--	--	--	--	--	--	--	--	--	--	--
NewGene_11154	--	--	0.112413	5	0	0	0	0	0	0	0	0	0	0	0.271506	8	0	0	0	0	0	0	0	0	0.098767	4	0.267754	6	0	0	0	0	0.382862	14	0	0	0	0	--	--	--	--	--	--	--	--	--	--	--
NewGene_11159	--	--	0.113429	4	1.35963	33	1.1957	31	0.170683	5	0.003313	1	0	0	0	0	0.02108	1	0.148879	4	0	0	0	0	0	0	0	0	0	0	0	0	0	0	0	0	0	0	--	--	--	--	--	--	--	--	--	--	--
NewGene_11168	--	--	1.0547	148	0.209025	28	0.559763	80	1.31769	188	1.04281	126	0.385071	46	0.650103	90	0.949503	112	3.50107	316	0.215365	31	0.082249	15	0.12685	20	1.32818	180	0.931016	134	1.06658	124	0.932606	68	1.68128	180	1.18561	132	0.466983	0.543854	normal	0.114873	1.21612	normal	--	--	--	0.428391	0.450036
NewGene_11169	--	--	0.625505	18	0.51637	13	0.234412	6	0	0	0	0	0	0	0	0	0	0	0	0	0	0	0	0	0	0	0	0	0	0	0	0	0	0	0	0	0	0	--	--	--	--	--	--	--	--	--	--	--
NewGene_1117	--	--	0.019303	8	0	0	0.059425	21	0	0	0	0	0	0	0	0	0	0	0	0	14.5054	5761	14.2745	5770	6.97666	2590	0	0	0.317052	125	0.304741	110	0.202159	76	0.086821	29	0	0	--	--	--	--	--	--	2.04209e-18	10.4966	up	--	--
NewGene_11171	--	--	0	0	0	0	0	0	0	0	0.033947	1	0	0	0.028872	1	0	0	1.17096	25	0	0	0	0	0	0	0.189684	6	0	0	0.378353	9	0.123188	3	0.176057	4	0	0	--	--	--	--	--	--	--	--	--	--	--
NewGene_11172	--	--	0	0	0	0	0	0	0	0	0	0	0.376046	5	0	0	0	0	0	0	0	0	0	0	0	0	0.870569	14	0	0	0	0	0	0	0	0	0	0	--	--	--	--	--	--	--	--	--	--	--
NewGene_11173	--	LOC116153128	0.844899	184	1.24528	233	1.98279	396	1.27058	253	0.700135	155	0.511599	96	0.719936	140	0.542847	89	1.17761	228	0.025332	6	0.023437	6	0.053837	12	0.736208	196	0.28107	66	0.091871	20	0.18506	41	1.12542	222	0	0	0.180257	-0.680614	normal	0.206566	-0.697365	normal	1.23771e-08	-3.63016	down	0.18208	-0.939492
NewGene_11174	--	--	0.048574	6	0.243272	25	0.501154	54	0.254153	27	0.06673	8	0.221067	22	0.13219	14	0	0	0.213169	22	0	0	0	0	0	0	0.034189	5	0.045727	6	0	0	0.040984	5	0.100353	11	0	0	--	--	--	--	--	--	--	--	--	--	--
NewGene_11177	--	--	0.932838	94	1.24999	108	0.166447	16	1.28297	118	0.151899	16	0.201473	18	0.75193	68	0.462326	35	1.89141	169	0.502243	55	0.151882	17	0.109755	12	0.133408	17	0.122244	14	0.190989	19	0.298106	31	1.2792	117	0	0	0.589194	-0.570471	normal	0.670652	0.395431	normal	0.993135	-0.00813388	normal	--	--
NewGene_11182	--	--	1.13071	144	1.38026	152	3.06566	358	1.31709	154	0.53522	70	1.13634	125	0.387902	45	0.841818	81	0.277387	32	0	0	0.033422	5	0	0	0.186843	30	0.102123	14	0	0	0.067956	9	0.104004	12	0.462373	42	0.139462	-0.843424	normal	0.00772482	-1.82714	down	1.44771e-07	-5.5129	down	0.00230081	-3.15013
NewGene_11183	--	--	0	0	0	0	0	0	0	0	0	0	0	0	0.100862	4	0.395535	11	0.843675	26	0.327371	12	0.027399	2	0.089898	4	0.083474	4	0.109962	4	0.164705	6	0.049063	2	0	0	0	0	--	--	--	--	--	--	--	--	--	--	--
NewGene_11184	--	--	0.416229	30	0.157215	10	0.25901	18	1.13721	67	0.469118	32	0.183897	12	0.370188	24	0.369328	20	2.97725	190	0.341451	24	0.683718	48	0.053804	4	0.562136	49	0.226151	18	0.700905	44	0.24371	18	1.84414	111	0	0	--	--	--	--	--	--	--	--	--	0.799739	0.217194
NewGene_11187	--	--	0.304761	20	0.153915	13	0.59581	52	1.77562	153	2.99214	282	3.88111	314	1.70166	141	1.56224	104	0.980345	82	0	0	0.097018	11	0.118816	12	2.00264	209	1.07736	101	0.727696	66	0.939	88	1.48741	116	0	0	7.5426e-07	3.23465	up	0.00539076	2.13349	up	--	--	--	0.0365621	-1.00746
NewGene_11193	--	COPS7B	9.12468	1376	11.791	1664	11.5095	1669	9.184	1181	7.40187	1014	7.89962	937	6.64037	971	8.21266	886	5.64739	763	3.91404	450	3.58524	517	5.44703	603	6.27369	1202	9.13916	1247	8.21136	998	9.1548	1343	8.82805	1176	11.8524	1014	0.0293478	-0.5658	normal	0.0346113	-0.693782	normal	0.651248	-0.149518	normal	0.327116	0.2993
NewGene_11195	--	--	0	0	0	0	0.305128	4	0	0	0	0	0	0	0	0	0	0	0	0	0	0	0	0	0	0	0	0	0	0	0	0	0	0	0	0	0	0	--	--	--	--	--	--	--	--	--	--	--
NewGene_11201	--	SEC22A	0	0	0	0	0	0	1.02948	19	0.170601	4	0	0	0.761595	15	5.90454	94	3.14806	60	0	0	0	0	0	0	0	0	0	0	0	0	0.083277	2	2.95244	58	0	0	--	--	--	--	--	--	--	--	--	--	--
NewGene_11202	--	--	0	0	0	0	0	0	0	0	0	0	0	0	0	0	0	0	0	0	0.179843	14	0.21308	17	0.505195	36	0.22309	20	36.5419	2745	56.1854	3850	17.46	1239	16.7288	1063	0	0	--	--	--	--	--	--	--	--	--	--	--
NewGene_11213	--	--	2.49438	102	3.70933	130	0.444643	17	0	0	0.046643	2	0.115957	5	0	0	0	0	0	0	0	0	0	0	0.071502	3	0	0	0	0	0	0	0	0	0	0	0	0	--	--	--	--	--	--	--	--	--	--	--
NewGene_11219	--	--	0.667085	25	1.57888	50	0.386271	13	0.432191	15	0.132144	5	0	0	0.175507	6	0.758078	21	0.90288	30	0	0	0	0	0	0	0.045062	3	0	0	0	0	0	0	0	0	0	0	--	--	--	--	--	--	--	--	--	--	--
NewGene_11221	--	--	0	0	0	0	0	0	0.185938	5	0.811517	23	0	0	0	0	0.240106	6	0.333028	9	0	0	0	0	0	0	0	0	0	0	0	0	0	0	0.26814	4	0	0	--	--	--	--	--	--	--	--	--	--	--
NewGene_11228	--	--	0	0	2.13386	23	0	0	0	0	0	0	0	0	0	0	0	0	0	0	0	0	0	0	0	0	0	0	0	0	0	0	0	0	0	0	0	0	--	--	--	--	--	--	--	--	--	--	--
NewGene_11231	--	--	0	0	0	0	0	0	0	0	0	0	0	0	0	0	0	0	0	0	0	0	0	0	0	0	0.137894	4	0	0	0	0	0	0	0.689191	14	0	0	--	--	--	--	--	--	--	--	--	--	--
NewGene_11237	--	--	0	0	0	0	0	0	0	0	0.073146	1	1.09118	11	0	0	0	0	0	0	0	0	0	0	0	0	0	0	0	0	0.097015	2	0	0	0	0	0	0	--	--	--	--	--	--	--	--	--	--	--
NewGene_11241	--	CUL7	0	0	0	0	0	0	0.630406	11	0.293736	6	0.320999	5	0.155469	3	0.533387	8	0.09729	2	0	0	0	0	0	0	0	0	0	0	0	0	0	0	1.74351	28	0	0	--	--	--	--	--	--	--	--	--	--	--
NewGene_11242	--	--	0.334896	23	0.916506	54	0.112051	8	1.60233	100	1.18966	84	1.2514	74	1.13054	64	2.05935	107	0.561565	35	0	0	0.073794	6	0.028513	2	0.414092	36	0.213558	16	0.192544	13	0.085979	6	1.67649	105	0.533447	27	0.0643031	1.55867	normal	0.159812	1.41039	normal	--	--	--	6.61431e-05	-1.95016
NewGene_11246	--	--	0	0	0	0	0	0	0.305603	13	0.379804	18	0	0	0.097529	4	0	0	0	0	0	0	0	0	0	0	0.224364	13	0	0	0	0	0	0	0	0	1.3948	46	--	--	--	--	--	--	--	--	--	--	--
NewGene_11255	--	--	0	0	0	0	0	0	0	0	0	0	0	0	0	0	0	0	0.336836	5	0	0	0	0	0	0	0	0	0	0	0	0	0	0	0	0	0	0	--	--	--	--	--	--	--	--	--	--	--
NewGene_11257	--	--	0	0	0	0	0	0	0	0	0	0	0	0	0	0	1.55834	17	0.602534	9	0	0	0	0	0	0	0.425885	8	0	0	0	0	0	0	0	0	0	0	--	--	--	--	--	--	--	--	--	--	--
NewGene_11259	--	--	0	0	0	0	0.125444	6	1.47925	64	0	0	0.063166	3	0	0	1.99982	77	7.14401	315	0	0	0	0	0	0	0.712158	38	0	0	0	0	0	0	2.98307	124	0.819207	32	--	--	--	--	--	--	--	--	--	--	--
NewGene_11262	--	--	1.10554	40	1.18204	37	0.296241	10	0	0	0	0	0	0	0	0	0.106068	3	0	0	0	0	0	0	0	0	0	0	0	0	0	0	0	0	0	0	0	0	--	--	--	--	--	--	--	--	--	--	--
NewGene_11267	--	LOC102166306	0.240276	5	0.254909	8	0	0	0	0	0.209897	7	0.263	8	0.547185	13	0.853884	10	0.214915	7	0	0	0	0	0	0	0	0	0	0	0	0	0.07112	3	1.98342	38	0	0	--	--	--	--	--	--	--	--	--	--	--
NewGene_11280	--	--	0.35198	12	0	0	0	0	0	0	0	0	0	0	0.214931	7	0	0	0	0	0	0	0	0	0	0	0.782286	32	0	0	0	0	0	0	0.557667	17	0	0	--	--	--	--	--	--	--	--	--	--	--
NewGene_11283	--	--	0	0	0	0	0	0	0.042139	2	0	0	0	0	0	0	0.37613	10	1.44329	45	0.105465	4	0.103615	4	0.050962	2	0.122609	6	0	0	0	0	0	0	1.96871	63	0	0	--	--	--	--	--	--	--	--	--	--	--
NewGene_11286	--	--	0	0	0	0	0	0	0	0	0	0	0	0	0	0	0	0	0.57599	6	0	0	0	0	0	0	0	0	0	0	0	0	0	0	0	0	0	0	--	--	--	--	--	--	--	--	--	--	--
NewGene_11289	--	--	0	0	0	0	0	0	0	0	0	0	0	0	0	0	0	0	0	0	0	0	0	0	0	0	0	0	0	0	0	0	0	0	0.356993	4	0	0	--	--	--	--	--	--	--	--	--	--	--
NewGene_11290	--	--	0	0	0	0	0.205933	6	0.799576	24	0.178916	6	0.156084	5	0	0	0.707466	17	0.781277	22	0	0	0	0	0	0	0	0	0	0	0	0	0	0	0	0	0	0	--	--	--	--	--	--	--	--	--	--	--
NewGene_11292	--	--	0	0	0	0	0	0	1.38724	28	0.749479	17	0	0	0	0	0	0	0	0	0	0	0	0	0	0	0.074611	2	0	0	0	0	0	0	0	0	0	0	--	--	--	--	--	--	--	--	--	--	--
NewGene_11296	--	--	0.338352	4	0	0	0	0	0.40251	5	0	0	0	0	0	0	0	0	0	0	0	0	0	0	0	0	0	0	0	0	0	0	0	0	0	0	0	0	--	--	--	--	--	--	--	--	--	--	--
NewGene_11307	--	--	0.823893	67	0.288997	21	1.01407	63	0.109145	9	0.070122	4	0.157911	8	0.257572	13	0	0	2.51699	180	0.187377	17	0.198721	12	0	0	0.393682	37	0.329038	29	0.777991	42	0.227116	13	0.47824	35	2.27162	89	--	--	--	0.743577	0.491497	normal	--	--	--	--	--
NewGene_11312	--	--	1.05909	247	0.62006	125	0.069883	15	1.04361	223	0.498536	119	0.992764	197	0.093175	18	0.431258	76	0.497182	103	0.020066	6	0.007454	2	0.036555	6	0.101646	26	0.021646	6	0.122628	28	0.037826	8	0.497714	106	0	0	0.529298	0.539352	normal	0.444403	-0.780659	normal	--	--	--	5.74025e-05	-2.97523
NewGene_11313	--	--	0	0	0	0	0	0	0	0	0	0	0.186333	3	0	0	0	0	0.494508	8	0	0	0	0	0	0	0	0	0	0	0	0	0	0	0.190898	3	0	0	--	--	--	--	--	--	--	--	--	--	--
NewGene_11314	--	--	0.805491	117	5.09578	639	0	0	0.320391	43	0	0	0.324851	41	0	0	0	0	0	0	0	0	0	0	0	0	0	0	0.003735	1	0	0	0	0	0	0	0	0	0.259069	-3.22253	normal	--	--	--	--	--	--	--	--
NewGene_11319	--	--	0	0	0	0	0	0	0	0	0	0	0	0	0	0	0	0	0	0	0	0	0	0	0	0	0	0	0.076964	2	0.337513	5	0	0	0	0	0	0	--	--	--	--	--	--	--	--	--	--	--
NewGene_1133	--	--	0.054023	2	1.26533	30	0	0	0.066861	2	0.980302	31	1.24625	35	0.285057	7	0.076671	2	0.632572	16	0	0	0	0	0	0	0.182466	7	0	0	0.031041	2	0	0	1.18882	32	0	0	--	--	--	--	--	--	--	--	--	--	--
NewGene_11335	--	--	0.177329	2	0	0	0.079599	1	0.572681	5	0.801053	8	0	0	0	0	0	0	0.062116	1	0	0	0	0	0	0	0.072625	1	0	0	0	0	0	0	0	0	0	0	--	--	--	--	--	--	--	--	--	--	--
NewGene_11340	--	--	0	0	0	0	0	0	0	0	0	0	0	0	0	0	0	0	0	0	0	0	0	0	0	0	0	0	0	0	0.165439	2	0.151139	2	0	0	0	0	--	--	--	--	--	--	--	--	--	--	--
NewGene_11343	--	--	0	0	0	0	0	0	0	0	0	0	0	0	0	0	0	0	1.06944	12	0	0	0	0	0	0	0	0	0	0	0	0	0	0	0	0	0	0	--	--	--	--	--	--	--	--	--	--	--
NewGene_11345	--	--	0	0	0	0	0	0	0.186199	2	0	0	0	0	0.435212	5	0	0	0	0	0	0	0	0	0	0	0	0	0	0	0	0	0	0	0	0	0	0	--	--	--	--	--	--	--	--	--	--	--
NewGene_11348	--	--	0	0	0	0	0	0	0.732002	12	0.199286	4	0	0	0	0	0	0	0	0	0	0	0	0	0.457277	8	0	0	0	0	0	0	0.479296	9	0	0	0	0	--	--	--	--	--	--	--	--	--	--	--
NewGene_11349	--	--	0	0	0	0	0	0	0	0	0	0	0	0	0.385501	4	0	0	0	0	0.120278	2	0	0	0.268023	3	0	0	0.242047	3	0.307408	3	0	0	0	0	0	0	--	--	--	--	--	--	--	--	--	--	--
NewGene_11355	--	--	3.36217	275	3.31455	235	2.69903	204	3.38943	255	1.66136	139	2.14179	152	2.42759	179	2.19497	136	1.79163	131	1.03208	92	0.997642	90	1.04822	87	1.92157	193	2.6534	234	1.99133	160	2.98152	248	2.87164	214	2.22879	131	0.374837	-0.35943	normal	0.229515	-0.526972	normal	0.927716	0.0372977	normal	0.548988	0.263436
NewGene_11356	--	--	0	0	0	0	0	0	0	0	0	0	0	0	0	0	0	0	0	0	0	0	0	0	0.147718	3	0	0	0	0	0	0	0	0	0	0	0	0	--	--	--	--	--	--	--	--	--	--	--
NewGene_11360	--	--	0.39953	11	0	0	0	0	0	0	0	0	0	0	0.327478	8	0	0	0	0	0	0	0	0	0.114114	4	0	0	0	0	0.091294	3	0	0	0	0	0	0	--	--	--	--	--	--	--	--	--	--	--
NewGene_11361	--	--	0	0	0.55226	12	0.196102	5	0.08226	2	0	0	0	0	0	0	0	0	0	0	0	0	0	0	0.218182	6	0	0	0.249878	7	0	0	0.362341	9	0	0	0	0	--	--	--	--	--	--	--	--	--	--	--
NewGene_11367	--	--	0.656099	104	1.91454	261	0.569459	83	0.280427	41	0.268499	44	0.145809	20	0.257741	37	0.30054	36	0.835244	118	0.058469	10	0.045916	8	0.112343	18	0.209864	41	0.803949	137	0.806121	125	0.920047	113	0.796814	115	0	0	0.002357	-2.15197	down	0.147907	-1.16351	normal	0.00351539	-2.29576	down	0.0155551	1.8602
NewGene_11371	--	--	2.69279	187	2.29468	76	2.2093	125	3.0164	142	0.129099	14	0.102414	9	0.320561	20	0.186405	15	0.185295	17	0.018083	2	0	0	0	0	0.180028	23	0.115375	13	0.040602	5	0.147223	16	0	0	0	0	0.224093	-1.22527	normal	6.53466e-05	-2.71493	down	2.33477e-06	-6.11692	down	--	--
NewGene_11376	--	--	0.301136	9	0	0	0	0	0.223656	6	0.108917	3	0	0	0.092191	3	1.16165	24	0.284636	7	0	0	0	0	0	0	0	0	0	0	0	0	0	0	0	0	0	0	--	--	--	--	--	--	--	--	--	--	--
NewGene_11387	--	--	1.29698	32	0.62136	13	0.684788	16	0.443477	10	0.077614	2	0	0	0	0	0.106242	2	0	0	0	0	0	0	0	0	0	0	0	0	0	0	0	0	0	0	0	0	--	--	--	--	--	--	--	--	--	--	--
NewGene_1139	--	--	0	0	0	0	0	0	0	0	0	0	0	0	0	0	0	0	0	0	0.409943	11	0.413325	12	0.404834	11	0	0	0.043173	2	0	0	0.01898	1	0	0	0	0	--	--	--	--	--	--	--	--	--	--	--
NewGene_1140	--	--	0.414548	49	0.219741	23	0.263861	29	1.24631	132	1.36678	162	1.37715	139	1.18615	115	1.14488	93	0.997868	104	0.144893	17	0.108355	14	0.133419	16	0.660842	95	0.145023	15	0.221175	26	0.737474	83	1.50997	145	1.15051	97	1.54728e-05	2.16375	up	0.00467617	1.80502	up	--	--	--	0.00746293	-1.71335
NewGene_11401	--	--	0	0	0	0	0.33851	5	0.151096	2	0	0	0	0	0.641219	9	0	0	0	0	0	0	0	0	0	0	0	0	0	0	0	0	0	0	0	0	0	0	--	--	--	--	--	--	--	--	--	--	--
NewGene_11402	--	--	0	0	0	0	0	0	0	0	0.335054	4	0	0	0	0	0	0	0	0	0	0	0	0	0	0	0	0	0	0	0	0	0	0	0	0	0	0	--	--	--	--	--	--	--	--	--	--	--
NewGene_11403	--	--	0	0	0	0	0	0	0.14156	3	0	0	0	0	0.104503	2	0	0	0	0	0	0	0	0	0	0	0	0	0.172114	4	0	0	0	0	0	0	0	0	--	--	--	--	--	--	--	--	--	--	--
NewGene_11404	--	--	0	0	0	0	0.021681	1	0	0	0.017177	1	0	0	0.032881	1	0	0	0	0	0.025888	1	0	0	0	0	0.017561	1	0	0	0.161456	5	0	0	0	0	0	0	--	--	--	--	--	--	--	--	--	--	--
NewGene_11405	--	--	3.37215	483	4.5134	572	4.0824	532	5.62919	701	1.96213	276	1.54818	187	2.28112	270	2.42055	243	0.882398	116	0.03943	7	0.163888	27	0.034755	6	0.723389	120	0.1949	31	0.479834	67	0.094439	14	0.313625	42	1.35075	142	0.365574	-0.460641	normal	0.0149199	-1.17521	normal	2.10202e-09	-3.84284	down	0.000609343	-2.30278
NewGene_11413	--	--	0.429392	73	0.052385	8	0.713475	111	5.718	882	5.3579	919	1.5429	224	4.78305	721	2.98834	380	1.64263	246	0.035115	7	0	0	0.015591	3	0.058075	12	0.077092	14	0.039242	7	0	0	0.277324	43	0.514975	62	1.36263e-05	3.45311	up	0.000123324	3.02123	up	--	--	--	1.20545e-19	-5.78877
NewGene_11414	--	--	0.343189	45	0.151649	20	0.370847	44	2.43202	264	1.07496	128	0.174269	23	0.932497	96	0.96766	100	1.11165	75	0.023485	2	0	0	0	0	0.043804	4	0.035491	3	0.007334	1	0.059023	4	0.19895	15	0	0	0.0231413	1.9355	normal	0.0254259	1.51751	normal	--	--	--	--	--
NewGene_1142	--	--	0.46221	16	0.058096	3	0.295433	10	0.717355	31	0.139461	7	0.092636	4	0.074025	3	0	0	0	0	0	0	0	0	0	0	0.223837	12	0	0	0	0	0	0	0.115194	5	0	0	--	--	--	--	--	--	--	--	--	--	--
NewGene_11429	--	--	0.314209	24	4.49504	286	0.946368	65	0.028912	2	0.139295	11	0	0	0.196953	14	0.058121	4	0	0	0	0	0	0	0	0	0.109401	10	0.050575	4	0.104241	8	0.061492	5	0.269206	19	0.152169	9	--	--	--	--	--	--	--	--	--	--	--
NewGene_11431	--	--	0.451966	13	0	0	0.131292	4	0	0	0.128534	4	0	0	0.094151	3	0	0	0	0	0	0	0	0	0	0	0	0	0	0	0	0	0	0	0	0	0	0	--	--	--	--	--	--	--	--	--	--	--
NewGene_11432	--	--	1.45932	197	2.26783	265	1.18012	140	0.381243	37	0.51801	62	0.170855	20	0.644776	79	0.488089	50	0	0	0.010575	2	0	0	0.050424	7	0	0	0.032971	5	0	0	0.014704	3	0	0	0	0	6.58633e-05	-2.36479	down	0.0723149	-2.08779	normal	2.66596e-07	-4.68415	down	--	--
NewGene_11438	--	--	0	0	0	0	0	0	0	0	0	0	0	0	0	0	0	0	0	0	0	0	0	0	0.136864	4	0	0	0.495513	14	1.05751	28	0.961815	26	0.045628	2	0	0	--	--	--	--	--	--	--	--	--	--	--
NewGene_11439	--	--	0.091033	7	0	0	0.15175	10	0.129493	9	0.135354	10	0.830697	50	0.141787	9	0.152382	8	0.034036	3	0	0	0	0	0	0	0.101218	9	0	0	0.03983	3	0	0	0	0	0	0	--	--	--	--	--	--	--	--	--	--	--
NewGene_11441	--	--	0	0	0	0	0	0	0	0	0	0	0	0	0	0	0	0	0	0	0	0	0	0	0	0	0	0	0.300857	5	0	0	0.224881	5	0	0	0	0	--	--	--	--	--	--	--	--	--	--	--
NewGene_11443	--	--	0	0	0	0	0	0	0	0	0	0	0	0	0	0	0	0	0	0	0	0	0	0	0	0	0	0	0	0	0	0	0.377886	5	0	0	0	0	--	--	--	--	--	--	--	--	--	--	--
NewGene_11444	--	--	0	0	0	0	0.607293	9	0	0	0	0	0	0	0	0	0	0	0	0	0	0	0.098345	2	0	0	0	0	0	0	0	0	0	0	0	0	0	0	--	--	--	--	--	--	--	--	--	--	--
NewGene_11445	--	--	0.099517	2	0	0	0.301387	3	0	0	0	0	0	0	0	0	0	0	0	0	0	0	0	0	0	0	0	0	0	0	0	0	0	0	0	0	0	0	--	--	--	--	--	--	--	--	--	--	--
NewGene_11457	--	--	0.436249	7	0	0	0.372473	5	0	0	0	0	0	0	0	0	0	0	0.538846	7	0	0	0	0	0	0	0	0	0	0	0	0	0	0	0.307594	4	0	0	--	--	--	--	--	--	--	--	--	--	--
NewGene_11462	--	--	0.172131	4	0.438891	9	0	0	0	0	0	0	0	0	0	0	0	0	0	0	0	0	0	0	0	0	0	0	0	0	0	0	0	0	0	0	0	0	--	--	--	--	--	--	--	--	--	--	--
NewGene_11464	--	--	0	0	0	0	0	0	0	0	0	0	0	0	0	0	0	0	0	0	0	0	0.497908	6	0	0	0	0	0.27078	3	0.530756	6	0	0	0	0	0	0	--	--	--	--	--	--	--	--	--	--	--
NewGene_11466	--	--	0	0	0	0	1.06132	13	0	0	0	0	0	0	0	0	0	0	0	0	0	0	0	0	0	0	0	0	0	0	0	0	0	0	0	0	0	0	--	--	--	--	--	--	--	--	--	--	--
NewGene_11467	--	--	0	0	0	0	0	0	0	0	0	0	0	0	0	0	0	0	0	0	0	0	0	0	0	0	0.762696	11	0	0	0	0	0	0	0	0	0	0	--	--	--	--	--	--	--	--	--	--	--
NewGene_11472	--	--	0	0	0	0	0	0	0	0	0	0	0	0	0	0	0	0	0	0	0	0	0	0	0	0	0	0	2.50652	29	1.95936	21	0.551878	6	0	0	0	0	--	--	--	--	--	--	--	--	--	--	--
NewGene_11479	--	--	0	0	0	0	0	0	0	0	0	0	0	0	0	0	0	0	0	0	0	0	0	0	0	0	0	0	0.660282	15	0	0	0	0	0	0	0	0	--	--	--	--	--	--	--	--	--	--	--
NewGene_1148	--	--	0.099976	3	1.54785	30	0.433041	9	0	0	0	0	0	0	0	0	0	0	0	0	0	0	0	0	0	0	0	0	0	0	0	0	0	0	0	0	0	0	--	--	--	--	--	--	--	--	--	--	--
NewGene_11481	--	--	0	0	0.450905	9	0	0	0	0	0	0	0	0	0	0	0	0	0	0	0.12619	4	0.509239	13	0	0	0	0	0	0	0	0	0	0	0	0	0	0	--	--	--	--	--	--	--	--	--	--	--
NewGene_11486	--	--	0.055228	3	0	0	0.178348	7	0	0	0	0	0	0	0.327582	11	0.444931	13	0	0	0	0	0	0	0	0	0	0	0.055238	3	0	0	0.177925	7	0	0	0	0	--	--	--	--	--	--	--	--	--	--	--
NewGene_11490	--	--	1.07435	47	1.53371	64	0.951855	40	1.69237	69	1.23022	55	1.87485	75	1.41791	58	1.59616	58	0.495289	22	0.032816	2	0.203265	11	0.199528	9	1.21787	67	0.44278	23	0.582025	26	0.283699	14	0.962176	40	6.01012	189	0.470687	0.425043	normal	0.97667	0.0239934	normal	0.168807	-1.34913	normal	0.16194	-0.763163
NewGene_11493	--	--	1.00133	38	0.894701	30	1.10073	39	1.7128	60	0.821853	32	1.31721	43	1.47661	50	0.732939	21	2.6967	91	0.149836	7	0.384696	16	1.647	63	0.896527	42	0.819996	34	0.722438	27	2.01641	78	0.539115	19	0	0	0.545793	0.382362	normal	0.389678	0.721971	normal	0.219962	1.13139	normal	--	--
NewGene_11495	--	--	1.78101	95	3.76452	211	3.30789	164	3.31499	154	3.34915	166	3.44999	135	2.77969	120	4.0832	143	2.85427	114	1.34144	45	1.15669	42	1.42532	53	1.58006	90	1.74597	79	1.69739	63	2.59138	92	2.76154	109	0	0	0.919062	-0.0505006	normal	0.758061	-0.17965	normal	0.543349	-0.350312	normal	0.0125823	-0.841911
NewGene_1150	--	--	1.17129	127	0.150158	14	0.529513	53	0.883874	88	2.14468	236	2.446	228	2.61888	253	0.171854	14	0.192136	19	0.03836	5	0.135191	17	0.018348	2	0.073184	10	0	0	0.017198	2	0.079565	9	0	0	0	0	0.0400681	1.64369	normal	0.551143	0.70026	normal	--	--	--	4.82666e-09	-5.6027
NewGene_11500	--	--	0	0	0.260271	7	0.177634	5	0	0	0	0	0	0	0	0	0	0	0.098214	3	0	0	0	0	0	0	1.45361	51	0	0	0.072074	2	0	0	0.397034	11	0	0	--	--	--	--	--	--	--	--	--	--	--
NewGene_11501	--	--	0.602647	13	0.920789	20	0.830833	18	0.166959	4	0.453924	12	0.346975	8	0.429733	10	0.339301	7	0.434157	11	0	0	0.354562	11	0.205879	5	1.0506	29	0.518267	14	0	0	0.052208	2	1.55047	33	0	0	--	--	--	--	--	--	--	--	--	--	--
NewGene_11504	--	LOC116663893	3.79177	92	0.415767	9	0	0	0	0	0	0	0	0	0	0	0	0	0	0	0.503464	14	0.446739	13	0.842879	22	0	0	3.8358	104	0	0	0.55383	14	0	0	0	0	--	--	--	--	--	--	--	--	--	--	--
NewGene_11505	--	--	0	0	0	0	0	0	0	0	0	0	0	0	0	0	0	0	0	0	0	0	0	0	0	0	0	0	0	0	0.776356	11	0	0	0	0	0	0	--	--	--	--	--	--	--	--	--	--	--
NewGene_11507	--	--	0.154134	4	0	0	0.344335	8	0	0	0	0	0	0	0	0	0	0	0	0	0	0	0	0	0	0	0	0	0	0	0	0	0	0	0	0	0	0	--	--	--	--	--	--	--	--	--	--	--
NewGene_11510	--	--	0	0	0	0	0	0	0	0	0	0	0	0	0	0	0	0	0	0	0	0	0	0	0	0	0	0	0.163478	3	0.108719	2	0	0	0	0	0	0	--	--	--	--	--	--	--	--	--	--	--
NewGene_11511	--	--	1.24003	39	5.54358	134	2.37368	70	2.45001	68	2.33345	78	1.21763	30	1.55544	48	2.23528	43	1.73912	61	0.0896	5	0.466751	21	0	0	1.31837	67	0.537403	19	0.218889	6	0.490852	19	4.5899	118	3.12942	55	0.479374	-0.52506	normal	0.452089	-0.586453	normal	0.139478	-1.80567	normal	0.206865	-1.03735
NewGene_11512	--	--	0.407532	27	0	0	0.065168	4	0.594498	35	0.404559	27	0.257694	15	0.087159	5	0	0	0	0	0	0	0	0	0.091184	6	0.044711	4	0.361473	25	0	0	0.064837	5	0	0	0	0	--	--	--	--	--	--	--	--	--	--	--
NewGene_11525	--	--	1.96689	121	0.851773	52	0.816172	52	1.76922	98	0.991796	67	1.13669	64	0.261435	17	1.15972	60	1.8936	82	0.182011	12	0.249636	20	0.478015	17	1.21751	95	1.02261	52	0.607212	40	0.45562	27	0.606211	34	1.19215	58	0.886392	0.082955	normal	0.73337	-0.291565	normal	0.338763	-0.707691	normal	0.582671	-0.235816
NewGene_11527	--	--	0	0	2.77013	26	0.241172	3	0	0	0	0	0	0	0	0	0	0	0	0	0	0	0	0	0	0	0	0	0	0	0	0	0	0	0	0	0	0	--	--	--	--	--	--	--	--	--	--	--
NewGene_11541	--	--	6.29962	544	0.229011	22	6.08736	439	4.08333	317	1.86231	143	0	0	0.444186	34	0.501785	60	4.38709	344	1.32947	170	0	0	0.035283	6	1.52283	141	0.713717	65	0.877426	70	0.097642	17	0	0	2.03918	117	0.593276	-1.08709	normal	0.335652	-0.992255	normal	0.644036	-0.99627	normal	0.669065	-0.600823
NewGene_11546	--	--	0.841683	17	0	0	0	0	0	0	0.149893	4	0	0	0	0	0	0	0	0	0	0	0	0	0	0	0	0	0	0	0	0	0	0	0	0	0	0	--	--	--	--	--	--	--	--	--	--	--
NewGene_1157	--	--	0	0	0	0	0	0	0.126103	3	1.00459	22	0.328496	6	0.167737	4	0.557354	8	0.15441	4	0	0	0	0	0	0	0	0	0.13068	3	0	0	0.164918	4	0.362354	8	0	0	--	--	--	--	--	--	--	--	--	--	--
NewGene_1158	--	--	0.068347	2	0	0	0	0	0	0	0.557066	12	0.055491	2	0.295886	6	0.253606	4	0	0	0	0	0	0	0	0	0.036998	1	0	0	0	0	0.033997	1	0	0	0	0	--	--	--	--	--	--	--	--	--	--	--
NewGene_11582	--	--	0	0	0	0	0	0	0	0	0	0	0.653516	8	0	0	0	0	0	0	0	0	0	0	0	0	0	0	0	0	0	0	0	0	0	0	0	0	--	--	--	--	--	--	--	--	--	--	--
NewGene_11597	--	LAMP3	0	0	0	0	0	0	0	0	0.116925	2	0	0	0.63069	8	0	0	0	0	0	0	0	0	0	0	0.154926	3	0	0	0	0	0.370408	6	0	0	0	0	--	--	--	--	--	--	--	--	--	--	--
NewGene_11604	--	--	0	0	0	0	0.086251	2	0	0	0	0	0	0	0	0	0	0	0	0	0	0	0	0	0	0	0.235895	4	0	0	0	0	0	0	0	0	0	0	--	--	--	--	--	--	--	--	--	--	--
NewGene_11607	--	--	0	0	0.909942	20	0	0	0	0	0	0	0.274277	6	0	0	0	0	0	0	0	0	0	0	0	0	0	0	0	0	0.120291	3	0	0	0	0	0	0	--	--	--	--	--	--	--	--	--	--	--
NewGene_11608	--	--	0.323884	14	0.371738	14	1.08337	42	0.946282	37	0.409597	18	0.554985	21	0.124566	5	0.701178	23	0.971983	37	0	0	0	0	0	0	0.100643	6	0.196302	9	0.042945	2	0	0	0.612876	24	0	0	--	--	--	--	--	--	--	--	--	--	--
NewGene_11610	--	LOC106826085	1.01827	28	2.40078	56	1.17844	30	0.662492	17	0.43727	13	0.255287	6	0	0	0.056041	2	4.83776	116	0.427538	13	1.44488	43	1.57875	44	1.16908	39	0.713463	21	0.702328	19	0.75102	21	1.04816	26	4.43315	86	--	--	--	--	--	--	0.135823	1.2129	normal	--	--
NewGene_11616	--	--	0.347355	12	0.812916	23	0.752196	23	0.307082	10	0.485645	16	0.116196	4	0.426925	13	0	0	0.460698	14	0.217397	8	0	0	0.034928	2	0.113246	5	0.525613	19	0.071579	3	0.288413	10	0.663206	20	0	0	--	--	--	--	--	--	--	--	--	--	--
NewGene_11621	--	--	0	0	0	0	0	0	0	0	0	0	0	0	0	0	0	0	0	0	0	0	0	0	0	0	0	0	0	0	0	0	0.248055	4	0	0	0	0	--	--	--	--	--	--	--	--	--	--	--
NewGene_11622	--	--	0	0	1.1322	18	0	0	0	0	0.152231	3	0.121971	3	0.067086	2	2.78205	37	0	0	0	0	0	0	0	0	0	0	0	0	0	0	0	0	0	0	0	0	--	--	--	--	--	--	--	--	--	--	--
NewGene_11628	--	--	0.301117	6	0.527126	10	0	0	0	0	0.538456	11	0	0	0.10928	2	0.663735	10	0	0	0	0	0	0	0	0	0	0	0	0	0	0	0	0	0.635036	12	0	0	--	--	--	--	--	--	--	--	--	--	--
NewGene_11631	--	--	0.15442	14	0	0	0	0	0.426762	29	0.329423	25	0.219459	5	0.512539	30	0.062667	2	0.36849	29	0	0	0	0	0	0	0.530798	56	0.079312	8	0.414185	13	0.182649	14	0.327022	26	0	0	--	--	--	--	--	--	--	--	--	--	--
NewGene_11633	--	--	0	0	0	0	0	0	0.534544	4	0	0	0	0	0	0	0	0	0	0	0	0	0	0	0	0	0	0	0	0	0	0	0	0	0	0	0	0	--	--	--	--	--	--	--	--	--	--	--
NewGene_11634	--	--	1.49989	113	1.51918	99	1.05386	73	0.02917	3	0.024582	2	0.106039	7	0.118572	8	0	0	0	0	0.119796	10	0	0	0.063509	5	0.232199	22	0.179741	15	0	0	0.202182	16	0	0	0	0	4.46232e-08	-4.5005	down	0.000135382	-5.08184	down	0.00495416	-2.84474	down	--	--
NewGene_11641	--	--	0	0	3.36124	117	1.96654	73	0	0	0	0	0	0	0	0	0.125775	4	0	0	0	0	0	0	0	0	0	0	0	0	0	0	0	0	0	0	0	0	--	--	--	--	--	--	--	--	--	--	--
NewGene_11649	--	--	0.344034	22	2.17895	121	0.164841	10	0.681973	40	0.490702	32	0.561093	31	0.645996	37	0.241336	12	0.478818	28	0	0	0.036832	3	0	0	0.233371	19	0.25677	18	0.146668	10	0.11375	8	1.03963	61	0	0	0.537116	-0.654413	normal	--	--	--	--	--	--	--	--
NewGene_11663	--	--	0.54751	10	0	0	0.256695	6	0	0	0	0	0	0	0	0	0	0	0	0	0	0	0	0	0	0	0	0	0	0	0	0	0	0	0	0	0	0	--	--	--	--	--	--	--	--	--	--	--
NewGene_11665	--	--	0	0	0	0	0	0	0.550659	32	0.202646	11	0.026634	2	0	0	0.426891	9	1.56031	61	0	0	0	0	0.229816	5	2.2378	215	0.29141	9	1.72345	43	0.299605	10	0	0	0	0	--	--	--	--	--	--	--	--	--	--	--
NewGene_11667	--	--	0	0	0	0	0	0	0	0	0	0	0	0	0	0	0	0	0	0	0	0	0	0	0	0	0.139392	2	0	0	0	0	0	0	0	0	0	0	--	--	--	--	--	--	--	--	--	--	--
NewGene_11668	--	--	0	0	0	0	0	0	0	0	0	0	0	0	0	0	0	0	0	0	0.395689	10	0.648004	16	0.11893	3	0.09828	3	0.653726	16	0.488451	11	0.642199	15	0	0	0	0	--	--	--	--	--	--	--	--	--	--	--
NewGene_1167	--	--	0	0	0	0	0	0	0.24032	8	0.104535	4	0	0	0.237071	8	0.224828	6	1.1914	36	0	0	0.426479	16	0	0	0.119939	5	0.209327	8	0.311352	11	0.260485	9	0.585919	19	0	0	--	--	--	--	--	--	--	--	--	--	--
NewGene_11691	--	--	0.23037	4	3.76528	56	0.267402	5	0.584367	10	0	0	0.395838	6	0	0	0	0	1.84202	28	0.249045	5	0	0	0.304766	5	0.265666	6	0	0	0	0	0	0	0	0	0	0	--	--	--	--	--	--	--	--	--	--	--
NewGene_117	--	--	0.113273	15	0.436331	48	0.073377	9	0.034372	4	0.024865	4	0.085166	10	0.269908	31	0	0	0.089862	11	0.255212	35	0.349755	49	0.642323	82	0	0	1.14878	155	1.13905	140	0.344806	44	0.088001	11	0	0	--	--	--	--	--	--	0.0028594	2.53431	up	--	--
NewGene_11702	--	--	0.51388	73	0.471322	58	0.54558	71	0.946037	123	0.587433	85	0.61823	76	0.933806	119	0.276112	30	0.07733	10	0.016094	3	0.012855	3	0	0	0.145176	26	0.056848	9	0.036999	6	0.026927	4	0	0	0	0	0.255695	0.525599	normal	0.814171	-0.226382	normal	0.00105631	-3.60269	down	3.05809e-06	-2.80053
NewGene_11703	--	--	0.751988	42	2.07676	99	0.450928	23	0.432973	22	0.186009	11	0.486959	24	0.195746	10	0.073085	4	0.406533	20	0	0	0.017638	2	0	0	0.169657	12	0.160859	10	0.218532	12	0.068961	4	0	0	0.868111	35	--	--	--	--	--	--	--	--	--	--	--
NewGene_11718	--	--	0	0	0	0	0	0	0	0	0	0	0	0	0	0	1.58507	10	0	0	0	0	0	0	0	0	0	0	0	0	0	0	0	0	0	0	0	0	--	--	--	--	--	--	--	--	--	--	--
NewGene_11720	--	--	0.16041	8	0.045299	2	0.304728	14	0	0	0	0	0.317803	14	0.477138	22	0.356095	14	0	0	0.0376	3	0	0	0	0	0.405102	25	0.127829	7	0	0	0.04873	3	0.292537	14	0	0	--	--	--	--	--	--	--	--	--	--	--
NewGene_11721	--	--	3.45554	84	2.39985	51	2.70473	61	2.05119	46	3.91911	98	3.06011	65	2.39554	53	4.20089	78	4.15787	90	1.15794	31	1.18196	32	0.900355	23	2.59411	78	1.28398	34	2.07351	50	2.98227	74	3.97101	88	1.53485	27	0.796837	0.146171	normal	0.576427	0.360385	normal	0.643287	0.286431	normal	0.657305	-0.248968
NewGene_11734	--	--	0.468763	9	0	0	0	0	0.602698	10	0.194713	4	0	0	0	0	0	0	0	0	0	0	0	0	0.046609	1	0.143672	4	0	0	0	0	0	0	0	0	0	0	--	--	--	--	--	--	--	--	--	--	--
NewGene_11738	--	--	0.32631	8	0	0	0	0	0	0	0	0	0.459749	9	0.078379	2	0	0	0	0	0	0	0	0	0	0	0	0	0.200481	5	0.181647	5	0	0	0	0	0	0	--	--	--	--	--	--	--	--	--	--	--
NewGene_11741	--	--	0	0	0	0	0	0	0	0	0	0	0	0	0	0	0	0	0	0	0	0	0	0	0	0	0	0	0	0	0	0	0	0	1.12887	9	0	0	--	--	--	--	--	--	--	--	--	--	--
NewGene_11744	--	--	0	0	1.13944	11	0	0	0	0	0	0	0.197919	2	0	0	0	0	0.23172	3	0	0	0	0	0	0	0	0	0.243769	3	0	0	0	0	0	0	0	0	--	--	--	--	--	--	--	--	--	--	--
NewGene_11765	--	--	0	0	0	0	0	0	0	0	0	0	0	0	0	0	0	0	0	0	0	0	0.072634	5	0	0	0	0	0.282051	18	0.069869	4	0.225469	14	0	0	0	0	--	--	--	--	--	--	--	--	--	--	--
NewGene_11774	--	--	1.32598	103	1.43827	67	2.15476	131	4.13026	317	4.47454	326	6.69	477	3.28548	203	1.9015	142	3.89528	295	0.341932	20	0.374912	43	0.085593	10	3.6755	350	0.391426	38	0.365271	32	0.378129	26	5.70742	376	0.633033	31	4.7598e-06	1.98188	up	0.0161547	1.24707	normal	0.475727	-0.529603	normal	0.0405058	-1.63328
NewGene_11775	--	LOC100627241	0.14368	5	0	0	0	0	0	0	0.116006	4	0.067122	2	0.395586	12	0	0	0.118409	4	0	0	0	0	0	0	0	0	0.055421	2	0	0	0	0	0.331275	11	0	0	--	--	--	--	--	--	--	--	--	--	--
NewGene_11777	--	--	0.06369	8	0.443092	42	0.227283	26	0.425609	48	0.248567	31	0.823718	85	0.31767	32	0	0	0.562104	62	0.07106	10	0	0	0.127904	6	0.121534	19	0.122546	16	0.091344	11	0	0	0.233612	16	0	0	0.22329	1.13268	normal	--	--	--	--	--	--	--	--
NewGene_11779	--	--	0	0	0.336032	8	0.169986	5	0.709217	18	0.23035	7	0	0	0	0	0	0	0.225375	6	0	0	0	0	0	0	0.191865	7	0.202024	6	0	0	0.092675	3	0	0	0	0	--	--	--	--	--	--	--	--	--	--	--
NewGene_11785	--	--	0	0	0	0	0.15038	6	0.671013	37	0.652283	32	0.583561	23	0.554455	22	0.336592	16	0.543603	29	0	0	0	0	0	0	1.11715	75	0.095196	4	0	0	0.124486	5	1.4313	73	0	0	--	--	--	--	--	--	--	--	--	--	--
NewGene_11786	--	--	0	0	0	0	0	0	0.729506	23	0	0	0.302152	9	0	0	0	0	0	0	0	0	0.195267	8	0	0	0.140839	6	0.022346	1	0	0	0	0	0.385326	12	0	0	--	--	--	--	--	--	--	--	--	--	--
NewGene_11788	--	--	2.05691	199	2.13442	199	1.19752	112	54.6951	4774	33.1593	3211	17.0096	1392	36.4265	3143	19.8055	1375	26.3539	2232	0.415817	43	0.263445	32	0.130603	13	78.2907	8759	10.4791	1062	3.35548	297	7.2692	674	69.3508	5738	70.1303	4662	4.9077e-19	4.18091	up	2.3439e-19	3.83624	up	0.090886	-1.1094	normal	0.907096	-0.107077
NewGene_11789	--	LOC102162264	1.636	128	1.98994	154	1.18241	94	8.56688	554	6.31308	370	4.38338	297	12.6571	697	13.0073	599	22.9353	1386	0.281592	16	0.473538	37	0.550354	22	4.08971	305	1.84	103	0.442844	37	0.532321	32	9.01148	479	21.1568	888	5.81724e-05	1.69804	up	5.8311e-10	2.95176	up	0.175278	-0.890841	normal	0.00972848	-1.55716
NewGene_11790	--	LOC102162264	1.25996	84	3.61256	208	1.62	100	6.84459	419	2.91626	198	4.10479	236	4.39326	263	7.56648	381	15.5864	924	0	0	0.338635	25	0.03503	3	1.389	114	0.351803	26	0.470884	31	0.142205	10	3.27083	198	16.2631	776	0.058326	1.09432	normal	0.00114564	2.0927	up	0.0441259	-2.3703	normal	7.27503e-05	-2.35077
NewGene_11791	--	--	0	0	0	0	0.247951	3	0.837194	8	1.33035	14	0.330357	3	0.724841	7	0.478818	4	0.390757	4	0	0	0	0	0	0	1.40939	18	0.117429	2	0	0	0	0	0	0	0	0	--	--	--	--	--	--	--	--	--	--	--
NewGene_11792	--	--	2.08434	67	1.98318	58	0.251645	8	8.40764	248	4.29327	140	3.24643	90	15.0531	410	12.5132	290	10.9889	304	0.633997	22	0.249726	10	0.063335	3	1.72719	66	0.415681	15	0.203937	7	0.233649	8	7.29701	209	17.5213	378	0.0263947	1.83079	normal	3.51715e-05	3.04332	up	--	--	--	0.000754125	-2.5489
NewGene_11793	--	--	0.73304	23	0.465222	13	0.118593	4	3.2787	94	1.74427	56	1.56395	42	4.99265	140	7.65134	180	5.11315	142	0.246977	9	0.034678	2	0.030346	1	0.746932	29	0.219069	8	0	0	0.048789	2	3.80359	108	13.0575	291	0.00830344	2.28516	up	1.49365e-06	3.71367	up	--	--	--	0.0230035	-2.55186
NewGene_11794	--	--	2.2296	69	0.663874	18	0.273951	8	7.99666	228	3.20906	103	3.76254	100	2.15104	60	13.8304	324	7.71122	213	0.446397	15	0.089521	4	0.086098	3	1.98523	75	0.780042	26	0.374025	12	0.057358	2	3.76592	106	19.5011	433	0.00788629	2.24499	up	0.00170883	2.91739	up	--	--	--	0.00246134	-1.99542
NewGene_11797	--	--	0	0	1.5029	14	0	0	0	0	0	0	0	0	0	0	0	0	0	0	0	0	0	0	0	0	0	0	0	0	0	0	0	0	0	0	0	0	--	--	--	--	--	--	--	--	--	--	--
NewGene_118	--	--	0	0	0	0	0	0	0	0	0	0	0	0	0.067232	2	0	0	0	0	0.233167	9	0.046289	2	0.443928	15	0	0	0.056139	2	0.124734	5	0.085791	3	0.506442	16	0	0	--	--	--	--	--	--	--	--	--	--	--
NewGene_1180	--	--	0	0	0	0	0	0	0	0	0	0	0	0	0	0	0	0	0	0	0	0	0	0	0	0	0	0	0	0	0	0	0	0	1.52772	20	0	0	--	--	--	--	--	--	--	--	--	--	--
NewGene_11813	--	--	0	0	0	0	0	0	0	0	0	0	0	0	0	0	0	0	0	0	0	0	0	0	0	0	0	0	0.16333	6	0.177893	6	0.479466	15	0	0	0	0	--	--	--	--	--	--	--	--	--	--	--
NewGene_11846	--	--	0	0	0	0	0	0	0	0	0.431897	6	0	0	0	0	0	0	0	0	0	0	0	0	0	0	0	0	0	0	0	0	0	0	0	0	0	0	--	--	--	--	--	--	--	--	--	--	--
NewGene_11853	--	--	0.103981	6	0	0	0	0	0.043455	3	0.951062	56	0.317422	16	0.189329	10	0	0	0.034778	2	0.073915	5	0.20104	13	0.241234	15	0.762119	54	0.207727	13	0	0	0.248048	15	1.94578	102	0	0	--	--	--	--	--	--	--	--	--	--	--
NewGene_11855	--	--	0	0	0	0	0	0	1.78622	51	2.13423	71	2.27494	66	0.560923	18	0	0	1.25184	33	0	0	0	0	0	0	2.6554	95	1.00493	34	0	0	0.157558	7	0.234497	8	0	0	1.74449e-08	8.45945	up	--	--	--	--	--	--	0.551953	-0.747645
NewGene_11858	--	--	0.067195	4	0.310205	16	0.126194	7	0.502726	28	0.651395	40	0.872387	45	0.209503	12	0	0	0	0	0	0	0	0	0	0	0.027639	3	0.031539	3	0.044373	3	0.179098	11	0.313617	17	0	0	--	--	--	--	--	--	--	--	--	--	--
NewGene_11861	--	--	0	0	1.65484	46	0.142242	5	0.516363	16	0.728129	24	0.232193	7	0.530822	16	0.330925	9	0	0	0	0	0	0	0	0	0.054057	3	0	0	0.052314	2	0.044568	2	1.19174	35	0	0	--	--	--	--	--	--	--	--	--	--	--
NewGene_11869	--	--	1.29931	34	0.047983	2	0	0	0.125888	6	0.077238	3	0.065464	3	0.038196	2	1.08786	27	0	0	0	0	0.221858	4	0.05854	3	0.742899	23	1.57624	45	0.472144	15	0.565512	16	0	0	0	0	--	--	--	--	--	--	--	--	--	--	--
NewGene_11884	--	--	0	0	0	0	0	0	0	0	0	0	0	0	0	0	0	0	0	0	0	0	0	0	0	0	0.033761	2	0.431328	13	0.379597	10	0.453687	13	0	0	0	0	--	--	--	--	--	--	--	--	--	--	--
NewGene_11887	--	--	0	0	0	0	0	0	0.443332	10	0.218051	6	0	0	0	0	0	0	0.349556	8	0.072829	2	0	0	0	0	0	0	0.080287	3	0	0	0	0	0	0	2.8104	50	--	--	--	--	--	--	--	--	--	--	--
NewGene_11890	--	--	0.639209	8	0.367212	4	0	0	0	0	0.502581	6	0	0	0	0	0	0	0.180298	2	0	0	0	0	0	0	0	0	0	0	0	0	0	0	0	0	0	0	--	--	--	--	--	--	--	--	--	--	--
NewGene_11894	--	--	0.586245	15	0.318954	8	1.22405	29	0	0	0.336082	9	0.141154	4	0	0	0	0	0.506494	12	0	0	0.128295	4	0	0	0	0	0	0	0	0	0	0	0	0	0	0	--	--	--	--	--	--	--	--	--	--	--
NewGene_11898	--	--	0	0	0	0	0	0	0	0	0	0	0	0	0	0	0	0	0	0	0	0	0	0	0	0	0	0	0.316286	11	0	0	0	0	0	0	0	0	--	--	--	--	--	--	--	--	--	--	--
NewGene_11901	--	--	0	0	0	0	0	0	0	0	0	0	0	0	0	0	0	0	0	0	0.024695	2	0.041708	4	0.144522	5	0	0	2.39119	182	1.71134	84	0.703881	38	0	0	0	0	--	--	--	--	--	--	--	--	--	--	--
NewGene_11903	--	--	0	0	0	0	0	0	0	0	0	0	0	0	0	0	0	0	0	0	0	0	0	0	0	0	0	0	0	0	0	0	0.243159	4	0	0	0	0	--	--	--	--	--	--	--	--	--	--	--
NewGene_11907	--	--	0.017479	2	0	0	0	0	0	0	0	0	0	0	0	0	0	0	0	0	0	0	0.012287	2	0.155927	17	0	0	1.31645	139	2.18377	174	1.73599	112	0	0	0	0	--	--	--	--	--	--	--	--	--	--	--
NewGene_1191	--	--	0.812311	45	3.12842	97	1.71354	74	0.284955	18	0.33777	21	0.292478	18	0.15172	10	0.714752	37	0.248424	16	0	0	0.074891	6	0	0	0.193113	11	0.094946	7	0.027937	2	0.033221	3	0	0	0	0	0.00508623	-1.92108	down	0.0857703	-1.58786	normal	0.00587874	-3.7108	down	--	--
NewGene_11914	--	--	0	0	0	0	0	0	0.081393	2	0.309975	7	0.579535	10	0	0	1.47144	22	1.0282	18	0	0	0	0	0	0	0.13355	4	0	0	0	0	0	0	0	0	0	0	--	--	--	--	--	--	--	--	--	--	--
NewGene_1192	--	--	0.130829	4	0	0	0.672008	16	0.294496	7	0	0	0	0	0	0	0	0	0.116953	3	0	0	0	0	0	0	0	0	0	0	0	0	0	0	0	0	0	0	--	--	--	--	--	--	--	--	--	--	--
NewGene_11925	--	--	0	0	0	0	0	0	0.602313	17	1.04045	33	0.072838	2	0	0	0	0	0.329172	10	0	0	0	0	0	0	0	0	0	0	0	0	0	0	1.93732	55	0	0	--	--	--	--	--	--	--	--	--	--	--
NewGene_11927	--	--	0.384268	9	0.582607	16	1.3745	39	0	0	0.051085	2	0.323023	9	0	0	0	0	0.340379	10	0	0	0.114362	4	0	0	0	0	0.058911	2	0	0	0	0	0	0	0	0	--	--	--	--	--	--	--	--	--	--	--
NewGene_11934	--	--	0.115693	8	0.151297	9	0.108017	7	0	0	0.284748	5	0.057384	4	0	0	0	0	0	0	0.840466	30	0.217871	17	0.54689	18	0	0	3.2294	182	1.76002	90	1.66368	81	0.022355	2	0	0	--	--	--	--	--	--	--	--	--	--	--
NewGene_11936	--	LAMP3	0	0	0	0	0.791546	14	0	0	0	0	0	0	0	0	0	0	0.118247	2	0	0	0	0	0	0	0	0	0	0	0	0	0	0	0	0	0	0	--	--	--	--	--	--	--	--	--	--	--
NewGene_11950	--	SEC22A	0.691554	20	1.65138	42	0.411117	11	0.520352	14	0.067916	2	0	0	0.217006	6	0.646309	15	0	0	0	0	0	0	0	0	0	0	0	0	0	0	0.04711	2	0	0	0	0	--	--	--	--	--	--	--	--	--	--	--
NewGene_11951	--	--	0.150766	4	0	0	0.184706	4	0	0	0.252522	6	0.111693	3	0.254573	5	0	0	0	0	0	0	0	0	0.054883	2	0	0	0.045613	2	0	0	0	0	0	0	0	0	--	--	--	--	--	--	--	--	--	--	--
NewGene_11952	--	--	0	0	0	0	0	0	0	0	0	0	0	0	0	0	0	0	0	0	0	0	0	0	0	0	0.519874	23	0.169613	7	0	0	0	0	0.064068	2	0	0	--	--	--	--	--	--	--	--	--	--	--
NewGene_11955	--	--	0.603343	37	5.02858	262	2.06285	115	0.669465	37	0.147805	10	0.392765	21	0.841565	46	1.77614	82	0.176721	10	0	0	0.197337	13	0	0	0.422042	31	0.319045	21	0.167952	10	0.137211	9	0.509428	28	0	0	0.00330572	-2.65583	down	0.150338	-1.44412	normal	0.00872196	-3.58576	down	--	--
NewGene_11958	--	--	0	0	0	0	0	0	0	0	0	0	0	0	0	0	0	0	0	0	0	0	0	0	0	0	0	0	0	0	0	0	0	0	0.239167	3	0	0	--	--	--	--	--	--	--	--	--	--	--
NewGene_11959	--	--	0	0	0	0	0	0	0.401912	5	0	0	0	0	0	0	0	0	0	0	0	0	0	0	0	0	0	0	0	0	0	0	0.276832	3	0	0	0	0	--	--	--	--	--	--	--	--	--	--	--
NewGene_11988	--	--	0	0	0	0	0	0	0	0	0	0	0.53014	4	0	0	0.224207	2	0	0	0	0	0	0	0	0	0	0	0	0	0.174382	2	0	0	0	0	0	0	--	--	--	--	--	--	--	--	--	--	--
NewGene_11993	--	--	0	0	0	0	0	0	0	0	0.203098	5	0	0	0	0	0	0	0.196796	4	0	0	0.096145	3	0.220388	5	0.339277	10	0	0	0.198023	5	0.121075	2	0	0	0	0	--	--	--	--	--	--	--	--	--	--	--
NewGene_1200	--	--	0.092529	4	0	0	0	0	0.170524	6	0.394661	12	0	0	0.233835	8	1.26816	15	0	0	0	0	0	0	0	0	0	0	0.101697	4	0.066856	3	0.090627	4	0	0	0	0	--	--	--	--	--	--	--	--	--	--	--
NewGene_12008	--	--	0.099983	21	0	0	0	0	0.300678	57	0.150651	32	0.022407	4	0.16997	32	0	0	1.19331	220	0	0	0.026349	6	0	0	0.164473	42	0	0	0	0	0.01843	4	0.277968	53	0	0	--	--	--	--	--	--	--	--	--	--	--
NewGene_12019	--	ATP11B	0.680139	32	0.655695	27	1.06696	46	1.94775	83	1.08459	51	2.22445	89	0.720606	30	1.22752	43	0.771406	32	0.239381	12	0.079489	5	0	0	0.190586	11	0.209516	11	0.371688	17	0.273116	13	0	0	0	0	0.0585323	1.15577	normal	0.813358	0.194868	normal	--	--	--	0.000910832	-2.30553
NewGene_1202	--	LAMP3	0	0	0	0	0	0	0	0	0	0	0	0	0	0	0	0	0	0	0	0	0	0	0	0	0	0	0	0	0	0	0	0	1.06133	9	0	0	--	--	--	--	--	--	--	--	--	--	--
NewGene_12020	--	SMIM15	3.836	486	4.87964	707	3.69664	339	2.30384	230	3.20094	250	1.73784	196	3.67555	271	3.58911	120	1.15954	130	1.74394	163	3.59008	288	2.31901	176	3.83109	349	3.9806	316	2.98958	206	5.15585	390	3.08363	259	2.97677	262	0.00551944	-1.1846	down	0.00595902	-1.4614	down	0.804019	0.124089	normal	0.0730598	0.477122
NewGene_12025	--	--	0	0	0.298444	22	0.032445	4	2.44927	213	3.76261	357	2.68094	224	0.981232	86	0.44535	34	0.185632	18	0	0	0	0	0	0	1.37595	157	0.059935	7	0.018759	2	0.083834	8	0.331604	28	0.775606	69	3.96859e-06	4.84165	up	--	--	--	--	--	--	0.0269189	-2.54489
NewGene_12028	--	--	0	0	0	0	0	0	0	0	0.167527	2	0	0	0	0	0	0	0	0	0	0	0	0	0	0	0	0	0	0	0	0	0	0	0	0	0	0	--	--	--	--	--	--	--	--	--	--	--
NewGene_1204	--	LOC100468070	0	0	0	0	0.927953	9	0	0	0	0	0	0	0.380984	4	0	0	0	0	0	0	0	0	0	0	0	0	0	0	0	0	0.141821	2	0	0	0	0	--	--	--	--	--	--	--	--	--	--	--
NewGene_12046	--	--	0.170868	4	0.896948	17	0	0	0	0	0	0	0	0	0	0	0	0	0	0	0	0	0	0	0	0	0	0	0	0	0	0	0	0	0	0	0	0	--	--	--	--	--	--	--	--	--	--	--
NewGene_1206	--	--	0	0	0	0	0	0	0	0	0	0	0	0	0	0	0	0	0.617989	9	0	0	0.031062	1	0.128268	2	0	0	0	0	0.210711	4	0	0	0.097502	2	0	0	--	--	--	--	--	--	--	--	--	--	--
NewGene_1207	--	--	0.481977	6	0	0	0	0	0	0	0	0	0	0	0	0	0	0	0	0	0	0	0	0	0	0	0	0	0	0	0	0	0	0	0	0	0	0	--	--	--	--	--	--	--	--	--	--	--
NewGene_12075	--	SEC22A	0	0	0	0	0.479398	7	0	0	0	0	0	0	0	0	0	0	0	0	0	0	0	0	0	0	0	0	0	0	0	0	0	0	0	0	0	0	--	--	--	--	--	--	--	--	--	--	--
NewGene_12087	--	--	0	0	0	0	0	0	0.038839	1	0	0	0	0	0.522392	6	0	0	0.162258	3	0	0	0	0	0	0	0	0	0	0	0	0	0	0	0.879374	12	0	0	--	--	--	--	--	--	--	--	--	--	--
NewGene_121	--	--	0.9481	81	0.588756	43	1.1499	90	1.39731	109	1.20728	105	0.252221	19	1.0598	81	2.06569	132	1.36233	103	0.104434	10	0.117627	11	0.047215	5	0.726064	76	0.724621	66	0.411347	35	0.157133	14	1.09854	85	0	0	0.859986	0.132262	normal	0.213826	0.776854	normal	0.0550443	-1.54042	normal	0.702894	-0.272968
NewGene_1210	--	--	0.079868	7	1.17073	71	0.212299	17	0.364679	29	0.458712	37	0.237863	18	0.328132	26	0.483788	32	0.209753	16	0.104156	10	0	0	0.406924	16	0.501459	41	5.4978	308	4.13739	195	5.04476	256	0.308575	24	0	0	--	--	--	--	--	--	--	--	--	0.00041722	3.01822
NewGene_12101	--	--	0.125825	10	0	0	0.488506	33	0.216313	15	0.147749	11	0.481087	31	0.435205	29	0.169203	10	0.377887	25	0.244538	20	0.1043	9	0	0	0.520749	47	0.172865	14	0	0	0.158335	12	1.40455	93	0	0	--	--	--	--	--	--	--	--	--	--	--
NewGene_12104	--	--	0	0	0	0	0	0	0	0	0.095048	2	0.108536	2	0	0	0	0	0	0	0	0	0	0	0	0	0	0	0.070022	2	0	0	0.245108	6	0	0	0	0	--	--	--	--	--	--	--	--	--	--	--
NewGene_12106	--	--	0.193229	16	0	0	0	0	0	0	0	0	0.023035	2	0	0	0	0	0	0	0.042371	4	0	0	0.177825	8	0	0	7.2306	343	8.51097	346	4.47551	206	0	0	0	0	--	--	--	--	--	--	--	--	--	--	--
NewGene_12119	--	--	0	0	0	0	0	0	0	0	0	0	0	0	0	0	0	0	0	0	0	0	0	0	0	0	0	0	0.08733	4	0	0	0.180082	7	0	0	0	0	--	--	--	--	--	--	--	--	--	--	--
NewGene_12121	--	--	0	0	0	0	0.032231	2	0	0	0	0	0	0	0	0	0	0	0	0	0	0	0	0	0	0	0	0	0.268084	20	0.761388	51	0.315516	22	0	0	0	0	--	--	--	--	--	--	--	--	--	--	--
NewGene_12126	--	--	0	0	0	0	0	0	0	0	0	0	0	0	0	0	0	0	0	0	0	0	0	0	0	0	0	0	0	0	0	0	0.57929	17	0	0	0	0	--	--	--	--	--	--	--	--	--	--	--
NewGene_1213	--	--	0	0	0	0	0	0	0	0	0	0	0.697147	8	0	0	0	0	0	0	0	0	0	0	0	0	0.209593	4	0.075382	2	0.455889	5	1.36346	18	0.925793	15	0	0	--	--	--	--	--	--	--	--	--	--	--
NewGene_12134	--	--	0.262025	9	0.709338	20	0.066427	2	0.111363	4	0.166	6	0	0	0	0	0	0	0.346697	10	0.112217	4	0	0	0	0	0	0	0	0	0.572372	19	0.34098	10	0	0	0	0	--	--	--	--	--	--	--	--	--	--	--
NewGene_12135	--	--	0.044152	3	0	0	0.325708	14	0	0	0	0	0	0	0	0	0	0	1.42947	58	0	0	0	0	0.037485	2	0	0	0	0	0.04506	3	0.031042	2	0	0	0	0	--	--	--	--	--	--	--	--	--	--	--
NewGene_12137	--	--	0.021288	3	0.421407	11	0.284526	17	0	0	0.603033	27	0	0	0	0	0.331344	8	0.903365	24	0.557139	14	0.78272	20	0.467513	18	0.146335	6	3.07914	155	1.96092	92	1.90728	118	3.38631	120	0	0	--	--	--	--	--	--	--	--	--	--	--
NewGene_1215	--	--	0	0	0	0	0	0	0	0	0	0	0	0	0	0	0	0	0	0	0	0	0	0	0	0	0	0	0.4432	7	0	0	0	0	0	0	0	0	--	--	--	--	--	--	--	--	--	--	--
NewGene_12150	--	--	0	0	0	0	0.281061	4	0.829773	11	0.590506	8	0.674264	9	0	0	0	0	1.39665	17	0	0	0.3507	5	0	0	1.02427	17	0.646091	10	0.648064	9	0.167915	3	1.98413	24	0	0	--	--	--	--	--	--	--	--	--	--	--
NewGene_12153	--	--	0.739808	54	1.32654	79	0.327706	22	0.215477	15	0.109822	8	0.041566	3	0.10903	8	0.493479	27	0.115846	8	0	0	0.025284	3	0	0	0.078873	7	0	0	0	0	0	0	0	0	2.5022	129	--	--	--	0.123718	-1.66225	normal	--	--	--	--	--
NewGene_12169	--	--	2.42885	174	2.93039	208	1.27697	97	2.98096	225	1.33104	98	1.05599	63	1.38165	94	3.33876	207	3.23839	206	0.044995	4	0.128801	13	0.170208	15	0.372222	38	0.651876	48	0.715405	50	0.24287	21	3.38936	225	3.74119	220	0.588572	-0.338387	normal	0.696705	0.241335	normal	0.00092058	-2.48853	down	0.0616676	-1.25605
NewGene_12170	--	--	0	0	0	0	0	0	0	0	0	0	0	0	0	0	0	0	0	0	0	0	0	0	0	0	0	0	0	0	0	0	0	0	0.37629	4	0	0	--	--	--	--	--	--	--	--	--	--	--
NewGene_12173	--	--	3.07995	101	4.43761	130	3.4605	104	3.17611	95	2.05612	66	3.75808	107	2.45985	73	4.62042	114	3.11484	92	0.135822	5	1.2476	45	0.106606	4	2.61951	106	2.44498	84	2.58185	76	1.07448	36	3.57768	109	3.015	73	0.574607	-0.28317	normal	0.865535	-0.0988189	normal	0.23911	-1.14969	normal	0.820309	0.102636
NewGene_12196	--	--	0.48784	7	0	0	0.198112	3	0.237472	3	0	0	0	0	0	0	0	0	0	0	0	0	0.514553	8	0	0	0	0	0	0	0	0	0	0	0	0	0	0	--	--	--	--	--	--	--	--	--	--	--
NewGene_12206	--	--	1.95366	157	6.93828	398	3.24396	193	2.69477	189	2.36049	183	1.93434	151	4.50646	334	2.26485	151	4.37826	345	1.86514	173	2.26855	179	1.48297	105	3.04936	256	2.04676	169	1.90603	150	1.88064	161	2.74475	244	3.86881	228	0.307291	-0.541691	normal	0.711588	0.217187	normal	0.238435	0.667294	normal	0.393181	0.242969
NewGene_12211	--	--	0	0	0	0	0	0	0.15647	13	2.92261	239	0	0	0.27904	23	0.870923	59	0.908302	70	0.034379	4	0	0	0.022381	3	0.050924	6	0	0	0	0	0	0	1.32184	106	0	0	--	--	--	--	--	--	--	--	--	--	--
NewGene_12212	--	--	0	0	0	0	0	0	0	0	0.247313	7	0	0	0	0	0.479104	10	0.151261	4	0	0	0	0	0	0	0	0	0	0	0	0	0	0	0	0	0	0	--	--	--	--	--	--	--	--	--	--	--
NewGene_12216	--	--	0.08333	2	0	0	0	0	0	0	0	0	0	0	0	0	2.00233	24	1.20413	14	0	0	0	0	0	0	0	0	0	0	0	0	0	0	0	0	0	0	--	--	--	--	--	--	--	--	--	--	--
NewGene_12229	--	--	1.48233	109	0.858229	83	1.05523	102	1.90775	136	1.01233	87	1.18885	76	1.66791	96	2.5943	119	12.3256	753	0.06406	8	0.145105	13	0.018599	2	1.03794	83	0.191103	17	0.102253	7	0.182797	14	3.72117	245	0	0	0.899337	0.0567894	normal	0.0186031	1.84846	normal	0.00891187	-2.19125	down	0.0394654	-1.63007
NewGene_12234	--	--	0.235694	4	0	0	0.140059	3	0	0	0.123978	3	0	0	0	0	0	0	0	0	0	0	0	0	0	0	0	0	0	0	0.104547	2	0	0	0	0	0	0	--	--	--	--	--	--	--	--	--	--	--
NewGene_12238	--	--	0.377302	18	0.873323	32	1.56685	64	0.425868	17	0.327081	15	1.02088	41	0.452388	19	0.755611	24	0.448289	19	0	0	0.049392	3	0.077353	5	0.464118	25	0.244305	12	0.116309	5	0.222158	11	0.824005	34	0	0	0.553376	-0.548778	normal	--	--	--	--	--	--	--	--
NewGene_12240	--	--	0	0	0.636711	12	0	0	0.17129	4	0.090159	2	0	0	0	0	0	0	0	0	0	0	0	0	0	0	0	0	1.00056	23	0.231859	5	0.145518	4	0.306918	6	0	0	--	--	--	--	--	--	--	--	--	--	--
NewGene_12250	--	--	0.222031	10	0	0	0	0	0.438241	17	0.770751	33	0.179858	7	0.337888	13	0.364562	12	1.01309	38	0.222717	10	0.107049	5	0.085142	4	0.26527	14	0.235717	11	0.214496	9	0.231326	10	0.722892	27	0	0	--	--	--	--	--	--	--	--	--	--	--
NewGene_12255	--	--	0	0	0	0	0.434716	11	0.066371	2	0	0	0	0	0.089433	3	0.145891	3	0.305966	7	1.36188	36	1.292	36	0.466601	13	0	0	0.25783	7	0	0	0	0	0	0	0	0	--	--	--	--	--	--	--	--	--	--	--
NewGene_12257	--	--	0	0	0	0	0	0	0	0	0	0	0	0	0	0	0	0	0	0	0.097978	4	0.16542	6	0.318618	9	0	0	0.566446	15	0.151161	5	0	0	0	0	0	0	--	--	--	--	--	--	--	--	--	--	--
NewGene_12259	--	--	0.097361	5	0.033072	2	0.116765	5	0.205474	8	0.077638	4	0.134051	4	0.108542	5	0	0	0.031361	2	0.16321	8	1.10496	44	0.161472	7	0	0	0.077188	4	0	0	0	0	0	0	0	0	--	--	--	--	--	--	--	--	--	--	--
NewGene_12261	--	--	0	0	0	0	0	0	0	0	0	0	0	0	0	0	0	0	0	0	0	0	0	0	0	0	0	0	0.15906	2	0	0	0	0	0	0	0	0	--	--	--	--	--	--	--	--	--	--	--
NewGene_12269	--	--	0.377019	5	0	0	0	0	0	0	0	0	0	0	0	0	0	0	0	0	0	0	0	0	0	0	0	0	0	0	0	0	0	0	0	0	0	0	--	--	--	--	--	--	--	--	--	--	--
NewGene_12273	--	--	1.23332	42	2.49535	62	2.07337	61	0	0	0.990654	34	0.633904	19	0.169477	6	0	0	1.09026	32	0	0	0.110252	5	0.060029	3	0.296974	12	0	0	0.124115	5	0.059933	3	0.739859	23	0	0	0.210919	-1.60834	normal	0.139846	-2.0458	normal	0.0127888	-2.91257	normal	--	--
NewGene_12276	--	--	0.379594	15	0	0	0.935816	34	0	0	0.183269	8	0.126073	5	0.298645	11	0	0	0	0	0	0	0	0	0	0	0	0	0	0	0	0	0	0	0	0	0	0	--	--	--	--	--	--	--	--	--	--	--
NewGene_12278	--	--	0	0	0	0	0.331661	8	0	0	0.147212	4	0	0	0.057907	2	0	0	0.816145	18	0	0	0	0	0.043991	2	0	0	0.094062	3	0.099067	3	0	0	0	0	0	0	--	--	--	--	--	--	--	--	--	--	--
NewGene_1228	--	--	0.762428	53	1.02702	64	1.44946	96	2.64418	175	2.36754	174	3.85542	237	1.47429	96	0.45318	16	1.71916	99	1.74306	119	0.886747	68	1.59228	108	1.23261	107	0.888884	54	1.93677	109	3.06982	205	1.79621	118	3.03515	157	0.0015743	1.51913	up	0.921204	0.0819993	normal	0.000155463	1.91164	up	0.085592	-0.93821
NewGene_12284	--	--	0	0	0	0	0	0	0	0	0	0	0	0	0	0	0	0	0	0	0	0	0	0	0	0	0.139392	2	0	0	0	0	0	0	0	0	0	0	--	--	--	--	--	--	--	--	--	--	--
NewGene_12285	--	--	0	0	0	0	0	0	0	0	0	0	0	0	0	0	0	0	0	0	0	0	0	0	0.023579	2	0.024731	2	3.00471	188	4.55358	260	1.59381	95	0	0	0	0	--	--	--	--	--	--	--	--	--	--	--
NewGene_12286	--	--	0	0	0	0	0	0	0	0	0	0	0	0	0	0	0	0	0.068898	5	0	0	0	0	0	0	2.30735	197	0.110318	8	0.174279	12	0	0	0	0	0	0	--	--	--	--	--	--	--	--	--	--	--
NewGene_12287	--	--	0	0	0	0	0.494548	7	0	0	0	0	0	0	0	0	0	0	0	0	0	0	0	0	0	0	0.364152	6	0	0	0	0	0	0	0	0	0	0	--	--	--	--	--	--	--	--	--	--	--
NewGene_12288	--	--	0.568596	29	1.07552	47	0.855258	40	0.730188	34	1.27449	66	1.38757	50	1.17447	54	0.318206	11	0.179439	9	0.351097	20	0.525958	30	0.317414	17	2.35352	136	0.972902	53	1.02437	51	0.687078	36	1.15732	54	1.05009	39	0.559506	0.389397	normal	0.59211	-0.569349	normal	--	--	--	0.182682	0.70332
NewGene_12293	--	--	0	0	0	0	0	0	0.458766	7	0	0	0	0	0.365783	6	0	0	0	0	0	0	0	0	0	0	0	0	0	0	0	0	0	0	0	0	0	0	--	--	--	--	--	--	--	--	--	--	--
NewGene_1230	--	--	0.071201	7	0.360549	28	0.416246	34	1.48059	108	2.48464	200	5.69965	353	1.68387	116	2.13412	116	0.687291	54	0.113137	11	0.107953	11	0.45075	40	1.37956	125	3.52459	299	2.38374	180	1.46648	117	0.750637	60	0	0	2.02155e-05	3.32187	up	0.011512	2.20171	normal	--	--	--	0.95054	0.0424799
NewGene_12300	--	--	0	0	0	0	0	0	0	0	0	0	0	0	0	0	0	0	0	0	0	0	0	0	0	0	0	0	0.15906	2	0	0	0	0	0	0	0	0	--	--	--	--	--	--	--	--	--	--	--
NewGene_1231	--	SEC22A	1.22004	124	1.67569	166	1.26354	140	2.0297	148	1.55423	134	1.17869	81	1.13932	104	3.55198	263	3.88011	258	0.170312	15	0.40775	25	0.154914	7	1.346	103	1.76147	95	1.46402	79	0.512851	33	0.655963	32	0	0	0.578093	-0.246838	normal	0.226282	0.711794	normal	0.0125305	-1.74866	normal	0.576267	-0.229285
NewGene_12311	--	--	0.034982	4	0.394653	30	0.361022	27	0.338396	25	1.29304	102	0.956368	71	0.305283	21	0.616092	35	0.99837	68	0.524829	27	0.564507	54	0.070143	7	0.480751	35	0.423747	21	0.186893	14	0.113465	10	1.46067	100	0.908172	56	--	--	--	--	--	--	--	--	--	--	--
NewGene_1232	--	--	0	0	0	0	0.858716	20	0.481243	16	0.449814	14	0.594634	15	0.198411	7	0	0	0.118169	4	0.430225	16	1.11472	32	0.23588	9	0.258665	11	0.286507	11	0.265487	9	0.436524	14	0	0	0	0	--	--	--	--	--	--	--	--	--	--	--
NewGene_1233	--	--	1.6858	419	0.894542	192	2.84246	650	6.27665	1431	5.87605	1489	8.76458	1880	4.3111	961	3.72626	700	6.10624	1350	0.429064	116	0.406946	112	0.179096	46	4.57036	1392	2.21701	592	1.8074	440	2.16827	547	4.89795	1105	2.99486	533	4.93266e-06	2.02479	up	0.00276552	1.43451	up	0.221631	-0.682268	normal	0.00690574	-1.00362
NewGene_12339	--	--	0	0	0	0	0	0	0	0	0.085931	3	0.514529	12	0.217167	5	0	0	0.171248	4	0	0	0	0	0	0	0.391444	13	0	0	0	0	0	0	0.618559	15	0	0	--	--	--	--	--	--	--	--	--	--	--
NewGene_12343	--	--	0.032298	2	0	0	0.404303	12	0	0	0	0	0.587964	17	0.069924	3	0	0	1.94034	56	0	0	0	0	0	0	0.633385	25	0.104747	4	0	0	0	0	0.063556	2	0	0	--	--	--	--	--	--	--	--	--	--	--
NewGene_12346	--	--	0.118084	49	0.171454	61	0.272397	103	1.34079	502	1.85356	771	2.12357	747	1.25309	458	1.01622	313	4.08583	1482	0.031042	14	0	0	0	0	0.933527	467	0.244781	108	0.055522	23	0.118064	49	0.568056	211	0.211199	62	3.44595e-14	3.29916	up	2.40415e-08	3.52624	up	0.0787698	-2.51045	normal	0.0121845	-1.96218
NewGene_12347	--	--	0	0	0	0	0	0	0	0	0.07612	4	0.014927	1	0	0	0.145491	5	0.525398	20	0	0	0	0	0	0	0.085401	5	0	0	0	0	0	0	0.119824	5	0	0	--	--	--	--	--	--	--	--	--	--	--
NewGene_1235	--	--	2.18148	592	3.83289	898	0.819672	205	3.64571	908	2.22999	617	1.37589	323	1.74962	426	1.36724	281	3.58131	860	0.046825	14	0.063388	19	0.075919	21	0.592287	197	0.70421	206	0.370241	99	0.430093	119	0.957618	236	3.0034	584	0.900362	0.0760948	normal	0.953347	-0.0373125	normal	3.48715e-08	-3.5979	down	0.000114443	-1.76498
NewGene_12353	--	--	1.11415	187	1.29901	190	2.00187	306	1.31315	204	0.871854	140	1.0604	156	1.13549	167	0.486126	63	1.36932	207	0.13275	25	0.160594	29	0.248286	39	0.721704	150	0.353721	65	0.223026	37	0.236014	41	0.264375	41	0	0	0.3118	-0.407084	normal	0.357873	-0.522412	normal	0.00550139	-1.41586	down	0.0286685	-1.01483
NewGene_12354	--	--	0.309536	4	0	0	0.06605	1	0.563693	7	0	0	0.908382	11	0	0	0	0	0.269612	4	0	0	0	0	0.26507	4	0.283022	5	0.11168	2	0	0	0.28973	4	0	0	0	0	--	--	--	--	--	--	--	--	--	--	--
NewGene_1236	--	--	0	0	0	0	0	0	0	0	0	0	0	0	0	0	0	0	0.738412	11	0.156514	3	0	0	0	0	0	0	0.195616	4	0.540199	9	0.077824	2	0.480713	7	0	0	--	--	--	--	--	--	--	--	--	--	--
NewGene_12360	--	CUL7	0.246738	15	0.570798	31	0.274196	16	0.752604	43	0.613878	34	0.508355	27	0.594637	33	0	0	0	0	0	0	0	0	0	0	0.327777	25	0.623631	40	0.030813	2	0.064518	5	0.289083	17	2.26703	99	--	--	--	--	--	--	--	--	--	--	--
NewGene_12369	--	--	0.671381	20	1.28732	33	0.793755	22	0.163329	5	0	0	0.131065	4	0.439225	12	0.167259	4	1.5757	41	0	0	0.060183	2	0	0	0.702173	26	0.685294	22	0.129447	4	0.169311	6	0.573478	16	0	0	--	--	--	--	--	--	--	--	--	--	--
NewGene_1237	--	LAMP3	0.38643	50	1.79526	200	0.702146	84	0.201668	24	0.247962	33	0.05263	6	0.340727	40	0.67963	67	0.981522	113	0	0	0.079989	12	0.044779	6	0.11957	19	0.189027	27	0.168565	22	0.121126	16	0.559909	66	0	0	0.00451421	-2.49458	down	0.526773	-0.513438	normal	0.011169	-2.82973	normal	--	--
NewGene_12377	--	--	0	0	0.657662	23	0.896287	33	0.562617	15	0	0	0	0	0.678383	25	0	0	0.341032	12	0	0	0	0	0	0	0	0	0	0	0	0	0	0	0	0	0	0	--	--	--	--	--	--	--	--	--	--	--
NewGene_12381	--	--	0	0	0	0	0	0	0	0	0	0	0	0	0	0	0	0	0	0	0	0	0	0	0	0	0	0	0.47066	5	0.932655	9	0	0	0	0	0	0	--	--	--	--	--	--	--	--	--	--	--
NewGene_124	--	--	0	0	0	0	0	0	0.190659	6	0	0	0	0	0	0	0	0	0	0	0.314585	12	0	0	0.893504	30	0.149743	6	1.254	44	1.55628	50	0.309192	11	0.067146	2	0	0	--	--	--	--	--	--	--	--	--	--	--
NewGene_12418	--	--	0	0	0	0	0	0	0.487122	6	0	0	0	0	0	0	0	0	0	0	0	0	0	0	0	0	0	0	0	0	0	0	0	0	0	0	0	0	--	--	--	--	--	--	--	--	--	--	--
NewGene_12419	--	--	0.12172	9	0.31297	18	0.435111	27	1.21872	56	1.44317	57	0.450622	19	0.624788	24	0.53353	27	1.17637	58	0.075375	2	0.027042	2	0	0	0.063204	6	0	0	0.053326	4	0.01322	1	0.033066	3	0	0	--	--	--	--	--	--	--	--	--	--	--
NewGene_12429	--	--	0	0	0	0	0	0	0	0	0	0	0	0	0.319984	4	0	0	0	0	0	0	0	0	0	0	0	0	0	0	0	0	0	0	0	0	0	0	--	--	--	--	--	--	--	--	--	--	--
NewGene_12432	--	--	0	0	0	0	0.454912	11	0.319507	4	0	0	0	0	0.553913	11	0	0	0	0	0	0	0	0	0	0	0.22424	7	0	0	0	0	0.090994	2	0	0	0	0	--	--	--	--	--	--	--	--	--	--	--
NewGene_12438	--	--	0	0	0	0	0.279534	5	0	0	0	0	0	0	0.073118	2	0	0	0.479022	9	0.27234	6	0	0	0	0	0	0	0.360214	8	0.707038	14	0	0	0.444706	8	0	0	--	--	--	--	--	--	--	--	--	--	--
NewGene_12452	--	--	0	0	0	0	0.148462	2	0	0	0.56375	7	0.360681	4	0	0	0.470116	5	0	0	0	0	0	0	0	0	0	0	0.311317	4	0	0	0	0	0	0	0	0	--	--	--	--	--	--	--	--	--	--	--
NewGene_12455	--	--	0	0	0	0	0.421809	11	0.101793	3	0.490975	13	1.10286	25	0.166394	4	0.231581	5	0	0	0	0	0	0	0	0	0	0	0	0	0	0	0	0	0	0	0	0	--	--	--	--	--	--	--	--	--	--	--
NewGene_12457	--	--	0	0	0	0	0.723541	12	0	0	0	0	0	0	0	0	0	0	0	0	0	0	0	0	0	0	0	0	0	0	0	0	0	0	0	0	0	0	--	--	--	--	--	--	--	--	--	--	--
NewGene_12463	--	--	0.655202	31	0.699937	18	0	0	0	0	0	0	0.348721	16	0.312291	10	0	0	0.08436	4	0.140525	9	0	0	0.066554	2	0.192855	13	0.339566	18	0.10609	6	0.316517	15	0.074097	4	0	0	--	--	--	--	--	--	--	--	--	--	--
NewGene_12473	--	--	0.700323	26	0	0	0.310798	11	0.511999	18	0	0	0	0	0.428657	15	0.552021	16	0.613656	21	0.934819	38	0.67087	28	0.546826	21	0.622314	29	0.28236	12	0.319545	12	0.952966	36	0.754974	26	0	0	--	--	--	--	--	--	--	--	--	--	--
NewGene_12479	--	--	0	0	0	0	0	0	0	0	0	0	0	0	0	0	0	0	0	0	0	0	0.453574	6	0	0	0	0	0	0	0	0	0.140151	2	0	0	0	0	--	--	--	--	--	--	--	--	--	--	--
NewGene_12484	--	--	6.13469	611	5.05214	413	11.6534	1042	3.9454	343	5.39099	522	3.04336	250	9.98321	879	6.83929	493	5.69872	514	0.476852	49	0.988759	117	0.709755	68	1.38936	164	1.47258	150	2.19158	203	1.32692	128	3.20566	313	2.56933	174	0.0488232	-0.847941	normal	0.93594	0.0357145	normal	0.00133068	-1.62848	down	0.082315	-0.859394
NewGene_12497	--	--	0	0	0	0	0	0	0	0	0	0	0.251582	3	0	0	0	0	0.724325	9	0	0	0	0	0	0	0	0	0	0	0	0	0	0	0	0	0	0	--	--	--	--	--	--	--	--	--	--	--
NewGene_12498	--	--	0	0	0	0	0	0	0	0	0.099961	2	0	0	0	0	0	0	1.8908	24	0	0	0	0	0	0	0	0	0	0	0	0	0	0	0	0	0	0	--	--	--	--	--	--	--	--	--	--	--
NewGene_1250	--	--	0.817078	55	2.13685	124	1.27629	79	4.37248	262	1.8678	128	2.10094	122	1.72876	104	1.89212	96	0.813774	49	0.045692	4	0	0	0.024884	2	0.873382	64	0.424015	31	0.287653	19	0.13414	10	0.582427	36	1.19899	58	0.101713	0.964238	normal	0.912286	0.0781159	normal	0.000229411	-4.06332	down	5.03489e-05	-2.14957
NewGene_12500	--	--	0.34519	14	0.874809	37	0.126654	6	1.30253	56	1.02257	50	0.315221	14	0.361918	15	0.385683	15	3.08327	125	0.034036	2	0	0	0	0	0.040248	2	0.150081	9	0.227454	12	0	0	0	0	0	0	0.345282	0.984999	normal	--	--	--	--	--	--	--	--
NewGene_12501	--	--	0.204307	4	2.11398	34	0.496878	9	1.04912	18	0.275249	6	0.062994	1	0.330596	6	1.2892	18	0	0	0	0	0	0	0	0	0.089031	2	0	0	0	0	0	0	0	0	0	0	--	--	--	--	--	--	--	--	--	--	--
NewGene_12518	--	--	0.097826	6	0.828132	44	0.035366	2	1.1611	66	0.119784	8	0.038446	3	0.228225	13	1.24394	58	0.627516	35	0	0	0	0	0	0	0	0	0	0	0	0	0	0	0	0	0	0	--	--	--	0.414374	1.12235	normal	--	--	--	--	--
NewGene_12529	--	--	0	0	0	0	0.036368	2	0	0	0	0	0	0	0	0	0	0	0	0	0.492984	33	2.25189	149	0.84578	52	0	0	0.341035	22	0.222802	14	0.039373	3	0.286099	16	0	0	--	--	--	--	--	--	--	--	--	--	--
NewGene_12535	--	--	0	0	0	0	0	0	0	0	0	0	0	0	0	0	0	0	0	0	0	0	0	0	0	0	0	0	0	0	0	0	0.168412	2	0	0	0	0	--	--	--	--	--	--	--	--	--	--	--
NewGene_12546	--	--	0.584697	30	0	0	0.037446	2	8.53659	355	3.09259	135	0.033656	2	1.30726	53	9.22393	293	16.0299	678	0	0	0	0	0	0	0.478067	19	0	0	0	0	0	0	1.86334	51	4.10088	141	--	--	--	1.79913e-05	5.25563	up	--	--	--	--	--
NewGene_12553	--	--	0	0	0	0	0	0	0	0	0.105406	3	0.287314	5	0	0	0	0	0.510098	9	0	0	0	0	0	0	0	0	0.468708	10	0	0	0.407577	9	1.15225	21	0	0	--	--	--	--	--	--	--	--	--	--	--
NewGene_12554	--	--	0.064042	2	0	0	0	0	0.689671	16	0.664831	17	0.186387	4	0	0	0	0	0	0	0	0	0	0	0	0	0.096148	3	0	0	0	0	0	0	0.336587	8	0	0	--	--	--	--	--	--	--	--	--	--	--
NewGene_12560	--	--	0.475493	91	0.734961	126	0.483629	84	1.15457	204	0.753473	145	0.325144	53	0.921028	162	0.958239	140	0.939937	160	0.016207	4	0	0	0.010001	3	0.240642	57	0.172877	36	0.085802	16	0.055034	11	1.10382	192	1.25542	178	0.526173	0.384412	normal	0.151076	0.748299	normal	5.7393e-05	-4.03944	down	0.00349895	-1.83744
NewGene_12562	--	--	0	0	0	0	0	0	0	0	0	0	0	0	0	0	0	0	0	0	0	0	0	0	0	0	0.278785	4	0	0	0	0	0	0	0	0	0	0	--	--	--	--	--	--	--	--	--	--	--
NewGene_12571	--	--	3.04511	516	1.56845	158	1.40772	219	0.279695	45	0.345607	41	0.341943	32	0.742246	84	0.761599	77	0.174468	28	0	0	0	0	0	0	0.125856	27	0	0	0.087249	15	0	0	0	0	0	0	1.62589e-07	-2.84765	down	0.00276717	-2.02173	down	1.65792e-11	-9.157	down	0.256786	-1.40469
NewGene_12574	--	--	0	0	0	0	0	0	0.263466	9	0.609897	22	0	0	0.365002	12	0	0	0	0	0	0	0	0	0	0	0.094035	4	0.050315	2	0	0	0	0	0	0	0	0	--	--	--	--	--	--	--	--	--	--	--
NewGene_12588	--	--	3.04665	119	10.9215	426	5.38448	198	0	0	0	0	0.118477	5	0.156876	7	0	0	0	0	0	0	0	0	0	0	0.299746	16	0	0	0	0	0	0	0	0	0	0	2.89341e-10	-7.16303	down	4.13083e-09	-6.70655	down	1.95538e-10	-9.04083	down	--	--
NewGene_12589	--	--	0.392733	10	0	0	0	0	0	0	0	0	0	0	0	0	0	0	0	0	0	0	0	0	0	0	0	0	0	0	0	0	0	0	0	0	0	0	--	--	--	--	--	--	--	--	--	--	--
NewGene_1259	--	--	0	0	0	0	0	0	0	0	0	0	0	0	0	0	0	0	0	0	0	0	0	0	0	0	0.139392	2	0	0	0	0	0	0	0	0	0	0	--	--	--	--	--	--	--	--	--	--	--
NewGene_12596	--	--	0.330661	9	0.382909	9	0.134712	4	0	0	0	0	0	0	0	0	0	0	0	0	0	0	0	0	0	0	0	0	0	0	0	0	0	0	0	0	0	0	--	--	--	--	--	--	--	--	--	--	--
NewGene_1260	--	--	0.253464	23	0.230016	18	0.918898	74	1.41145	113	1.57572	140	3.08267	232	1.32814	104	2.71643	179	2.01226	156	0.25448	24	0.058402	6	0.100542	9	0.800443	86	0.551068	52	0.236683	21	0.279225	25	1.42823	113	0	0	0.00246313	2.1846	up	0.00420683	2.15028	up	--	--	--	0.00346357	-1.65314
NewGene_12600	--	--	4.57165	705	23.4189	3349	16.8243	2468	0	0	0	0	0.119154	21	0.213561	41	0.203267	28	0.038827	7	0	0	0	0	0	0	0.011737	4	0.026549	7	0	0	0	0	0	0	0	0	0.000293938	-8.14322	down	5.63266e-19	-6.31637	down	1.19829e-19	-12.1549	down	--	--
NewGene_12602	--	--	0.779723	12	0	0	0.047512	1	0	0	0	0	0	0	0	0	0	0	0	0	0	0	0	0	0	0	0	0	0	0	0	0	0	0	0	0	0	0	--	--	--	--	--	--	--	--	--	--	--
NewGene_12603	--	--	1.91836	134	0.672281	41	0.033959	3	0	0	0	0	0	0	0	0	0	0	0	0	0	0	0	0	0	0	0	0	0	0	0	0	0	0	0	0	0	0	--	--	--	--	--	--	--	--	--	--	--
NewGene_12605	--	--	0.629325	41	1.69353	88	0	0	0	0	0	0	0	0	0	0	0	0	0	0	0	0	0	0	0	0	0	0	0	0	0	0	0	0	0	0	0	0	--	--	--	--	--	--	--	--	--	--	--
NewGene_12606	--	--	2.45029	231	0	0	0.540562	56	0	0	0	0	0	0	0.020144	3	0	0	0	0	0	0	0	0	0	0	0	0	0	0	0	0	0.014128	2	0	0	0	0	--	--	--	--	--	--	--	--	--	--	--
NewGene_12614	--	--	0	0	0	0	1.03484	45	0	0	0	0	0	0	0	0	0	0	0	0	0	0	0	0	0	0	0	0	0.039401	2	0	0	0	0	0	0	0	0	--	--	--	--	--	--	--	--	--	--	--
NewGene_12615	--	--	0.324477	52	1.3335	178	6.93329	972	0	0	0	0	0.01436	2	0	0	0	0	0.05027	8	0	0	0.011239	2	0.024518	4	0.020126	4	0.022502	4	0	0	0.02452	5	0.041272	7	0	0	3.11171e-10	-9.11136	down	0.000687841	-7.09945	down	4.78675e-08	-6.13544	down	--	--
NewGene_12616	--	--	0.044024	2	0	0	0	0	0	0	0	0	0	0	0.455371	7	0	0	0	0	0	0	0	0	0	0	0	0	0	0	0.038905	2	0	0	2.84189	82	0	0	--	--	--	--	--	--	--	--	--	--	--
NewGene_12617	--	--	0.274125	10	0.238472	8	0.529394	17	0	0	0	0	0	0	0	0	0.435342	12	0.58252	18	0	0	0	0	0	0	0.096879	5	0	0	0	0	0.068549	3	0.319975	10	6.71882	166	--	--	--	--	--	--	--	--	--	--	--
NewGene_12618	--	--	0	0	0	0	0	0	0	0	0	0	0.254128	3	0	0	0	0	0	0	0	0	0	0	0	0	0	0	0.125975	2	0	0	0.142813	2	0	0	0	0	--	--	--	--	--	--	--	--	--	--	--
NewGene_12620	--	--	0	0	0	0	0	0	0.93271	31	0	0	0	0	0.066192	3	0	0	0	0	0	0	0	0	0	0	0.283584	17	0.138938	8	0	0	0.040047	2	0.194127	9	0	0	--	--	--	--	--	--	--	--	--	--	--
NewGene_12621	--	--	0	0	0	0	0.442718	18	0.718825	35	0.14149	7	0.215822	10	0.288346	14	0	0	0	0	0	0	0	0	0	0	0.6106	37	0.074868	4	0.167888	8	0.100443	7	0	0	0	0	--	--	--	--	--	--	--	--	--	--	--
NewGene_12622	--	--	0	0	0	0	0	0	0	0	0	0	0	0	0	0	0	0	0	0	0	0	0	0	0	0	0	0	0	0	0	0	0	0	0.329526	11	0	0	--	--	--	--	--	--	--	--	--	--	--
NewGene_12627	--	--	0	0	0	0	0	0	0	0	0	0	0	0	0	0	0	0	0	0	0	0	0	0	0	0	0	0	0	0	0.506269	7	0	0	0	0	0	0	--	--	--	--	--	--	--	--	--	--	--
NewGene_12629	--	--	0	0	0	0	0	0	0.169679	11	0.826511	58	0.649949	39	0.217643	14	0	0	0.309041	19	0	0	0	0	0.028966	3	0.105402	9	0.033414	3	0	0	0	0	0.867277	54	0	0	--	--	--	--	--	--	--	--	--	--	--
NewGene_12635	--	--	0.901293	57	1.38773	81	0.413011	26	0.371324	23	0.086895	6	0.045549	3	0.32012	20	0	0	0	0	0	0	0	0	0.025026	2	0	0	0	0	0	0	0	0	0	0	0	0	--	--	--	--	--	--	--	--	--	--	--
NewGene_12636	--	--	0	0	0	0	0	0	0.239179	3	0	0	0	0	0	0	0	0	0	0	0	0	0	0	0	0	0	0	0	0	0	0	0	0	0	0	0	0	--	--	--	--	--	--	--	--	--	--	--
NewGene_12644	--	--	0.142265	6	1.13011	35	0.151366	5	0.186199	7	0	0	0	0	0.053707	2	0.94811	26	0.218639	7	0	0	0	0	0	0	0.178846	8	0	0	0.141157	5	0	0	0.227929	8	0	0	--	--	--	--	--	--	--	--	--	--	--
NewGene_12645	--	--	0.868852	13	0	0	0.380111	5	0.342811	5	0.373149	6	0	0	0	0	0	0	0.785871	10	0	0	0	0	0	0	0	0	0	0	0.30672	5	0.690259	10	0	0	0	0	--	--	--	--	--	--	--	--	--	--	--
NewGene_12646	--	--	0	0	0	0	0	0	0.257446	3	0	0	0	0	0	0	0	0	0.087664	1	0	0	0.296859	4	0	0	0	0	0	0	0	0	0	0	0	0	0	0	--	--	--	--	--	--	--	--	--	--	--
NewGene_12651	--	--	0.77506	15	0	0	0	0	0	0	0.425916	9	0.222239	4	0.375737	7	0	0	0	0	0.190741	4	0	0	0	0	0	0	0.268245	6	0	0	0	0	0	0	0	0	--	--	--	--	--	--	--	--	--	--	--
NewGene_12656	--	--	0.870732	227	0.494385	111	1.75882	421	0.085762	21	0.137975	37	0.214647	49	0.112448	27	0	0	0.74229	172	0.098485	22	0.033837	10	0.007597	2	0.058364	19	0.065644	19	0.03474	9	0	0	0	0	0.410457	77	2.58345e-05	-2.71727	down	0.150623	-1.80292	normal	0.000236858	-2.97363	down	--	--
NewGene_12657	--	--	0.264331	22	0.351583	25	2.49523	186	0	0	0	0	0.773076	55	0.248144	19	0	0	0.185705	14	0	0	0.453367	41	0.044873	4	0.020019	2	0	0	0.075972	7	0	0	0	0	2.43536	142	--	--	--	--	--	--	--	--	--	--	--
NewGene_12659	--	--	0	0	0	0	0	0	0	0	0	0	0.368084	9	0.078787	2	0	0	0	0	0	0	0	0	0.1111	4	0	0	0	0	0.207726	6	0.15243	5	0	0	0	0	--	--	--	--	--	--	--	--	--	--	--
NewGene_1266	--	--	0.538649	31	0.83371	93	0.246565	30	2.33241	205	1.7321	162	0.391117	35	0.682472	53	13.0744	719	20.4107	1626	0.042789	6	0.067397	10	0.106895	8	0.778128	80	0.163829	23	0.055674	4	0.162208	21	1.97127	189	5.30308	335	0.122685	1.29269	normal	1.35239e-05	4.05653	up	--	--	--	0.0332569	-2.02935
NewGene_12668	--	--	0.173332	8	0	0	0	0	0	0	0	0	0	0	0	0	0	0	0	0	0.853211	43	0.032847	2	0.360682	17	0	0	0	0	0	0	0	0	0	0	0	0	--	--	--	--	--	--	--	--	--	--	--
NewGene_1267	--	--	0.275386	6	0	0	0	0	0	0	0.061905	2	0	0	0	0	1.21705	18	0	0	0	0	0	0	0	0	0	0	0	0	0	0	0	0	0	0	0	0	--	--	--	--	--	--	--	--	--	--	--
NewGene_12673	--	--	0	0	0	0	0	0	0	0	0	0	0	0	0	0	0	0	1.50301	28	0	0	0	0	0	0	0.365968	10	0	0	0	0	0	0	0	0	0	0	--	--	--	--	--	--	--	--	--	--	--
NewGene_1268	--	--	0.526134	24	0.099619	6	1.32512	44	0.142809	8	0.834495	44	0.204311	9	0.129893	3	1.40113	52	2.67028	125	0	0	0.030204	3	0.059541	4	0.128527	6	0.317121	18	0	0	0.233185	9	0.318012	15	0.519323	21	--	--	--	0.236454	1.50362	normal	--	--	--	--	--
NewGene_1269	--	--	1.13831	291	4.54871	1021	1.9219	566	2.15423	349	1.05822	199	0.923521	118	0.901959	182	7.51497	768	9.66535	1417	0.118449	37	0.485279	109	0.222069	47	0.425071	135	0.32352	76	0.143077	47	0.209883	32	2.46844	279	7.20086	551	0.010057	-1.55486	normal	0.543983	0.444003	normal	0.00402343	-1.88777	down	0.00953816	-1.31699
NewGene_12692	--	--	0.311787	7	0	0	0	0	0	0	0	0	0	0	0.097003	2	0.452264	8	0	0	0	0	0	0	0	0	0	0	0	0	0	0	0	0	0	0	0	0	--	--	--	--	--	--	--	--	--	--	--
NewGene_12708	--	--	0	0	0	0	0	0	0	0	0	0	0	0	0.190492	2	0	0	0	0	0	0	0	0	0	0	0	0	0	0	0	0	0	0	0	0	0	0	--	--	--	--	--	--	--	--	--	--	--
NewGene_12717	--	--	0.302305	4	0	0	0	0	0	0	0	0	0	0	0	0	0	0	0	0	0	0	0	0	0	0	0	0	0	0	0	0	0	0	0	0	0	0	--	--	--	--	--	--	--	--	--	--	--
NewGene_12720	--	--	0	0	0	0	0	0	0.397497	8	0	0	0	0	0	0	0.227367	4	0	0	0	0	0	0	0	0	0	0	0	0	0	0	0	0	0	0	0	0	--	--	--	--	--	--	--	--	--	--	--
NewGene_12721	--	--	0.335239	4	0	0	0	0	0	0	0	0	0	0	0	0	0	0	0	0	0	0	0	0	0	0	0	0	0	0	0	0	0	0	0	0	0	0	--	--	--	--	--	--	--	--	--	--	--
NewGene_12724	--	--	0.339134	14	0.883068	30	0.461434	17	0	0	0.023641	1	0	0	0	0	0.323013	10	1.03465	34	0.106875	4	0	0	0	0	0.223594	11	0.056519	3	0	0	0	0	0.057303	3	0	0	--	--	--	--	--	--	--	--	--	--	--
NewGene_1273	--	--	0	0	0.39098	34	0	0	0	0	0	0	0.073463	7	0.110413	10	5.28874	403	0.377447	34	0.017777	2	0	0	0	0	0	0	0	0	0	0	0	0	0	0	0.475409	35	--	--	--	0.166775	3.85764	normal	--	--	--	--	--
NewGene_12731	--	--	16.9904	647	22.0756	724	31.9507	1118	16.374	573	19.2916	750	11.9096	391	12.6732	433	16.0725	463	14.315	485	1.46588	61	0.798172	34	1.41987	55	9.15927	428	5.28645	217	3.33103	125	4.94452	192	8.35501	289	11.7252	320	0.147338	-0.519372	normal	0.0701213	-0.68215	normal	6.03021e-10	-2.60709	down	0.00301938	-1.13567
NewGene_12744	--	--	0	0	0	0	0	0	0.556742	6	0	0	0	0	0	0	0	0	0	0	0	0	0	0	0	0	0	0	0	0	0	0	0	0	0	0	0	0	--	--	--	--	--	--	--	--	--	--	--
NewGene_12748	--	--	0.701354	29	0.385955	14	0.264558	10	0.483857	19	0.386278	8	0.214412	8	0.369034	14	0.854787	27	0.360946	13	0.249902	11	0.140945	7	0.087073	4	0.307753	14	0.623464	23	0.164834	6	0.065483	3	0.563166	20	1.73321	51	--	--	--	--	--	--	--	--	--	--	--
NewGene_1275	--	--	1.72053	80	0.154845	7	1.06048	45	0.589474	25	0.192897	10	0.968329	39	0.119581	5	0.417254	15	0.487301	20	0.078702	4	0	0	0	0	0	0	0.124341	7	0.104304	5	0	0	0.176844	8	0.359349	12	0.526865	-0.671987	normal	--	--	--	--	--	--	--	--
NewGene_12772	--	--	4.20773	625	1.70084	219	3.36374	460	2.30567	315	2.46805	374	5.53034	709	2.91449	389	2.20898	248	1.97985	262	1.35911	219	1.00533	165	0.769471	116	3.46891	632	3.45672	552	3.64426	531	3.53108	532	3.51588	475	0.695544	75	0.663179	0.227413	normal	0.455104	-0.350139	normal	0.791487	0.122534	normal	0.40253	0.415835
NewGene_12776	--	--	1.28238	30	0.988665	20	0.141808	4	0	0	0	0	0	0	0	0	0	0	0	0	0	0	0	0	0	0	0	0	0	0	0	0	0	0	0	0	0	0	--	--	--	--	--	--	--	--	--	--	--
NewGene_1278	--	--	0.263569	5	0.301121	5	0.505101	8	0	0	0.058153	2	0.248422	4	0	0	0.655523	9	0	0	0	0	0.060894	2	0	0	0	0	0	0	0.167567	3	0	0	0.118077	2	0	0	--	--	--	--	--	--	--	--	--	--	--
NewGene_12780	--	--	0.15673	3	0	0	0.450495	7	0.696817	11	0	0	0.220378	4	0	0	0	0	0	0	0	0	0	0	0	0	0	0	0	0	0	0	0	0	0	0	0	0	--	--	--	--	--	--	--	--	--	--	--
NewGene_12785	--	POMK	4.55357	1029	4.79053	716	5.5067	1126	5.95192	951	4.66059	1062	3.40615	754	4.86151	1032	3.85319	750	3.21055	736	2.6046	504	1.55363	441	2.1579	466	3.72267	868	4.4733	985	3.28141	796	5.0262	1303	3.40142	795	4.33202	799	0.971005	-0.00906833	normal	0.948559	-0.0209317	normal	0.121195	0.446929	normal	0.719089	0.120499
NewGene_12786	--	--	0	0	0	0	0	0	0.123957	5	0.139166	6	0.238067	9	0.077348	3	0.373683	12	0.60119	23	0	0	0.097126	5	0	0	0.365922	19	0.4937	22	0.211431	9	0.645759	23	0	0	0	0	--	--	--	--	--	--	--	--	--	--	--
NewGene_12802	--	--	0.34403	11	0	0	0.07504	3	0.943744	26	0.126151	4	0.225282	6	1.05678	28	0.447104	10	1.1811	31	0	0	0	0	0	0	0.158477	6	0	0	0	0	0.023736	1	0.755106	20	0	0	--	--	--	--	--	--	--	--	--	--	--
NewGene_12811	--	--	0.195181	2	0	0	0	0	0	0	0.452257	5	0.125166	2	0.313973	3	1.31568	10	0	0	0	0	0	0	0	0	0	0	0	0	0	0	0	0	1.10507	10	0	0	--	--	--	--	--	--	--	--	--	--	--
NewGene_12812	--	--	0	0	0	0	0	0	0	0	0	0	0	0	0	0	0.226132	2	0.150169	2	0	0	0	0	0	0	0	0	0	0	0	0	0	0	0	0	0	0	--	--	--	--	--	--	--	--	--	--	--
NewGene_12820	--	--	0.75053	99	2.40667	273	0.727692	88	1.29615	157	1.08469	146	0.333099	38	0.832935	99	0.815781	81	0.769526	90	0.024358	4	0.084171	13	0.040942	6	0.247643	40	0.16714	24	0.170703	22	0.068546	10	0.943967	113	0	0	0.48925	-0.515573	normal	0.321391	-0.684729	normal	0.000572721	-2.94867	down	0.00440583	-1.85266
NewGene_12834	--	--	0	0	0	0	0.181183	4	0.072236	2	0.100642	3	0	0	0.363047	7	0	0	0.335542	7	0	0	0	0	0.094982	2	0.195832	5	0.499645	12	0.092938	2	0.28481	6	0	0	0	0	--	--	--	--	--	--	--	--	--	--	--
NewGene_12837	--	--	1.61249	71	1.28752	65	1.46081	64	1.19765	46	0.537714	29	0.307897	21	0.766908	33	0.495272	17	0.423153	14	1.42813	46	0.260456	22	0.910233	36	0.960388	39	2.57602	132	1.62949	81	3.46175	154	1.17844	44	1.01149	29	0.0809889	-1.04418	normal	0.0565485	-1.50496	normal	0.422386	0.488668	normal	0.0259233	1.6576
NewGene_12842	--	--	0	0	0.927306	10	0	0	0	0	0	0	0	0	0	0	0	0	0	0	0	0	0	0	0	0	0	0	0	0	0	0	0	0	0	0	0	0	--	--	--	--	--	--	--	--	--	--	--
NewGene_12845	--	--	0	0	0	0	0	0	0	0	0	0	0	0	0	0	0	0	0	0	0	0	0	0	0	0	0	0	0.214014	4	0.215537	4	0	0	0	0	0	0	--	--	--	--	--	--	--	--	--	--	--
NewGene_12847	--	--	0	0	0.166097	8	0	0	0	0	0	0	0	0	0	0	0	0	0	0	0	0	0	0	0	0	0	0	0.836747	36	1.2474	28	0.544803	11	0	0	0	0	--	--	--	--	--	--	--	--	--	--	--
NewGene_12862	--	--	0.486539	23	1.43118	57	0.451734	20	0	0	0.20018	10	0.146594	6	0.561951	24	0.114982	5	0.073707	4	0.816411	41	2.18153	111	0.974632	46	0.649828	37	0.644865	32	0.451323	21	0.297576	14	0.426834	18	0	0	--	--	--	--	--	--	0.00204598	2.37828	up	--	--
NewGene_12865	--	--	0	0	0	0	0.252636	4	0	0	0	0	0	0	0	0	0	0	0	0	0	0	0	0	0	0	0	0	0	0	0.163828	3	0.283437	4	0	0	0	0	--	--	--	--	--	--	--	--	--	--	--
NewGene_12866	--	--	0	0	0	0	0	0	0.74401	13	0	0	0	0	0	0	0	0	0.728207	12	0	0	0	0	0	0	0	0	0	0	0	0	0	0	0	0	0	0	--	--	--	--	--	--	--	--	--	--	--
NewGene_1287	--	--	0.170868	2	0	0	0	0	0	0	0	0	0	0	0	0	0	0	0	0	0	0	0	0	0	0	0	0	0	0	0.164417	2	0	0	0	0	0	0	--	--	--	--	--	--	--	--	--	--	--
NewGene_12871	--	--	1.11291	185	0.951649	137	0.947998	145	0.312419	48	0.016189	3	0.013914	2	0.251227	38	1.17245	148	0.154482	23	0	0	0.150243	28	0.048982	9	0.715841	146	2.05973	368	0.719052	117	0.620468	105	0.081177	13	0	0	0.00318191	-3.16013	down	0.280998	-0.89639	normal	0.0368715	-2.14832	normal	0.000936681	3.76206
NewGene_12880	--	--	0.612237	43	0.737654	45	0.623709	41	0.404387	26	0.810823	58	0.299813	19	0.67477	43	0.788108	42	0.278164	18	0.309076	24	0.808677	63	0.648293	46	0.484714	42	0.989249	75	0.819115	56	0.771661	55	0.904718	58	0	0	0.654093	-0.324906	normal	0.852435	-0.155694	normal	0.0240217	1.5011	normal	0.156281	0.996097
NewGene_12881	--	--	0.155405	3	0	0	0	0	0	0	0.15843	3	0	0	0	0	0	0	0	0	0	0	0	0	0	0	0.316314	7	0	0	0	0	0	0	0	0	0	0	--	--	--	--	--	--	--	--	--	--	--
NewGene_12882	--	--	0.317783	6	0	0	0	0	0	0	0	0	0	0	0	0	0	0	0	0	0	0	0.183859	4	0	0	0.285624	6	0	0	0	0	0	0	0	0	0	0	--	--	--	--	--	--	--	--	--	--	--
NewGene_12884	--	--	0.683472	7	0	0	0.584705	12	0	0	0.335054	4	0	0	0	0	0	0	0	0	0	0	0	0	0	0	0	0	0	0	0	0	0	0	0	0	0	0	--	--	--	--	--	--	--	--	--	--	--
NewGene_12891	--	--	0	0	0	0	0	0	0.186199	2	0	0	0	0	0	0	2.03519	17	0	0	0	0	0	0	0	0	0	0	0	0	0	0	0	0	0	0	0	0	--	--	--	--	--	--	--	--	--	--	--
NewGene_12898	--	--	0.590219	21	1.55297	47	0.101575	4	0	0	0	0	0	0	0	0	0	0	0	0	0	0	0	0	0	0	0	0	0	0	0	0	0	0	0	0	0	0	--	--	--	--	--	--	--	--	--	--	--
NewGene_12908	--	LOC102752927	0.983311	64	4.30123	242	2.02121	122	0.68742	42	0.640981	43	0.489577	28	0.591005	35	0.511373	26	0.255075	15	1.06966	76	1.24351	90	0.548769	37	0.533836	43	1.00785	71	1.20624	77	0.715448	48	0.632226	38	4.56792	213	0.00474425	-1.9663	down	0.00281331	-2.39942	down	0.673663	0.296433	normal	0.107667	1.03321
NewGene_12909	--	--	0.693422	60	0.192423	15	1.17808	93	0.176296	14	0.190647	17	0.101909	8	0.55785	43	0.196686	13	0.393236	30	0.381054	36	0.716922	68	0.229548	20	0.094718	10	0.437569	34	0.312943	27	0.363773	32	0.228	18	0	0	--	--	--	0.410094	-0.797093	normal	0.170978	1.12246	normal	--	--
NewGene_12937	--	--	0	0	0	0	0.58005	13	0.387995	9	0	0	0	0	0	0	0	0	0.449961	10	0	0	0	0	0.10092	3	0	0	0.209904	6	0.246519	6	0	0	0	0	0	0	--	--	--	--	--	--	--	--	--	--	--
NewGene_12954	--	--	0	0	0	0	0	0	0.055125	1	0	0	0	0	0	0	0.669469	6	0	0	0	0	0	0	0	0	0	0	0	0	0	0	0	0	0.356485	4	0	0	--	--	--	--	--	--	--	--	--	--	--
NewGene_12958	--	--	0	0	0	0	0	0	0.930997	10	0	0	0	0	0	0	0	0	0	0	0	0	0	0	0	0	0	0	0	0	0	0	0	0	0	0	0	0	--	--	--	--	--	--	--	--	--	--	--
NewGene_12977	--	--	0.939139	119	0.31383	35	1.77973	207	0.570762	67	0.640855	83	0.555092	61	0.690194	79	0.649972	62	0.87617	99	0.086206	12	0.074239	11	0.112071	15	0.383394	60	0.297929	41	0.484867	60	0.415503	54	1.19691	137	1.50692	137	0.315467	-0.690418	normal	0.596057	-0.390431	normal	0.028058	-1.72085	normal	0.700623	-0.197246
NewGene_12978	--	--	4.72677	384	2.80574	173	6.14973	525	3.79798	347	0.852198	54	0.545624	56	1.52761	117	1.65071	102	1.96012	155	0.088251	14	0.25592	26	0.332094	47	0.157029	16	11.2772	1376	12.0474	1252	10.5156	1303	1.0744	77	0	0	0.113973	-1.21499	normal	0.0093769	-1.34443	down	0.000427075	-2.13086	down	0.0205363	2.94785
NewGene_12979	--	--	0	0	0	0	0.385828	8	0	0	0.177958	4	0	0	0.206306	4	0.081066	2	0.083319	2	0	0	0	0	0.335452	8	0	0	0.458872	11	1.475	30	0.360338	8	0	0	0	0	--	--	--	--	--	--	--	--	--	--	--
NewGene_12983	--	CCDC169	0.715796	62	0	0	1.2067	96	0.22428	18	0.359786	32	0.195328	15	0.404376	32	1.53106	100	0.180468	14	0	0	0	0	0	0	0.0365	4	0.102258	10	0.070382	6	0.108346	10	0.112972	9	1.40349	87	--	--	--	0.881153	0.217965	normal	--	--	--	--	--
NewGene_12991	--	--	0.742468	26	0.327594	10	0.440546	15	0.66629	22	0.975759	33	0.752417	20	0.642542	21	1.58242	43	0.414933	14	0.438553	17	0	0	1.63815	59	4.15467	179	1.19172	46	0.095082	4	1.6949	61	5.73558	181	4.27861	109	--	--	--	--	--	--	--	--	--	--	--
NewGene_12994	--	SMIM26	5.61299	129	4.90277	97	2.00658	43	4.45671	94	5.55726	130	2.88671	57	2.1679	45	9.61408	167	7.7431	158	24.6482	611	53.2719	1344	12.1689	282	24.6967	693	44.2498	1087	39.6307	888	17.4703	406	30.5219	634	29.0339	476	0.911888	0.0691516	normal	0.397408	0.653542	normal	4.15443e-13	4.5262	up	1.76476e-12	3.49206
NewGene_13	--	SEC22A	0.833543	298	2.18003	673	1.23639	407	1.21555	399	0.893392	326	0.429995	133	1.03189	331	1.51941	411	0.550274	176	0	0	0.040092	16	0.013736	5	0.324067	142	0.111677	43	0.121901	43	0.036473	14	0.407815	133	0.794377	204	0.173426	-0.732392	normal	0.435945	-0.441914	normal	1.13209e-07	-4.60684	down	0.00088675	-1.89131
NewGene_1300	--	--	0	0	0	0	0	0	0	0	0.150774	6	0	0	0	0	0	0	0.173391	6	0.985845	41	2.28559	82	1.96904	76	0.086222	5	0.340092	14	0.529257	20	0.180826	7	0	0	0	0	--	--	--	--	--	--	6.60727e-13	9.95846	up	--	--
NewGene_13000	--	--	0	0	0	0	0	0	0	0	0	0	0	0	0	0	0	0	0	0	0	0	0.168573	3	0.176536	3	0	0	0.057698	1	0	0	0.367782	6	0	0	0	0	--	--	--	--	--	--	--	--	--	--	--
NewGene_13001	--	--	0	0	0	0	0	0	0	0	0	0	0	0	0	0	0	0	0	0	0	0	0	0	0	0	0	0	0.219561	3	0	0	0	0	0	0	0	0	--	--	--	--	--	--	--	--	--	--	--
NewGene_13002	--	--	0	0	0	0	0	0	0	0	0	0	0	0	0	0	0.226132	2	0	0	0	0	0	0	0	0	0	0	0	0	0	0	0	0	0.76675	7	0	0	--	--	--	--	--	--	--	--	--	--	--
NewGene_13005	--	--	0.157388	3	1.58589	26	0	0	0	0	0.32148	7	0.81784	13	0.12185	3	0	0	0	0	0	0	0.166795	4	0	0	0.521323	11	0.15092	3	0.630184	11	0	0	0.332489	5	0	0	--	--	--	--	--	--	--	--	--	--	--
NewGene_13006	--	--	0.525158	11	0.830233	14	0	0	0.06308	2	0.128893	3	0	0	0	0	0	0	0.666111	12	0	0	0	0	0	0	0	0	0	0	0	0	0	0	0	0	0	0	--	--	--	--	--	--	--	--	--	--	--
NewGene_13026	--	--	0.117117	2	0.303632	5	0	0	0	0	0	0	0	0	0	0	0	0	0	0	0	0	0	0	0	0	0	0	0	0	0	0	0	0	0	0	0	0	--	--	--	--	--	--	--	--	--	--	--
NewGene_13034	--	--	0.125443	9	0	0	0.692708	16	0.488317	26	1.8432	115	0.578633	18	1.17194	40	1.55321	70	2.43418	124	0	0	0	0	0.043965	5	0.108815	9	0.391832	15	0	0	0.44392	23	1.22593	54	0	0	--	--	--	0.00381352	3.45905	up	--	--	--	--	--
NewGene_13035	--	--	0	0	0	0	0	0	0	0	0	0	0	0	0	0	0	0	0	0	0	0	0	0	0	0	0	0	0	0	0.455659	6	0	0	0	0	0	0	--	--	--	--	--	--	--	--	--	--	--
NewGene_13044	--	--	0	0	0	0	0	0	0.528654	19	2.3476	125	0	0	0.12965	8	0	0	3.16302	160	0	0	0	0	0	0	0	0	0	0	0	0	0	0	3.16873	170	0	0	--	--	--	--	--	--	--	--	--	--	--
NewGene_13054	--	--	0	0	0	0	0	0	0	0	0.440946	13	0	0	0	0	0	0	1.69053	43	0	0	0	0	0	0	0	0	0	0	0	0	0	0	1.03987	27	0	0	--	--	--	--	--	--	--	--	--	--	--
NewGene_13055	--	--	0.245794	4	0	0	0	0	0	0	0	0	0	0	0.142614	2	0	0	0	0	0	0	0	0	0	0	0	0	0	0	0	0	0	0	0	0	0	0	--	--	--	--	--	--	--	--	--	--	--
NewGene_13056	--	--	0	0	0	0	0	0	0	0	0	0	0	0	0	0	0	0	0	0	0	0	0	0	0	0	0	0	0	0	0	0	0	0	1.0346	18	0	0	--	--	--	--	--	--	--	--	--	--	--
NewGene_13060	--	--	0	0	0	0	0	0	0.063872	2	0	0	0	0	0	0	0	0	0	0	0	0	0	0	0	0	0.41698	8	0.078277	3	0.221306	7	0.090165	3	0	0	0	0	--	--	--	--	--	--	--	--	--	--	--
NewGene_13064	--	--	0.149547	4	1.24805	24	0.135136	3	0.180309	4	0.532318	13	0	0	0	0	0	0	0.182211	4	0	0	0	0	0	0	0.119304	4	0.160737	4	0.553179	13	0.156277	4	0	0	0	0	--	--	--	--	--	--	--	--	--	--	--
NewGene_13066	--	--	0.181197	3	0.478468	7	0.28959	5	0.081609	2	0.156555	3	0.746309	10	0.22456	4	0.108794	2	0	0	0	0	0	0	0.090501	2	0.044591	1	0.062502	2	0.164279	3	0.277434	5	0	0	0	0	--	--	--	--	--	--	--	--	--	--	--
NewGene_13069	--	--	0.134445	4	0	0	0	0	0	0	0	0	0.793172	17	0	0	0	0	0	0	0	0	0	0	0	0	0.118855	4	0.259931	8	0.095391	3	0	0	0	0	0	0	--	--	--	--	--	--	--	--	--	--	--
NewGene_13070	--	--	0	0	0.710673	34	0.23952	13	0.254087	13	0.476623	27	0.178962	9	0.04359	3	0	0	0	0	0	0	0	0	0.045245	3	0.526694	36	0.122649	8	0.089035	5	0	0	0.097434	5	0	0	--	--	--	--	--	--	--	--	--	--	--
NewGene_13079	--	--	1.62086	220	1.81646	213	1.51381	189	2.04594	255	2.09276	290	1.9948	234	2.57457	313	3.57598	367	1.20947	146	0.407046	60	0.237865	36	0.235512	33	1.98513	330	0.742537	109	0.540718	72	0.81379	112	2.81589	347	1.74298	170	0.263224	0.353597	normal	0.266139	0.591483	normal	0.095551	-0.836484	normal	0.158605	-0.659867
NewGene_13083	--	--	1.31378	138	3.82441	277	2.89665	283	1.11776	94	1.65329	151	2.15421	185	2.35591	209	1.17866	101	1.14236	106	0.125655	16	0.217864	27	0.228037	22	0.800015	76	0.959654	98	0.916246	67	0.552708	62	1.3744	112	0.579611	49	0.223448	-0.659227	normal	0.264486	-0.63638	normal	0.000873804	-1.99672	down	0.176323	-0.696266
NewGene_13090	--	--	0.139157	2	0	0	0	0	0	0	0.266834	3	0	0	0	0	0	0	0	0	0	0	0	0	0	0	0	0	0	0	0	0	0	0	0	0	0	0	--	--	--	--	--	--	--	--	--	--	--
NewGene_13096	--	--	0	0	0	0	0	0	0	0	0	0	0	0	0	0	0	0	0	0	0	0	0	0	0	0	0	0	0	0	0	0	0	0	0.801049	13	0	0	--	--	--	--	--	--	--	--	--	--	--
NewGene_13098	--	--	0.011119	2	0	0	0	0	0	0	0	0	0	0	0	0	0	0	0	0	0.023382	5	0.02522	5	0.081806	14	0.026356	6	5.94204	994	4.76125	736	1.2878	208	0	0	0	0	--	--	--	--	--	--	--	--	--	--	--
NewGene_13102	--	--	1.32666	152	0.393835	39	1.13144	119	1.67031	175	0.986101	115	0.334997	33	1.43097	147	1.34734	116	0.447422	46	0	0	0.023411	3	0.051044	6	0.239566	34	0.124391	16	0.121075	14	0.136207	16	0.635941	66	0.022067	2	0.895887	0.0971636	normal	0.773315	0.21471	normal	0.000733351	-3.58229	down	0.0017951	-2.24654
NewGene_13106	--	--	0	0	2.75582	37	0.518319	9	1.39722	20	0.644532	11	0.213365	4	0	0	1.00294	12	0	0	0	0	0.061642	2	0	0	0	0	0	0	0	0	0	0	0	0	0	0	--	--	--	--	--	--	--	--	--	--	--
NewGene_13111	--	--	0.091646	4	2.84537	81	1.2016	37	0.424553	13	0.144564	5	0.528413	15	0.278132	9	0	0	0.273692	8	0	0	0.110778	4	0.024126	1	0.099352	4	0.085312	4	0	0	0.11281	4	0.201152	6	0	0	--	--	--	--	--	--	--	--	--	--	--
NewGene_13123	--	--	13.9153	3688	20.1995	4623	14.4936	3534	23.9293	5663	22.2146	5985	21.1978	4850	18.6782	4440	17.023	3409	20.7742	4879	0.87884	253	1.08791	319	1.33623	359	16.1079	5116	7.93073	2257	3.43538	893	4.61455	1232	14.7712	3555	9.28869	1764	0.0669343	0.491066	normal	0.466696	0.230876	normal	2.75822e-10	-2.24601	down	0.0173142	-1.06312
NewGene_13134	--	--	0.353907	6	0.894466	12	1.41308	19	0.595838	8	0.134481	2	0	0	0.54225	7	0	0	0	0	0	0	0	0	0	0	0.185992	4	0	0	0	0	0	0	0	0	0	0	--	--	--	--	--	--	--	--	--	--	--
NewGene_13135	--	--	67.2019	4036	57.176	3118	66.6394	3702	70.5625	3899	69.4856	4238	70.906	4049	65.5535	3538	84.9125	4244	51.1537	2749	37.8159	2454	31.4344	2076	40.7961	2474	58.5138	4318	51.2274	3300	62.0861	3636	73.1242	4458	69.1257	3756	44.4439	2106	0.278048	0.217058	normal	0.66551	0.144536	normal	0.00109502	0.823511	up	0.882172	0.0467382
NewGene_13136	--	--	0.921587	26	0.331207	8	0.817316	21	0.122829	4	0	0	0	0	0.1374	4	0	0	0	0	0	0	0	0	0	0	0.254385	9	0.167101	6	0	0	0.185055	6	0.058206	2	0	0	--	--	--	--	--	--	--	--	--	--	--
NewGene_13141	--	--	0	0	0	0	0	0	0	0	0	0	0	0	0	0	0.590279	4	0	0	0	0	0	0	0	0	0	0	0	0	0	0	0	0	0	0	0	0	--	--	--	--	--	--	--	--	--	--	--
NewGene_13148	--	NEK4	0.073906	8	0	0	0	0	0.081375	8	1.85052	197	0.022255	3	0.111668	11	0.351064	28	0.790211	74	0	0	0	0	0	0	0	0	0	0	0	0	0	0	1.01964	97	0	0	--	--	--	--	--	--	--	--	--	--	--
NewGene_13150	--	--	0	0	0	0	0	0	0	0	0.30085	9	0.125349	4	0	0	0	0	0.064799	2	0	0	0	0	0	0	0	0	0	0	0	0	0	0	1.44924	37	0	0	--	--	--	--	--	--	--	--	--	--	--
NewGene_13154	--	--	0	0	0	0	0	0	0	0	0.051423	2	0	0	0	0	1.09462	31	0.108422	4	0	0	0	0	0	0	0	0	0	0	0	0	0	0	0.067611	3	0	0	--	--	--	--	--	--	--	--	--	--	--
NewGene_13164	--	--	0.111183	3	0	0	0.124586	3	0	0	0	0	0	0	0	0	0.289742	6	0	0	0	0	0	0	0	0	0.428548	14	0	0	0.104036	3	0	0	0	0	0	0	--	--	--	--	--	--	--	--	--	--	--
NewGene_1317	--	--	0	0	0	0	0	0	0	0	0	0	0	0	0.432936	5	0	0	0	0	0	0	0	0	0	0	0	0	0	0	0	0	0	0	0	0	0	0	--	--	--	--	--	--	--	--	--	--	--
NewGene_13176	--	--	0	0	0	0	0	0	0	0	0.485884	6	0	0	0.063286	1	0.822639	8	0	0	0	0	0	0	0	0	0	0	0	0	0	0	0	0	0	0	0	0	--	--	--	--	--	--	--	--	--	--	--
NewGene_13177	--	--	0	0	0	0	0	0	0.662934	12	1.10914	21	0	0	0.691765	12	2.59272	37	0	0	0	0	0	0	0	0	1.80475	41	0	0	0	0	0	0	1.28863	22	0	0	--	--	--	--	--	--	--	--	--	--	--
NewGene_13179	--	--	0	0	1.04186	26	0.206424	6	0.346144	7	0.179791	7	0	0	0.71952	19	0	0	0	0	0	0	0	0	0	0	0.322529	12	0	0	0	0	0.041698	2	0	0	0	0	--	--	--	--	--	--	--	--	--	--	--
NewGene_13181	--	--	0.114976	7	0	0	0	0	0.110529	6	0.644412	28	0.318497	12	0.075638	4	0	0	0.680056	26	0.137349	9	0	0	0	0	0.213606	12	0.378037	24	0.172354	9	0.682144	30	0.324271	18	0	0	--	--	--	--	--	--	--	--	--	--	--
NewGene_13184	--	CRTC2	0	0	0.310282	28	0.635048	60	0.53594	50	0.1901	20	0.086917	8	0.187713	18	1.312	101	0.961162	87	0	0	0.016769	2	0	0	0.037792	5	0.0461	6	0.107173	11	0.028704	3	0.718274	67	0	0	--	--	--	0.30605	1.42587	normal	--	--	--	--	--
NewGene_13185	--	--	0.578635	25	1.84585	68	1.44213	57	0.97175	38	1.01084	44	1.23464	46	1.36467	53	0.659966	22	1.12016	43	0.101937	5	0.265693	13	0.121568	6	1.08531	57	0.934839	43	0.498313	21	0.48164	21	1.18969	47	0	0	0.757698	-0.219567	normal	0.758968	-0.260525	normal	--	--	--	0.931354	-0.0428037
NewGene_13188	--	--	2.50492	249	1.21248	104	4.61734	422	4.17961	381	4.51045	457	6.62235	568	3.55203	317	2.92078	220	2.02329	179	0.4921	53	0.563174	62	0.587996	60	2.21415	270	1.63949	175	1.7227	168	1.78488	180	1.76822	160	1.45756	104	0.0666878	0.962399	normal	0.886574	0.0823626	normal	0.26063	-0.626383	normal	0.00218761	-1.10492
NewGene_13189	--	--	0.952386	151	0.888655	121	1.26598	169	0.924076	133	0.750812	113	0.942115	128	1.04428	141	0.814377	98	0.848343	56	0.086931	15	0.303353	30	0.09816	13	0.951146	152	1.06061	106	0.773061	98	0.383108	48	0.639282	71	0	0	0.625281	-0.18426	normal	0.474731	-0.412894	normal	0.0208852	-1.44175	normal	0.913683	0.0378027
NewGene_13196	--	--	0.952704	41	5.21306	190	2.31309	90	17.301	668	2.5269	109	3.70974	135	4.54085	172	28.944	920	0.215706	9	0	0	0	0	0	0	0.026342	2	0	0	0	0	0	0	0	0	0	0	0.0921575	1.4277	normal	0.0801522	1.99421	normal	4.99959e-07	-7.83639	down	2.26828e-10	-8.81953
NewGene_13198	--	--	0.081246	2	0.366635	8	0.531092	12	0	0	0	0	0	0	0	0	0	0	0	0	0	0	0	0	0	0	0.564243	17	0	0	0	0	0	0	0	0	0	0	--	--	--	--	--	--	--	--	--	--	--
NewGene_1322	--	--	0	0	0	0	0	0	0.207284	6	0	0	0.212472	5	0	0	1.81138	37	0	0	0	0	0	0	0	0	0	0	0.260109	8	0.250002	4	0.203085	6	0.299649	8	0	0	--	--	--	--	--	--	--	--	--	--	--
NewGene_13220	--	--	0	0	0	0	0	0	0.406289	7	0.784012	15	0	0	0	0	0	0	0	0	0	0	0	0	0	0	0	0	0	0	0	0	0	0	0	0	0	0	--	--	--	--	--	--	--	--	--	--	--
NewGene_13223	--	--	0.571218	32	1.77253	80	1.8053	71	0.971773	38	0.268502	14	0	0	0.523053	29	0.079592	4	2.92049	115	0	0	0	0	0.024523	1	0.409874	26	0.513787	33	0.257518	17	0.04302	3	0.398659	24	6.97732	292	0.14522	-1.89081	normal	0.825	-0.248119	normal	--	--	--	--	--
NewGene_13236	--	--	0.282629	6	0	0	0	0	0	0	0	0	0	0	0	0	0	0	0	0	0	0	0	0	0	0	0	0	0	0	0	0	0	0	0	0	0	0	--	--	--	--	--	--	--	--	--	--	--
NewGene_13240	--	--	1.36468	157	1.26386	126	1.41098	149	0.939167	99	0.35118	42	0.383182	38	0.792939	82	1.06597	93	0.694061	71	0.012549	2	0.031613	5	0	0	0.168214	24	0.045987	6	0.091461	11	0.017185	3	0.461467	49	2.20733	182	0.0214142	-1.25074	normal	0.222706	-0.632744	normal	1.39305e-06	-4.46605	down	0.00681678	-2.05958
NewGene_13242	--	--	1.69729	39	3.29372	65	1.43758	31	0.539183	12	0.694163	17	0.752092	15	1.22827	26	0.323543	6	4.20193	86	0	0	0	0	0	0	0.209514	6	0.778168	20	0	0	0.016697	1	0.349918	8	0	0	--	--	--	0.899315	-0.136826	normal	--	--	--	--	--
NewGene_13245	--	--	0	0	0	0	0	0	0	0	0	0	0	0	0	0	0	0	0	0	0	0	0.118954	6	1.11528	52	0	0	0.162317	8	0.082727	4	0.194852	10	0	0	0	0	--	--	--	--	--	--	--	--	--	--	--
NewGene_13246	--	--	0	0	0	0	0	0	0	0	0	0	0	0	0	0	0	0	0	0	0.163813	3	1.03605	14	0.486874	6	0	0	0	0	0.206087	3	0	0	0	0	0	0	--	--	--	--	--	--	--	--	--	--	--
NewGene_13252	--	--	0.43915	10	0.487	9	0.525665	11	0	0	0.564399	13	0	0	0	0	0	0	0	0	0	0	0	0	0	0	0	0	0.084225	2	0.341685	8	0.168412	4	0	0	0	0	--	--	--	--	--	--	--	--	--	--	--
NewGene_13262	--	--	0.111581	3	0	0	0.334447	7	0.601338	13	0.103437	3	0	0	0	0	0	0	0.278771	6	0	0	0.096471	3	0	0	0.469519	13	0.239438	6	0	0	0.935256	21	0	0	0	0	--	--	--	--	--	--	--	--	--	--	--
NewGene_13267	--	--	0.482806	25	1.41427	54	0.499392	28	0.262691	15	0.249989	15	0.365231	14	0	0	0.419525	14	0	0	0.318317	21	0	0	0.082583	6	0.371546	26	0.537551	32	1.25666	58	0.274103	16	0.380455	21	0	0	--	--	--	--	--	--	--	--	--	--	--
NewGene_13269	--	--	1.04992	22	1.89348	39	0	0	0	0	0	0	0	0	0	0	0	0	0	0	0	0	0	0	0	0	0	0	0	0	0	0	0	0	0	0	0	0	--	--	--	--	--	--	--	--	--	--	--
NewGene_13271	--	--	0	0	0	0	0	0	0	0	0	0	0	0	0	0	0	0	0	0	0	0	0	0	0	0	0	0	0.188419	4	0	0	0	0	0	0	0	0	--	--	--	--	--	--	--	--	--	--	--
NewGene_13277	--	--	0.512604	5	0	0	0	0	0	0	0	0	0	0	0	0	0	0	0	0	0	0	0	0	0	0	0	0	0	0	0	0	0	0	0	0	0	0	--	--	--	--	--	--	--	--	--	--	--
NewGene_13278	--	--	0	0	0	0	0.665586	8	0	0	0	0	0	0	0	0	0	0	0	0	0	0	0	0	0	0	0	0	0	0	0	0	0	0	0	0	0	0	--	--	--	--	--	--	--	--	--	--	--
NewGene_13279	--	--	0.378771	7	0	0	0.536605	8	0	0	1.08851	18	0	0	0.297468	5	0	0	0.359875	6	0	0	0	0	0	0	0.435344	9	0	0	0	0	0.142694	3	0	0	0	0	--	--	--	--	--	--	--	--	--	--	--
NewGene_13288	--	--	0	0	0	0	0	0	0	0	0.202606	5	0.106125	2	0	0	0	0	0	0	0	0	0.180672	4	0	0	0.278785	7	0.468467	10	1.35069	27	0	0	0	0	0	0	--	--	--	--	--	--	--	--	--	--	--
NewGene_13295	--	ITCH	9.56712	1679	17.7072	1914	15.4588	2724	10.6089	1866	9.18262	2062	10.4805	2014	9.14663	1786	9.54621	1448	12.4352	2257	5.91566	1546	6.4998	1708	7.14269	1727	14.4964	4204	11.9055	3020	7.58068	1681	10.4111	2516	15.0281	2525	9.64099	1053	0.877504	-0.0448862	normal	0.870281	-0.0552627	normal	0.000473276	1.11231	up	0.0108349	0.626569
NewGene_13296	--	--	0.18483	4	0	0	0.20994	4	0	0	0	0	0	0	0.384319	7	1.23009	19	1.23061	22	0	0	0.098247	3	0.034786	1	0.323803	8	0	0	0.22595	5	0	0	0.097367	2	0	0	--	--	--	--	--	--	--	--	--	--	--
NewGene_13299	--	--	0.432912	47	0.591432	56	1.11357	111	0.698315	70	0.464541	52	0.565548	53	0.477322	47	0.419105	35	0.822313	79	0.216012	26	0.108198	13	0.064205	8	0.276183	37	0.113392	14	0.281214	30	0.234446	26	0.37157	37	0	0	0.679572	-0.248036	normal	0.720626	-0.264662	normal	0.365959	-0.726571	normal	0.122175	-0.960426
NewGene_1330	--	--	0	0	0	0	0	0	0.482168	11	0.199221	5	0.193907	4	0.235541	5	0.713538	13	0	0	0	0	0	0	0.052713	2	0	0	0	0	0.176738	5	0	0	0.63785	14	0	0	--	--	--	--	--	--	--	--	--	--	--
NewGene_13300	--	--	0.338416	13	1.18272	37	0.288019	10	0.558905	19	0.504254	19	0.882903	28	0.400128	13	0.071021	2	0.525211	17	0.116404	5	0.329203	13	0.486122	18	0.419173	19	0.165131	7	0.367189	13	0.271079	10	1.15047	38	0	0	--	--	--	--	--	--	--	--	--	--	--
NewGene_13304	--	--	1.28572	65	1.95547	132	1.57573	113	0.236294	17	0.874334	59	0.743684	50	1.05429	74	1.2814	60	0.651211	46	0.320342	23	0.39673	35	0.228344	19	1.70767	150	1.9799	131	0.491518	38	1.39075	110	0.352253	25	2.18297	122	0.0774324	-1.27382	normal	0.3221	-0.654686	normal	0.385497	-0.586013	normal	0.0518129	1.33606
NewGene_13306	--	--	0.892966	43	0.046323	2	0.407471	19	0.812733	37	0.091562	5	0.146612	7	0.302096	14	0	0	0	0	0.020422	2	0	0	0.03926	2	0.355623	20	0.146482	8	0.166264	8	0.305797	16	0.805257	36	4.08119	142	--	--	--	--	--	--	--	--	--	--	--
NewGene_13307	--	LAMP3	0.841344	35	2.34542	85	2.39636	92	1.66058	64	0.583749	25	1.23304	45	0.598484	23	1.202	38	0.322158	12	0	0	0	0	0	0	0.96593	50	0.608011	28	0.59519	25	0.338564	15	1.02323	39	0	0	0.376157	-0.646985	normal	0.132313	-1.35836	normal	--	--	--	0.609576	-0.313858
NewGene_13316	--	LOC116641920	27.4883	5180	14.4667	2354	17.6855	3066	25.1887	4356	26.8495	5160	25.1362	4089	28.7396	4858	24.496	3488	25.9196	4347	25.1531	5136	23.6206	4909	21.5564	4115	50.1026	11572	82.7058	16740	66.4571	12269	67.927	12985	49.617	8490	34.0851	4602	0.171055	0.424045	normal	0.206965	0.435099	normal	1.92825e-08	1.90586	up	2.41218e-06	1.77298
NewGene_13319	--	--	0	0	0	0	0.122624	6	0.147129	7	0.101046	5	0.139707	6	0	0	0.118724	4	0.721799	29	0	0	0	0	0.06768	4	0.149428	9	0.026394	2	0	0	0	0	0.646697	27	0	0	--	--	--	--	--	--	--	--	--	--	--
NewGene_1332	--	--	0.273164	4	0.552595	6	0	0	0.323399	4	0	0	0	0	0	0	0	0	0	0	0	0	0	0	0	0	0	0	0	0	0	0	0	0	2.59937	28	0	0	--	--	--	--	--	--	--	--	--	--	--
NewGene_13322	--	--	0.106646	4	0.773281	19	0.248038	7	0	0	0.137882	4	0	0	0.227597	6	0.451644	10	0	0	0	0	0	0	0	0	0.061379	3	0	0	0	0	0	0	0	0	0	0	--	--	--	--	--	--	--	--	--	--	--
NewGene_13329	--	--	0.464062	7	0	0	0	0	0.318443	5	0.610617	9	0.204104	3	0.081717	2	0.438773	5	0	0	0	0	0.068211	2	0	0	0	0	0	0	0	0	0	0	0	0	0	0	--	--	--	--	--	--	--	--	--	--	--
NewGene_13335	--	--	0	0	0.289685	13	0.105308	5	0.44203	21	0.094797	5	0.190203	9	0	0	0.841532	33	0	0	0	0	0	0	0	0	0	0	0.009031	1	0.03947	2	0.047489	3	0	0	0	0	--	--	--	--	--	--	--	--	--	--	--
NewGene_13342	--	--	0	0	0	0	0	0	0	0	0.070968	2	0	0	0	0	0	0	0	0	0.652629	18	0	0	0.227517	6	0.197564	7	0	0	0	0	0	0	0	0	0	0	--	--	--	--	--	--	--	--	--	--	--
NewGene_13349	--	--	0.337403	35	0.044936	5	0.71445	68	0.732746	70	0.162771	18	0.119261	11	0.263314	25	1.01383	79	0.311976	29	0	0	0.026384	4	0.01909	2	0.044371	6	0.099397	12	0.350545	36	0.078979	9	0.092719	9	0	0	--	--	--	--	--	--	--	--	--	--	--
NewGene_13351	--	--	0.506675	7	0	0	0.273029	4	0.870497	10	0.220374	3	0.177315	2	0.304667	4	1.24337	12	0	0	0.656545	9	1.25048	18	0	0	0.346502	6	0.239342	4	1.31089	16	0.676305	9	0	0	0	0	--	--	--	--	--	--	--	--	--	--	--
NewGene_13353	--	--	0.537031	216	0.880748	306	1.24358	460	1.1312	418	1.43557	401	1.14371	397	0.635608	230	1.01562	309	0.609921	219	0.225993	99	0.250595	112	0.128819	53	0.919925	411	1.13666	491	1.39963	552	0.716969	293	1.41267	516	0.543361	157	0.382452	0.344606	normal	0.6933	-0.194402	normal	0.401134	-0.434328	normal	0.270659	0.489368
NewGene_13354	--	--	0	0	0	0	0	0	0	0	0	0	0	0	0	0	0	0	0	0	0	0	0.00193	1	0	0	0	0	0	0	0	0	0	0	0	0	0	0	--	--	--	--	--	--	--	--	--	--	--
NewGene_13363	--	--	0.027259	1	0	0	0	0	0	0	0	0	0	0	0	0	0	0	0	0	0	0	0	0	0	0	0.401092	10	0	0	0	0	0	0	0	0	0	0	--	--	--	--	--	--	--	--	--	--	--
NewGene_13370	--	LOC110259374	7.94477	805	23.3868	2044	6.88534	642	13.3279	1238	8.02209	829	7.61013	665	12.1922	1107	13.8133	1057	19.501	1757	2.5547	281	0.75416	85	1.32763	137	8.32781	1034	5.1532	561	3.90771	388	4.92202	506	20.4661	1882	32.7376	2374	0.456172	-0.403275	normal	0.649528	0.248574	normal	0.0177639	-1.46665	normal	0.221303	-0.417968
NewGene_13371	--	--	5.28254	59	17.9738	174	5.43529	56	6.1704	64	2.80919	32	2.75703	27	5.13068	52	9.55428	81	10.1775	102	0.941489	12	0	0	0.171531	2	3.81067	53	1.48934	18	1.47446	17	1.31491	15	10.0002	102	17.3497	139	0.0956302	-1.29039	normal	0.796852	-0.200039	normal	0.0098231	-3.06041	down	--	--
NewGene_13372	--	--	12.5066	783	17.7331	915	17.6187	1116	18.5624	1129	10.6198	702	13.245	770	11.8307	712	22.9601	973	23.5621	1443	2.03931	116	1.33656	102	1.76117	104	10.3777	800	5.6372	359	4.4624	315	4.2967	235	15.8298	939	23.6943	1175	0.789353	-0.0856574	normal	0.441595	0.310154	normal	1.8259e-06	-1.68418	down	0.0283628	-0.784891
NewGene_13375	--	--	2.79165	109	1.09734	35	2.65623	98	0.502649	17	0.182087	8	0.338016	11	0.641745	23	0	0	0	0	0	0	0.1652	7	0.053853	3	3.77797	170	2.13893	91	1.41666	50	0.843813	33	0.577394	20	1.68456	55	0.000416943	-2.66791	down	0.0401812	-3.29112	normal	0.00635884	-3.04686	down	9.69404e-08	3.11082
NewGene_13376	--	--	0.259026	10	0	0	0.202966	9	0	0	0	0	0	0	0	0	0	0	0.227963	9	0	0	0	0	0	0	0.893429	41	0.009917	1	0.125337	6	0.059878	3	0	0	0	0	--	--	--	--	--	--	--	--	--	--	--
NewGene_13393	--	--	0.918519	40	0.487073	23	1.07294	54	0.552493	31	0.507996	26	0.957929	32	1.18324	46	0.583677	18	1.3569	44	0	0	0.045303	3	0.030272	2	0.280185	17	0.419346	22	0.518286	21	0.131525	6	1.47195	68	0	0	0.645348	-0.319754	normal	0.969572	0.0325988	normal	--	--	--	--	--
NewGene_13400	--	--	0.564853	8	0	0	0	0	0	0	0	0	0	0	0	0	0	0	0	0	0	0	0	0	0	0	0	0	0	0	0	0	0	0	0	0	0	0	--	--	--	--	--	--	--	--	--	--	--
NewGene_13402	--	--	0	0	0.02511	3	0.02357	3	0.824586	70	0.14756	15	0.174728	14	0.457535	38	0.33585	24	0	0	0.346354	35	0.39045	39	0.584104	55	0	0	0.72898	66	0.11509	11	0.16713	16	0.213454	18	0	0	--	--	--	--	--	--	--	--	--	--	--
NewGene_13404	--	--	0	0	0	0	0	0	0	0	0	0	0	0	0	0	0	0	0	0	0.172968	6	0.797127	30	0.495399	18	0	0	0.771374	24	0	0	0	0	0	0	0	0	--	--	--	--	--	--	--	--	--	--	--
NewGene_13407	--	--	0	0	0	0	0	0	0	0	0.296846	6	0	0	0	0	0	0	0	0	0	0	0	0	0	0	0	0	0.246961	5	0	0	0	0	0	0	0	0	--	--	--	--	--	--	--	--	--	--	--
NewGene_13409	--	--	0	0	0	0	0	0	0	0	0.095333	2	0	0	0	0	0	0	0	0	0	0	0	0	0	0	0.561035	10	0	0	0	0	0	0	0	0	0	0	--	--	--	--	--	--	--	--	--	--	--
NewGene_13412	--	--	0	0	0	0	0	0	0	0	0	0	0	0	0	0	0	0	0	0	0	0	0	0	0	0	0	0	0	0	0	0	0.240667	3	0	0	0	0	--	--	--	--	--	--	--	--	--	--	--
NewGene_13414	--	--	0	0	0	0	0	0	0	0	0	0	0.347311	14	0	0	0	0	0	0	0	0	0.272995	15	0	0	0	0	0.877964	45	0.637405	30	0.166648	5	0	0	0	0	--	--	--	--	--	--	--	--	--	--	--
NewGene_13417	--	--	0	0	0	0	0	0	1.12069	41	0.771879	32	0.860967	30	0.298512	11	0.328493	10	0.154317	6	0	0	0	0	0	0	0.45818	23	0.386512	17	0.183668	8	0	0	0.781334	12	0	0	--	--	--	--	--	--	--	--	--	--	--
NewGene_13438	--	--	0	0	0	0	0.537546	7	0	0	0	0	0	0	0	0	0	0	0	0	0	0	0	0	0	0	0	0	0	0	0	0	0	0	0	0	0	0	--	--	--	--	--	--	--	--	--	--	--
NewGene_13453	--	--	0.733411	117	1.32257	185	0.682194	102	0.436342	65	0.502621	83	0.423121	59	0.625606	91	0.494701	61	0.407952	59	0.072029	13	0.028434	6	0.117567	20	0.535206	105	0.845064	144	0.379422	60	0.278257	46	0.709582	104	0	0	0.0641661	-0.969363	normal	0.176572	-0.823754	normal	0.00614699	-1.99409	down	0.13385	0.692162
NewGene_13459	--	--	1.34519	26	0	0	0	0	0	0	0	0	0.117451	2	0	0	0	0	0	0	0	0	0	0	0	0	0.170877	4	0	0	0	0	0	0	0.231801	5	0	0	--	--	--	--	--	--	--	--	--	--	--
NewGene_13466	--	LOC110255939	1.38741	113	2.39834	195	0.932094	77	0.362639	31	0.449502	44	0.101963	9	0.252697	19	1.01473	72	0.263446	22	0.015275	2	0.031754	4	0.056182	4	0.166633	20	0.273741	28	0.186563	18	0.124926	12	0.566939	49	0.759797	52	0.00294607	-2.25409	down	0.0660424	-1.57701	normal	1.04971e-05	-3.88137	down	--	--
NewGene_13470	--	--	0.482123	23	1.14202	29	0.141709	7	0.14425	7	0.775888	31	0.071111	3	0.584124	24	0	0	1.04633	44	0.274188	9	0.067333	4	0.02218	2	0.650355	30	0.387391	20	0.083601	2	0.137381	7	0.165454	8	1.46689	49	--	--	--	--	--	--	--	--	--	--	--
NewGene_13477	--	--	0	0	0	0	0	0	0	0	0	0	0	0	0	0	0	0	1.15198	9	0	0	0	0	0	0	0	0	0	0	0	0	0	0	0	0	0	0	--	--	--	--	--	--	--	--	--	--	--
NewGene_13483	--	--	6.13376	490	6.34443	428	8.17565	621	3.73768	280	1.95238	163	3.10594	222	3.14501	233	1.54079	81	3.99714	294	0.262332	19	0.976105	89	0.432554	37	2.45672	228	2.42066	215	2.73605	207	1.76442	148	3.18877	185	0.745026	34	0.00111619	-1.16056	down	0.0172773	-1.21937	normal	0.00145226	-1.90971	down	0.756192	0.131787
NewGene_13487	--	--	0.610842	35	2.95439	147	0.342741	19	0.401572	22	0.384011	23	0.103139	6	0.969459	50	0.03774	2	0.170286	9	0.025455	2	0	0	0	0	0.162181	12	0	0	0.178064	10	0.068833	4	0	0	0	0	--	--	--	--	--	--	--	--	--	--	--
NewGene_13494	--	--	0.16487	24	0	0	0.128297	8	0	0	0	0	0	0	0	0	0	0	0.035072	2	0	0	0	0	0.207157	48	0	0	1.14592	232	2.15466	442	2.12437	432	0.034834	8	0	0	--	--	--	--	--	--	--	--	--	--	--
NewGene_13498	--	--	0	0	0	0	0.124654	4	0	0	0	0	0.066639	2	0.207809	7	0	0	0	0	0.618648	24	0.839893	33	0	0	0	0	0.048914	2	0	0	0	0	0	0	0	0	--	--	--	--	--	--	--	--	--	--	--
NewGene_13500	--	--	0.573273	17	0	0	0.98996	26	0	0	0.138948	4	0.029921	1	0.063409	2	0	0	0	0	0	0	0.235687	8	0	0	0.261578	10	0.151779	5	0.225414	7	0.128002	4	0	0	0	0	--	--	--	--	--	--	--	--	--	--	--
NewGene_13507	--	--	0.741314	15	0.124725	3	1.4685	28	1.80222	34	1.64528	34	0.530993	10	1.98645	36	0.703473	11	2.10935	38	0	0	0.185042	5	0.252037	6	0.602587	15	0.883802	20	0.409491	9	0.755561	16	0.632153	12	0	0	--	--	--	--	--	--	--	--	--	--	--
NewGene_13510	--	--	0.19229	3	0	0	0.149693	2	0.012228	1	0.258041	4	0	0	0	0	0.099903	1	0.343875	5	0	0	0.25987	4	0.137462	2	0.353266	6	0	0	0	0	0	0	1.39284	17	0	0	--	--	--	--	--	--	--	--	--	--	--
NewGene_13517	--	--	0	0	1.57991	25	2.59252	43	1.12312	20	1.40459	26	0.26879	5	2.37699	39	0.409802	6	0.796073	13	203.099	3934	189.75	3731	113.526	2052	1.00314	22	56.205	1079	114.512	2006	22.0263	400	5.0678	83	0	0	--	--	--	--	--	--	2.72489e-09	8.59289	up	--	--
NewGene_13524	--	--	0	0	0	0	0	0	0	0	0.167527	2	0	0	0	0	0	0	0	0	0	0	0	0	0	0	0	0	0	0	0	0	0	0	0	0	0	0	--	--	--	--	--	--	--	--	--	--	--
NewGene_13532	--	PCMT1	0	0	0	0	0	0	1.11664	21	1.33728	30	0.289024	4	0	0	0	0	1.3459	27	0	0	0	0	0	0	0	0	0	0	0	0	0	0	0	0	0	0	--	--	--	--	--	--	--	--	--	--	--
NewGene_13534	--	--	0.85481	122	0.539631	67	0.80244	105	1.46584	191	0.785308	114	0.224638	28	0.556549	71	0.486958	53	0.162012	21	0.050201	8	0.01184	2	0.020871	3	0.48429	85	0.363558	56	0.338071	48	0.145676	21	1.07166	139	0	0	0.794548	0.184556	normal	0.256208	-0.831549	normal	0.000402044	-3.03333	down	0.344458	-0.673699
NewGene_13545	--	--	0	0	0	0	0	0	0	0	0	0	0	0	0	0	0	0	0	0	0	0	0	0	0	0	0	0	0.318119	4	0	0	0	0	0	0	0	0	--	--	--	--	--	--	--	--	--	--	--
NewGene_13549	--	--	0	0	0	0	0.508077	6	0	0	0	0	0	0	0	0	0	0	0	0	0	0	0	0	0	0	0	0	0	0	0	0	0	0	0	0	0	0	--	--	--	--	--	--	--	--	--	--	--
NewGene_13552	--	--	0	0	0	0	0	0	0.944085	22	0.252896	7	0.190647	5	0.938462	21	0	0	0	0	0	0	0.150945	5	0	0	0	0	1.56735	42	0.689169	17	0.464344	12	0.53979	12	0	0	--	--	--	--	--	--	--	--	--	--	--
NewGene_13553	--	--	0.356736	4	0	0	0	0	0	0	0	0	0	0	0	0	0	0	0	0	0	0	0	0	0	0	0	0	0	0	0	0	0	0	0	0	0	0	--	--	--	--	--	--	--	--	--	--	--
NewGene_13556	--	--	0	0	0	0	0	0	0	0	0	0	0	0	0.460868	7	0	0	0	0	0	0	0	0	0	0	0	0	0	0	0	0	0	0	0	0	0	0	--	--	--	--	--	--	--	--	--	--	--
NewGene_1356	--	--	0	0	0	0	0.342315	4	0	0	0	0	0	0	0	0	0	0	0	0	0	0	0	0	0.129236	2	0	0	0	0	0	0	0.112447	2	0.170199	2	0	0	--	--	--	--	--	--	--	--	--	--	--
NewGene_13560	--	--	0.293749	4	0	0	0.422114	5	0	0	0	0	0	0	0	0	0	0	0	0	0	0	0	0	0	0	0	0	0	0	0	0	0	0	0	0	0	0	--	--	--	--	--	--	--	--	--	--	--
NewGene_13561	--	--	0.85192	17	4.07224	66	1.81405	33	0	0	0	0	0	0	0	0	0	0	0	0	0	0	0	0	0	0	0	0	0.136051	3	0	0	0	0	0	0	0	0	--	--	--	--	--	--	--	--	--	--	--
NewGene_13566	--	--	0.435648	23	2.09875	93	0.067203	4	0	0	0	0	0	0	0	0	0	0	0	0	0	0	0	0	0	0	0	0	0	0	0	0	0	0	0	0	0	0	--	--	--	--	--	--	--	--	--	--	--
NewGene_13571	--	--	0.170868	2	0	0	0	0	0	0	0	0	0	0	0	0	0	0	0	0	0	0	0	0	0	0	0	0	0	0	0	0	0	0	0	0	0	0	--	--	--	--	--	--	--	--	--	--	--
NewGene_13574	--	--	0.314496	5	0	0	0	0	0	0	0	0	0	0	0	0	0	0	0	0	0	0	0	0	0	0	0	0	0	0	0	0	0	0	0	0	0	0	--	--	--	--	--	--	--	--	--	--	--
NewGene_13579	--	--	0	0	0.395733	4	0.584853	6	0	0	0	0	0	0	0	0	0	0	0	0	0	0	0	0	0	0	0	0	0	0	0	0	0	0	0	0	0	0	--	--	--	--	--	--	--	--	--	--	--
NewGene_13581	--	--	0	0	0	0	0	0	0	0	0	0	0	0	0	0	0	0	0	0	0.427614	20	1.42806	80	0.787221	41	0	0	0.109882	6	0.253684	14	0.042477	3	0	0	0	0	--	--	--	--	--	--	--	--	--	--	--
NewGene_13583	--	--	0	0	0	0	0	0	0	0	0	0	0	0	0	0	0	0	0	0	0.045929	3	0.477403	27	0.055978	3	0	0	0	0	0.220458	13	0	0	0.082695	4	0	0	--	--	--	--	--	--	--	--	--	--	--
NewGene_13587	--	--	14.7569	1462	13.7986	1180	15.2661	1391	17.3373	1576	16.9719	1715	24.6921	2111	14.672	1304	21.387	1601	19.186	1691	4.58095	492	5.72551	626	2.35349	237	21.4547	2605	14.6758	1562	17.2082	1670	6.50835	654	33.9618	3055	23.0703	1637	0.0800874	0.484544	normal	0.23698	0.363812	normal	0.818031	-0.0988266	normal	0.519088	0.213068
NewGene_13589	--	--	0	0	0	0	0	0	0.089342	2	0	0	0	0	0	0	0	0	0	0	0.339734	7	0	0	0	0	0	0	0	0	0	0	0	0	0	0	0	0	--	--	--	--	--	--	--	--	--	--	--
NewGene_13590	--	--	0	0	0	0	0	0	0	0	0	0	0	0	0	0	0	0	0	0	0	0	0	0	0.180124	3	0	0	0.134281	3	0	0	0	0	0	0	0	0	--	--	--	--	--	--	--	--	--	--	--
NewGene_13591	--	--	0	0	0	0	0	0	0	0	0	0	0	0	0	0	0	0	0.569213	6	0	0	0	0	0	0	0	0	0.15906	2	0	0	0	0	0	0	0	0	--	--	--	--	--	--	--	--	--	--	--
NewGene_13594	--	--	0.358899	7	0	0	0	0	0.90315	15	0.148082	3	0.189083	3	0	0	0	0	0.255424	4	0	0	0	0	0	0	0	0	0.024498	1	0	0	0	0	0.547217	9	5.92499	75	--	--	--	--	--	--	--	--	--	--	--
NewGene_13598	--	--	0	0	0	0	0	0	0	0	0.415485	7	0.046724	1	0	0	1.56013	18	0.585666	8	0	0	0	0	0	0	0	0	0	0	0	0	0	0	0	0	0	0	--	--	--	--	--	--	--	--	--	--	--
NewGene_13599	--	--	0	0	0	0	0	0	0	0	0.190354	4	0	0	0	0	0.111238	2	0	0	0	0	0	0	0	0	0	0	0.056571	2	0	0	0	0	0	0	0	0	--	--	--	--	--	--	--	--	--	--	--
NewGene_13604	--	B4GALT5	0.050108	2	0	0	0	0	0.654701	24	0.371933	15	0.058614	2	0.099665	4	0	0	0	0	0.300544	13	0	0	0	0	0.597902	30	0	0	0	0	0	0	0	0	0	0	--	--	--	--	--	--	--	--	--	--	--
NewGene_1361	--	--	0.337606	5	0.774131	9	0.17563	3	0	0	0.049094	1	0.153073	2	0	0	0	0	0	0	0	0	0	0	0	0	0.424494	7	0	0	0	0	0.174009	3	0.684939	9	0	0	--	--	--	--	--	--	--	--	--	--	--
NewGene_13621	--	--	0.506805	23	0	0	0.294967	20	1.92622	85	1.51856	88	1.14975	62	0.654629	33	0.162422	12	1.52651	62	0.022622	3	0	0	0.094026	7	0.298845	33	0.496149	21	0.208055	12	0.289702	10	1.20707	44	0	0	0.0233367	2.55729	normal	--	--	--	--	--	--	0.000165969	-1.77569
NewGene_13630	--	--	0	0	0.031223	2	0	0	0.283359	10	0	0	0	0	0.45547	14	1.3662	43	0.334863	7	0	0	0	0	0	0	0.141822	4	0	0	0	0	0	0	0	0	0	0	--	--	--	--	--	--	--	--	--	--	--
NewGene_13632	--	--	0.859003	77	0	0	0.435959	36	0.576136	47	0.701298	64	0.883666	68	0.436237	35	0.781708	53	0.15304	13	0.246152	24	0.188722	19	0.240251	22	0.71911	79	0.400309	39	0.127181	12	0.603378	55	0.769474	62	0	0	0.533885	0.810978	normal	0.925888	0.137312	normal	--	--	--	0.405842	-0.535208
NewGene_13638	--	--	0.228292	8	1.16302	34	0.076387	3	0.233023	8	0.987641	34	0	0	0	0	0	0	0.638936	19	0	0	0	0	0	0	0.029811	2	0	0	0	0	0	0	0.269284	9	3.65946	88	--	--	--	--	--	--	--	--	--	--	--
NewGene_13654	--	--	0.251264	6	0	0	0	0	1.04705	24	2.42782	66	1.63685	33	0.385426	10	5.25044	92	5.71425	120	0.057205	2	0	0	0	0	2.02556	56	0.66083	18	0.449173	11	0.082152	3	4.41894	93	3.45208	54	--	--	--	--	--	--	--	--	--	0.442445	-0.576606
NewGene_13676	--	--	0.444788	11	0	0	0	0	0	0	0	0	0.13334	4	0.090087	3	0.946757	10	2.87273	64	0.358762	6	0	0	0	0	0	0	0	0	0	0	0	0	2.41485	40	0	0	--	--	--	--	--	--	--	--	--	--	--
NewGene_13680	--	--	0	0	0	0	0	0	0	0	0	0	0	0	0	0	0	0	0	0	0	0	0	0	0	0	0.458581	8	0	0	0	0	0	0	0	0	0	0	--	--	--	--	--	--	--	--	--	--	--
NewGene_13683	--	--	0	0	0	0	0	0	0	0	0.202954	3	0	0	0	0	0	0	0.536765	6	0	0	0	0	0	0	0	0	0	0	0	0	0	0	0.550274	6	0	0	--	--	--	--	--	--	--	--	--	--	--
NewGene_13687	--	--	0	0	0	0	0	0	0	0	0	0	0	0	0	0	0	0	0.893424	7	0	0	0	0	0	0	0	0	0	0	0	0	0	0	0	0	0	0	--	--	--	--	--	--	--	--	--	--	--
NewGene_1369	--	--	0	0	0	0	0	0	0	0	0	0	0	0	0	0	0	0	0	0	0.354938	7	0.226345	5	0	0	0	0	0.084251	2	0	0	0	0	0	0	0	0	--	--	--	--	--	--	--	--	--	--	--
NewGene_13700	--	--	0.331837	5	0	0	0	0	0.270038	4	0.079598	2	0	0	0.270279	4	0	0	0	0	0	0	0	0	0	0	0	0	0	0	0	0	0	0	0	0	0	0	--	--	--	--	--	--	--	--	--	--	--
NewGene_13703	--	--	0	0	0	0	0.26306	6	0.793943	16	0	0	0	0	1.29237	25	0.291702	5	0.26694	5	0	0	0	0	0	0	0.069178	2	0	0	0	0	0.165282	4	0.415458	8	8.91634	135	--	--	--	--	--	--	--	--	--	--	--
NewGene_13705	--	--	0	0	0	0	0.553476	6	0	0	0	0	0	0	0	0	0	0	0	0	0	0	0	0	0	0	0	0	0	0	0	0	0	0	0	0	0	0	--	--	--	--	--	--	--	--	--	--	--
NewGene_13707	--	--	0	0	0	0	0.064476	1	0	0	0	0	0	0	0	0	0	0	0	0	0	0	0.697874	12	0.297595	5	0	0	0	0	0	0	0	0	0	0	0	0	--	--	--	--	--	--	--	--	--	--	--
NewGene_13710	--	--	0.170868	2	0	0	0	0	0	0	0	0	0	0	0	0	0	0	0	0	0	0	0	0	0	0	0	0	0	0	0	0	0	0	0	0	0	0	--	--	--	--	--	--	--	--	--	--	--
NewGene_13730	--	--	0.377145	39	0.922313	81	1.37445	129	0.186128	18	0.04734	5	0.090247	8	0.154825	15	0.392797	31	0.10947	10	0	0	0	0	0	0	0	0	0	0	0	0	0	0	0.136063	13	0	0	0.000460233	-2.991	down	0.033106	-1.94733	normal	2.35643e-06	-7.37456	down	--	--
NewGene_13733	--	--	0	0	0	0	0	0	0.327305	34	0.38052	30	0.294826	29	0.337596	34	0.235273	20	0.13821	14	0	0	0	0	0	0	0.966906	120	0.044615	6	0	0	0.179008	21	0.642008	65	0	0	--	--	--	--	--	--	--	--	--	--	--
NewGene_13735	--	--	0	0	0	0	0	0	0	0	0	0	0	0	0.431864	5	0	0	0	0	0	0	0	0	0	0	0.361421	6	0	0	0	0	0	0	0.086412	1	0	0	--	--	--	--	--	--	--	--	--	--	--
NewGene_13740	--	--	0	0	0	0	0	0	0.173628	7	0.308332	5	0	0	0	0	0.133698	5	0	0	0	0	0	0	0	0	0.864208	46	0.043538	3	0	0	0	0	0	0	0	0	--	--	--	--	--	--	--	--	--	--	--
NewGene_13743	--	--	0	0	0	0	0	0	0	0	0	0	0	0	0	0	0	0	0	0	0	0	0	0	0	0	0.720121	11	0	0	0	0	0	0	0	0	0	0	--	--	--	--	--	--	--	--	--	--	--
NewGene_13744	--	--	0	0	0	0	0	0	0	0	0	0	0	0	0	0	0	0	0	0	0	0	0	0	0	0	0.36242	6	0	0	0	0	0	0	0	0	0	0	--	--	--	--	--	--	--	--	--	--	--
NewGene_1375	--	--	0	0	0	0	0	0	0.103368	3	0	0	0	0	0	0	0	0	0.156703	3	0.600828	14	0	0	0.198339	3	0.112842	2	0	0	0.221011	3	0.478496	8	0	0	0	0	--	--	--	--	--	--	--	--	--	--	--
NewGene_13750	--	--	8.84695	92	10.6151	95	3.93551	38	1.55519	15	0.467679	5	0.443069	4	2.13365	20	9.60461	75	17.6186	162	0	0	0	0	0	0	1.62888	21	0.585628	7	0.83822	9	0	0	1.7717	17	48.1461	356	0.000215465	-3.24369	down	0.710529	0.331754	normal	4.13578e-06	-7.26099	down	--	--
NewGene_13751	--	--	0	0	0	0	0.09619	3	2.76966	78	1.05058	33	0.585405	16	0.226544	7	3.0684	71	0.987236	27	0	0	0	0	0	0	1.79945	68	0.521927	18	0.28075	9	0.16109	5	3.59665	100	0.974699	22	--	--	--	--	--	--	--	--	--	--	--
NewGene_13752	--	CUL7	0.894743	73	0.5761	41	0.43734	34	0.632303	48	0.238637	21	0.187394	14	0.392713	29	1.28542	78	1.83451	132	0	0	0.033147	3	0	0	0.028485	3	0	0	0.013033	1	0.030992	3	0.744032	55	8.28649	488	0.299457	-0.815109	normal	0.287059	0.875438	normal	0.00521297	-4.11446	down	--	--
NewGene_13753	--	--	2.28447	178	0.545449	37	1.52694	110	1.50632	108	1.28364	102	0.534769	36	2.31572	162	0.965911	57	1.39812	97	0.164237	14	0.1619	14	0.162249	13	1.00519	96	0.787237	66	0.703563	54	0.485716	39	1.84199	131	4.74408	265	0.62485	-0.346761	normal	0.853161	0.134643	normal	0.0533604	-1.45874	normal	0.916978	-0.0559867
NewGene_13764	--	--	0.837055	38	1.48019	59	0.204796	9	0.286706	13	0.089281	5	0.042327	2	0.320805	13	0.945286	27	0	0	0	0	0.037765	2	0	0	0	0	0.092932	5	0.174382	2	0.113358	4	0.64916	23	1.44604	48	--	--	--	0.434145	-1.22059	normal	--	--	--	--	--
NewGene_13767	--	--	0.59519	9	0	0	0	0	0	0	0.233607	4	0	0	0	0	0	0	0	0	0	0	0	0	0	0	0	0	0	0	0	0	0	0	0	0	0	0	--	--	--	--	--	--	--	--	--	--	--
NewGene_13769	--	--	0.906888	18	2.08613	23	2.09183	37	0.383396	7	0.399199	8	0.845287	14	0.272741	5	1.51338	22	0.198004	4	0	0	0	0	0	0	0	0	0.484629	10	0.605186	12	0.435506	8	2.12842	37	0	0	--	--	--	--	--	--	--	--	--	--	--
NewGene_13770	--	--	0.241321	6	0	0	0	0	0	0	0	0	0	0	0.235632	6	1.40573	27	0.62543	14	0	0	0	0	0.151893	4	0	0	0	0	0.210745	6	0.086201	3	0.09868	3	0	0	--	--	--	--	--	--	--	--	--	--	--
NewGene_13771	--	--	0	0	0	0	0	0	0	0	0	0	0.535652	6	0.186414	3	0	0	0	0	0	0	0	0	0	0	0	0	0	0	0	0	0	0	0	0	0	0	--	--	--	--	--	--	--	--	--	--	--
NewGene_13772	--	--	0	0	0	0	0.250879	3	0	0	0	0	0	0	0	0	0	0	0	0	0	0	0	0	0	0	0	0	0	0	0	0	0	0	0	0	0	0	--	--	--	--	--	--	--	--	--	--	--
NewGene_13775	--	--	0	0	0	0	0	0	0	0	0	0	0	0	0	0	0	0	0	0	0	0	0	0	0	0	0	0	0.573343	16	0	0	0.063251	2	0	0	0	0	--	--	--	--	--	--	--	--	--	--	--
NewGene_13782	--	--	2.41482	186	4.0378	219	2.71379	137	0.955773	89	0.955644	88	0.307061	35	1.02615	88	0.971971	66	3.50647	206	0.430028	29	0.201165	30	0.158555	15	0.901636	89	0.60427	37	0.374037	44	0.614078	61	1.27205	125	0	0	0.0101823	-1.37263	normal	0.437218	-0.481271	normal	0.0159952	-1.44744	normal	0.700202	-0.217388
NewGene_13786	--	--	0.409601	8	0	0	0	0	0	0	0	0	0.179963	4	0	0	0	0	0	0	0	0	0	0	0	0	0	0	0	0	0	0	0	0	0	0	0	0	--	--	--	--	--	--	--	--	--	--	--
NewGene_13820	--	--	0	0	0	0	0	0	0	0	0	0	0	0	0	0	0.702496	10	0	0	0	0	0	0	0	0	0.076808	2	0.213161	4	0	0	0	0	0	0	0	0	--	--	--	--	--	--	--	--	--	--	--
NewGene_13822	--	--	0	0	0	0	0	0	0.577014	8	0	0	0.046761	1	0.079546	2	0	0	0	0	0	0	0.252784	4	0	0	0	0	0	0	0.085754	2	0	0	0	0	0	0	--	--	--	--	--	--	--	--	--	--	--
NewGene_13829	--	--	0	0	0	0	0.604768	32	0.153041	9	0.26506	16	0	0	0.033271	2	0.864877	38	0	0	0	0	0	0	0	0	0	0	0	0	0	0	0	0	0	0	0	0	--	--	--	--	--	--	--	--	--	--	--
NewGene_13837	--	--	0	0	0	0	0	0	0	0	0.326165	7	0	0	0	0	0	0	0	0	0	0	0	0	0	0	0.071119	2	0	0	0.047332	1	0	0	0	0	0	0	--	--	--	--	--	--	--	--	--	--	--
NewGene_13842	--	--	0.532366	12	0	0	0.173172	4	0	0	0	0	0	0	0	0	0	0	0	0	0	0	0	0	0	0	0	0	0	0	0	0	0	0	0	0	0	0	--	--	--	--	--	--	--	--	--	--	--
NewGene_13844	--	--	0.425987	7	0	0	0.23615	4	0	0	0	0	0	0	0	0	0	0	0	0	0	0	0.067429	2	0	0	0	0	0.072606	2	0.214181	4	0.0955	2	0	0	0	0	--	--	--	--	--	--	--	--	--	--	--
NewGene_13854	--	--	1.72889	57	1.14727	26	0.798618	24	0.649585	20	0	0	0.179711	6	0.765544	23	0.664347	17	0	0	0	0	0.054226	2	0	0	0.19052	8	0.232223	9	0.420849	14	0.082496	3	0.04698	2	0	0	--	--	--	--	--	--	--	--	--	--	--
NewGene_1386	--	--	0.545117	6	0	0	0	0	0	0	0	0	0	0	0	0	0	0	0	0	0	0	0	0	0	0	0	0	0	0	0	0	0	0	0	0	0	0	--	--	--	--	--	--	--	--	--	--	--
NewGene_13860	--	--	0.539803	18	0.867366	34	1.52519	71	0.969831	52	0.531919	30	0.249913	13	0.653923	21	0.271209	13	0.682032	20	0	0	0.045909	3	0.124367	8	0.06781	5	0.112654	8	0	0	0.05447	4	0.927726	31	0	0	0.673084	-0.376661	normal	--	--	--	--	--	--	--	--
NewGene_13864	--	--	0	0	0	0	0	0	0	0	0	0	0	0	0	0	0	0	0	0	0	0	0	0	0	0	0.277372	4	0	0	0	0	0	0	0	0	0	0	--	--	--	--	--	--	--	--	--	--	--
NewGene_13865	--	--	0.182421	3	0	0	0	0	0	0	0.031598	1	0	0	0.324717	4	0	0	0	0	0	0	0	0	0	0	0	0	0.310194	4	0	0	0	0	0	0	0	0	--	--	--	--	--	--	--	--	--	--	--
NewGene_13882	--	--	0	0	0	0	0	0	0	0	0	0	0	0	0	0	0	0	0	0	0.183264	4	0	0	0.241021	5	0	0	0	0	0	0	0	0	0	0	0	0	--	--	--	--	--	--	--	--	--	--	--
NewGene_13884	--	--	0	0	0	0	0	0	0	0	0	0	0	0	0	0	0	0	0.383993	4	0	0	0.371771	4	0	0	0	0	0	0	0	0	0	0	0	0	0	0	--	--	--	--	--	--	--	--	--	--	--
NewGene_13896	--	--	0.230347	6	0	0	0.382922	9	0.790169	18	0	0	0.069209	2	0	0	0	0	0.144605	4	0	0	0	0	0	0	0	0	0	0	0	0	0.079943	3	0	0	0	0	--	--	--	--	--	--	--	--	--	--	--
NewGene_13898	--	--	0.631289	47	1.39539	73	0.710231	40	0.352007	20	0.06623	6	0.278029	17	0.488434	34	0.413997	25	0.143926	11	0	0	0.037404	4	0.177948	13	0.059973	5	0.164569	14	0.101855	6	0.29785	19	1.42122	102	0	0	0.0261353	-1.87609	normal	0.23649	-1.06486	normal	0.13148	-1.84475	normal	--	--
NewGene_13899	--	--	0	0	0	0	0.348591	4	0	0	0.40444	5	0.265861	3	0	0	0	0	0	0	0	0	0	0	0.206445	3	0	0	0	0	0	0	0.268328	3	0	0	0	0	--	--	--	--	--	--	--	--	--	--	--
NewGene_13900	--	--	0.123708	4	2.8506	73	0.946234	26	0.507952	14	0.504591	16	0.06439	2	0	0	0.926839	21	0.656884	18	0	0	0	0	0	0	0.381563	14	0	0	0.227161	7	0.217139	7	0	0	0	0	--	--	--	--	--	--	--	--	--	--	--
NewGene_13902	--	--	0.444406	28	2.0675	112	0.678737	40	0.309328	18	0.027747	2	0.137779	8	0.202709	12	0	0	0	0	0.048695	4	0	0	0.057557	4	0	0	0.234033	16	0.179376	12	0.123111	8	0	0	0	0	--	--	--	--	--	--	--	--	--	--	--
NewGene_13905	--	--	1.49707	150	0.484251	43	2.6712	228	0.826592	78	0.803617	81	0.737115	59	0.788659	68	0.969002	76	0.503342	46	0.411827	42	0.422533	44	0.168766	18	0.331157	42	1.65935	166	1.60223	161	1.43958	136	0.890448	83	0	0	0.182058	-0.869621	normal	0.214748	-0.916832	normal	0.50909	-0.476633	normal	0.146622	1.09393
NewGene_13906	--	--	0.134376	14	0	0	0.302568	29	0.363233	34	0.214214	22	0.303706	27	0.113262	11	0.084843	7	0.919946	83	0.036667	4	0	0	0	0	0.630237	78	0.092476	10	0.049949	5	0.074676	8	0.253704	24	1.02606	75	--	--	--	--	--	--	--	--	--	--	--
NewGene_1391	--	--	0.396435	10	0	0	0	0	0	0	0	0	0	0	0	0	0	0	0	0	0.074962	3	0	0	0	0	0	0	0	0	0.125466	4	0	0	0	0	0	0	--	--	--	--	--	--	--	--	--	--	--
NewGene_13911	--	--	0	0	0	0	0	0	0	0	0.80842	35	0	0	0.029565	2	0	0	0.370602	14	0	0	0	0	0	0	0	0	0	0	0	0	0	0	0.266866	10	0	0	--	--	--	--	--	--	--	--	--	--	--
NewGene_13912	--	--	0.206195	20	0	0	0	0	0.6177	51	1.99981	172	0.024443	2	0.148312	11	1.47088	98	4.6469	359	0.399135	37	0.949115	92	0.188706	18	0.016199	2	1.42193	130	7.2528	578	3.68344	311	4.00478	298	0	0	--	--	--	--	--	--	--	--	--	0.152647	2.28602
NewGene_13916	--	--	0.840624	49	1.17024	58	1.50105	74	2.04839	107	0.883334	52	1.38045	69	0.726552	36	2.81584	123	3.70575	185	0.243478	16	0.21908	14	0.063341	4	0.544601	37	0.526628	33	1.9093	108	0.414844	25	1.92801	102	1.69782	70	0.523547	0.36384	normal	0.153124	1.10102	normal	0.261468	-0.95739	normal	0.985893	0.0146417
NewGene_13917	--	--	1.88885	52	7.3273	173	2.74817	69	11.2453	282	0	0	2.90498	69	2.98455	73	21.8962	451	0	0	0.329346	10	0.04949	2	0.119865	4	2.22329	75	0.807603	24	0.856418	23	0	0	0	0	12.9717	254	0.891604	0.191104	normal	0.449221	1.05812	normal	0.00297858	-2.87115	down	0.304614	-1.5283
NewGene_13918	--	--	0	0	0	0	0	0	0	0	0	0	0	0	0	0	0	0	0	0	0	0	0	0	0	0	0	0	0	0	0	0	0	0	0.528868	7	0	0	--	--	--	--	--	--	--	--	--	--	--
NewGene_13923	--	--	0	0	2.3744	18	0	0	0	0	0	0	0	0	0	0	0	0	0	0	0	0	0	0	0	0	0	0	0	0	0	0	0	0	0	0	0	0	--	--	--	--	--	--	--	--	--	--	--
NewGene_13926	--	--	0	0	0	0	0.454869	10	0	0	0.254305	7	0	0	0	0	0.163494	4	0	0	0.072649	2	0	0	0	0	0	0	0	0	0.059389	2	0	0	0	0	0	0	--	--	--	--	--	--	--	--	--	--	--
NewGene_13932	--	--	0.066749	3	0	0	0	0	0	0	0	0	0	0	0	0	0	0	0	0	0.620831	15	0.142045	5	0.388627	9	0	0	0.708587	23	1.04359	31	0.651601	21	0	0	0	0	--	--	--	--	--	--	--	--	--	--	--
NewGene_13936	--	--	0.447442	35	0.660685	45	0.413472	30	0	0	0.133438	11	0.357451	24	0.212468	15	0.098427	6	0.125064	9	0.118987	10	0	0	0.021839	2	0.172116	17	0.611077	51	0.195553	15	0.302293	24	0.294776	21	0	0	--	--	--	--	--	--	--	--	--	--	--
NewGene_13938	--	--	0.451973	5	0.94226	8	0.804332	8	1.23733	11	0.709291	8	0.491605	5	0.525389	5	1.7197	13	0	0	0.282281	3	0.804505	9	0	0	0.057331	1	0.912668	10	0.768544	8	0.332071	4	0	0	0	0	--	--	--	--	--	--	--	--	--	--	--
NewGene_13942	--	--	2.01204	206	15.2469	1523	1.82483	157	1.89482	159	0.625258	63	0.352444	37	1.39006	141	1.75819	155	3.00004	323	0.17991	20	0.188118	21	0.26924	34	0.816795	88	0.584771	64	0.389604	51	0.606757	62	2.82535	275	5.4622	490	0.00101481	-2.995	down	0.0626012	-1.584	normal	6.79239e-05	-3.38373	down	0.733363	-0.219814
NewGene_13943	--	--	0	0	0	0	0	0	0	0	0	0	0.21845	6	0	0	0	0	0	0	0	0	0	0	0	0	0	0	0	0	0	0	0	0	0	0	0	0	--	--	--	--	--	--	--	--	--	--	--
NewGene_13944	--	--	0	0	0	0	0.062287	2	0	0	0	0	0	0	0	0	0	0	0	0	0	0	0	0	0	0	0.04035	2	0.051682	2	0.071245	2	0	0	0	0	0	0	--	--	--	--	--	--	--	--	--	--	--
NewGene_13946	--	--	0.867624	67	0.456561	31	0.501107	36	0.271068	20	0.131264	11	0.079851	6	0.228726	16	0.412277	24	0.238825	17	0	0	0.023614	2	0	0	1.42837	135	1.03772	86	0.162107	13	0.3251	26	0.058317	5	0	0	0.0305024	-1.8251	normal	0.253955	-1.0237	normal	0.00384205	-4.54873	down	--	--
NewGene_13955	--	--	0	0	0	0	0	0	0	0	0	0	0	0	0	0	0	0	0	0	0	0	0	0	0	0	0	0	0	0	0	0	0.168412	2	0.631126	8	0	0	--	--	--	--	--	--	--	--	--	--	--
NewGene_1396	--	--	0	0	0	0	0	0	0	0	0	0	0	0	0.329245	4	0	0	0	0	0	0	0	0	0	0	0	0	0	0	0	0	0	0	0	0	0	0	--	--	--	--	--	--	--	--	--	--	--
NewGene_13963	--	--	0.456493	19	0.45249	16	0.339862	13	0.266131	10	0	0	0.025841	1	0.056526	3	0	0	0	0	0.139424	6	0.464561	21	0.175188	8	0	0	0.19792	9	0.308402	12	0.048808	2	0.851398	31	0	0	--	--	--	--	--	--	--	--	--	--	--
NewGene_13968	--	--	0.929247	16	0	0	0	0	0	0	0	0	0	0	0.184624	3	0	0	0	0	0	0	0	0	0	0	0	0	0	0	0	0	0	0	0	0	0	0	--	--	--	--	--	--	--	--	--	--	--
NewGene_13969	--	--	0	0	0	0	0	0	0	0	0	0	0	0	0	0	0	0	0	0	0	0	0	0	0	0	0	0	0.437308	7	0	0	0	0	0	0	0	0	--	--	--	--	--	--	--	--	--	--	--
NewGene_13971	--	--	0	0	0	0	0	0	0	0	0	0	0	0	0	0	0	0	0	0	0	0	0	0	0	0	0	0	0.573828	9	0.085052	2	0	0	0	0	0	0	--	--	--	--	--	--	--	--	--	--	--
NewGene_13972	--	--	0	0	0	0	0	0	0	0	0	0	0	0	0	0	0	0	0	0	0	0	0	0	0	0	0	0	0	0	0	0	0	0	1.50516	16	0	0	--	--	--	--	--	--	--	--	--	--	--
NewGene_13975	--	--	0.7477	32	2.09037	69	1.4833	57	1.02714	38	0.546032	25	1.52767	52	0.680174	25	1.96784	56	0.476317	17	0	0	0.064341	3	0.120489	5	0.236917	13	0	0	0.129575	5	0.145246	7	0.350592	13	0	0	0.563629	-0.422915	normal	0.585815	-0.501395	normal	--	--	--	--	--
NewGene_13977	--	--	0.123972	4	0.30472	9	0.42574	13	0.540618	16	0.105583	4	0	0	0	0	0	0	0	0	0	0	0	0	0.064086	2	0.21272	9	0	0	0.066473	2	0.10293	4	0.412628	12	0	0	--	--	--	--	--	--	--	--	--	--	--
NewGene_13985	--	--	0	0	0	0	0	0	0	0	0.276772	6	0	0	0	0	0	0	0	0	0	0	0	0	0	0	1.14492	25	0	0	0	0	0	0	0.247821	4	0	0	--	--	--	--	--	--	--	--	--	--	--
NewGene_13989	--	--	0.047037	1	0	0	0	0	0	0	0	0	0	0	0	0	0	0	0	0	0	0	0	0	0	0	0.279568	8	0	0	0	0	0	0	0	0	0	0	--	--	--	--	--	--	--	--	--	--	--
NewGene_13992	--	--	0.354621	5	0	0	0	0	0	0	0	0	0	0	0	0	0	0	0	0	0	0	0	0	0	0	0	0	0	0	0	0	0	0	0	0	0	0	--	--	--	--	--	--	--	--	--	--	--
NewGene_13997	--	--	0.311522	4	0	0	0	0	0	0	0	0	0	0	0	0	0	0	0	0	0	0	0	0	0	0	0	0	0	0	0	0	0	0	0	0	0	0	--	--	--	--	--	--	--	--	--	--	--
NewGene_14	--	--	0.658319	41	0.929446	50	1.31567	75	0.494917	28	0.174862	11	0.540635	29	0.645449	36	1.60918	75	0.068222	4	0	0	0	0	0	0	0.275335	21	0	0	0.094272	6	0.02415	2	0.390855	22	0	0	0.108352	-1.2262	normal	0.789722	-0.290652	normal	3.41221e-05	-6.77979	down	--	--
NewGene_1400	--	--	0.726037	32	0.229327	9	0	0	0.182654	8	0.594543	27	0.234295	10	0.495511	20	0.362467	12	0	0	0.281457	14	0	0	0.235732	11	0.036887	3	0	0	0.050577	3	0	0	0	0	0	0	--	--	--	--	--	--	--	--	--	--	--
NewGene_14002	--	--	0.196267	3	0	0	0	0	0	0	0	0	0	0	0	0	0	0	0	0	0	0	0	0	0	0	0	0	0	0	0	0	0	0	0	0	0	0	--	--	--	--	--	--	--	--	--	--	--
NewGene_14012	--	--	0	0	0	0	0	0	0	0	0.769419	10	0	0	0	0	0	0	0	0	0	0	0	0	0	0	0	0	0	0	0	0	0	0	0	0	0	0	--	--	--	--	--	--	--	--	--	--	--
NewGene_14015	--	--	0.268766	11	0	0	0.774788	27	0.078797	3	0.04047	2	0	0	0	0	0.114486	4	0.347449	13	0.049499	2	0	0	0.818322	29	0.080538	4	0	0	0	0	0.048815	2	0.115667	4	0	0	--	--	--	--	--	--	--	--	--	--	--
NewGene_14017	--	--	0.656546	22	0.047826	2	0.277935	9	0	0	0	0	0	0	0	0	0.422792	11	0	0	0	0	0	0	0	0	0.098433	4	0	0	0	0	0	0	0	0	0	0	--	--	--	--	--	--	--	--	--	--	--
NewGene_1402	--	--	0.52066	17	0	0	0.268226	8	0.55213	16	0.056951	2	0	0	0.481666	14	0	0	0	0	0	0	0	0	0	0	0	0	0	0	0	0	0	0	0	0	0	0	--	--	--	--	--	--	--	--	--	--	--
NewGene_14030	--	--	0	0	0	0	0	0	0	0	0	0	0	0	0	0	0	0	0	0	0	0	0	0	0	0	0	0	0.318119	4	0	0	0	0	0	0	0	0	--	--	--	--	--	--	--	--	--	--	--
NewGene_14043	--	--	0.509742	12	0.895537	19	0.501503	11	0.162496	4	0.176808	5	0.196924	4	0.394066	9	0.228405	5	0	0	0.260935	7	0	0	0.133928	4	0.246797	8	0.519808	14	0.554399	13	0.31341	8	0	0	0	0	--	--	--	--	--	--	--	--	--	--	--
NewGene_14056	--	--	1.62339	112	6.67472	376	6.56185	381	4.68462	308	1.89649	135	4.35584	232	4.29976	247	3.26717	176	1.50324	91	0	0	0.884025	58	1.03155	62	1.1629	99	2.49292	165	3.4321	199	2.54923	154	3.5703	259	1.52586	81	0.561799	-0.35721	normal	0.339002	-0.633294	normal	0.18045	-1.43042	normal	0.670816	-0.270225
NewGene_14057	--	--	0.025726	2	0	0	0	0	0.390994	20	0.608258	35	0.126476	8	0.239685	13	1.05615	57	1.00177	62	0	0	0	0	0	0	0	0	0	0	0	0	0	0	1.39063	90	0	0	--	--	--	--	--	--	--	--	--	--	--
NewGene_14058	--	CHPF2	12.8711	1812	5.72009	704	16.1262	2100	41.1609	4859	29.9103	3954	27.0623	3082	32.4503	3699	37.4406	4003	17.8437	2257	2.68823	365	0.992748	157	2.05651	294	9.36246	1621	3.85253	572	3.55388	489	9.83936	1407	15.0868	1736	10.7966	1103	0.0002353	1.43215	up	0.0036909	1.33057	up	0.026714	-1.00657	normal	2.08008e-08	-2.1519
NewGene_14059	--	--	0	0	0	0	0	0	0	0	0	0	0	0	0	0	0	0	0	0	0	0	0.261861	77	0.09283	25	0	0	1.16782	332	0.534291	139	2.34764	629	0.175727	43	0	0	--	--	--	--	--	--	--	--	--	--	--
NewGene_1406	--	--	0	0	0	0	0	0	0	0	0	0	0	0	0	0	0	0	0.127545	2	0	0	0	0	0	0	0	0	0	0	0.342601	4	0	0	0	0	7.73281	62	--	--	--	--	--	--	--	--	--	--	--
NewGene_14067	--	LOC103015884	1.50598	215	1.05604	130	1.6326	174	12.2574	1287	11.7276	1437	16.7358	1403	6.04527	611	3.37881	357	4.45801	537	0.557613	66	0.121023	20	0.283237	42	13.5543	1740	6.10924	599	2.51694	199	2.63153	379	6.45492	565	11.2245	1121	8.5738e-29	3.05307	up	1.29787e-05	1.69063	up	0.324676	-0.567421	normal	0.144558	-0.829092
NewGene_14068	--	--	0.263104	11	0	0	0.035703	2	0.622051	23	1.01415	42	1.86486	65	0.710482	26	0.787729	24	0.193588	7	0	0	0	0	0.035125	2	1.45142	72	0.402591	18	0.097687	4	0.038424	2	0.319664	12	0	0	--	--	--	--	--	--	--	--	--	0.484504	-0.677883
NewGene_14073	--	--	0	0	0	0	0.108672	2	2.83393	29	1.08181	13	1.53843	15	0.613357	7	2.60854	22	0.558969	6	0.474688	6	0	0	0	0	0.632209	9	0.35309	5	0	0	0	0	1.10819	12	0	0	--	--	--	--	--	--	--	--	--	--	--
NewGene_14076	--	--	0.517692	17	1.14203	32	0.825878	24	1.88741	55	3.6646	118	5.76052	157	2.54659	72	2.75454	66	0.218438	7	0	0	0	0	0.066133	3	2.61318	101	0.561247	19	0.430329	14	0.675529	22	2.60322	75	0	0	0.00177122	2.22255	up	0.290933	1.14433	normal	--	--	--	0.0664231	-1.45757
NewGene_14090	--	--	0	0	0	0	0	0	0	0	0	0	0	0	0	0	0	0	0	0	0.168491	3	0	0	0	0	0.436854	7	0.135149	2	0	0	0.177223	3	0	0	0	0	--	--	--	--	--	--	--	--	--	--	--
NewGene_14102	--	--	0.193869	6	1.75172	43	0.342887	9	0	0	0	0	0	0	0.093414	3	0	0	0	0	0	0	0	0	0	0	0	0	0	0	0	0	0	0	0	0	0	0	--	--	--	--	--	--	--	--	--	--	--
NewGene_14103	--	--	0	0	0	0	0	0	0	0	0	0	0	0	0	0	0	0	0	0	0	0	0	0	0	0	0.076548	2	0	0	0	0	0	0	1.12887	12	0	0	--	--	--	--	--	--	--	--	--	--	--
NewGene_14108	--	--	2.50313	176	4.7569	166	5.70972	236	133.323	5457	121.778	5279	94.2891	3468	63.7797	2529	33.6148	1365	48.0148	1730	1.74364	60	0.815502	44	0.333899	31	75.0712	5193	18.7588	958	9.32344	399	20.5212	1102	51.5432	1862	70.0924	1871	8.10262e-69	4.64448	up	1.14578e-22	3.42429	up	0.204141	-0.639944	normal	0.0649569	-1.29041
NewGene_14109	--	--	0	0	0	0	0	0	0	0	0	0	0.395838	3	0	0	0	0	0	0	0	0	0	0	0	0	0	0	0	0	0	0	0	0	0	0	0	0	--	--	--	--	--	--	--	--	--	--	--
NewGene_14110	--	--	0	0	0.096237	2	0	0	1.03852	18	6.04569	115	2.7833	45	0.318115	6	0	0	0.99943	17	0	0	0	0	0	0	1.06877	25	0	0	0	0	0	0	3.17209	54	4.9523	67	--	--	--	--	--	--	--	--	--	--	--
NewGene_14111	--	--	0	0	0	0	0.240583	6	4.16421	87	1.62791	38	5.56058	109	1.19615	25	0	0	0.411848	9	0	0	0	0	0	0	5.70795	159	1.00004	25	0.183718	5	0.583664	14	0.618116	13	0	0	5.45462e-05	5.40207	up	--	--	--	--	--	--	0.574654	-0.577207
NewGene_14112	--	--	0	0	0	0	0	0	0	0	1.55775	26	0.394096	5	0.270086	4	0	0	0	0	0	0	0	0	0	0	0.916319	23	0.563627	9	0.14063	3	0.227451	4	1.04895	32	0	0	--	--	--	--	--	--	--	--	--	--	--
NewGene_14113	--	--	0.188338	3	0	0	0	0	4.60161	67	2.72934	44	3.26927	45	1.36455	20	0	0	0.28728	5	0	0	0	0	0.108528	2	4.14324	80	0.778319	14	0.376594	6	0.985874	16	1.43484	21	0	0	1.73985e-05	5.78119	up	--	--	--	--	--	--	0.352359	-0.813665
NewGene_14115	--	--	0	0	0	0	0.060693	1	0	0	2.21125	37	2.60147	36	2.29912	34	0.241133	3	0	0	0	0	0	0	0	0	2.926	58	0.539686	10	0	0	1.01355	17	1.8709	27	0	0	--	--	--	--	--	--	--	--	--	0.843498	-0.391649
NewGene_14116	--	--	0	0	0	0	0.477359	10	5.18368	106	9.74975	222	7.56992	146	4.3513	87	1.77573	30	0.85489	17	0.082155	2	0	0	0	0	11.7239	320	1.82081	44	0.59718	14	1.9064	44	4.1531	84	0	0	2.542e-06	5.64994	up	--	--	--	--	--	--	0.543977	-0.549894
NewGene_14117	--	--	0.204146	5	0.485169	9	0.77318	15	3.82893	74	42.4074	902	9.09802	164	4.20554	79	2.18171	35	0	0	0	0	0	0	0.094765	3	8.58069	218	1.48456	34	0.092416	2	1.92215	42	1.33574	26	2.79891	42	8.33986e-09	5.28756	up	--	--	--	--	--	--	0.0565931	-2.371
NewGene_14118	--	--	0	0	0	0	0	0	1.04035	21	3.1642	71	3.08758	59	1.96907	39	2.40709	40	0.568447	12	0	0	0	0	0	0	1.62357	44	1.02395	25	0	0	0.995309	23	1.35369	27	0	0	--	--	--	--	--	--	--	--	--	--	--
NewGene_14119	--	--	0.455426	10	0	0	0	0	0	0	0	0	0	0	0	0	0	0	0	0	0	0	0	0	0	0	0	0	0	0	0	0	0	0	0	0	0	0	--	--	--	--	--	--	--	--	--	--	--
NewGene_1412	--	--	0.276304	12	0	0	0.414592	16	0.35722	14	0	0	0	0	0.054168	2	0	0	0.163243	6	0	0	0.040965	2	0	0	0.419631	22	0.575027	26	0	0	0.24097	10	0	0	2.23977	67	--	--	--	--	--	--	--	--	--	--	--
NewGene_14120	--	--	0.260983	5	0	0	0	0	7.64705	120	0	0	5.65148	84	1.83077	29	0	0	1.91777	30	0	0	0	0	0	0	6.98557	147	1.77798	33	0.164826	3	0.562712	10	0	0	0	0	--	--	--	--	--	--	--	--	--	0.79786	-0.415171
NewGene_14121	--	--	0	0	0	0	0	0	1.20421	25	1.21813	27	1.34597	26	0.890788	18	0.3451	6	0	0	0	0	0	0	0	0	2.53923	68	0.947801	23	0.313272	7	0.459276	11	0	0	0	0	--	--	--	--	--	--	--	--	--	--	--
NewGene_14124	--	--	0.106524	7	0.198864	11	0	0	0.923486	53	0.880478	56	2.88327	155	0.721848	41	0	0	0	0	0	0	0	0	0.025281	2	0.614898	47	0.126506	9	0.159447	10	0.092054	6	0	0	0	0	0.000731192	3.92074	up	--	--	--	--	--	--	0.0110342	-2.1286
NewGene_14125	--	--	0.047559	2	0.029758	1	0	0	2.21094	71	2.36047	84	1.4187	43	0.479132	15	0	0	0	0	0	0	0	0	0	0	2.27854	98	0	0	0.248753	9	0.283333	10	0.380091	12	0	0	2.44542e-07	6.06613	up	--	--	--	--	--	--	0.429831	-1.09211
NewGene_14126	--	--	0.713199	13	0	0	0.056475	1	4.4959	69	3.93669	68	4.18556	60	3.27545	53	0.475542	5	0.101586	3	0	0	0	0	0.163507	4	7.71892	159	0.775714	13	0.342089	6	0.95576	17	2.16318	31	0	0	0.0018161	3.93817	up	--	--	--	--	--	--	0.699248	-0.396495
NewGene_14130	--	LOC103001819	0	0	0	0	0	0	0	0	0	0	0	0	0	0	0	0	0	0	0	0	0	0	0	0	0.557952	8	0	0	0	0	0	0	0	0	0	0	--	--	--	--	--	--	--	--	--	--	--
NewGene_14138	--	LOC109395597	0	0	0	0	0	0	0.235864	7	0	0	0	0	0	0	0	0	0	0	0	0	0	0	0	0	0	0	0.374047	12	0	0	1.40391	40	0	0	0	0	--	--	--	--	--	--	--	--	--	--	--
NewGene_14144	--	--	2.07768	38	1.86475	35	1.32352	25	0.735368	14	0.346975	9	0.041361	1	0	0	0.532354	10	0.555267	9	0.446442	12	0.563761	11	0.197858	6	0.112318	3	0.206938	5	0	0	0.37728	10	0.093502	2	0	0	--	--	--	--	--	--	--	--	--	--	--
NewGene_14147	--	--	0.876132	43	1.67745	70	0.72029	32	0.250361	12	0	0	0.260301	11	0.4777	21	0.851806	31	0.871549	38	0.05277	3	0	0	0	0	0.027175	2	0	0	0	0	0	0	0	0	0	0	--	--	--	0.51393	-0.559362	normal	--	--	--	--	--
NewGene_14153	--	--	0.194241	7	0.635367	19	0.864176	23	0	0	0.238449	9	0.209122	6	0.294736	9	0.195999	5	0.480897	15	0	0	0	0	0	0	0.156213	7	0	0	0.077708	2	0	0	0.290649	9	0	0	--	--	--	--	--	--	--	--	--	--	--
NewGene_14164	--	--	1.59526	185	0.488928	55	0.804852	86	2.79637	298	3.0371	361	2.13996	214	2.32908	253	0.976883	89	1.81543	187	0.050064	8	0	0	0.061153	9	1.7648	260	0.489066	61	0.125369	16	0.166646	20	0.778158	82	0.878307	82	0.00364639	1.48651	up	0.182875	0.858446	normal	0.00629146	-2.78954	down	0.041952	-1.53739
NewGene_14167	--	--	0.08379	5	0.204354	10	1.97314	100	1.32993	67	0.814231	46	0.424193	21	0.216696	11	1.63901	68	1.01951	50	0	0	0.238264	15	0.197896	11	0.211304	15	0.269936	16	0.486976	27	0.200102	12	0.70256	35	0	0	0.824005	0.261519	normal	0.73774	0.430604	normal	--	--	--	--	--
NewGene_1417	--	CUL7	0.443343	17	1.09641	36	0.523561	19	0.369525	13	0.157358	7	0.051109	2	0.692591	24	0.219153	7	0	0	0	0	0.089246	4	0.093191	4	0.057506	3	0.028474	2	0.361501	14	0.0998	4	0	0	0	0	--	--	--	--	--	--	--	--	--	--	--
NewGene_14173	--	--	14.6528	999	11.9937	706	11.6201	729	8.83765	553	7.93594	552	8.0325	473	8.83136	540	11.3369	584	5.53315	336	12.3737	914	5.33791	402	3.94903	273	8.94219	747	11.7544	861	12.1141	809	16.7091	1155	13.6075	842	7.72115	377	0.0195568	-0.582016	normal	0.172323	-0.550815	normal	0.0805054	0.832526	normal	0.0289541	0.818255
NewGene_14186	--	--	0.423567	13	0.064401	2	1.50132	48	0.104489	4	0.448995	16	1.51922	44	0.175954	6	0	0	0.925505	29	0	0	0	0	0	0	0.070087	3	0	0	0.049516	2	0	0	0	0	0	0	--	--	--	--	--	--	--	--	--	--	--
NewGene_14191	--	--	0	0	0	0	0	0	0.173122	2	0.072277	1	0.783733	8	0	0	0	0	0	0	0	0	0	0	0	0	0	0	0	0	0	0	0.075476	1	0	0	0	0	--	--	--	--	--	--	--	--	--	--	--
NewGene_14193	--	--	0	0	0	0	0	0	0	0	0	0	0	0	0	0	0	0	0.57599	5	0	0	0	0	0	0	0	0	0	0	0	0	0	0	0	0	0	0	--	--	--	--	--	--	--	--	--	--	--
NewGene_14195	--	--	8.52213	332	7.95489	267	10.4244	373	8.17128	292	5.38945	214	5.63115	189	10.1716	355	12.1952	359	6.22948	216	1.00681	43	0.231424	10	0.37208	15	3.29615	158	2.20751	93	1.58764	61	1.38162	55	10.038	355	7.80265	218	0.159505	-0.446743	normal	0.780397	0.120201	normal	8.10601e-05	-2.39526	down	0.00148643	-1.10643
NewGene_14205	--	--	0	0	0	0	0	0	0.631049	6	0	0	0	0	0	0	0	0	0	0	0	0	0	0	0	0	0	0	0	0	0	0	0	0	0	0	0	0	--	--	--	--	--	--	--	--	--	--	--
NewGene_14213	--	--	0	0	0	0	0	0	0	0	0	0	0	0	0	0	0	0	0	0	0	0	0	0	0	0	0	0	0	0	0	0	0	0	0.75258	8	0	0	--	--	--	--	--	--	--	--	--	--	--
NewGene_14215	--	LAMP3	0	0	0	0	0	0	0	0	0	0	0	0	0	0	0	0	0	0	0	0	0	0	0	0	0	0	0.456863	7	0	0	0	0	0	0	0	0	--	--	--	--	--	--	--	--	--	--	--
NewGene_14219	--	--	0	0	0	0	0	0	0	0	0	0	0.056521	2	0	0	0	0	0	0	0	0	0	0	0.096343	4	0	0	0.044816	2	0	0	0.435748	19	0	0	0	0	--	--	--	--	--	--	--	--	--	--	--
NewGene_1422	--	--	0.119608	8	0.615207	34	0.878857	52	0	0	0.0999	7	0.161735	9	0.390099	23	0.820734	40	0	0	0.013252	1	0.042005	3	0	0	0.080044	7	0.346516	24	0.055524	4	0.096501	7	0.740691	43	0	0	--	--	--	0.815791	-0.363991	normal	--	--	--	--	--
NewGene_14224	--	--	0.512604	6	0	0	0	0	0	0	0	0	0	0	0	0	0	0	0	0	0	0	0	0	0	0	0	0	0	0	0	0	0	0	0	0	0	0	--	--	--	--	--	--	--	--	--	--	--
NewGene_1423	--	--	0.263274	10	0.127031	4	0.119643	4	0	0	0.298231	11	0.416082	13	0.564014	19	0	0	0	0	0	0	0	0	0	0	0.513735	23	0.755072	30	0.443639	16	0.336872	7	0	0	0	0	--	--	--	--	--	--	--	--	--	--	--
NewGene_14244	--	--	0	0	0	0	0	0	0	0	0	0	0	0	0.190492	2	0	0	0	0	0	0	0	0	0	0	0	0	0	0	0	0	0	0	0	0	0	0	--	--	--	--	--	--	--	--	--	--	--
NewGene_14246	--	--	0	0	0	0	0	0	0.102235	2	0	0	0	0	0	0	0	0	0	0	0	0	0	0	0	0	0	0	0.297863	6	0.107032	2	0	0	0	0	0	0	--	--	--	--	--	--	--	--	--	--	--
NewGene_14248	--	--	0.165322	8	0.805352	31	0.251225	11	0.261333	11	0.088172	5	0.63282	25	0.033921	2	0	0	0	0	0	0	0.218532	8	0.458694	21	0	0	0.220421	12	0.09178	5	0	0	0	0	0	0	--	--	--	--	--	--	--	--	--	--	--
NewGene_14249	--	--	0	0	0	0	0	0	0	0	0	0	1.26242	23	0	0	0	0	0.252196	5	0	0	0	0	0	0	0.058188	2	0	0	0.103852	3	0	0	0	0	0	0	--	--	--	--	--	--	--	--	--	--	--
NewGene_14251	--	--	0	0	0	0	0	0	0	0	0	0	0	0	0	0	0	0	0	0	0	0	0.182708	4	0.298768	6	0	0	0	0	0	0	0	0	0	0	0	0	--	--	--	--	--	--	--	--	--	--	--
NewGene_14254	--	--	0.261891	4	0	0	0	0	0	0	0	0	0	0	0	0	0	0	0.096895	2	0	0	0	0	0	0	0.194541	3	0.239828	4	0.300414	4	0.185201	3	0	0	0	0	--	--	--	--	--	--	--	--	--	--	--
NewGene_14259	--	--	1.46223	210	2.80869	348	2.2034	291	1.08101	143	0.878272	129	0.939751	117	0.6898	89	1.18804	129	0.613458	79	0.356595	56	0.775241	123	0.597762	87	0.686514	121	1.2805	197	2.06397	290	1.80705	263	0.636945	83	2.39985	247	0.00670133	-1.11804	down	0.0120868	-1.35331	normal	0.644042	-0.242992	normal	0.121453	0.962551
NewGene_14264	--	--	0	0	0	0	0	0	0	0	0	0	0	0	0	0	0	0	0	0	0	0	0	0	0	0	0	0	0	0	0	0	0.168412	2	0	0	0	0	--	--	--	--	--	--	--	--	--	--	--
NewGene_14268	--	--	0.078862	4	0	0	0	0	0	0	0	0	0	0	0	0	0	0	0	0	0.405113	20	0.665302	33	0.64255	25	0	0	1.49301	75	0.841264	41	0.661065	33	0.326034	14	0	0	--	--	--	--	--	--	--	--	--	--	--
NewGene_14272	--	--	0	0	0	0	0.458409	6	0	0	0	0	0	0	0	0	0	0	0	0	0	0	0	0	0	0	0	0	0	0	0	0	0	0	0	0	0	0	--	--	--	--	--	--	--	--	--	--	--
NewGene_14275	--	--	0	0	0	0	0	0	0	0	0	0	0	0	0	0	0	0	0	0	0	0	0	0	0	0	0	0	0	0	0	0	0	0	0.326657	4	0	0	--	--	--	--	--	--	--	--	--	--	--
NewGene_14277	--	--	1.96651	233	0.682966	83	2.19896	180	5.30418	441	7.53131	614	4.33488	323	4.88767	332	5.74377	387	18.6209	1675	2.5728	544	0.776377	119	0.507568	64	2.96503	256	2.83697	312	1.93167	249	4.2763	525	14.33	1093	6.4571	291	0.000544722	1.53317	up	0.00025164	2.44008	up	0.00483042	2.03318	up	0.174165	-0.554059
NewGene_14279	--	--	0	0	0	0	0	0	0.558598	5	0.091917	1	0	0	0.075017	1	0	0	0	0	0	0	0	0	0	0	0	0	0.181584	2	0	0	0	0	0.1332	2	0	0	--	--	--	--	--	--	--	--	--	--	--
NewGene_1429	--	--	0	0	0	0	0	0	0	0	0.092552	2	0	0	0	0	0	0	0	0	0	0	0	0	0	0	0	0	0	0	0	0	0	0	0.241728	5	0	0	--	--	--	--	--	--	--	--	--	--	--
NewGene_14296	--	--	0.110505	3	0	0	0.489495	10	0	0	0.071708	2	0	0	0	0	0	0	0.007177	1	0	0	0	0	0.122964	3	0.312656	9	0	0	0	0	0	0	0	0	0	0	--	--	--	--	--	--	--	--	--	--	--
NewGene_14299	--	--	0.821878	50	1.05228	55	0.143195	8	0.430306	24	0.064635	4	0.166757	9	0.207967	12	0	0	0.098934	6	0	0	0.090504	6	0.135647	9	0.247134	19	0.054848	4	0.064443	4	0.077248	5	0.203691	12	0	0	--	--	--	--	--	--	--	--	--	--	--
NewGene_14306	--	--	0	0	1.96823	65	0	0	0.399934	14	0	0	0	0	0	0	0.52312	15	0	0	0	0	0	0	0	0	0	0	0	0	0.0541	3	0	0	0	0	0	0	--	--	--	--	--	--	--	--	--	--	--
NewGene_14309	--	--	1.09883	57	2.13859	95	0.391325	19	0	0	0.05324	3	0.086486	4	0.283773	14	0	0	0.242012	11	0	0	0	0	0	0	0	0	0	0	0	0	0	0	0	0	0	0	--	--	--	--	--	--	--	--	--	--	--
NewGene_14317	--	--	0.077997	3	0	0	0.167591	6	0.198455	7	0	0	0	0	0.241856	8	0	0	0	0	0	0	0	0	0	0	0.175202	8	0	0	0	0	0	0	0	0	0	0	--	--	--	--	--	--	--	--	--	--	--
NewGene_14318	--	--	0.144969	6	0	0	0.180612	7	0.21149	8	0.304491	12	0.445291	15	0	0	0	0	0.628335	23	0	0	0.250818	9	0.267631	11	0.041159	3	0.213071	10	0.139025	6	0.373457	16	0	0	0	0	--	--	--	--	--	--	--	--	--	--	--
NewGene_1432	--	--	0	0	0	0	0	0	0	0	0	0	0	0	0	0	0	0	0	0	0.15767	2	0	0	0	0	0	0	0	0	0	0	0	0	0	0	0	0	--	--	--	--	--	--	--	--	--	--	--
NewGene_14321	--	--	0.44458	10	0.434469	9	0.250916	6	0.566808	12	0.380989	9	0.109387	2	0.606416	13	0.651276	11	0	0	0	0	0.210704	6	0	0	0	0	0.16248	4	0.482221	12	0.089998	3	0.810575	17	0	0	--	--	--	--	--	--	--	--	--	--	--
NewGene_14327	--	--	0	0	0	0	0	0	0	0	0.360005	7	0	0	0	0	0	0	0	0	0	0	0	0	0	0	0	0	0	0	0.059776	1	0	0	0	0	0	0	--	--	--	--	--	--	--	--	--	--	--
NewGene_14329	--	--	0.308848	17	0	0	0.545096	28	0.144028	8	0.116735	7	0.145933	7	0.330673	16	0.34018	14	0	0	0.103364	7	0	0	0.060418	4	0	0	0.058928	4	0.036718	2	0.171215	10	0	0	0	0	--	--	--	--	--	--	--	--	--	--	--
NewGene_14335	--	--	0	0	0	0	0	0	0	0	0	0	0	0	0	0	0	0	0	0	0	0	0	0	0	0	0.241613	4	0	0	0	0	0	0	0.271583	4	0	0	--	--	--	--	--	--	--	--	--	--	--
NewGene_14342	--	--	1.02895	166	0.846207	125	1.21339	166	2.13722	245	0.755803	117	0.648694	96	1.07676	156	2.03377	245	1.22228	173	0.083835	16	0.127177	24	0.086937	15	0.503902	102	0.443764	78	0.323279	54	0.330052	57	1.74521	232	3.29562	401	0.956716	0.0262627	normal	0.283998	0.52747	normal	0.00591224	-1.57877	down	0.0818579	-0.862859
NewGene_14343	--	--	0.162731	7	1.34797	46	0.212263	8	0	0	0.161544	7	0	0	0.228855	9	0	0	0.098094	4	0.033474	2	0	0	0	0	0	0	0	0	0.029237	2	0.051125	3	0	0	0	0	--	--	--	--	--	--	--	--	--	--	--
NewGene_14349	--	--	0	0	0	0	0	0	0.502329	10	0	0	0	0	0	0	0	0	0	0	0	0	0	0	0	0	0	0	0	0	0	0	0	0	0	0	0	0	--	--	--	--	--	--	--	--	--	--	--
NewGene_1435	--	--	0.74171	18	0.659131	14	0	0	0	0	0.219239	6	0.146371	4	0	0	0.26067	5	0	0	0	0	0.508048	14	0	0	0	0	0	0	0	0	0	0	0	0	0	0	--	--	--	--	--	--	--	--	--	--	--
NewGene_14351	--	--	0	0	0	0	0	0	0.586904	11	0.622971	13	0.072957	2	0.216525	4	0	0	0	0	0	0	0	0	0	0	0.220228	6	0.390676	9	0.216485	5	0.198422	4	0	0	0	0	--	--	--	--	--	--	--	--	--	--	--
NewGene_14371	--	--	0	0	0	0	0	0	0	0	0	0	0	0	0	0	0	0	0	0	0	0	0	0	0	0	0	0	0	0	0	0	0.168412	2	0	0	0	0	--	--	--	--	--	--	--	--	--	--	--
NewGene_14384	--	--	0.273958	13	0.460535	19	1.12614	49	0.757366	33	0	0	0	0	0.306057	13	0	0	0.630069	27	0.118253	6	0	0	0.04217	2	0.054595	4	0.076746	4	0.087191	4	0.047576	3	0.560672	24	0	0	--	--	--	--	--	--	--	--	--	--	--
NewGene_14385	--	--	0.139631	4	0.46375	10	0.784329	19	0.31366	7	0	0	0.27199	5	0.215696	6	0	0	0	0	0	0	0	0	0	0	0.569042	16	0	0	0.099724	3	0	0	0.670886	11	3.24198	58	--	--	--	--	--	--	--	--	--	--	--
NewGene_14386	--	--	0	0	0	0	0	0	0	0	0.44127	15	0.131542	4	0	0	0	0	0	0	0	0	0	0	0	0	0	0	0	0	0	0	0	0	0.165807	5	0	0	--	--	--	--	--	--	--	--	--	--	--
NewGene_14401	--	--	1.00555	45	0.742619	36	0.913437	41	0.162115	9	0.216224	13	0.161566	9	0.113129	6	0.429305	19	0	0	0.054384	4	0.084993	6	0.134898	8	0.353194	5	0.266353	17	0.158132	9	0.115359	7	0	0	0	0	0.0102639	-1.93823	normal	0.161299	-2.02058	normal	0.161729	-1.30286	normal	--	--
NewGene_14404	--	--	1.93004	260	2.12632	240	0.631764	75	0.519137	65	0.626456	87	0.379106	45	0.648905	78	0.480757	45	0.924296	111	0.055185	8	0.152079	23	0.059092	9	0.242212	40	0.097766	15	0.191497	26	0.110731	16	0.621195	77	0	0	0.0137072	-1.54774	normal	0.0836707	-1.18885	normal	0.00192785	-2.40502	down	0.0514966	-1.15038
NewGene_14415	--	--	0.899683	122	1.03318	121	2.87823	357	0.109354	14	0.029152	5	0	0	0.02906	4	0	0	0.195783	24	0	0	0	0	0	0	0	0	0	0	0.047338	7	0.012748	2	0	0	0	0	4.35001e-07	-4.98507	down	0.000125397	-4.30309	down	1.05244e-09	-8.59669	down	--	--
NewGene_1442	--	--	0	0	0	0	0	0	0	0	0	0	0	0	0	0	0.573821	5	0	0	0	0	0	0	0	0	0	0	0	0	0	0	0	0	0	0	0	0	--	--	--	--	--	--	--	--	--	--	--
NewGene_14429	--	CUL7	0.075601	5	0.344869	17	0.257155	14	0.623916	33	0.411486	24	0.437031	22	0.393062	20	0.087585	4	0.656837	34	0.074108	5	0.03192	2	0.12311	8	0.204333	15	0.019841	2	0.136405	8	0.097612	6	0.112031	6	0	0	--	--	--	--	--	--	--	--	--	--	--
NewGene_14431	--	--	0	0	0	0	0.06132	5	0	0	0	0	0	0	0	0	0	0	0	0	0	0	0.049665	5	0.08886	8	0	0	0.233428	22	0.168521	15	0.339655	30	0.016234	2	0	0	--	--	--	--	--	--	--	--	--	--	--
NewGene_14432	--	--	0	0	0	0	0	0	0	0	0	0	0	0	0	0	0	0	0	0	0	0	0	0	0.192018	4	0	0	0.749782	13	0.628959	10	0.762761	13	0	0	0	0	--	--	--	--	--	--	--	--	--	--	--
NewGene_14446	--	--	0.341736	4	0	0	0	0	0	0	0	0	0.703447	6	0	0	0.408672	4	0	0	0	0	0	0	0	0	0	0	0	0	0	0	0	0	0	0	0	0	--	--	--	--	--	--	--	--	--	--	--
NewGene_1445	--	--	0.289416	42	0.16608	21	0.62923	84	0	0	0.041679	7	1.4598	183	0	0	0	0	0.18915	25	0	0	0	0	0	0	0	0	0	0	0	0	0.023151	4	0	0	0	0	0.70987	0.600089	normal	--	--	--	--	--	--	--	--
NewGene_14469	--	--	0	0	0	0	0	0	0	0	0	0	0	0	0	0	0	0	0	0	0	0	0	0	0	0	0.364524	5	0	0	0	0	0	0	0	0	0	0	--	--	--	--	--	--	--	--	--	--	--
NewGene_14472	--	--	0	0	0	0	0	0	0	0	0	0	0	0	0	0	0	0	0	0	0	0	0.154905	2	0	0	0	0	0	0	0	0	0	0	0	0	0	0	--	--	--	--	--	--	--	--	--	--	--
NewGene_1449	--	--	0.141738	22	0.494409	65	0.638986	89	0.911224	126	1.10567	170	0.932414	121	1.0127	137	0.418008	48	0.434916	59	0.047892	8	0.06197	11	0.025333	4	0.434903	80	0.288394	47	0.191402	29	0.08219	13	0.540782	74	0	0	0.0536094	1.25498	normal	0.486372	0.572323	normal	--	--	--	0.000385595	-1.37337
NewGene_14492	--	SMIM30	18.5998	860	9.66804	482	9.71787	516	23.7098	1256	39.0234	1993	33.9359	1551	28.7152	1180	34.2997	1496	25.6683	1158	75.8429	3525	86.7116	4228	39.19	2291	153.125	8404	128.095	6210	100.173	4285	50.4748	2496	105.1	4102	83.2434	3442	1.95972e-05	1.42821	up	0.00110821	1.24124	up	5.85429e-25	3.91772	up	4.59475e-14	2.06109
NewGene_14498	--	--	0.130991	21	0.251037	33	0.019509	3	0.329778	50	0.093106	16	0.096636	14	0.15522	22	0.170722	18	0.231848	32	2.88887	476	3.44351	621	3.95867	559	0.079559	16	6.16035	905	6.59882	1052	6.42674	932	0.527953	80	0	0	--	--	--	--	--	--	6.79063e-22	6.23821	up	2.4025e-05	5.06007
NewGene_14505	--	--	0.546587	16	0	0	0.544792	15	0	0	0.202477	6	0.082581	2	0.075508	2	0.076426	2	0	0	0.087278	3	1.63803	51	0.566336	17	0.831508	29	0.927147	28	1.44671	40	1.24806	36	1.43765	37	0	0	--	--	--	--	--	--	--	--	--	--	--
NewGene_14507	--	--	0.680622	31	0.843583	33	0.623232	26	0.697063	29	0.815719	37	0.653532	26	0.380817	16	0.878122	30	0	0	0	0	0.052904	3	0	0	0.153344	9	0.308204	15	0	0	0	0	0.049555	3	0	0	--	--	--	--	--	--	--	--	--	--	--
NewGene_14542	--	--	0.442252	38	0.079316	6	0	0	0.067739	6	0.141	13	0.029644	3	0.523281	40	0.215754	14	0.207725	16	0.182507	17	0.432157	41	0.466151	41	0.345777	36	0.514799	47	0.226905	19	0.3452	30	0.502439	39	0	0	--	--	--	--	--	--	0.0315218	2.70117	normal	--	--
NewGene_14543	--	LOC100620498	1.2371	251	1.55194	271	0.53884	101	0.869655	162	0.572602	119	0.319439	56	1.5398	280	1.50344	230	1.80026	324	0.255944	57	0.615449	138	0.571167	117	0.581164	145	0.762218	166	0.783465	156	0.8041	165	1.17639	217	2.00089	290	0.131378	-0.91095	normal	0.315641	0.543435	normal	0.483826	0.424306	normal	0.196772	0.697545
NewGene_14548	--	--	0	0	0.43684	9	0	0	0	0	0.066657	2	0	0	0	0	0	0	0	0	0	0	0	0	0	0	0	0	0.154019	4	0	0	0	0	0	0	0	0	--	--	--	--	--	--	--	--	--	--	--
NewGene_14572	--	--	0	0	0	0	0	0	0.513347	10	0.121474	3	0	0	0	0	0	0	0	0	0	0	0.063875	2	0	0	0	0	0	0	0.312636	7	0	0	0.560313	10	0	0	--	--	--	--	--	--	--	--	--	--	--
NewGene_14576	--	--	0.203424	7	4.30446	100	0.555904	18	0	0	0.062097	3	0	0	0.256702	8	0.061957	2	1.04745	29	0	0	0	0	0	0	0.048127	2	0.25762	5	0.040676	2	0	0	0	0	0	0	--	--	--	--	--	--	--	--	--	--	--
NewGene_14577	--	--	0	0	3.13708	120	0	0	0.200053	9	0	0	0.105183	5	0	0	0.613846	21	0.908719	36	0	0	0	0	0	0	0	0	0	0	0.078001	4	0	0	0	0	0	0	--	--	--	--	--	--	--	--	--	--	--
NewGene_1458	--	--	0	0	0	0	0	0	0	0	0	0	0	0	0	0	0	0	0	0	0.903842	12	0	0	0	0	0	0	0	0	0	0	0	0	0	0	0	0	--	--	--	--	--	--	--	--	--	--	--
NewGene_14585	--	--	0	0	0	0	0	0	0	0	0	0	0	0	0	0	0	0	0	0	0	0	0	0	0	0	0	0	0	0	0	0	0.168412	2	0	0	0	0	--	--	--	--	--	--	--	--	--	--	--
NewGene_14586	--	--	0.191049	5	0.902085	20	0	0	0	0	0	0	0	0	0	0	0.262099	5	0	0	0	0	0	0	0	0	0	0	0.309102	9	0.130443	4	0	0	0	0	0	0	--	--	--	--	--	--	--	--	--	--	--
NewGene_14587	--	--	0	0	0	0	0.14674	7	0	0	1.3145	45	1.29933	31	0.43463	8	0.321273	11	0.050508	3	0	0	0	0	0.134298	7	0.175297	4	0	0	0	0	0.78199	35	0	0	0	0	--	--	--	--	--	--	--	--	--	--	--
NewGene_14594	--	--	0.495517	22	0	0	2.46315	105	0.544941	15	1.40428	55	1.12662	40	0.806189	32	3.16068	71	0.451848	19	0	0	0.041492	2	0.631513	25	0	0	0	0	0.109767	5	1.58919	73	0.97953	39	0	0	0.953207	-0.0868201	normal	--	--	--	--	--	--	--	--
NewGene_14595	--	--	0.076995	3	0	0	0.277462	9	0	0	0.043323	2	0	0	0.19324	7	0	0	0.041127	2	0	0	0	0	0	0	0.023052	1	0.295875	12	0.379149	14	0.020187	1	0.208818	7	0	0	--	--	--	--	--	--	--	--	--	--	--
NewGene_14611	--	--	0	0	0	0	0.926079	13	0	0	0	0	0	0	0	0	0	0	0	0	0	0	0	0	0	0	0	0	0	0	0	0	0	0	0	0	0	0	--	--	--	--	--	--	--	--	--	--	--
NewGene_14612	--	--	0	0	0	0	0.324933	6	0	0	0	0	0	0	0	0	0	0	0	0	0	0	0	0	0	0	0	0	0	0	0	0	0	0	0	0	0	0	--	--	--	--	--	--	--	--	--	--	--
NewGene_1462	--	--	0	0	0	0	0	0	0	0	0	0	0	0	0	0	0	0	0	0	0	0	0	0	0	0	0	0	0	0	0.57806	8	0	0	0	0	0	0	--	--	--	--	--	--	--	--	--	--	--
NewGene_14622	--	--	0	0	0	0	0	0	0.825484	21	0.283825	8	0.258155	7	0.184694	5	0.324778	7	0	0	0	0	0	0	0	0	0	0	0	0	0	0	0	0	0	0	0	0	--	--	--	--	--	--	--	--	--	--	--
NewGene_14623	--	--	0.441341	8	1.23784	18	0.205095	4	0.353867	6	0.038507	1	0	0	0.062294	1	0	0	0	0	0	0	0	0	0	0	0	0	0	0	0	0	0	0	0	0	0	0	--	--	--	--	--	--	--	--	--	--	--
NewGene_14624	--	--	0.46353	21	0.357159	14	0.703641	30	0	0	0	0	0	0	0.313508	13	0.645922	22	0	0	0	0	0	0	0	0	0	0	0	0	0	0	0.178526	9	0.50434	21	0	0	--	--	--	--	--	--	--	--	--	--	--
NewGene_14625	--	--	0	0	0	0	0	0	0	0	0.082121	2	0	0	0	0	0	0	0	0	0	0	0	0	0	0	0.098785	2	0	0	0	0	0.243419	4	0	0	0	0	--	--	--	--	--	--	--	--	--	--	--
NewGene_14626	--	--	0.100714	3	0	0	0.775272	18	0.100774	3	0.73394	19	0.155134	4	0.328675	9	0.62494	12	1.34756	31	0.32049	9	1.10915	31	0.40704	11	0.48538	15	0.644649	18	1.01646	25	1.60853	39	0.856405	20	0	0	--	--	--	--	--	--	--	--	--	--	--
NewGene_14628	--	--	2.45131	169	2.44941	146	2.399	152	1.6744	104	1.49928	105	2.67887	159	1.92461	119	0.929425	49	0.807541	50	0.340843	26	0.645378	49	0.589617	42	1.62105	137	1.3938	103	0.871908	59	1.42835	100	1.26993	80	2.04652	101	0.53267	-0.277165	normal	0.10216	-0.968601	normal	0.314201	-0.535281	normal	0.542956	-0.263181
NewGene_14631	--	--	0.842643	58	0.956148	57	0.604656	39	0.513987	33	0.410933	29	0.192838	12	0.141266	9	0	0	0.353546	22	0.026983	2	0.178145	14	0	0	0.109971	10	0.122039	9	0.114397	8	0.179941	13	0	0	0	0	0.136401	-1.06502	normal	0.0925801	-2.23828	normal	0.171729	-1.77605	normal	--	--
NewGene_14649	--	--	0	0	0	0	0	0	0	0	0.045898	2	0	0	0	0	0	0	0	0	0	0	0	0	0	0	0	0	0.565642	18	0.385073	11	0	0	0	0	0	0	--	--	--	--	--	--	--	--	--	--	--
NewGene_14668	--	--	0.592257	7	0	0	0	0	0	0	0	0	0	0	0	0	0	0	0	0	0	0	0	0	0	0	0	0	0	0	0	0	0	0	0	0	0	0	--	--	--	--	--	--	--	--	--	--	--
NewGene_1467	--	--	0.493282	9	0	0	0.311335	6	0	0	0	0	0.113661	2	0.156279	3	0	0	1.55172	25	0	0	0	0	0	0	0.079123	2	0	0	0	0	0	0	0	0	5.72694	73	--	--	--	--	--	--	--	--	--	--	--
NewGene_14670	--	--	0	0	0	0	0	0	0	0	0	0	0	0	0	0	0	0	0	0	0	0	0	0	0.405118	6	0	0	0	0	0	0	0	0	0	0	0	0	--	--	--	--	--	--	--	--	--	--	--
NewGene_14674	--	--	0.611639	29	0.056111	3	0.244406	11	0	0	0	0	0.150655	7	0.157164	7	0	0	0	0	0	0	0	0	0	0	0.207817	12	0.056713	3	0.186961	9	0.170926	9	0.41108	18	0	0	--	--	--	--	--	--	--	--	--	--	--
NewGene_14681	--	--	0	0	0	0	0	0	0	0	0	0	0	0	0	0	0	0	0	0	0	0	0	0	0	0	0	0	0	0	0.30053	4	0	0	0	0	0	0	--	--	--	--	--	--	--	--	--	--	--
NewGene_14682	--	--	0	0	0	0	0	0	0	0	0	0	0	0	0	0	0	0	0	0	0	0	0	0	0	0	0	0	0	0	0.282552	5	0	0	0	0	0	0	--	--	--	--	--	--	--	--	--	--	--
NewGene_14687	--	--	16.287	1034	36.5594	1971	22.4385	1279	15.6797	920	4.42916	301	4.56031	242	4.85798	275	17.9039	858	13.1716	752	0.623834	42	1.17994	83	0.325015	23	3.32455	289	4.37905	296	4.30588	259	2.02762	131	3.82511	248	14.8481	638	0.00442095	-1.58937	down	0.06459	-1.02265	normal	1.37397e-09	-3.43245	down	0.317279	-0.597425
NewGene_14688	--	--	0	0	2.1684	16	0	0	0	0	0	0	0	0	0	0	0	0	0.184106	2	0	0	0	0	0	0	0	0	0	0	0.212602	2	0	0	0	0	0	0	--	--	--	--	--	--	--	--	--	--	--
NewGene_14689	--	--	0.541941	19	0.856427	25	1.14455	36	0	0	0	0	0	0	0	0	0	0	0	0	0	0	0.107822	5	0.143829	5	0	0	0	0	0.617416	21	0.258675	9	0	0	0	0	--	--	--	--	--	--	--	--	--	--	--
NewGene_14690	--	--	3.44525	121	6.35946	206	6.71541	225	3.75163	127	1.52884	54	4.42976	127	1.7842	61	2.44729	74	0.630302	28	2.4548	100	5.3959	207	2.10971	75	0.387152	22	2.66368	107	9.16897	332	1.22283	45	1.87273	68	2.87965	102	0.164583	-0.800177	normal	0.0166146	-1.58858	normal	0.10828	0.923365	normal	0.318348	1.04311
NewGene_14695	--	--	0.583079	12	1.22685	22	0.060344	2	1.47655	28	0.95725	20	0.676544	12	0.545533	10	0	0	0	0	0	0	0	0	0	0	0	0	0	0	0.235788	5	0	0	0	0	0	0	--	--	--	--	--	--	--	--	--	--	--
NewGene_14698	--	--	0.836865	18	0	0	0	0	0	0	0.144682	4	0	0	0	0	0	0	0	0	0	0	0	0	0	0	0	0	0.234974	6	0	0	0.095689	3	0	0	0	0	--	--	--	--	--	--	--	--	--	--	--
NewGene_14700	--	--	0.101782	2	0	0	0	0	0	0	0	0	0	0	0	0	0	0	0.259551	3	0	0	0	0	0	0	0	0	0	0	0	0	0	0	0.868139	10	0	0	--	--	--	--	--	--	--	--	--	--	--
NewGene_14703	--	--	0	0	0	0	0	0	0	0	0	0	0.197919	2	0	0	0	0	0	0	0	0	0	0	0	0	0.318021	5	0.174376	2	0.186007	2	0	0	0.13867	2	0	0	--	--	--	--	--	--	--	--	--	--	--
NewGene_14704	--	--	0	0	0.989333	10	0	0	0	0	0	0	0	0	0	0	0	0	0	0	0	0	0	0	0	0	0	0	0	0	0	0	0	0	0	0	0	0	--	--	--	--	--	--	--	--	--	--	--
NewGene_14708	--	--	0	0	0.996307	8	0.209458	2	0	0	0	0	0	0	0	0	0	0	0	0	0	0	0	0	0	0	0	0	0	0	0	0	0	0	0	0	0	0	--	--	--	--	--	--	--	--	--	--	--
NewGene_14720	--	--	0.596149	29	0.561456	25	0.262894	10	0	0	0	0	0	0	0	0	0	0	0	0	0	0	0.135668	6	0.033607	2	0.984064	47	0.488257	20	0	0	0.623058	24	1.98706	68	0	0	--	--	--	--	--	--	--	--	--	--	--
NewGene_14721	--	--	0	0	0	0	0	0	0	0	0	0	0	0	0.259393	3	0	0	0	0	0	0	0	0	0	0	0	0	0	0	0.281449	4	0	0	0	0	0	0	--	--	--	--	--	--	--	--	--	--	--
NewGene_14722	--	--	0.22431	5	0	0	0	0	0	0	0	0	0	0	0.351802	6	0.796754	12	0	0	0	0	0	0	0	0	0.190151	5	0	0	0	0	0	0	0	0	0	0	--	--	--	--	--	--	--	--	--	--	--
NewGene_14723	--	--	0.871768	16	0	0	0.784103	13	0.056975	1	0	0	0.06474	1	0	0	0	0	0	0	0	0	0	0	0	0	0	0	0	0	0	0	0	0	0	0	0	0	--	--	--	--	--	--	--	--	--	--	--
NewGene_14725	--	--	0	0	0	0	0.937891	16	0.319527	7	0	0	0	0	0.309087	7	0.674009	12	0	0	0	0	0.113232	2	0	0	0	0	0	0	0	0	0	0	0	0	0	0	--	--	--	--	--	--	--	--	--	--	--
NewGene_14729	--	--	0.279881	17	0	0	0.095655	6	0.054531	4	0	0	0.13313	8	0.048159	3	0	0	0	0	0.271531	18	0.438263	26	0.969196	60	0.078585	7	0.040909	3	0.143499	9	0.031406	2	0	0	0	0	--	--	--	--	--	--	--	--	--	--	--
NewGene_14743	--	--	0.08413	4	0	0	0	0	0	0	0	0	0	0	0	0	0	0	0	0	0.3785	18	0.574665	40	0.04715	3	0	0	0	0	0	0	0.156259	3	0	0	0	0	--	--	--	--	--	--	--	--	--	--	--
NewGene_14756	--	--	0	0	0	0	0.140913	9	0.379009	22	3.22867	208	1.04822	47	0.759861	30	1.75353	45	2.08458	125	0.148406	12	0	0	0	0	0.770025	53	0.06533	5	0	0	0.107407	8	0.109474	7	0	0	--	--	--	--	--	--	--	--	--	0.0829151	-2.49054
NewGene_14762	--	--	0.945866	219	1.05042	210	2.35483	501	2.01777	428	1.25815	297	1.1726	234	1.45029	301	1.86312	326	1.14643	236	0.293387	74	0.389748	100	0.42421	100	0.620341	176	0.715526	178	0.616435	140	0.908167	213	1.68005	353	1.90381	315	0.861007	0.0816112	normal	0.868804	0.0838564	normal	0.573672	-0.276688	normal	0.0381375	-0.794966
NewGene_14763	--	--	0	0	0	0	0	0	0.150774	6	0.184798	8	0.571776	21	0	0	0	0	0	0	0	0	0	0	0	0	0.187076	10	0.186936	9	0.078774	4	0	0	0.25568	10	0	0	--	--	--	--	--	--	--	--	--	--	--
NewGene_14765	--	--	0.696216	62	0.612636	47	0.751364	62	1.26675	103	0.323447	30	0.700403	54	0.804	64	0.498967	34	1.00989	80	0.066171	7	0.168852	17	0.183538	17	0.3403	37	0.770309	74	0.604718	53	0.541728	49	0.925199	75	0	0	0.798248	0.170801	normal	0.774148	0.196411	normal	0.451455	-0.585636	normal	0.967638	0.0295875
NewGene_14766	--	--	2.73329	160	1.59966	81	4.12877	220	2.06309	111	2.06452	116	1.53408	78	1.55226	79	2.46413	103	0.726059	38	0.559464	19	0.14031	10	0.265256	16	1.35232	83	0.714921	46	0.631528	37	0.707781	43	1.65045	86	1.61672	68	0.273919	-0.538559	normal	0.218597	-0.83909	normal	0.0035035	-1.86736	down	0.0383016	-0.804709
NewGene_14775	--	--	0.60906	80	0.712261	80	0.208125	27	0.064742	12	0.191423	27	0.086524	11	0.212946	23	0.283759	23	8.08014	969	0	0	0	0	0.010171	2	0.132788	26	0.020807	5	0	0	0	0	1.17147	198	0.907671	124	--	--	--	0.0323712	2.51367	normal	--	--	--	--	--
NewGene_14776	--	--	0.519322	138	0.21442	50	0.253221	62	0.029393	8	0.101049	28	0.164343	38	0.012589	3	0.410929	83	8.10803	1913	0	0	0	0	0	0	0.238598	78	0.044444	13	0.014502	4	0	0	1.34796	325	0.305084	58	0.0504375	-1.63642	normal	0.0778736	3.13828	normal	2.07459e-06	-7.32962	down	--	--
NewGene_14777	--	--	1.03782	46	1.08668	42	0.10658	5	0.048538	2	0	0	0.091036	4	0.201169	8	0.957238	32	7.73128	302	0.030019	2	0	0	0	0	0	0	0.042454	3	0	0	0.121814	6	0.260792	11	0	0	--	--	--	0.118334	1.96737	normal	--	--	--	--	--
NewGene_14782	--	--	0	0	0	0	0	0	0.372399	4	0	0	0	0	0	0	0	0	0.447097	5	0	0	0	0	0	0	0.124283	2	0	0	0	0	0	0	0	0	0	0	--	--	--	--	--	--	--	--	--	--	--
NewGene_14790	--	--	0	0	0	0	0	0	0	0	0.167527	2	0	0	0	0	0	0	0	0	0	0	0	0	0	0	0	0	0	0	0	0	0	0	0	0	0	0	--	--	--	--	--	--	--	--	--	--	--
NewGene_14796	--	--	0	0	0	0	0	0	0	0	0	0	0	0	0	0	0	0	0	0	0.630681	8	0	0	0	0	0	0	0	0	0	0	0	0	0	0	0	0	--	--	--	--	--	--	--	--	--	--	--
NewGene_14808	--	LOC102422648	1.57043	27	2.12527	32	2.38537	38	1.29324	21	0.64752	12	2.52527	38	1.69538	27	1.16047	16	1.11919	18	2.93732	55	2.55558	49	4.56182	81	2.69471	58	2.01599	39	2.71124	46	4.83304	85	3.86553	61	2.00657	25	0.664028	-0.368889	normal	--	--	--	3.56573e-05	2.36959	up	0.121334	1.11534
NewGene_14809	--	--	4.23679	541	4.53125	647	3.12459	475	16.7467	1986	7.01677	956	8.09541	943	5.50712	679	11.9288	1179	31.7949	2252	0.72058	66	0.278194	42	0.474387	67	4.20806	453	1.03605	117	0.409687	31	0.686747	74	5.20224	380	5.91054	309	0.00197754	1.22539	up	0.0037817	1.4455	up	2.16341e-05	-1.83681	down	9.5283e-05	-2.85424
NewGene_14810	--	--	0	0	0	0	0	0	0	0	0.499547	12	0.345269	8	0.081251	2	0.166138	3	0	0	0	0	0	0	0	0	0	0	0	0	0	0	0	0	0.597286	12	0	0	--	--	--	--	--	--	--	--	--	--	--
NewGene_14812	--	--	34.8973	1910	32.5196	1687	28.6992	1721	33.5125	1832	24.3294	1425	22.346	1250	21.0609	1192	43.8499	1762	42.6148	2173	23.6799	1258	16.9602	692	10.0083	445	34.9111	2272	19.6434	1078	25.6089	1034	14.0241	697	52.8825	2451	52.4558	2264	0.362556	-0.209878	normal	0.744135	0.117271	normal	0.491719	0.291227	normal	0.936324	0.0239959
NewGene_14817	--	CUL7	0.607842	42	2.39644	126	0.493041	32	1.04773	67	0.38231	27	0.16704	10	0.369785	23	0.238148	13	0.821711	51	0.013191	1	0	0	0	0	0.08367	7	0.085059	7	0	0	0	0	0.158259	10	1.70677	85	0.281019	-1.03811	normal	0.235498	-1.1573	normal	--	--	--	--	--
NewGene_14833	--	--	0.300379	6	0	0	0	0	0.601294	11	0	0	0	0	0	0	0	0	0.950607	16	0	0	0	0	0	0	0	0	0	0	0	0	0	0	0.307583	6	0	0	--	--	--	--	--	--	--	--	--	--	--
NewGene_14836	--	--	0.074917	3	0	0	0	0	0	0	0.256272	8	0.078018	2	0.279019	8	0	0	0.315136	8	0	0	0	0	0	0	0	0	0	0	0	0	0	0	0	0	0	0	--	--	--	--	--	--	--	--	--	--	--
NewGene_14841	--	--	1.11759	82	1.98576	126	2.01781	136	1.71772	116	0.809863	61	0.360276	23	1.27986	84	1.75355	97	0.741684	49	0	0	0	0	0.022731	2	0.27953	25	0.228197	18	0.112276	9	0.160937	12	0.363714	25	1.11045	59	0.237932	-0.80972	normal	0.517287	-0.41365	normal	4.62966e-06	-6.00751	down	--	--
NewGene_14843	--	--	1.05866	32	0	0	0	0	0.294323	8	0.492609	15	0	0	0.136066	4	0.53482	12	0	0	0.186868	6	0.118432	4	0.268863	9	0.233796	9	0.383076	13	0.309089	9	0.190689	6	0	0	0	0	--	--	--	--	--	--	--	--	--	--	--
NewGene_14852	--	--	0	0	0	0	0	0	0	0	0.295457	3	0	0	0	0	0	0	0.767986	6	0	0	0	0	0	0	0	0	0	0	0	0	0	0	0	0	0	0	--	--	--	--	--	--	--	--	--	--	--
NewGene_14861	--	--	0	0	0	0	0	0	0.542006	8	0	0	0	0	0	0	0	0	0	0	0	0	0	0	0	0	0	0	0	0	0	0	0	0	1.18569	17	0	0	--	--	--	--	--	--	--	--	--	--	--
NewGene_14863	--	--	0.098389	3	0	0	0	0	0	0	0.288108	6	0	0	0	0	0.475702	8	0.177812	4	0.090789	3	0	0	0	0	0.719738	18	0	0	0	0	0.080812	2	0.401208	8	0	0	--	--	--	--	--	--	--	--	--	--	--
NewGene_14865	--	--	0.23371	6	0	0	0.158633	4	0	0	0	0	0	0	0.474203	11	0	0	0	0	0	0	0	0	0.057936	2	0.4985	16	0	0	0	0	0	0	0.328539	8	0	0	--	--	--	--	--	--	--	--	--	--	--
NewGene_14866	--	--	1.90428	127	6.24009	307	5.54786	204	1.06621	65	2.65864	112	2.04315	118	3.14455	161	1.1847	60	0.790031	48	0.088932	7	0.033448	3	0.178255	13	1.29362	86	0.527171	39	0.76274	49	0.351086	24	0.453474	27	1.93634	93	0.0566689	-1.10037	normal	0.0906893	-1.16443	normal	5.41566e-06	-3.42486	down	0.188334	-0.683631
NewGene_14869	--	--	0.102945	12	0.160652	16	0.098527	11	0.434038	46	0.282482	33	0.042815	5	0.324092	33	1.05053	86	2.32407	235	0.024767	4	0	0	0.017432	2	0	0	0	0	0	0	0	0	0.463266	48	5.59837	322	--	--	--	--	--	--	--	--	--	--	--
NewGene_14873	--	--	0.201469	10	0	0	0	0	1.67858	81	0.654915	37	0.202119	11	0.130742	7	2.7029	102	0.309063	17	0	0	0	0	0	0	0	0	0	0	0	0	0	0	0	0	0	0	--	--	--	--	--	--	--	--	--	--	--
NewGene_14875	--	--	1.62377	187	2.13609	172	0.600285	46	0.090311	10	0.545289	64	0	0	0	0	1.16134	99	2.12655	174	0	0	0	0	0	0	0.13606	10	0	0	0	0	0	0	0.805638	67	0	0	0.0543916	-2.5131	normal	0.754338	-0.408036	normal	6.21694e-08	-8.10962	down	--	--
NewGene_14878	--	--	0.180104	5	0	0	0	0	0.221147	6	0.987051	27	0.058544	2	0	0	0.480446	10	0.537836	13	0	0	0	0	0	0	0	0	0	0	0	0	0	0	0	0	0	0	--	--	--	--	--	--	--	--	--	--	--
NewGene_14881	--	--	0	0	0	0	0	0	0	0	0.070909	2	0	0	0.447158	10	0.234521	5	0.898978	19	0	0	0	0	0	0	0	0	0	0	0	0	0	0	0.571098	12	0	0	--	--	--	--	--	--	--	--	--	--	--
NewGene_14891	--	--	0	0	0	0	0	0	0	0	0	0	0	0	0.319521	5	0	0	0	0	0	0	0	0	0	0	0	0	0	0	0	0	0	0	0	0	0	0	--	--	--	--	--	--	--	--	--	--	--
NewGene_14895	--	--	0.447038	9	0	0	0	0	0	0	0	0	0	0	0	0	0	0	0	0	0	0	0	0	0	0	0	0	0	0	0	0	0	0	0	0	0	0	--	--	--	--	--	--	--	--	--	--	--
NewGene_14896	--	--	0	0	0	0	0	0	0	0	0	0	0	0	0	0	0	0	0	0	0	0	0	0	0	0	0	0	0	0	0	0	0	0	0.37629	4	0	0	--	--	--	--	--	--	--	--	--	--	--
NewGene_14898	--	--	0	0	0	0	0	0	0	0	0	0	0.144079	4	0	0	0	0	0.037459	2	0	0	0.057768	2	0	0	0	0	0.183437	7	0.31313	10	0	0	0	0	0	0	--	--	--	--	--	--	--	--	--	--	--
NewGene_149	--	--	0	0	0.746947	9	0.816633	10	0	0	0	0	0	0	0	0	1.01406	10	0	0	0	0	0	0	0	0	0	0	0	0	0	0	0	0	0	0	0	0	--	--	--	--	--	--	--	--	--	--	--
NewGene_14900	--	--	0.039177	2	0	0	0.068768	4	0	0	0.11627	6	0	0	0	0	0.389732	15	0.386411	18	0.146556	8	0	0	0	0	0	0	0.165959	9	0.769926	38	0.179239	10	0.679567	32	0	0	--	--	--	--	--	--	--	--	--	--	--
NewGene_14901	--	--	0.587552	113	0.162305	27	1.9816	350	0.54071	96	0.246329	49	0.589567	98	0.734672	127	1.63848	238	0.307507	53	0.03803	8	0.120979	26	0.035398	7	0.033201	8	0.06161	13	0.155854	30	0.09742	19	0.160304	28	0.293246	41	0.298418	-0.893332	normal	0.953922	0.0530011	normal	--	--	--	0.0283347	-1.91209
NewGene_14902	--	--	0.417738	11	0	0	0.532526	12	0.446879	10	0.028145	1	0.338204	8	0.131668	3	0	0	0	0	0	0	0	0	0	0	0	0	0.067441	2	0	0	0	0	0	0	0	0	--	--	--	--	--	--	--	--	--	--	--
NewGene_14905	--	--	0.494937	27	2.27468	106	0.589556	30	0.407673	21	0.324394	18	0.017459	1	0.123964	6	1.10957	46	0.58534	29	0	0	0.066756	4	0.037566	3	0.360761	24	0.105925	7	0.164673	9	0.05285	3	1.03174	51	0	0	--	--	--	--	--	--	--	--	--	--	--
NewGene_14911	--	--	0.592342	9	0	0	0	0	0	0	0	0	0	0	0	0	0	0	0	0	0	0	0	0	0	0	0	0	0	0	0	0	0	0	0	0	0	0	--	--	--	--	--	--	--	--	--	--	--
NewGene_14918	--	--	3.05808	615	4.21465	732	1.08071	200	0.645157	120	0.271516	56	0.250549	44	1.04841	190	1.90031	289	2.8655	513	0.036173	8	0.05412	13	0.013784	3	0.111687	28	0.043995	10	0.370053	73	0.080545	17	0.214366	40	0.579653	84	5.81559e-06	-2.83956	down	0.404714	-0.518798	normal	2.77425e-10	-4.59891	down	0.54559	-0.585115
NewGene_14919	--	--	2.18714	180	6.42866	405	4.40324	291	0.797242	57	0.62755	59	0.481657	34	2.0253	135	1.51914	106	0.710109	50	0.407523	29	0.290617	20	0.454894	25	0.254422	29	0.791064	56	0.940868	69	0.544193	38	1.66991	83	5.1435	325	9.76405e-07	-2.56927	down	0.018135	-1.46438	normal	0.000150395	-2.17753	down	0.617363	0.354888
NewGene_14935	--	--	0	0	0	0	0	0	0	0	0	0	0	0	0	0	0.587158	8	0.510186	9	0	0	0	0	0	0	0	0	0	0	0	0	0	0	0	0	0	0	--	--	--	--	--	--	--	--	--	--	--
NewGene_14936	--	--	0	0	0	0	0	0	0.035984	2	0.02803	2	0	0	0	0	0.649061	30	1.02149	55	0	0	0	0	0	0	0.055382	5	0	0	0	0	0.025775	2	0	0	0	0	--	--	--	--	--	--	--	--	--	--	--
NewGene_14938	--	--	0	0	0	0	0	0	0	0	0.139465	6	0	0	0.82617	29	0.222709	7	9.56869	310	0	0	0	0	0	0	0	0	0	0	0	0	0	0	2.58953	51	0	0	--	--	--	--	--	--	--	--	--	--	--
NewGene_14939	--	--	0.131167	4	0	0	0.067712	2	0	0	0	0	0	0	0	0	0.515556	12	0	0	0	0	0	0	0	0	0.154131	6	0	0	0	0	0	0	0	0	0	0	--	--	--	--	--	--	--	--	--	--	--
NewGene_14941	--	--	0.14627	3	0	0	0	0	0	0	0	0	0.664479	9	0.537687	8	0	0	0	0	0.096061	2	0	0	0	0	0	0	0	0	0	0	0	0	0	0	0	0	--	--	--	--	--	--	--	--	--	--	--
NewGene_14942	--	LOC100522942	0.319384	21	0.662414	33	0.085784	5	0.852247	47	0.291121	19	1.2004	54	1.24161	39	0.343614	17	0.147122	9	0	0	0.092912	6	0	0	0.511923	39	0.15334	11	0.469657	16	0.093968	7	0.250432	15	5.20878	235	0.304675	1.04005	normal	--	--	--	--	--	--	--	--
NewGene_14962	--	--	0.852916	30	2.91683	86	0.289878	4	1.20738	34	0.250441	10	0.424647	13	0.233812	3	1.52839	41	1.53754	32	0	0	0	0	0	0	0	0	0.158253	7	0.053057	3	0	0	0.174987	6	0	0	--	--	--	0.696496	-0.533064	normal	--	--	--	--	--
NewGene_14964	--	--	0	0	0	0	0.036088	1	0	0	0	0	0	0	0	0	0	0	0.420334	9	0	0	0	0	0	0	0	0	0	0	0	0	0	0	0.633768	14	0	0	--	--	--	--	--	--	--	--	--	--	--
NewGene_14966	--	--	0.322939	50	0.188114	25	0.630093	88	0.909998	102	0.579708	90	0.618018	81	1.77228	212	1.56454	160	0.177925	24	0.012003	2	0.047811	8	0.013059	2	0.538772	85	0.170266	28	0.12767	19	0.134078	21	0.618427	41	0	0	0.183672	0.813571	normal	0.094466	1.49137	normal	--	--	--	0.0452625	-1.08775
NewGene_14968	--	--	0.482625	20	0.251436	11	0.326987	12	0	0	0.444956	22	0.137125	5	0.669533	27	0.953081	35	0.178425	8	0.04611	2	0	0	0	0	0	0	0.269886	12	0.040935	3	0.039533	3	0.541462	24	0	0	--	--	--	--	--	--	--	--	--	--	--
NewGene_14976	--	--	0.605723	55	3.58258	277	1.01439	85	0.24266	20	0.06476	6	0.25992	21	0.362883	31	0.59039	40	1.3738	110	0.649977	64	0.134967	14	0.411546	38	0.051756	6	0.039002	4	0.286984	26	0.18252	17	0.322605	27	0	0	0.00045597	-3.17409	down	0.192544	-1.15112	normal	0.516239	-0.549641	normal	--	--
NewGene_14977	--	--	15.4124	699	7.26926	285	15.2929	638	1.14863	48	0.107212	5	4.81518	189	2.20777	90	2.2621	78	14.9322	602	0.178856	9	0.078987	4	0.087464	5	1.78737	100	0.385113	19	0.349514	16	0.45229	21	4.12542	170	3.39063	111	0.00815965	-2.55847	down	0.225601	-0.922887	normal	3.52528e-17	-4.99934	down	0.377651	-1.06343
NewGene_14996	--	--	0	0	0	0	0	0	0	0	0.124632	4	0.080237	2	0	0	0	0	0	0	0.109488	4	0	0	0	0	0.494454	17	0.241889	6	0	0	0	0	0	0	0	0	--	--	--	--	--	--	--	--	--	--	--
NewGene_14998	--	--	0	0	0	0	0	0	0	0	0	0	0	0	0.645837	10	0.103047	2	0	0	0	0	0	0	0	0	0	0	0.276573	5	0	0	0	0	0	0	0	0	--	--	--	--	--	--	--	--	--	--	--
NewGene_15008	--	--	8.14508	1987	20.7494	4370	3.36398	755	0.088959	20	0.008041	2	0	0	0.065962	15	0.119255	22	0.606402	132	0	0	0.024884	7	0.015869	4	0.077014	24	0.052315	14	0	0	0	0	0.121135	27	0.150421	27	1.01303e-07	-8.4482	down	8.24028e-11	-5.34572	down	2.71914e-21	-7.97221	down	--	--
NewGene_15011	--	LOC108634232	78.4624	4455	67.8496	4052	25.9339	1650	0.030268	2	0	0	0	0	0.043457	3	0	0	0.196086	13	0	0	0	0	0	0	0.075145	7	0.032146	3	0	0	0.050977	4	0	0	0	0	3.14794e-27	-12.3005	down	6.50703e-35	-9.2145	down	3.42013e-23	-12.7494	down	--	--
NewGene_15012	--	--	128.378	6312	197.088	8367	69.8514	3160	0	0	0	0	0	0	0.18152	9	0	0	0.114284	5	0	0	0	0	0	0	0.067177	5	0	0	0.032385	2	0	0	0	0	0	0	9.69861e-32	-14.9794	down	5.54272e-51	-10.242	down	3.7466e-26	-13.5883	down	--	--
NewGene_15014	--	LOC116279190	134.833	6610	201.542	7698	93.6398	3854	0	0	0.039716	2	0	0	0.136495	7	0	0	0.20666	10	0	0	0	0	0	0	0.033182	2	0	0	0	0	0	0	0.040865	2	0	0	1.61335e-32	-13.1462	down	6.9391e-57	-9.9723	down	5.19836e-27	-13.5977	down	--	--
NewGene_15017	--	--	219.75	8283	236.68	7704	126.766	4396	0	0	0	0	0	0	0.102447	4	0.632156	19	0	0	0	0	0	0	0	0	0.359151	17	0.049281	2	0	0	0	0	0	0	1.99853	54	4.04633e-34	-15.1474	down	3.15626e-12	-9.52978	down	6.48425e-28	-13.747	down	--	--
NewGene_15028	--	--	71.6261	1994	91.0746	2357	42.7073	1076	0	0	0.242395	7	0.253091	6	0.144462	4	0	0	0	0	0	0	0	0	0	0	0.055675	3	0	0	0.062668	2	0	0	0	0	0	0	4.71189e-38	-8.68064	down	2.79456e-30	-10.302	down	2.00923e-20	-11.8587	down	--	--
NewGene_15031	--	--	0.560601	10	0	0	0.202008	4	0	0	0.080187	2	0.348115	6	1.02233	16	0	0	0.239025	4	0	0	0	0	0	0	0.707922	16	0	0	0	0	0	0	0	0	0	0	--	--	--	--	--	--	--	--	--	--	--
NewGene_15034	--	--	0.480325	34	1.0691	56	1.18535	70	0.637832	39	0.776112	38	1.52544	84	0.361303	19	0	0	0.591019	34	0.075288	6	0	0	0	0	1.13582	93	0.043579	2	0.040984	2	0.067187	5	1.67724	70	0	0	0.91025	0.0814841	normal	0.255205	-1.52565	normal	--	--	--	0.417855	-1.07185
NewGene_15035	--	--	0.342157	8	0	0	0	0	0	0	0	0	0	0	0	0	0	0	0	0	0	0	0	0	0	0	0.036703	2	0.008309	1	0	0	0	0	0.07174	2	0	0	--	--	--	--	--	--	--	--	--	--	--
NewGene_15046	--	--	4.19576	374	6.00443	462	11.0562	906	108.607	8870	84.9505	7710	9.13605	703	280.912	22419	312.252	20992	53.8342	4262	1013.03	95816	1367.11	132708	2276	198466	107.947	11551	11575.9	1096210	16303.8	1407079	10635.4	941206	971.338	77066	328.451	20940	4.07649e-06	3.28494	up	2.71124e-16	4.96676	up	1.85768e-106	9.40254	up	3.20137e-09	7.67484
NewGene_15047	--	--	0	0	0	0	0	0	0	0	0	0	0	0	0	0	0	0	0	0	0.079714	2	1.69544	40	0.686921	15	0	0	0.251355	6	1.33778	28	0	0	0	0	0	0	--	--	--	--	--	--	--	--	--	--	--
NewGene_1505	--	--	0.302754	19	0.078195	3	0	0	0.04238	3	0.069588	3	0	0	0.111398	7	0	0	0.110398	4	0	0	0	0	0.042008	2	0	0	1.27379	83	2.28863	98	0.996264	50	1.26998	47	0	0	--	--	--	--	--	--	--	--	--	--	--
NewGene_15050	--	--	0.464467	13	0.457831	11	0.944019	24	0.502287	13	0.153188	5	0.138063	4	0	0	0	0	0	0	0.05623	2	0	0	0	0	0	0	0	0	1.3706	37	0.33755	10	0.344083	9	0	0	--	--	--	--	--	--	--	--	--	--	--
NewGene_15052	--	--	0.853946	53	0.70201	38	0.865318	49	0.264555	15	0.055735	4	0.187176	10	0.135163	8	0	0	0	0	0	0	0.478459	33	0.328494	21	0	0	0.350846	24	1.21937	74	0.120251	8	0.249899	14	0	0	0.00884412	-2.21639	down	0.012082	-4.0464	normal	0.914472	0.128407	normal	--	--
NewGene_15053	--	--	0.674601	23	4.26457	126	0.844093	27	0.426422	14	0.161571	6	0.101229	3	0	0	1.21142	32	0	0	0	0	0.48896	19	0.401799	14	0	0	0	0	1.25331	42	0	0	0	0	0	0	--	--	--	--	--	--	--	--	--	--	--
NewGene_15056	--	--	1.49612	373	1.72683	358	1.89339	417	4.77857	1052	3.44364	780	4.02881	791	2.34864	503	1.60208	314	2.11811	479	0.135052	36	0.835924	200	0.376166	99	1.65788	454	0.650531	172	1.83818	434	0.588055	155	2.09426	463	1.83082	340	3.71178e-06	1.22688	up	0.37347	0.314237	normal	0.635773	-0.291348	normal	0.0345511	-1.11076
NewGene_15057	--	--	24.7844	1737	34.7851	2185	25.3934	1679	36.0275	2256	19.3898	1386	21.432	1279	21.9398	1358	32.3118	1815	14.469	968	9.51353	728	6.54583	554	10.2773	712	8.77586	804	11.2766	903	16.2478	1161	27.5479	1982	24.3162	1739	33.1599	1773	0.58367	-0.182255	normal	0.520999	-0.265802	normal	0.825209	-0.0754208	normal	0.289596	-0.519842
NewGene_15058	--	--	0	0	0	0	0	0	0	0	0	0	0	0	0	0	0	0	0.210469	3	0	0	0	0	0	0	0	0	0	0	1.41921	19	0	0	0	0	0	0	--	--	--	--	--	--	--	--	--	--	--
NewGene_15059	--	--	0.527333	17	1.02412	29	1.0541	31	0.067977	2	0	0	0	0	0	0	0	0	0	0	0	0	0	0	0	0	0	0	0	0	1.2241	39	0.083898	3	0	0	0	0	--	--	--	--	--	--	--	--	--	--	--
NewGene_15067	--	--	0.492999	9	0.45824	8	0	0	0.066934	2	0.159862	3	0.770116	12	0.207647	4	0	0	0	0	0.054274	2	0	0	0	0	0.074406	2	0.477486	10	1.47842	26	0.127318	3	0.894816	15	0	0	--	--	--	--	--	--	--	--	--	--	--
NewGene_15069	--	--	0	0	0	0	0	0	0	0	0	0	0.307263	4	0	0	0	0	0	0	0	0	0	0	0	0	0	0	0	0	0	0	0	0	0	0	0	0	--	--	--	--	--	--	--	--	--	--	--
NewGene_15074	--	--	0.602176	36	0	0	0.924397	51	1.07857	60	0.223226	14	0.097146	6	0.066822	4	0.383595	18	0.571718	31	0.026622	2	0	0	0	0	0.151982	12	0.15999	11	1.1685	69	0.128072	8	0.10146	6	1.54488	66	--	--	--	--	--	--	--	--	--	--	--
NewGene_15082	--	--	0.330978	11	0.582363	16	0.0695	3	0.412167	12	0.041985	2	0	0	0.242663	7	0.505865	13	0.248173	7	0	0	0	0	0	0	0.224749	9	0.341887	12	0	0	0	0	0	0	0	0	--	--	--	--	--	--	--	--	--	--	--
NewGene_15083	--	--	0.293156	5	0	0	0.499401	8	1.24589	19	0.055021	1	0.133401	2	0.17275	3	0	0	0	0	0	0	0	0	0	0	0	0	0	0	0	0	0.085444	2	0	0	0	0	--	--	--	--	--	--	--	--	--	--	--
NewGene_15084	--	--	0	0	0	0	0	0	0	0	0	0	0	0	0.085049	2	0	0	0	0	0	0	0	0	0	0	0	0	0	0	0	0	0.213864	3	0	0	0	0	--	--	--	--	--	--	--	--	--	--	--
NewGene_15089	--	--	4.07276	179	2.74149	105	2.18011	89	5.6394	228	4.50344	202	4.79927	183	3.01437	119	2.01269	67	1.24968	49	0.327243	16	0.896996	44	1.2693	57	1.92475	104	2.25873	107	3.43225	148	3.09229	138	2.45842	99	0	0	0.069662	0.764432	normal	0.425502	-0.508778	normal	0.761656	-0.202435	normal	0.295283	-0.524807
NewGene_15090	--	--	0.926951	21	1.77185	34	0.545121	11	0.501021	10	1.49047	33	0.49784	10	0.306923	6	1.22103	20	0.255185	5	0.100932	3	0.596782	15	0.626423	14	0.437082	12	0.811701	19	1.92355	41	1.39846	31	0.832193	17	0	0	--	--	--	--	--	--	--	--	--	--	--
NewGene_15093	--	--	0	0	0	0	0	0	0	0	0	0	0	0	0	0	0.771578	14	0.673877	15	0	0	0	0	0	0	0	0	0	0	0	0	0	0	0.393254	9	0	0	--	--	--	--	--	--	--	--	--	--	--
NewGene_15096	--	--	0.11322	2	0	0	0	0	0	0	0	0	0	0	0	0	0	0	0	0	0	0	0	0	0.374441	5	0	0	0	0	0	0	0.217042	3	0	0	0	0	--	--	--	--	--	--	--	--	--	--	--
NewGene_15098	--	--	0	0	0.285616	7	0.565017	14	0.2963	8	0	0	0.098099	3	0	0	0	0	0	0	0.014396	1	0	0	0	0	0	0	0	0	0	0	0.061507	2	0.080439	2	0	0	--	--	--	--	--	--	--	--	--	--	--
NewGene_15101	--	--	0.892546	12	0	0	0	0	0	0	0	0	0	0	0	0	0	0	0	0	0	0	0	0	0	0	0	0	0	0	0	0	0	0	0	0	0	0	--	--	--	--	--	--	--	--	--	--	--
NewGene_15106	--	--	0	0	0	0	0.156902	3	0.619158	10	0	0	0	0	0.052709	1	0	0	0	0	0	0	0	0	0	0	0	0	0	0	0	0	0	0	0	0	0	0	--	--	--	--	--	--	--	--	--	--	--
NewGene_15110	--	--	0	0	0.093774	2	0.501621	8	0.773086	13	0	0	0	0	0.258741	4	0	0	0	0	0	0	0	0	0	0	0	0	0	0	0	0	0	0	0	0	0	0	--	--	--	--	--	--	--	--	--	--	--
NewGene_15112	--	--	0	0	0	0	0	0	0	0	0	0	0	0	0	0	0	0	0	0	0	0	0	0	0.446177	6	0	0	0	0	0	0	0	0	0	0	0	0	--	--	--	--	--	--	--	--	--	--	--
NewGene_15117	--	--	0	0	0	0	0.282058	4	0.472395	6	0	0	0.549775	7	0	0	0	0	0	0	0	0	0	0	0	0	0	0	0	0	0	0	0	0	0	0	0	0	--	--	--	--	--	--	--	--	--	--	--
NewGene_15118	--	--	0.313093	15	0.478657	20	1.30197	57	1.18271	52	0.881337	40	0.755901	31	0.134688	6	0.941367	34	0.148339	7	0.219612	12	0.479025	24	0.441459	22	0.641899	37	0	0	1.21671	57	0.083857	4	0	0	0	0	0.575182	0.456886	normal	--	--	--	--	--	--	0.963433	-0.063618
NewGene_15120	--	--	0	0	0	0	0.623453	20	0.100876	4	0	0	0	0	0.348734	11	0.52254	10	0	0	0	0	0	0	0	0	0	0	0	0	0	0	0.16271	6	0.089188	3	0	0	--	--	--	--	--	--	--	--	--	--	--
NewGene_15129	--	--	0	0	0	0	0	0	0	0	0.386155	5	0	0	0.118009	2	0	0	0	0	0	0	0	0	0	0	0	0	0	0	0	0	0	0	0	0	0	0	--	--	--	--	--	--	--	--	--	--	--
NewGene_15130	--	--	0	0	0	0	0.502768	40	0	0	0	0	0	0	0.026251	2	0	0	0	0	0.060403	6	1.4246	113	0.424871	37	0	0	0	0	1.19336	100	0.032646	3	0	0	0	0	--	--	--	--	--	--	0.15947	3.58279	normal	--	--
NewGene_15131	--	--	0.610556	27	0.562615	21	2.10478	83	0	0	0	0	0	0	0.104317	4	0	0	0	0	0	0	0	0	0	0	0	0	0	0	0	0	0	0	0	0	0	0	--	--	--	--	--	--	--	--	--	--	--
NewGene_15133	--	--	0.115176	13	0.344071	33	4.83671	493	0	0	0	0	0	0	0	0	0	0	0.018807	2	0	0	0	0	0	0	0	0	0	0	0	0	0	0	0	0	0	0	--	--	--	--	--	--	--	--	--	--	--
NewGene_15136	--	--	0.119265	6	0.201838	8	0.782421	31	0	0	0	0	0	0	0	0	0	0	0	0	0	0	0	0	0	0	0	0	0	0	0	0	0	0	0	0	0	0	--	--	--	--	--	--	--	--	--	--	--
NewGene_15138	--	--	0	0	0	0	1.29909	17	0	0	0	0	0	0	0	0	0	0	0	0	0	0	0	0	0	0	0	0	0	0	0	0	0	0	0	0	0	0	--	--	--	--	--	--	--	--	--	--	--
NewGene_15146	--	--	14.7912	346	11.8418	218	12.3761	297	3.29954	78	0.328385	12	1.59147	37	3.24469	78	4.08467	79	0.827332	20	0	0	1.31403	40	1.04386	32	0	0	0.801717	19	2.4103	59	0	0	0.537545	12	0	0	4.91011e-05	-2.71155	down	0.0014077	-2.07988	down	0.0300681	-2.07696	normal	0.900964	-0.193767
NewGene_15148	--	--	0.289344	4	0	0	0.557214	6	0	0	0	0	0	0	0	0	0	0	0	0	0	0	0	0	0	0	0	0	0	0	0	0	0	0	0	0	0	0	--	--	--	--	--	--	--	--	--	--	--
NewGene_15151	--	--	0.1738	3	0	0	0.320043	5	0	0	0	0	0	0	0	0	0.163502	2	0	0	0	0	0	0	0	0	0	0	0	0	0	0	0	0	0	0	0	0	--	--	--	--	--	--	--	--	--	--	--
NewGene_15152	--	--	0.0663	1	0	0	0	0	0	0	0	0	0	0	0.427119	6	0	0	0	0	0	0	0	0	0	0	0	0	0	0	0	0	0	0	0	0	0	0	--	--	--	--	--	--	--	--	--	--	--
NewGene_15153	--	--	0.386469	10	0	0	0.678478	17	0	0	0	0	0	0	0	0	0	0	0	0	0	0	0	0	0	0	0	0	0	0	0	0	0	0	0	0	0	0	--	--	--	--	--	--	--	--	--	--	--
NewGene_15157	--	--	0.605906	26	0.551082	20	0.045807	2	0	0	0	0	0	0	0	0	0	0	0	0	0	0	0	0	0	0	0	0	0	0	0	0	0	0	0	0	0	0	--	--	--	--	--	--	--	--	--	--	--
NewGene_15158	--	--	2.17337	51	2.20093	44	0.552496	12	0	0	0	0	0	0	0	0	0	0	0	0	0	0	0	0	0	0	0	0	0	0	0	0	0	0	0.218337	5	0	0	--	--	--	--	--	--	--	--	--	--	--
NewGene_15166	--	--	0.91269	33	2.67769	82	0.467735	16	0.358522	12	0.610866	23	0.314164	10	0.654962	21	0	0	2.04576	64	0	0	0.633894	25	0.526483	19	0.208325	10	0.260848	10	1.36965	48	0.197455	7	0.809416	25	0	0	--	--	--	--	--	--	--	--	--	--	--
NewGene_15168	--	--	3.06444	204	5.9649	254	3.04314	157	1.80731	91	1.53654	101	0.650139	38	1.10383	62	1.92795	75	0.688386	33	0.233249	13	0.852243	57	0.712499	44	0.26511	19	0.666617	51	2.98106	170	0.550408	36	1.31088	65	3.46927	180	0.00630897	-1.4401	down	0.00611975	-1.69241	down	0.136916	-0.995971	normal	0.570585	0.565256
NewGene_15176	--	--	0.291874	7	2.00895	39	0.421033	9	0	0	0	0	0	0	0	0	0	0	0	0	0	0	0	0	0	0	0	0	0	0	0	0	0	0	0	0	0	0	--	--	--	--	--	--	--	--	--	--	--
NewGene_15178	--	--	0.799411	53	1.59162	91	0.892519	55	0.066263	5	0.27315	19	1.2063	69	0.236025	14	0	0	0.34072	20	0	0	0	0	0	0	0.486633	40	0.238969	17	0	0	0.392262	27	0.233675	14	0	0	0.334958	-0.997984	normal	0.0449428	-2.50393	normal	7.79959e-06	-7.09761	down	--	--
NewGene_15182	--	--	0	0	0	0	0.063107	1	0	0	0.55395	8	0	0	0	0	0	0	0	0	0	0	0	0	0	0	0	0	0	0	0	0	0	0	0	0	0	0	--	--	--	--	--	--	--	--	--	--	--
NewGene_15186	--	--	0.29788	18	0.700316	36	0.203808	11	0.540971	30	0.133798	8	0.051195	3	0.398509	21	0.216634	10	1.03013	54	0.04173	3	0.503269	33	0.037447	3	0.192083	14	0.274507	18	1.27154	73	0.12193	8	0	0	0	0	--	--	--	--	--	--	--	--	--	--	--
NewGene_15189	--	--	0.348319	9	0	0	0	0	0	0	0.585923	14	0.08918	2	0.081047	2	0	0	0.086189	2	0	0	0	0	0	0	0.540525	16	0.408706	11	0.290052	7	0	0	0	0	0	0	--	--	--	--	--	--	--	--	--	--	--
NewGene_15201	--	--	2.8934	209	2.10782	136	0.539851	38	0.802248	56	0.887633	65	0.36437	24	0.513092	35	1.33587	69	1.27413	84	0.696151	56	1.69844	135	0.849664	63	2.80375	243	3.43189	263	3.0625	210	1.24879	89	2.70497	175	1.52898	82	0.0661397	-1.39991	normal	0.289783	-0.852566	normal	0.226567	0.87068	normal	3.4419e-07	2.49894
NewGene_15202	--	--	2.97715	310	3.08596	278	8.15876	782	3.43879	329	2.07647	221	3.38577	305	0	0	7.98813	629	1.61718	150	0.234998	27	0	0	0.088989	10	1.09635	140	0.621015	70	0.724203	74	0.239199	26	1.39024	132	1.8236	136	0.217366	-0.609947	normal	0.802366	-0.501936	normal	2.23663e-05	-3.76028	down	0.000113597	-1.51963
NewGene_15215	--	--	0.986342	28	0.825222	21	0.963685	25	0.077992	3	0	0	0	0	0	0	0	0	0	0	0	0	0	0	0	0	0	0	0	0	0	0	0	0	0	0	0	0	--	--	--	--	--	--	--	--	--	--	--
NewGene_15225	--	--	0.547419	13	1.65539	35	0.448134	10	0.869131	16	0.073623	2	0.293432	6	0.811565	18	1.22629	22	0	0	0	0	0	0	0	0	0	0	0	0	0	0	0	0	0.096101	3	0	0	--	--	--	--	--	--	--	--	--	--	--
NewGene_15229	--	LOC111183740	0.767666	95	0.649181	67	0.791715	82	0.815898	93	0.842267	87	0.442944	48	0.651011	55	0.680841	57	0.754593	84	2.12092	271	2.89754	396	1.88876	237	0.319773	49	0.730338	97	0.721243	88	0.287125	37	0.560397	63	0	0	0.881514	-0.0727928	normal	0.804554	-0.149738	normal	1.34978e-16	3.36821	up	0.615901	0.314545
NewGene_15230	--	--	0	0	0	0	0	0	0	0	0	0	0	0	0	0	0	0	0	0	0	0	0	0	0	0	0.496757	10	0	0	0	0	0	0	0.350246	6	0	0	--	--	--	--	--	--	--	--	--	--	--
NewGene_15232	--	--	0.123561	4	0.432255	12	0.370847	11	0.089451	3	0.151806	5	0	0	0	0	0	0	0.875271	25	0	0	0	0	0.179963	6	0	0	0	0	0	0	0	0	0.457162	13	0	0	--	--	--	--	--	--	--	--	--	--	--
NewGene_15239	--	--	66.4816	21292	195.604	54051	13.9191	4100	61.0128	17887	25.9022	8450	12.357	3413	49.9884	14305	80.9186	19453	112.992	32205	1.27379	441	1.98819	696	0	0	0	0	28.9991	9961	9.13869	2865	13.7585	4440	80.8552	23423	0	0	0.0593194	-1.52047	normal	0.785935	-0.199601	normal	0.0260995	-4.7726	normal	0.695502	-0.918042
NewGene_15240	--	--	49.4382	21080	0	0	52.6141	20639	9.98745	3908	22.3659	9727	18.804	6922	3.42234	1309	0.349618	113	91.0291	34542	4.65149	2150	2.67443	1258	2.24008	968	19.0421	9953	4.45198	2039	12.3765	5173	6.74591	2913	0.214607	84	34.4765	10532	0.704861	-0.89011	normal	0.989727	-0.0364896	normal	0.470824	-1.68535	normal	0.752807	-0.187511
NewGene_15241	--	--	4.99873	2909	13.8362	7392	7.87413	2616	6.12859	1517	6.17224	1725	3.61665	682	2.23798	564	11.7539	2759	17.0153	8985	0.685463	371	2.80767	1343	0.853623	397	1.93534	900	6.70817	3243	4.16695	1492	2.58457	1121	12.9807	5821	16.8346	2819	0.000877675	-1.7833	down	0.987722	0.0121214	normal	0.0585725	-1.21769	normal	0.221094	0.774286
NewGene_15242	--	--	0.568991	249	0	0	1.88495	757	1.60864	644	0.405458	181	1.83066	690	0.958915	376	0	0	1.28244	498	0.049945	24	0.329764	159	0.121758	54	0.266008	143	0.537511	252	2.3288	996	0.423319	188	0.170847	68	0	0	0.710833	0.73812	normal	0.986284	-0.0519747	normal	0.818163	-0.468836	normal	0.747231	0.308994
NewGene_15256	--	--	0	0	0	0	0	0	0	0	0	0	0	0	0	0	0	0	0	0	0	0	0	0	0	0	0	0	0	0	0	0	0	0	0.558828	6	0	0	--	--	--	--	--	--	--	--	--	--	--
NewGene_15261	--	CUL7	3.08333	431	7.18423	677	5.02704	302	2.1491	336	1.60384	262	3.43368	340	2.24905	331	1.9766	276	1.40373	234	0.274028	31	0.904633	146	0.221801	24	0.841926	175	1.3234	152	2.79733	216	1.14687	113	0.936571	143	2.32081	314	0.209644	-0.579712	normal	0.204445	-0.626704	normal	0.0650251	-1.37124	normal	0.232021	-0.574129
NewGene_15262	--	--	0	0	2.14945	132	0	0	0	0	0	0	0	0	0	0	0	0	0.084142	6	0	0	0	0	0	0	0	0	0	0	0	0	0	0	0	0	0	0	--	--	--	--	--	--	--	--	--	--	--
NewGene_15269	--	--	0	0	0	0	0.642913	13	0	0	0	0	0	0	0	0	0	0	0	0	0	0	0.742789	17	0	0	0	0	0	0	0	0	0	0	0	0	0	0	--	--	--	--	--	--	--	--	--	--	--
NewGene_15273	--	--	1.89921	71	3.75388	121	0.911361	32	0.30423	11	0.173999	7	0.627088	21	0.291317	10	1.09754	31	0.572576	20	0	0	0	0	0.046052	2	0.869865	40	0.381388	16	0	0	0.104993	4	0.837403	29	0	0	--	--	--	0.0691388	-1.72237	normal	--	--	--	--	--
NewGene_15274	--	--	0	0	0	0	0	0	0	0	0	0	0	0	0	0	0	0	0	0	0.332124	5	0	0	0	0	0	0	0	0	0.305314	4	0	0	0	0	0	0	--	--	--	--	--	--	--	--	--	--	--
NewGene_15292	--	--	22.3928	1070	15.1947	758	27.376	1478	27.8071	1347	16.5846	786	24.0414	1179	18.3165	886	16.665	761	40.6996	1885	5.63848	273	2.42293	168	0.872705	58	25.153	1447	10.8289	577	10.5726	484	5.96965	280	29.5282	1445	47.7096	1822	0.844643	0.0707123	normal	0.567511	0.253429	normal	0.0212305	-1.24711	normal	0.317282	-0.408836
NewGene_15296	--	--	0	0	0	0	0	0	0	0	0	0	0	0	0	0	0	0	0	0	0	0	0	0	0.252078	5	0	0	0.106751	3	0.201299	4	0.120563	3	0	0	0	0	--	--	--	--	--	--	--	--	--	--	--
NewGene_15298	--	--	0.357301	46	0.489206	59	0.471172	54	3.3326	398	2.32022	308	3.53493	392	3.00011	345	0.747863	78	0.35416	44	0.089244	14	0.089817	14	0.054633	7	0.669853	112	0.870046	127	1.31296	166	0.240228	34	0.203589	26	2.62639	260	9.17475e-13	2.82313	up	0.0485675	1.64527	normal	0.353032	-0.74719	normal	0.0179587	-1.20099
NewGene_15299	--	--	0	0	0	0	0	0	0	0	0.234012	8	0.071623	3	0	0	0	0	0.562094	17	0	0	0.038493	2	0.04741	2	0.127958	6	0.31941	12	0.299961	10	0.311633	11	0.075349	3	0	0	--	--	--	--	--	--	--	--	--	--	--
NewGene_15305	--	--	1.15497	29	1.90742	41	0	0	0.923678	22	0.765757	20	0.283523	7	0.447776	10	0.291554	6	0.743836	17	0	0	0	0	0	0	0	0	0.131315	4	0	0	0	0	0.310617	7	4.74805	85	--	--	--	--	--	--	--	--	--	--	--
NewGene_15310	--	--	2.07809	177	3.3798	172	2.24125	131	0.139863	13	0.061505	6	0.409795	34	0.780476	35	0.643142	46	0.287261	17	0.079467	9	0.145295	16	0.103725	8	0.123509	15	0.260052	21	0.208643	20	0.32854	32	0	0	0	0	5.82507e-05	-3.08147	down	0.00170776	-2.1097	down	0.000212022	-2.41361	down	--	--
NewGene_15317	--	--	0	0	0	0	0	0	0.454735	25	0.854645	51	0.185303	10	0.631367	33	0.645217	29	0.206276	11	0	0	0	0	0	0	0.157246	12	0	0	0	0	0.099521	6	0.880427	47	0	0	--	--	--	--	--	--	--	--	--	--	--
NewGene_15319	--	--	0	0	0	0	0	0	0.100892	4	0.276507	10	0	0	0.17182	6	0.556613	15	2.34879	75	0	0	0	0	0	0	0	0	0	0	0	0	0	0	0.089928	3	0	0	--	--	--	--	--	--	--	--	--	--	--
NewGene_1532	--	--	0.342176	6	0.716502	10	0	0	0	0	0	0	0	0	0	0	0	0	0	0	0	0	0	0	0	0	0	0	0	0	0	0	0	0	0	0	0	0	--	--	--	--	--	--	--	--	--	--	--
NewGene_15328	--	--	8.17953	316	7.44023	248	10.9282	388	33.7683	1195	19.6603	773	21.5812	719	29.6784	1027	31.1302	907	11.9982	412	2.8478	119	1.66536	71	4.36487	171	4.20477	199	4.22099	175	2.80245	106	7.9723	312	5.80907	204	19.5639	541	1.21018e-06	1.5357	up	0.00148556	1.48656	up	0.903231	0.0542307	normal	3.43802e-13	-2.38618
NewGene_15329	--	LAMP3	0.687374	40	0.298993	15	1.69739	90	1.31961	72	0.728623	44	0.534516	27	0.948366	50	0.712414	32	1.22584	62	0.089583	6	0.069475	5	0	0	1.34833	97	0.402619	25	0.367674	21	0.375379	22	1.54074	82	0	0	0.966688	0.0350642	normal	0.844398	0.174897	normal	--	--	--	0.955321	-0.0394341
NewGene_1533	--	--	0	0	0	0	0	0	0	0	0	0	0	0	0	0	0	0	0	0	0	0	0	0	0	0	0	0	0.15906	2	0	0	0	0	0	0	0	0	--	--	--	--	--	--	--	--	--	--	--
NewGene_15348	--	--	0.062482	2	0.757504	21	0	0	2.12207	62	0.528202	17	0.876358	24	0.286212	9	1.31348	32	0	0	0	0	0	0	0	0	0	0	0	0	0	0	0	0	0.252732	8	2.3582	54	--	--	--	--	--	--	--	--	--	--	--
NewGene_15351	--	--	0.227313	11	0.040509	2	0.43327	20	1.52589	67	0.513532	26	1.54057	64	0.836393	36	0.437877	16	0.16694	8	0	0	0.134536	8	0	0	0.146896	9	0.111584	6	0.191222	9	0	0	0.925533	41	0	0	--	--	--	--	--	--	--	--	--	--	--
NewGene_15355	--	--	0	0	0	0	0	0	0.218733	6	0.325765	9	0.073178	2	0.226153	6	0.933808	18	0	0	0	0	0.096303	3	0	0	0	0	0	0	0.116232	3	0	0	1.23013	28	0	0	--	--	--	--	--	--	--	--	--	--	--
NewGene_1537	--	--	0.492697	6	0	0	0	0	0	0	0	0	0	0	0	0	0	0	0	0	0	0	0	0	0	0	0	0	0	0	0	0	0	0	0	0	0	0	--	--	--	--	--	--	--	--	--	--	--
NewGene_15370	--	--	0.091073	3	1.95908	40	1.17599	26	0	0	0	0	0.12672	3	0.200865	5	0	0	0	0	0	0	0	0	0	0	0.063256	2	0	0	0	0	0.136453	4	0	0	0	0	--	--	--	--	--	--	--	--	--	--	--
NewGene_15373	--	--	3.00466	254	1.34984	99	1.74389	134	3.6789	266	3.85768	331	3.84679	279	3.39534	258	3.67157	234	1.96384	149	0.591942	55	0.441603	42	0.564131	49	3.22865	334	3.14318	285	3.66059	298	1.20606	104	1.95264	151	5.12145	312	0.0346181	0.920234	normal	0.273309	0.597922	normal	0.638133	-0.250718	normal	0.504211	0.237332
NewGene_15389	--	--	0.119182	7	1.60349	76	1.49721	76	0.437602	23	0.095627	6	0.115652	6	0.30438	15	1.40572	59	0.41638	21	0.052744	4	0	0	0	0	0.023315	2	0	0	0	0	0	0	0	0	0	0	--	--	--	0.627689	-0.554552	normal	--	--	--	--	--
NewGene_15392	--	--	0.585169	24	1.21951	43	0.38572	15	0.931359	35	0.086613	4	0.074244	3	0.515013	19	0.128339	4	0.679918	25	0	0	0.056603	3	0	0	0.080737	4	0.110059	5	0	0	0.043044	2	0	0	0	0	--	--	--	--	--	--	--	--	--	--	--
NewGene_15394	--	--	8.55268	301	10.4431	318	4.62637	150	7.09952	230	6.37085	229	8.07781	246	4.95364	157	6.94942	185	4.45977	140	13.3871	511	15.1182	587	14.0353	501	17.7022	764	26.0683	986	27.1917	938	35.9123	1283	21.4024	685	16.4014	414	0.824681	-0.100487	normal	0.329039	-0.520323	normal	1.42294e-08	2.47594	up	4.61969e-07	2.14108
NewGene_15397	--	--	0	0	0.558849	11	1.20033	22	0.349882	6	0.222769	5	0.2639	5	0.098347	2	0.121576	2	0	0	0	0	0	0	0	0	0	0	0	0	0	0	0	0	0	0	0	0	--	--	--	--	--	--	--	--	--	--	--
NewGene_15405	--	--	0	0	0	0	0	0	0	0	0.115475	2	0	0	0.212874	3	2.10427	24	1.14947	16	0	0	0	0	0	0	0	0	0	0	0	0	0	0	0	0	1.65822	18	--	--	--	--	--	--	--	--	--	--	--
NewGene_1541	--	--	0	0	2.10759	35	0	0	0	0	0	0	0	0	0	0	0	0	0	0	0	0	0	0	0	0	0	0	0.888319	16	0	0	0	0	0	0	0	0	--	--	--	--	--	--	--	--	--	--	--
NewGene_15412	--	LAMP3	1.74836	168	3.07113	254	0.324384	29	0.324367	29	0.869567	85	0.819304	68	0.847339	73	0.394485	29	1.07753	92	0.049296	6	0.318155	34	0.066302	7	0.385918	46	0.509835	53	0.366415	35	0.489838	48	0.999473	87	0	0	0.129052	-1.31481	normal	0.18581	-1.15876	normal	--	--	--	0.623129	-0.307366
NewGene_15415	--	--	0	0	0	0	0	0	0	0	0	0	0	0	0	0	0	0	0	0	0	0	0	0	0	0	0	0	0	0	0.093555	1	0.168412	2	0	0	0	0	--	--	--	--	--	--	--	--	--	--	--
NewGene_15418	--	--	1.19679	123	1.12695	145	0.620464	85	0.974377	88	1.29417	120	0.708468	67	2.40142	259	1.07359	121	0.187468	25	0.222942	30	0.238714	32	0.026699	5	0.415314	73	0.350548	57	0.206405	31	0.433968	42	0.426307	53	0	0	0.47376	-0.360964	normal	0.699949	0.31827	normal	0.226629	-0.966014	normal	0.10247	-0.693032
NewGene_15419	--	--	0.474049	9	0	0	0	0	0	0	0.24233	5	0	0	0.272548	5	0.31298	5	0	0	0	0	0	0	0	0	0.109057	3	0	0	0.074204	2	0	0	0	0	0	0	--	--	--	--	--	--	--	--	--	--	--
NewGene_15429	--	--	0.641641	22	0	0	0.091448	3	0	0	0.053703	3	0	0	0	0	0	0	0	0	0	0	0	0	0.151167	6	0.382086	15	0	0	0.198747	6	0.307409	13	0.484062	13	0	0	--	--	--	--	--	--	--	--	--	--	--
NewGene_1543	--	--	0	0	0	0	0	0	0	0	0	0	0	0	0	0	0	0	0	0	0	0	0	0	0	0	0	0	0	0	0.348763	4	0	0	0	0	0	0	--	--	--	--	--	--	--	--	--	--	--
NewGene_15434	--	--	0	0	0	0	0	0	0	0	0	0	0	0	0.915827	11	0	0	0	0	0	0	0	0	0	0	0	0	0	0	0	0	0	0	0	0	0	0	--	--	--	--	--	--	--	--	--	--	--
NewGene_15446	--	--	0	0	0	0	0	0	0	0	0	0	0	0	0.333082	4	0	0	0	0	0	0	0	0	0	0	0	0	0	0	0	0	0	0	0	0	0	0	--	--	--	--	--	--	--	--	--	--	--
NewGene_15454	--	--	0	0	0	0	0.035603	2	0.202737	12	0	0	0.130892	7	0.151907	9	0	0	0	0	0	0	0	0	0	0	0	0	0.269131	18	0	0	0.3888	25	0	0	0	0	--	--	--	--	--	--	--	--	--	--	--
NewGene_15455	--	--	0.286521	13	0	0	0.173565	8	0	0	0	0	0	0	0	0	0	0	0.041415	3	0	0	0	0	0	0	1.20123	55	0	0	0	0	0	0	0	0	0	0	--	--	--	--	--	--	--	--	--	--	--
NewGene_15461	--	--	0	0	0	0	0	0	0	0	0.167527	2	0	0	0.108971	1	0	0	0	0	0	0	0	0	0	0	0	0	0	0	0	0	0	0	0	0	0	0	--	--	--	--	--	--	--	--	--	--	--
NewGene_15469	--	--	2.04542	79	6.15285	199	3.59721	134	1.44857	52	0.352348	14	1.12677	37	0.912733	31	0.488341	14	0.877059	30	0	0	0	0	0.031953	2	0.071513	4	0.716279	33	0.192929	8	0.856396	39	3.39951	119	0	0	0.00628353	-1.99876	down	0.00109977	-2.37594	down	1.77688e-06	-6.31047	down	--	--
NewGene_15471	--	--	0	0	0	0	0	0	0.42678	14	0	0	0	0	0	0	0	0	0	0	0	0	0	0	0	0	0.450742	8	0	0	0	0	0.340377	11	0.529594	7	0	0	--	--	--	--	--	--	--	--	--	--	--
NewGene_15488	--	--	0	0	0	0	0	0	0	0	0	0	0	0	0	0	0	0	0	0	0	0	0	0	0	0	0	0	0.272106	13	0.965521	38	0	0	0	0	0	0	--	--	--	--	--	--	--	--	--	--	--
NewGene_155	--	--	0	0	0	0	0	0	5.26481	302	3.25276	215	0.18796	12	1.46433	81	7.0766	340	0.775764	46	0	0	0	0	0	0	0	0	0	0	0	0	0	0	0	0	0	0	--	--	--	3.46333e-10	9.98875	up	--	--	--	--	--
NewGene_15512	--	--	0	0	0	0	0	0	0	0	0	0	0	0	0	0	0	0	0	0	0	0	0	0	0	0	0.16437	3	0	0	0	0	0	0	1.31702	12	0	0	--	--	--	--	--	--	--	--	--	--	--
NewGene_15515	--	--	0	0	0	0	0	0	0	0	0	0	0.23656	4	0	0	0	0	0	0	0	0	0	0	0	0	0.149017	3	0	0	0	0	0	0	0.167091	3	0	0	--	--	--	--	--	--	--	--	--	--	--
NewGene_15516	--	--	0	0	0	0	0	0	0	0	0	0	0	0	0	0	0	0	0	0	0	0	0	0	0	0	1.43277	35	0	0	0	0	0	0	0	0	0	0	--	--	--	--	--	--	--	--	--	--	--
NewGene_15524	--	--	1.21819	168	4.54974	370	1.55123	180	1.82767	220	1.28427	139	1.21247	128	2.09651	207	1.88058	104	3.72733	301	0.17341	27	0.346377	52	0.170834	22	1.93851	264	2.20522	274	1.69226	179	0.925948	105	3.01881	318	4.63	373	0.273162	-0.586979	normal	0.793411	-0.158934	normal	0.0288614	-1.43114	normal	0.0687299	0.692636
NewGene_1553	--	--	0	0	0	0	0	0	0	0	0	0	0	0	0	0	0	0	0	0	0.15767	2	0	0	0	0	0	0	0	0	0	0	0	0	0	0	0	0	--	--	--	--	--	--	--	--	--	--	--
NewGene_15535	--	--	0.219371	12	0.583764	28	1.58205	79	0.303044	16	0.325407	19	0.124056	6	0.179238	9	1.33154	55	0.209011	11	0	0	0	0	0	0	0.057444	4	0	0	0.057541	4	0.072558	4	0.440406	22	0	0	--	--	--	--	--	--	--	--	--	--	--
NewGene_15541	--	--	0.42717	6	0	0	0	0	0	0	0	0	0.093852	1	0	0	0	0	0	0	0	0	0	0	0	0	0	0	0	0	0	0	0	0	0	0	0	0	--	--	--	--	--	--	--	--	--	--	--
NewGene_15542	--	--	0	0	0	0	0	0	0	0	0.221702	4	0	0	0	0	0	0	0.518677	8	0	0	0	0	0	0	0	0	0	0	0	0	0	0	0	0	0	0	--	--	--	--	--	--	--	--	--	--	--
NewGene_15545	--	--	0.95947	26	0.309439	8	0.245459	7	0	0	0	0	0	0	0	0	0	0	0	0	0	0	0	0	0	0	0	0	0	0	0	0	0	0	0	0	0	0	--	--	--	--	--	--	--	--	--	--	--
NewGene_15558	--	--	0.039697	1	0	0	0	0	0	0	0.502919	10	0	0	0	0	0	0	0	0	0	0	0	0	0	0	0	0	0	0	0	0	0	0	0	0	0	0	--	--	--	--	--	--	--	--	--	--	--
NewGene_15562	--	--	0	0	0	0	0	0	0	0	0	0	0	0	0	0	0	0	0	0	0	0	0	0	0	0	0	0	0.270221	4	0	0	0	0	0	0	0	0	--	--	--	--	--	--	--	--	--	--	--
NewGene_15564	--	--	0	0	0	0	0	0	0	0	0	0	0	0	0	0	0	0	0	0	0	0	0	0	0.420534	7	0	0	0	0	0	0	0	0	0	0	0	0	--	--	--	--	--	--	--	--	--	--	--
NewGene_15576	--	--	1.10104	18	2.15557	18	1.22038	19	0.106342	2	0.248783	4	0.581358	9	0.702072	10	0	0	0	0	0	0	0	0	0	0	0.751525	14	0	0	0.031569	1	0.504228	7	1.0136	12	0	0	--	--	--	--	--	--	--	--	--	--	--
NewGene_15579	--	--	0	0	0	0	0	0	0	0	0	0	0	0	0	0	0	0	0	0	0	0	0	0	0	0	0	0	0	0	0.277678	6	0	0	0	0	0	0	--	--	--	--	--	--	--	--	--	--	--
NewGene_15582	--	--	0	0	0	0	0	0	0	0	0	0	0	0	0	0	0	0	0	0	0	0	0.760868	15	0.300997	7	0	0	0	0	0	0	0	0	0	0	0	0	--	--	--	--	--	--	--	--	--	--	--
NewGene_15595	--	--	0.195165	5	0.38717	9	0	0	0	0	0	0	0.148057	4	0	0	0	0	0	0	0	0	0	0	0	0	0.354406	11	0	0	0.269254	7	0	0	0	0	0	0	--	--	--	--	--	--	--	--	--	--	--
NewGene_15605	--	--	0	0	0	0	0	0	0	0	0	0	0	0	0	0	0	0	0	0	0	0	0	0	0	0	0	0	0.997876	31	0.691562	20	0.467683	14	0	0	0	0	--	--	--	--	--	--	--	--	--	--	--
NewGene_15608	--	--	0	0	0	0	0	0	0	0	0	0	0	0	0	0	0	0	0	0	0	0	0	0	0	0	0	0	0.206568	6	0.368422	10	0.06337	2	0	0	0	0	--	--	--	--	--	--	--	--	--	--	--
NewGene_15631	--	--	0	0	0	0	0	0	0	0	0	0	0	0	0	0	0	0	0	0	0	0	0	0	0	0	0	0	0.192759	2	0.106402	1	0	0	0	0	0	0	--	--	--	--	--	--	--	--	--	--	--
NewGene_15635	--	--	0	0	0	0	0	0	0	0	0	0	0	0	0	0	0	0	0	0	0	0	0	0	0	0	0	0	1.19833	56	1.04079	45	0.044495	2	0	0	0	0	--	--	--	--	--	--	--	--	--	--	--
NewGene_15637	--	--	0	0	0	0	0	0	2.71998	65	1.40697	38	0.165047	5	2.11074	47	1.32503	28	0	0	0	0	0.170507	7	0	0	0	0	1.49298	40	1.03571	22	1.57659	35	0	0	0	0	--	--	--	--	--	--	--	--	--	0.785394	-0.423119
NewGene_15639	--	--	0	0	0	0	0	0	0	0	0	0	0	0	0	0	0	0	0	0	0	0	0	0	0.427175	19	0	0	0	0	0	0	0	0	0	0	0	0	--	--	--	--	--	--	--	--	--	--	--
NewGene_15645	--	--	0	0	0	0	0	0	0.546831	16	0	0	0	0	0.136909	4	0	0	0	0	0	0	0	0	0	0	0.153211	6	0.160833	6	0	0	0	0	0	0	0	0	--	--	--	--	--	--	--	--	--	--	--
NewGene_15649	--	--	0.905939	8	0	0	0	0	0.16592	2	0	0	0	0	0.835524	6	0	0	0	0	0	0	0	0	0	0	0	0	0	0	0	0	0	0	0	0	0	0	--	--	--	--	--	--	--	--	--	--	--
NewGene_15656	--	--	0	0	0	0	0.164379	4	0	0	0	0	0	0	0.097196	3	0.491436	10	0	0	0	0	0	0	0	0	0	0	0.459895	13	0	0	0	0	0.519399	12	0	0	--	--	--	--	--	--	--	--	--	--	--
NewGene_15657	--	--	0	0	0	0	0	0	0.961495	16	0.483084	9	0	0	0.106331	2	0	0	0.158066	3	0	0	0	0	0	0	0.224109	5	0	0	0.20595	4	0.132116	3	0	0	0	0	--	--	--	--	--	--	--	--	--	--	--
NewGene_15665	--	--	0.138841	6	0.114705	4	0.807702	31	0.73994	28	0.103753	5	0.142272	5	0.491414	18	0	0	0	0	0	0	0	0	0	0	0.258179	13	0.590288	26	0.336295	14	0	0	0.574433	22	0	0	--	--	--	--	--	--	--	--	--	--	--
NewGene_15672	--	--	0	0	0	0	0	0	0	0	0	0	0	0	0.311431	4	0	0	0	0	0	0	0	0	0	0	0	0	0	0	0	0	0	0	0	0	0	0	--	--	--	--	--	--	--	--	--	--	--
NewGene_15675	--	--	2.43482	205	1.62559	215	1.73805	208	4.09625	269	2.23706	243	3.49851	238	1.40413	156	1.55675	73	2.23181	244	0.008413	2	0.23556	23	0.170824	11	1.32707	210	1.50978	194	1.03916	87	0.501525	64	2.76597	162	13.7414	402	0.361096	0.287814	normal	0.591367	-0.296226	normal	0.000695474	-2.651	down	0.0973405	-0.550325
NewGene_15677	--	--	0.374123	12	0	0	0	0	0	0	0	0	0	0	0	0	0	0	0	0	0	0	0	0	0	0	0	0	0	0	0	0	0	0	0	0	0	0	--	--	--	--	--	--	--	--	--	--	--
NewGene_15680	--	--	0	0	0	0	0	0	0.0976	6	0.128109	9	0	0	0.066567	5	0	0	0.250255	15	0.550864	38	0.081196	6	0.506632	35	0	0	0	0	0.030468	2	0.043746	3	0	0	0	0	--	--	--	--	--	--	--	--	--	--	--
NewGene_15688	--	SAA2	0.190559	5	1.06031	20	0.286018	6	24.2597	468	18.1161	388	1.06722	20	7.01846	133	77.0576	1223	194.921	3642	0	0	0	0	0	0	57.4258	1478	0	0	0	0	0.548279	12	118.884	2267	47.126	709	--	--	--	1.99776e-15	7.41413	up	--	--	--	0.884354	0.471783
NewGene_15693	--	--	0	0	0	0	0	0	0	0	0	0	0	0	0	0	0	0	0	0	0	0	0	0	0	0	0	0	0.603294	10	0	0	0	0	0	0	0	0	--	--	--	--	--	--	--	--	--	--	--
NewGene_15694	--	--	0	0	0	0	0	0	0	0	0	0	0	0	0	0	0	0	0	0	0	0	0	0	0	0	0	0	0	0	0.348763	4	0	0	0	0	0	0	--	--	--	--	--	--	--	--	--	--	--
NewGene_15696	--	--	0	0	0	0	0	0	0	0	0	0	0	0	0	0	0	0	0	0	0	0	0	0	0.08638	3	0	0	0.107925	4	0.317012	9	0.063723	2	0	0	0	0	--	--	--	--	--	--	--	--	--	--	--
NewGene_15706	--	--	0	0	0	0	0	0	0	0	0	0	0	0	0	0	0	0	0	0	0	0	0	0	0	0	0	0	0	0	0	0	0.182396	4	0	0	0	0	--	--	--	--	--	--	--	--	--	--	--
NewGene_15712	--	--	0.170868	2	0	0	0	0	0	0	0	0	0	0	0	0	0	0	0	0	0	0	0	0	0	0	0	0	0.25326	4	0	0	0	0	0	0	0	0	--	--	--	--	--	--	--	--	--	--	--
NewGene_15719	--	--	0.046796	2	0	0	0	0	0.984341	20	0.396028	9	0.271381	6	0.795947	16	0	0	0.860704	17	0	0	0	0	0.152876	4	2.88078	77	1.11313	26	0	0	1.06813	24	3.88291	77	0	0	--	--	--	--	--	--	--	--	--	--	--
NewGene_15740	--	--	0.037454	2	0.585379	14	0.214734	6	0.04615	2	0	0	0	0	0.087332	3	0.498916	11	0.117316	3	0.145021	5	0	0	0	0	0.075088	3	0.055602	2	0.452942	13	0	0	0	0	0	0	--	--	--	--	--	--	--	--	--	--	--
NewGene_15745	--	--	0	0	0.577592	8	0	0	0.131377	2	0.187746	3	0.227581	3	0.230915	4	0	0	0.425244	6	0	0	0	0	0	0	0	0	0	0	0	0	0	0	0	0	0	0	--	--	--	--	--	--	--	--	--	--	--
NewGene_15747	--	--	0.240854	7	0	0	0.185985	5	0.613693	17	0.458519	14	0.459823	12	0.442307	12	0	0	0.159912	5	0	0	0	0	0	0	0.443192	16	0.41617	13	0.01911	1	0.202787	6	0	0	0	0	--	--	--	--	--	--	--	--	--	--	--
NewGene_15762	--	--	1.18847	80	0.810779	47	0.782448	46	0.892255	55	0.618769	39	1.08559	42	0.616564	35	1.99305	57	1.03315	62	2.04871	132	5.90289	403	0.938413	49	0.623796	45	0.183502	14	0.343973	23	0.414956	29	1.99975	116	1.71445	82	0.610946	-0.295751	normal	0.975633	0.0221785	normal	6.6019e-06	3.26845	up	0.283633	-0.660244
NewGene_15765	--	--	0	0	0	0	0	0	0	0	0	0	0	0	0	0	0	0	0	0	0	0	0	0	0	0	0	0	0	0	0	0	0	0	0.564435	6	0	0	--	--	--	--	--	--	--	--	--	--	--
NewGene_15785	--	--	0.047065	4	0.161798	10	0.061732	4	0.607638	38	0.306153	22	0.067604	4	0.381641	24	1.39255	72	1.10969	68	0	0	0	0	0.008245	1	0.126006	11	0	0	0.163752	11	0	0	0.451808	28	0	0	--	--	--	--	--	--	--	--	--	--	--
NewGene_15788	--	--	0	0	0	0	0	0	0	0	0	0	0	0	0	0	0	0	0	0	0	0	0	0	0	0	0	0	0	0	0.447794	7	0.343893	6	0	0	0	0	--	--	--	--	--	--	--	--	--	--	--
NewGene_1579	--	--	0	0	0	0	0	0	0	0	0	0	0	0	0	0	0	0	0	0	0	0	0	0	0	0	0	0	0.26213	6	0	0	0.193674	4	0	0	0	0	--	--	--	--	--	--	--	--	--	--	--
NewGene_15794	--	--	0.376086	20	1.28031	59	2.53553	124	0	0	0.0132	1	0	0	0	0	0	0	0	0	0	0	0	0	0.074528	4	0	0	0.029399	2	0	0	0.03708	2	0	0	0	0	--	--	--	--	--	--	--	--	--	--	--
NewGene_15802	--	--	0.200603	41	0.14257	26	0.177428	34	0	0	0.009312	2	0	0	0.014774	3	0	0	0	0	2.36794	516	0.181536	41	0.352611	73	0	0	0.098158	21	0.00996	2	0.198813	42	0.107784	20	0	0	--	--	--	--	--	--	5.61805e-07	4.07383	up	--	--
NewGene_15806	--	--	0	0	0.239319	8	0.609134	22	0.039008	2	0.203314	8	0.102534	4	0.32535	12	0	0	0	0	0	0	0.073855	4	0	0	0.383077	18	0.073867	3	0.645877	24	0.185097	8	0	0	0	0	--	--	--	--	--	--	--	--	--	--	--
NewGene_15811	--	--	0.838761	45	1.14923	54	1.7433	85	0.322433	16	0.106055	6	0.476678	22	0.254357	13	0.101686	5	0.242807	12	0	0	0	0	0	0	0.046027	4	0	0	0.075258	4	0	0	0	0	0	0	0.0160212	-1.98651	normal	0.00578625	-2.491	down	1.56699e-05	-6.9255	down	--	--
NewGene_15823	--	--	0	0	0	0	0	0	0.105228	2	0.398278	9	0	0	0.442292	9	0	0	0	0	0	0	0	0	0	0	0	0	0	0	0	0	0	0	0.314296	6	0	0	--	--	--	--	--	--	--	--	--	--	--
NewGene_15833	--	--	0.298913	24	0.378647	26	0.337633	25	0.179084	13	0.229466	19	0.178176	13	0.418231	30	0	0	2.11253	148	0	0	0	0	0	0	0	0	0	0	0.047425	4	0.037611	3	0.16807	12	0	0	--	--	--	--	--	--	--	--	--	--	--
NewGene_15844	--	--	1.12918	123	1.34534	126	1.72708	172	0.199221	20	0.198508	22	0.250146	24	0.341361	34	0.256538	21	0.142994	14	0.141358	17	0.861698	75	0.403494	37	0.137784	19	0.843034	86	0.635304	57	0.811825	76	0.080033	8	0	0	2.3214e-07	-2.62527	down	0.000211414	-2.45668	down	0.744211	-0.219897	normal	--	--
NewGene_15845	--	--	0	0	0	0	0.223684	2	0	0	0	0	0	0	0	0	0	0	0	0	0.152872	2	0	0	0	0	0	0	0	0	0	0	0	0	0	0	0	0	--	--	--	--	--	--	--	--	--	--	--
NewGene_15850	--	--	0.471143	11	0	0	0	0	0	0	0	0	0	0	0	0	0	0	0	0	0	0	0	0	0	0	0	0	0	0	0	0	0	0	0	0	0	0	--	--	--	--	--	--	--	--	--	--	--
NewGene_15854	--	--	3.11065	227	4.36897	275	1.01465	68	0	0	0	0	0	0	0	0	0	0	0	0	0	0	0	0	0	0	0	0	0	0	0	0	0	0	0	0	0	0	4.07262e-12	-10.0123	down	2.10865e-11	-9.89295	down	2.74898e-09	-8.62407	down	--	--
NewGene_15855	--	--	0	0	0	0	0.737556	12	0.419983	7	0	0	0	0	0	0	0.191961	3	0	0	0	0	0	0	0	0	0	0	0.299385	6	0	0	0	0	0	0	0	0	--	--	--	--	--	--	--	--	--	--	--
NewGene_15866	--	--	0.088267	2	0	0	0.159806	31	0.03078	6	0	0	0.039349	8	0.052754	10	0	0	0	0	0.19844	27	0.124265	17	0.11604	25	0	0	1.68152	381	1.18087	244	2.15622	452	0.020758	4	0	0	--	--	--	--	--	--	--	--	--	--	--
NewGene_15875	--	--	1.448	185	2.83751	312	3.8213	447	1.3489	158	0.995646	130	0.749625	83	1.26952	145	1.03415	100	1.51782	172	0.014474	2	0.010606	2	0.022166	3	0.529965	83	0.389176	54	0.170848	22	0.062877	9	0.501759	58	3.19703	292	0.00578421	-1.34151	down	0.0441476	-1.04722	normal	1.4341e-12	-5.63615	down	0.0131865	-1.19925
NewGene_15876	--	--	0.113517	2	0	0	0	0	0	0	0.25129	6	0	0	0	0	0	0	0.333761	6	0	0	0.495935	12	0	0	0	0	0.485647	9	0.287932	6	0.268991	5	0	0	0	0	--	--	--	--	--	--	--	--	--	--	--
NewGene_15893	--	--	0.358324	34	0	0	1.24323	108	0.630207	55	0.398993	39	0.274943	23	0.324709	28	0.197771	14	0.071999	6	0	0	0.014393	2	0	0	0.053782	7	0.287964	29	0.393085	37	0.473238	45	0.133583	12	0	0	0.888496	-0.197258	normal	--	--	--	--	--	--	0.748612	-0.301347
NewGene_15899	--	--	0	0	0	0	0.234374	8	0	0	0	0	0.511719	16	0	0	0.413107	12	0.312306	11	0.051192	2	0	0	0	0	0	0	0	0	0	0	0.065251	3	0.309095	11	0	0	--	--	--	--	--	--	--	--	--	--	--
NewGene_1590	--	--	0	0	1.14154	13	0	0	0	0	0	0	0	0	0	0	0	0	0	0	0	0	0	0	0	0	0	0	0	0	0	0	0	0	0	0	0	0	--	--	--	--	--	--	--	--	--	--	--
NewGene_1592	--	--	0	0	0	0	0	0	0	0	0	0	0	0	0	0	0	0	0	0	0	0	0	0	0	0	0.384723	15	0	0	0	0	0	0	0	0	0	0	--	--	--	--	--	--	--	--	--	--	--
NewGene_1595	--	--	0.088913	2	0	0	0	0	0.239279	4	0	0	0	0	0	0	0	0	0	0	0	0	0	0	0	0	0.173452	4	0	0	0	0	0	0	0	0	0	0	--	--	--	--	--	--	--	--	--	--	--
NewGene_15966	--	--	0	0	0	0	0	0	0	0	0.059594	4	0.036252	2	0.565009	28	0	0	0.401916	20	0	0	0	0	0	0	0.297712	21	0.032284	2	0.141084	8	0.212957	12	0	0	0	0	--	--	--	--	--	--	--	--	--	--	--
NewGene_15975	--	CUL7	0.581234	14	0	0	0	0	0	0	0.147369	4	0	0	0	0	0	0	0	0	0	0	0	0	0	0	0	0	0	0	0	0	0	0	0	0	0	0	--	--	--	--	--	--	--	--	--	--	--
NewGene_15978	--	ISYNA1	12.9591	1102	15.4979	1128	15.0871	1171	13.2137	1043	8.78795	770	9.05493	667	10.7113	814	22.2496	1211	13.9246	1064	4.01215	377	1.65128	156	4.21516	366	8.05272	834	3.06988	282	2.32422	192	3.30647	287	11.8044	935	52.9816	2452	0.100259	-0.433821	normal	0.917439	0.037006	normal	0.223018	-0.497032	normal	0.0301397	-0.966361
NewGene_15981	--	--	0.841964	19	2.73716	51	2.57743	51	6.77293	134	2.09505	46	1.16268	22	1.78405	35	1.96679	32	3.13777	60	0.217825	6	0.670597	16	0.689854	15	0.536196	15	1.1259	26	1.54364	33	0.892176	20	1.61076	32	0	0	0.430288	0.693762	normal	0.830013	0.185201	normal	--	--	--	--	--
NewGene_16004	--	--	1.67737	84	1.95325	85	4.71409	217	8.31365	381	6.86322	349	6.79186	293	2.86379	128	2.61566	99	2.99346	133	0.006914	1	0.101652	6	0.069876	4	2.17701	133	0.569974	31	0.756382	37	0.820947	42	2.88671	131	0	0	0.00268644	1.45416	up	0.912245	0.0664729	normal	5.37641e-05	-3.63178	down	3.11512e-06	-2.37235
NewGene_16006	--	--	0.752803	58	0.838098	46	0.495948	37	0.16175	12	0.494367	36	0.643406	45	0.200105	15	0.481735	29	0.718548	51	0.108943	6	0.140257	13	0.048242	5	0.244227	24	0.242447	21	1.24741	83	1.33802	99	0.027648	2	0	0	0.513867	-0.523386	normal	0.641375	-0.406875	normal	0.23314	-1.08572	normal	--	--
NewGene_16007	--	--	0.378303	8	0.456941	8	0	0	0	0	0.343856	8	0.131695	3	0.172703	4	1.08315	17	1.21119	22	2.27732	50	4.45758	99	1.65826	34	0.468619	12	0.860593	19	1.96671	39	0.372472	8	1.54601	29	0	0	--	--	--	--	--	--	--	--	--	--	--
NewGene_1601	--	LOC118009326	0	0	0	0	0	0	1.07446	15	0	0	0.115723	2	0	0	0	0	0	0	0	0	0	0	0	0	0.228512	4	0	0	0.285871	4	0.052456	1	0	0	0	0	--	--	--	--	--	--	--	--	--	--	--
NewGene_16011	--	CCDC194	0.129898	24	0	0	0.218544	37	0.464121	77	1.76977	324	0.274015	43	0.230116	38	0.139586	19	0.213364	35	0.023088	5	0.054702	11	0.079055	15	0.205479	46	0.10206	20	0.128092	23	0.042321	8	0.322163	53	0.83814	108	0.0186433	2.92517	normal	0.581273	0.800908	normal	--	--	--	0.00779415	-2.18608
NewGene_16013	--	--	0.50793	22	0.980903	35	1.01289	41	0.258228	11	0.258013	12	0.05316	2	0.262517	9	0	0	0.649741	26	0	0	0.251423	13	0	0	0.499448	25	0.060813	3	0.29562	11	0.404153	15	0.555254	23	0	0	--	--	--	--	--	--	--	--	--	--	--
NewGene_16023	--	--	4.59161	214	2.82334	114	5.16346	221	3.13863	134	2.86119	136	5.22988	210	3.04227	127	1.39917	50	3.44949	143	0.5696	29	1.07861	56	0.661399	32	2.06875	118	2.62328	131	3.85339	176	3.4349	162	2.12145	90	0	0	0.832602	-0.0990594	normal	0.2754	-0.633	normal	0.191591	-0.722897	normal	0.929788	0.0500173
NewGene_16032	--	CUL7	1.52917	70	0	0	0.78446	33	2.33076	98	2.27834	106	2.51834	99	1.59625	66	2.35433	81	2.36944	97	0.730661	37	0.263484	14	0.435939	21	1.77053	99	1.86851	92	1.29867	58	2.07044	96	1.84202	77	0	0	0.161693	1.69033	normal	0.233547	1.49952	normal	--	--	--	0.607606	-0.181238
NewGene_16065	--	--	0	0	0	0	0	0	0	0	0.457085	8	0	0	0	0	0	0	0	0	0	0	0	0	0	0	0	0	0	0	0	0	0	0	0	0	0	0	--	--	--	--	--	--	--	--	--	--	--
NewGene_1607	--	--	0	0	0	0	0.887798	16	0	0	0	0	0.626407	11	0	0	0	0	0	0	0	0	0	0	0	0	0.104473	3	0	0	0	0	0	0	0	0	0	0	--	--	--	--	--	--	--	--	--	--	--
NewGene_16070	--	--	1.24479	84	0	0	1.90599	119	4.80502	298	2.98898	206	4.30421	251	2.23897	136	2.67171	137	1.02644	62	0	0	0	0	0.021813	2	1.39934	116	0.450121	33	0	0	0.036205	3	2.21086	136	0	0	0.080661	2.01883	normal	0.432332	0.983211	normal	--	--	--	0.0277173	-2.56709
NewGene_16071	--	--	0.298769	40	0	0	0.302514	37	0.263954	32	1.14642	154	1.13322	129	0.700136	83	0	0	0.117796	14	0	0	0	0	0.032367	5	0.177317	29	0.133628	19	0.187776	25	0.103263	14	0.454289	55	0	0	0.0819803	2.17859	normal	0.80835	0.475687	normal	--	--	--	--	--
NewGene_16076	--	NANOS3	0.533962	14	0.318883	8	0.482014	12	0	0	0.20036	6	0	0	0	0	0	0	0	0	0	0	1.03474	30	0	0	0	0	0.418241	12	1.11339	29	0.494411	14	0	0	0	0	--	--	--	--	--	--	--	--	--	--	--
NewGene_16080	--	--	0	0	0	0	0	0	0	0	0.20174	4	0	0	0	0	0	0	0	0	0	0	0	0	0	0	0	0	0	0	0	0	0	0	0.11748	2	0	0	--	--	--	--	--	--	--	--	--	--	--
NewGene_16083	--	--	0.938961	208	0.512214	98	1.23023	251	0.882642	180	0.88504	200	1.03506	198	1.07813	215	1.0654	179	0.9371	185	0.121338	30	0.129206	32	0.305422	69	0.939572	255	0.552979	132	0.3602	79	0.494547	112	0.933892	188	0.487282	78	0.76448	0.132542	normal	0.61981	0.246639	normal	0.307807	-0.59593	normal	0.397787	-0.30779
NewGene_16086	--	--	1.26304	103	2.94528	227	2.09731	153	0.269683	17	0.224012	19	0.181471	14	0.136664	11	0.181678	14	0.579266	49	0	0	0	0	0	0	0.124269	15	0.046027	4	0.093493	10	0	0	0.359737	31	0	0	6.39141e-08	-3.28386	down	0.00125824	-2.61126	down	3.36687e-09	-8.38221	down	--	--
NewGene_16089	--	CA5A	0	0	1.50036	39	0	0	0	0	0	0	0	0	0	0	0.260979	6	0.495495	14	0	0	0	0	0	0	0	0	0	0	0	0	0	0	0	0	0	0	--	--	--	--	--	--	--	--	--	--	--
NewGene_16093	--	--	0.816412	21	1.10824	40	0.292611	11	0	0	0.151482	7	0.029177	2	0.366854	14	0.412133	13	0.310981	12	0.040565	2	0.062253	3	0.115305	5	0.182846	10	0.456718	21	0.276391	12	0.932987	40	0.284779	11	0	0	--	--	--	--	--	--	--	--	--	--	--
NewGene_16096	--	--	0	0	0	0	0	0	0	0	0	0	0	0	0	0	0	0	0	0	0	0	0.282849	8	0.081894	3	0	0	0	0	0.072947	2	0.422959	11	0	0	0	0	--	--	--	--	--	--	--	--	--	--	--
NewGene_16097	--	--	0.812337	14	1.36996	20	1.64276	25	0.322627	5	1.02315	18	0.635325	9	1.24843	19	2.99476	37	1.44396	22	0.480161	9	0.77822	15	0.169889	3	0.195615	4	1.08001	19	1.2781	21	1.285	22	0	0	0	0	--	--	--	--	--	--	--	--	--	--	--
NewGene_16102	--	--	0.071614	2	0	0	0	0	0	0	0.530502	9	0.352179	5	0.341298	5	0	0	0	0	0.064537	2	0.384604	7	0.090542	2	0.592759	12	0.122803	3	0.496647	8	0.153965	3	1.06477	16	0	0	--	--	--	--	--	--	--	--	--	--	--
NewGene_16105	--	--	0.661252	36	0	0	0	0	0.287937	15	0.017483	1	0	0	0	0	0	0	0	0	0	0	0	0	0	0	0.205847	14	0.080926	5	0	0	0	0	0.035769	2	0	0	--	--	--	--	--	--	--	--	--	--	--
NewGene_16107	--	LOC112414777	2.4739	364	1.91012	251	2.56851	301	1.01283	142	1.45181	225	1.27256	153	2.13302	267	0.388045	45	1.57454	207	0.420853	62	0.340967	55	0.571113	88	1.85805	334	1.48732	241	1.16089	173	1.55825	230	2.01461	278	0.455712	50	0.0283445	-0.771599	normal	0.255742	-0.71279	normal	0.0931521	-0.701504	normal	0.0525655	0.61658
NewGene_16108	--	--	0	0	0	0	0	0	0	0	0	0	0.082961	3	0.249712	8	0	0	0.273428	9	0	0	0	0	0	0	0	0	0.02481	1	0.019162	1	0	0	0	0	0	0	--	--	--	--	--	--	--	--	--	--	--
NewGene_16112	--	--	0.423629	30	0.544085	38	0.940688	50	0.02296	2	0.248782	21	0.457599	20	0.567611	42	0.156107	10	0.259024	12	0.043721	4	0.190746	11	0.070406	6	0.74872	73	0.707742	35	0.088454	7	0.34523	14	0.184146	14	0	0	--	--	--	0.437153	-0.778145	normal	--	--	--	--	--
NewGene_16116	--	--	0.432164	27	0.838726	45	0.578204	34	0.693069	40	0.354428	23	0.296319	16	0.242934	14	0.104325	5	0	0	0.095732	7	0.020933	2	0	0	0.328023	25	0.124773	9	0.179862	11	0.071663	5	0.53901	31	0	0	0.567617	-0.440462	normal	--	--	--	--	--	--	--	--
NewGene_16121	--	--	0	0	0	0	0	0	0.580942	9	0	0	0	0	0	0	0	0	0	0	0	0	0	0	0	0	0	0	0	0	0	0	0	0	0	0	0	0	--	--	--	--	--	--	--	--	--	--	--
NewGene_16133	--	LOC113608630	0.669112	17	0	0	0.216093	6	1.40545	27	0.223473	6	1.02981	22	0.34418	7	0.542453	11	0.196555	4	0.149675	4	0	0	0.386364	9	1.33887	35	0.982649	24	0.318992	8	0.456015	12	0.707098	15	0	0	--	--	--	--	--	--	--	--	--	--	--
NewGene_16134	--	--	0	0	0	0	0	0	0	0	0.382676	7	0.143667	2	0	0	0	0	0.15067	3	0	0	0	0	0	0	0.452495	9	0.181677	4	0.066389	2	0.177816	3	0	0	0	0	--	--	--	--	--	--	--	--	--	--	--
NewGene_16135	--	--	2.29792	354	2.31772	370	2.38801	367	1.92963	217	1.70983	276	3.60179	319	2.34565	377	1.2791	179	1.04674	172	0.716137	144	0.646236	95	0.845209	83	2.02348	365	1.85105	269	1.37895	236	1.28372	198	2.62379	441	1.97164	261	0.291211	-0.37615	normal	0.324398	-0.455256	normal	0.433489	-0.324885	normal	0.561842	0.202689
NewGene_16146	--	--	0	0	0	0	0	0	0.162186	3	0	0	0.044354	1	0	0	0	0	0	0	0.049668	1	0.080564	2	0	0	0	0	0.20783	5	0	0	0.369581	7	0	0	0	0	--	--	--	--	--	--	--	--	--	--	--
NewGene_16148	--	--	21.8574	2124	22.7618	1910	20.2604	1811	13.634	1216	16.167	1602	11.0463	927	22.7854	1986	14.7483	1083	14.7752	1278	6.6666	702	7.43169	797	10.1881	1003	11.9656	1425	20.5407	2144	15.2159	1449	28.8703	2846	15.0273	1326	9.17718	639	0.0188216	-0.622812	normal	0.373446	-0.291672	normal	0.478686	0.220207	normal	0.122521	0.623683
NewGene_16150	--	--	0	0	0	0	0	0	0	0	0	0	0	0	0	0	0	0	0	0	0	0	0	0	0	0	0	0	0.318119	3	0	0	0	0	0	0	0	0	--	--	--	--	--	--	--	--	--	--	--
NewGene_16151	--	--	1.7209	261	1.99991	262	2.52227	351	1.52906	213	0.239571	37	0.397524	52	1.08847	148	4.48762	513	0.964592	130	0.077207	13	0.119317	20	0.03836	6	0.152382	29	0.493848	81	0.561181	84	0.151371	24	0.797164	110	0.572524	63	0.0252926	-1.52876	normal	0.877748	0.102456	normal	4.64429e-07	-3.01434	down	0.73547	-0.309049
NewGene_16163	--	--	0.069431	2	0.427666	10	0	0	0	0	0.563653	16	0.0847	2	0.421882	11	0.440534	10	0	0	0.201518	6	0.679215	21	0.288264	8	0.059051	2	0.498035	15	0.188201	5	0	0	0	0	0	0	--	--	--	--	--	--	--	--	--	--	--
NewGene_16167	--	RAVER1	15.6485	1768	12.9384	1279	15.3016	1644	17.1278	1842	16.6919	2213	15.18	1609	14.4953	1681	21.7015	1895	14.1756	1663	1.81711	244	1.09771	150	2.86011	381	10.9949	1609	7.06485	943	4.79866	573	12.1531	1580	14.567	1614	9.97781	1006	0.141836	0.314117	normal	0.254709	0.341901	normal	0.00348217	-1.14907	down	0.00180704	-0.823224
NewGene_16172	--	--	4.22974	182	3.6311	139	4.28611	167	4.28958	171	2.70947	117	2.5722	94	1.81454	68	2.91825	95	2.19885	80	0.311247	15	0.580683	27	0.717917	31	1.45999	72	3.15955	139	1.4809	61	1.65662	70	3.00482	112	4.15671	116	0.413591	-0.32316	normal	0.114225	-0.819391	normal	0.0234645	-1.27496	normal	0.545218	-0.325276
NewGene_16177	--	--	1.1092	84	0.511809	48	1.57247	164	0.495824	35	0.186715	20	1.00447	38	0.201128	21	0.217791	19	0	0	0	0	0	0	0	0	0	0	0	0	0.090166	10	0	0	0	0	0.567822	47	0.0242159	-1.57741	normal	0.0289244	-2.66361	normal	5.95516e-07	-7.56159	down	--	--
NewGene_16185	--	--	1.65514	48	0	0	1.79177	48	3.60476	95	2.09295	62	2.21863	55	1.28881	34	3.36487	73	4.25531	109	1.44481	45	0.585219	19	1.27545	38	2.0907	74	1.42547	44	1.8474	52	0.954947	28	3.87492	101	1.0771	23	0.315495	1.25153	normal	0.273209	1.42474	normal	0.166143	1.63839	normal	0.706485	-0.182063
NewGene_16198	--	--	0	0	0	0	0	0	0	0	0	0	0	0	0	0	0	0	0	0	0	0	0	0	0	0	0.241721	4	0	0	0	0	0	0	0	0	0	0	--	--	--	--	--	--	--	--	--	--	--
NewGene_1620	--	--	0	0	0	0	0	0	0.695391	14	0.087392	2	0.372259	7	0	0	0	0	0	0	0	0	0	0	0	0	0.660982	18	0	0	0	0	0	0	0.751222	15	0	0	--	--	--	--	--	--	--	--	--	--	--
NewGene_16215	--	--	0.464566	12	0	0	0	0	0	0	0	0	0.183058	2	0	0	0	0	0	0	0.147148	6	0.191261	5	0	0	0.717864	20	0.680293	17	0.464942	12	0.689372	15	0	0	0	0	--	--	--	--	--	--	--	--	--	--	--
NewGene_1624	--	--	0.259195	5	0	0	0	0	0	0	0	0	0	0	0	0	0	0	0	0	0	0	0	0	0	0	0	0	0	0	0	0	0	0	0	0	0	0	--	--	--	--	--	--	--	--	--	--	--
NewGene_1625	--	--	0.926096	144	4.48534	602	1.14547	164	0.119329	18	0	0	0.027805	4	0.028725	5	0	0	0	0	0	0	0.011679	3	0	0	0	0	0	0	0.010036	2	0	0	0	0	0	0	5.41264e-07	-5.45198	down	9.15067e-11	-7.49451	down	7.32648e-09	-6.89118	down	--	--
NewGene_16251	--	--	0.308061	4	1.79524	17	0	0	0	0	0	0	0	0	0.120274	2	0.84186	7	0	0	0	0	0	0	0	0	0	0	0	0	0	0	0	0	0	0	8.64135	67	--	--	--	--	--	--	--	--	--	--	--
NewGene_16275	--	--	1.43363	114	2.11897	145	6.10885	444	1.75448	128	5.18285	418	3.16908	216	1.22665	87	1.75744	105	0.940556	67	0.422975	37	0.496032	44	0.81187	65	0.593341	58	0.861579	74	1.03403	80	0.244792	20	0.542022	39	0.992219	57	0.804974	0.165243	normal	0.066725	-1.23978	normal	0.218881	-0.782122	normal	0.0102071	-1.59968
NewGene_16284	--	--	0.034071	4	0	0	0.040248	4	0.563952	54	0.918877	98	0.974926	88	0.231199	22	0.209027	17	0.157252	15	0	0	0	0	0	0	0.667804	85	0.244155	28	0.078006	8	0.021543	3	0.105469	10	0	0	3.19973e-07	5.00673	up	--	--	--	--	--	--	0.136329	-1.11962
NewGene_16290	--	--	1.34537	97	6.07928	378	1.43702	96	0	0	0	0	0	0	0.074338	5	0	0	0	0	0	0	0.025188	3	0.072866	6	0	0	0.247685	20	0.284303	21	0.180461	14	0.274722	18	0	0	1.7031e-11	-10.0666	down	3.6678e-08	-6.82669	down	7.49611e-06	-4.66171	down	--	--
NewGene_16292	--	--	0.034895	2	0	0	0	0	0	0	0	0	0	0	0	0	1.61479	64	0	0	0	0	0	0	0	0	0	0	0	0	0	0	0	0	0.040266	2	0	0	--	--	--	--	--	--	--	--	--	--	--
NewGene_16296	--	--	4.55717	533	3.13791	317	4.84859	522	2.87247	308	2.42808	290	4.9651	501	3.29817	346	1.7468	155	0.717903	75	0.632208	81	0.84556	109	0.38649	46	2.13647	306	2.68704	307	1.71114	196	3.71255	441	3.12859	332	0	0	0.58419	-0.22578	normal	0.0644999	-1.09276	normal	0.0272705	-1.04241	normal	0.403769	-0.354473
NewGene_16301	--	--	0.180896	7	2.84265	84	0.342607	11	0	0	0	0	0	0	0	0	0	0	0	0	0	0	0	0	0	0	0	0	0	0	0	0	0	0	0	0	0	0	--	--	--	--	--	--	--	--	--	--	--
NewGene_16302	--	--	8.86384	2515	21.2671	5761	19.6421	5312	0.039743	13	0.050855	18	1.01618	262	0.092138	29	0.007989	3	0.017392	6	0	0	0.008266	4	0.011164	4	0.169224	51	0.05148	19	0.091614	31	0.032417	12	0.038887	13	0.008165	2	3.41052e-05	-5.39422	down	8.46975e-36	-8.41622	down	6.04098e-39	-9.3159	down	--	--
NewGene_16308	--	--	0.189352	3	0.628057	9	0	0	0	0	0.291736	5	0	0	0	0	0	0	0	0	0	0	0	0	0.213188	4	0.570075	11	0	0	0.242938	4	0	0	0	0	0	0	--	--	--	--	--	--	--	--	--	--	--
NewGene_16330	--	--	0.105759	5	0.557697	19	0.49915	18	0.228437	9	0.485317	16	0.401823	14	0.126739	5	0.245273	8	0.447109	16	0.184849	8	0.484389	21	0.056114	3	0.335272	16	0.063826	3	0.034279	2	0	0	0	0	0	0	--	--	--	--	--	--	--	--	--	--	--
NewGene_16339	--	--	0	0	0	0	0	0	0	0	1.10058	14	0	0	0	0	0	0	0.048473	1	0.048985	1	0	0	0	0	0	0	0	0	0	0	0	0	0	0	0	0	--	--	--	--	--	--	--	--	--	--	--
NewGene_16351	--	--	0.203179	10	0	0	0.504667	22	0.280409	12	0	0	0.039449	2	0.045919	2	0	0	0	0	0	0	0	0	0.08434	4	0	0	0.176402	9	0.146011	7	0.084923	4	0	0	0	0	--	--	--	--	--	--	--	--	--	--	--
NewGene_16354	--	--	0.225315	12	0.15254	7	0	0	0.039019	2	0.030258	2	0.134852	7	0	0	0.548284	23	0.084603	5	0.068532	4	0.029684	2	0	0	0.495325	27	0.12487	5	0.236876	12	0.220248	11	2.31469	108	0	0	--	--	--	--	--	--	--	--	--	--	--
NewGene_16356	--	--	0	0	0	0	0	0	0	0	0	0	0.061083	2	0	0	0	0	0	0	0	0	0	0	0	0	0.420995	15	0	0	0.210809	6	0	0	0	0	0	0	--	--	--	--	--	--	--	--	--	--	--
NewGene_16357	--	--	0.250084	22	0.239421	18	0.581042	45	0.741272	58	0.825441	71	0.985649	72	0.463204	35	0.443888	29	0.26294	20	0.132233	13	0.127059	12	0	0	0.197489	21	0.477769	44	0.465585	39	0.169895	15	0.966108	74	0	0	0.0469252	1.30942	normal	0.85867	0.167198	normal	--	--	--	0.278482	-0.708935
NewGene_16359	--	--	0.703154	38	0.351892	17	0.626005	31	0	0	0.366027	20	0.067667	4	0	0	0	0	0.0555	3	0.069407	4	0	0	0.091704	5	0	0	0.021006	2	0	0	0.088469	5	0	0	0	0	--	--	--	--	--	--	--	--	--	--	--
NewGene_16362	--	SMIM24	0.389193	24	0.336797	18	0.437027	25	1.58512	85	1.47824	87	1.37285	71	1.08757	59	1.3233	55	2.58847	125	0.058116	4	0	0	0.080345	5	1.31939	98	0.247414	16	0.204435	12	0.364365	23	1.36524	75	0	0	0.000457632	1.90187	up	0.00811457	1.98771	up	--	--	--	0.151274	-1.08286
NewGene_16383	--	--	0	0	0	0	0	0	0	0	0	0	0	0	0	0	0	0	0.150612	2	0	0	0	0	0	0	0	0	0.318119	4	0	0	0	0	0	0	0	0	--	--	--	--	--	--	--	--	--	--	--
NewGene_16385	--	--	0.586513	31	0	0	1.08296	27	0.76751	22	0.798139	33	0.337384	10	0.327694	9	0	0	0.530657	11	0	0	0	0	0.056565	2	0.078187	3	0.912136	30	0.770247	16	0.499258	29	0.755775	16	0	0	--	--	--	--	--	--	--	--	--	--	--
NewGene_16391	--	--	0	0	0	0	0	0	0	0	0	0	0	0	0	0	0	0	0	0	0	0	0	0	0	0	0	0	0	0	0	0	0	0	0.860541	11	0	0	--	--	--	--	--	--	--	--	--	--	--
NewGene_16396	--	--	0.32445	10	0.825856	22	0	0	0.355011	10	0	0	0	0	0	0	0	0	0.636253	18	0	0	0	0	0	0	0	0	0	0	0	0	0	0	1.48906	41	0	0	--	--	--	--	--	--	--	--	--	--	--
NewGene_16399	--	--	0.119608	4	0	0	0.237469	6	0	0	0.298437	9	0.578489	14	0.608486	15	0	0	0.844511	21	0	0	0	0	0	0	0.121072	5	0	0	0.317873	9	0	0	1.42157	36	0	0	--	--	--	--	--	--	--	--	--	--	--
NewGene_16404	--	--	0	0	0	0	0	0	0	0	0.6254	17	0	0	0.099921	3	0	0	0.226155	6	0	0	0	0	0	0	0	0	0.07417	3	0	0	0	0	0.195648	5	0	0	--	--	--	--	--	--	--	--	--	--	--
NewGene_16410	--	--	0.163216	19	0.59101	58	0.139474	15	0.221348	24	0.111204	13	0.187351	19	0.157311	13	0	0	0	0	0.082556	11	0.111416	14	0.395927	26	0.644704	31	1.143	102	0.647002	57	2.00944	169	1.13638	81	0	0	--	--	--	--	--	--	--	--	--	--	--
NewGene_16417	--	--	0	0	0	0	0	0	0	0	0	0	0	0	0	0	0	0	0	0	0	0	0	0	0	0	0	0	0.234613	4	0.244134	4	0	0	0	0	0	0	--	--	--	--	--	--	--	--	--	--	--
NewGene_16426	--	--	0.440441	4	0	0	0.161658	3	0	0	0.049936	1	0.403674	3	0.146044	2	0.053924	1	0	0	0	0	0	0	0	0	0.59654	12	0.028967	1	0	0	0.12523	2	0.807577	12	0	0	--	--	--	--	--	--	--	--	--	--	--
NewGene_16436	--	--	0.400593	14	0	0	0.233989	8	0.100091	4	0.493596	17	0.505059	15	0.335575	10	0	0	0	0	0.171953	7	0.086038	4	0	0	0.121615	5	0.096687	4	0.072538	3	0.180657	7	0.296009	9	0	0	--	--	--	--	--	--	--	--	--	--	--
NewGene_16439	--	--	0.424642	6	0	0	0	0	0	0	0	0	0	0	0	0	0	0	0	0	0	0	0	0	0	0	0	0	0	0	0	0	0	0	0	0	0	0	--	--	--	--	--	--	--	--	--	--	--
NewGene_16441	--	--	1.27196	44	2.39125	68	0.885448	27	1.14294	36	0.232939	9	0.290946	9	0.199401	7	1.10426	25	1.5944	48	0.145225	6	0.389231	16	0.059117	2	0.575424	24	0.373145	15	0.469777	17	0.21079	8	0.612254	19	0	0	0.135538	-1.40246	normal	0.516605	-0.671435	normal	--	--	--	--	--
NewGene_16443	--	--	0	0	0	0	0.17403	8	1.02336	46	0.696426	35	0.288682	13	0.174987	8	1.19143	45	0.464987	21	0	0	0	0	0	0	0.679624	41	0.253557	14	0	0	0.15243	8	0.43905	20	3.7257	131	--	--	--	--	--	--	--	--	--	--	--
NewGene_16444	--	--	0.702832	32	0	0	0	0	0	0	0	0	0.243437	10	0.063781	3	0	0	0	0	0	0	0	0	0	0	0.127066	8	0	0	0.199379	9	0	0	0.623334	26	0	0	--	--	--	--	--	--	--	--	--	--	--
NewGene_16445	--	--	0.686853	18	0.9806	22	0.598182	15	0.685849	17	0.267992	8	0	0	0.339232	8	0	0	0.222096	6	0	0	0	0	0.077023	2	0.259266	9	0.156396	5	0	0	0.170719	5	0.342785	8	0	0	--	--	--	--	--	--	--	--	--	--	--
NewGene_1647	--	--	0	0	0	0	0	0	0.028852	4	0	0	0	0	0	0	0	0	0	0	0.064538	8	0	0	0.665142	37	0	0	1.42491	170	1.37067	85	1.33789	101	0.172601	18	0	0	--	--	--	--	--	--	--	--	--	--	--
NewGene_16479	--	--	0.052293	3	0.283493	10	0.418708	16	0.107618	4	0.308439	13	0.111884	4	0.444296	16	0.1977	6	0.09394	4	0	0	0.089984	4	0	0	0.413558	21	0.089297	4	0.101977	4	0	0	1.15124	42	6.83835	197	--	--	--	--	--	--	--	--	--	--	--
NewGene_16494	--	--	0.186788	7	0	0	1.20778	40	0.329833	11	0.264633	10	0.203876	7	0.234039	8	0	0	0	0	0	0	0	0	0	0	0.042286	2	0	0	0	0	0.119911	5	0	0	0	0	--	--	--	--	--	--	--	--	--	--	--
NewGene_16502	--	--	0	0	0	0	0.072349	3	0	0	0	0	0.214291	7	0	0	0	0	0	0	0	0	0	0	0.04557	2	0.441093	21	0.119445	5	0	0	0.07073	3	0.413722	15	0	0	--	--	--	--	--	--	--	--	--	--	--
NewGene_16507	--	--	0.031886	1	0	0	0	0	0.406085	11	0	0	0.087964	3	0.74053	19	0	0	0	0	0	0	0	0	0	0	0.075653	3	0	0	0	0	0	0	0	0	0	0	--	--	--	--	--	--	--	--	--	--	--
NewGene_16509	--	--	0	0	1.17838	25	0.304621	7	0	0	0.434148	9	0.295975	6	0.211218	5	0	0	0	0	0	0	0	0	0	0	0	0	0.066106	2	0	0	0.062216	2	0	0	0	0	--	--	--	--	--	--	--	--	--	--	--
NewGene_1651	--	--	0	0	0	0	0	0	0	0	0	0	0	0	0	0	0	0	0	0	0	0	0	0	0	0	0	0	0	0	0.287103	4	0	0	0	0	0	0	--	--	--	--	--	--	--	--	--	--	--
NewGene_16539	--	--	0	0	0	0	0	0	0	0	0.161048	3	0	0	0.127872	2	0	0	0	0	0	0	0	0	0	0	0	0	0	0	0	0	0	0	0.791561	11	0	0	--	--	--	--	--	--	--	--	--	--	--
NewGene_16540	--	--	0.161044	4	0.329101	6	0.314254	6	2.03806	36	0.365326	8	0.092261	2	0.670047	12	1.88056	28	3.39207	58	0	0	0	0	0.149631	3	0.264474	7	0	0	0	0	0	0	0.700811	13	0	0	--	--	--	--	--	--	--	--	--	--	--
NewGene_16542	--	--	0	0	0	0	0	0	0	0	0.420687	8	0	0	0	0	0	0	0	0	0	0	0.095432	2	0	0	0	0	0	0	0	0	0	0	0	0	0	0	--	--	--	--	--	--	--	--	--	--	--
NewGene_16543	--	--	0.947489	12	0	0	3.34749	36	1.26852	14	0	0	1.09683	12	0.494387	6	2.52602	23	0.743585	8	0.113902	2	0	0	0.109445	2	2.32165	34	1.03362	13	0.594297	7	1.02061	13	0.527939	6	0	0	--	--	--	--	--	--	--	--	--	--	--
NewGene_16544	--	--	0	0	0	0	0	0	0	0	0.043677	2	0	0	0	0	0	0	0	0	0	0	0	0	0	0	0	0	0	0	0	0	0.113678	4	0.925271	28	0	0	--	--	--	--	--	--	--	--	--	--	--
NewGene_16545	--	--	0	0	0	0	0	0	0	0	0.081118	1	0	0	0.104269	2	0	0	0	0	0	0	0	0	0	0	0	0	0.243333	3	0.174382	2	0.238732	3	0	0	0	0	--	--	--	--	--	--	--	--	--	--	--
NewGene_16546	--	--	0	0	0	0	0.471938	6	0	0	0.801383	10	0	0	0	0	0	0	0	0	0.152501	2	0	0	0.299754	4	0	0	0.999728	13	0	0	0	0	0	0	0	0	--	--	--	--	--	--	--	--	--	--	--
NewGene_16548	--	--	1.36459	112	2.11745	157	1.39656	106	0.918567	72	0.836525	72	0.658064	47	0.544376	41	1.11122	72	1.76642	135	0.274247	26	0.408036	37	0.486354	41	1.75268	177	1.83832	163	1.15404	93	1.1593	98	2.10642	164	0	0	0.0489299	-0.977116	normal	0.496503	-0.463274	normal	0.45752	-0.43444	normal	0.000459642	1.28469
NewGene_16553	--	--	0	0	0	0	0	0	0	0	0	0	0	0	0	0	0	0	0	0	0	0	0	0	0	0	0.174181	5	0.219551	6	0	0	0.245041	6	0	0	0	0	--	--	--	--	--	--	--	--	--	--	--
NewGene_16575	--	--	1.25765	53	7.21882	262	0.450491	18	0.109743	5	0.168307	8	0.302591	11	0.432598	17	0	0	0.526113	20	0	0	0	0	0.042877	2	0.230763	12	0.125293	6	0.549124	23	0.31393	14	0.729982	28	1.86529	56	--	--	--	--	--	--	--	--	--	--	--
NewGene_16577	--	--	0.294951	3	0	0	0.18573	2	0	0	0	0	0	0	0	0	0	0	0	0	0	0	0	0	0	0	0.160412	2	0	0	0	0	0.308087	4	0	0	0	0	--	--	--	--	--	--	--	--	--	--	--
NewGene_16586	--	--	0	0	0	0	0.288583	5	1.00556	16	0.275674	5	1.0055	15	0.114208	2	0	0	0	0	0	0	0	0	0	0	0	0	0.14797	3	0	0	0	0	0	0	0	0	--	--	--	--	--	--	--	--	--	--	--
NewGene_16596	--	--	0.707657	9	0	0	0	0	0	0	0	0	0	0	0	0	0	0	0	0	0	0	0	0	0	0	0	0	0	0	0	0	0	0	0	0	0	0	--	--	--	--	--	--	--	--	--	--	--
NewGene_16605	--	--	17.3819	363	19.1531	346	13.2223	254	8.53559	164	6.46184	138	9.60591	174	5.52142	104	6.91583	110	8.35383	156	3.84332	87	3.27587	76	1.39075	30	9.1543	235	4.9852	112	2.45568	51	2.33762	50	8.77424	167	19.8384	297	0.0101287	-0.976015	normal	0.00709932	-1.23293	down	0.10632	-0.878421	normal	0.515257	-0.307911
NewGene_16614	--	--	0.647466	34	0.215841	10	0	0	0.12478	6	0	0	0.072212	4	0.04241	2	0	0	0.205864	10	0	0	0	0	0	0	0.243703	16	0.077812	5	0	0	0.06897	4	0.041888	2	0	0	--	--	--	--	--	--	--	--	--	--	--
NewGene_16618	--	--	0.466789	17	1.58859	49	0.441875	15	0.198886	7	0.287741	11	0.248595	8	0.059241	2	0	0	0.769885	25	0.067226	3	0	0	0.060058	3	0.340669	15	0.228584	9	0.146595	6	0.440462	16	0	0	0	0	--	--	--	--	--	--	--	--	--	--	--
NewGene_16623	--	--	0	0	1.34309	14	0	0	0	0	0	0	0	0	0	0	0	0	0	0	0	0	0	0	0	0	0	0	0	0	0	0	0	0	0	0	0	0	--	--	--	--	--	--	--	--	--	--	--
NewGene_16627	--	--	0	0	0	0	0	0	0.230342	4	0	0	0	0	0.101404	2	0	0	0	0	0	0	0	0	0	0	0	0	0	0	0	0	0	0	0	0	0	0	--	--	--	--	--	--	--	--	--	--	--
NewGene_16640	--	--	0	0	0	0	0	0	0	0	0	0	0.155914	6	0.075738	3	0.816506	26	0	0	0	0	0	0	0.031891	2	0.025967	2	0	0	0	0	0	0	0.852146	33	0	0	--	--	--	--	--	--	--	--	--	--	--
NewGene_16646	--	--	0	0	0	0	0.048739	4	0.056056	5	0	0	0	0	0.057348	5	0.140127	9	0.088725	7	0.753067	64	0.603374	52	1.13389	88	0.020912	2	0.131685	12	0.361713	28	0.345612	28	0	0	0	0	--	--	--	--	--	--	7.16556e-12	7.15842	up	--	--
NewGene_16649	--	--	0	0	0	0	0	0	0	0	0.055967	3	0	0	0	0	0	0	0	0	0.296202	12	0.251849	10	0	0	0	0	0	0	0.086608	3	0.14872	6	0	0	0	0	--	--	--	--	--	--	--	--	--	--	--
NewGene_16662	--	--	0.217936	19	1.57132	116	1.15567	63	0.435917	35	0.452038	40	0.282657	20	0.493742	38	0.101609	7	0.177559	14	0	0	0	0	0.034803	3	0.242675	26	0.078472	8	0.132645	12	0.022239	2	0.050379	4	0	0	0.198484	-1.11989	normal	0.106327	-1.71854	normal	--	--	--	--	--
NewGene_16663	--	--	0.843702	60	1.68863	103	2.38156	154	0.651543	42	0.618611	45	0.420041	26	1.46136	93	1.62038	86	0.301816	19	0.048817	4	0.044861	4	0	0	0.228266	20	0.072412	6	0.02908	2	0.042126	4	0.484952	31	0	0	0.0161857	-1.47855	normal	0.539004	-0.50437	normal	0.000153906	-3.8524	down	--	--
NewGene_16684	--	--	0	0	0	0	0	0	0	0	0.061153	1	0	0	0	0	0	0	0	0	0	0	0	0	0	0	0	0	0	0	0	0	0	0	0	0	7.24249	66	--	--	--	--	--	--	--	--	--	--	--
NewGene_16690	--	--	0	0	0	0	0.352456	9	0	0	0	0	0	0	0	0	0	0	0	0	0.181597	4	0	0	0	0	0.193204	6	0.148949	5	1.04926	26	0	0	0	0	0	0	--	--	--	--	--	--	--	--	--	--	--
NewGene_16696	--	--	0.063351	1	0	0	0.576103	8	0	0	0	0	0	0	0	0	0	0	0	0	0	0	0	0	0	0	0	0	0	0	0.064653	1	0.124	2	0	0	0	0	--	--	--	--	--	--	--	--	--	--	--
NewGene_16702	--	--	0.138336	4	0	0	0	0	0.445857	10	0.300859	7	0.119545	3	0	0	0.483294	9	0.539435	11	0	0	0	0	0	0	0.708199	20	0.140234	4	0	0	0.185456	5	0.226226	5	0	0	--	--	--	--	--	--	--	--	--	--	--
NewGene_1671	--	--	0	0	0.681666	17	0.212755	6	0	0	0	0	0	0	0	0	0	0	0	0	0	0	0	0	0	0	0	0	0.464699	14	0.974895	27	0	0	0	0	0	0	--	--	--	--	--	--	--	--	--	--	--
NewGene_16712	--	--	0	0	0	0	0	0	0	0	0	0	0	0	0	0	0	0	0	0	0	0	0	0	0	0	0	0	0	0	0.174382	2	0	0	0	0	0	0	--	--	--	--	--	--	--	--	--	--	--
NewGene_16717	--	--	0.180792	6	0	0	0.205345	7	0	0	1.00807	22	0	0	0.081639	3	0	0	0	0	0	0	0	0	0	0	0.094663	6	11.7762	361	6.72327	175	4.52646	137	0	0	0	0	--	--	--	--	--	--	--	--	--	--	--
NewGene_1672	--	--	0	0	0	0	0	0	0	0	0	0	0	0	0	0	0	0	0.365794	6	0	0	0	0	0	0	0	0	0	0	0	0	0	0	1.18772	18	3.18684	38	--	--	--	--	--	--	--	--	--	--	--
NewGene_16727	--	--	0	0	0	0	0.732166	12	0	0	0.253716	5	0.118134	2	0	0	0	0	0	0	0	0	0	0	0	0	0	0	0	0	0	0	0	0	0	0	0	0	--	--	--	--	--	--	--	--	--	--	--
NewGene_1673	--	--	0.192965	10	0.153473	7	0	0	1.132	56	1.02701	48	0.138857	5	1.32305	54	7.53816	217	3.53778	139	0	0	0	0	0.391447	15	0.959374	44	0.444357	18	0.710997	26	0.319316	13	0.82811	36	4.02848	125	--	--	--	9.21623e-06	4.79941	up	--	--	--	--	--
NewGene_1674	--	--	0	0	0	0	0	0	0	0	0	0	0	0	0	0	0	0	0.497852	5	0	0	0	0	0	0	0	0	0.177555	2	0.444065	5	0	0	0	0	0	0	--	--	--	--	--	--	--	--	--	--	--
NewGene_16759	--	--	0	0	0	0	0	0	0	0	0	0	0	0	0	0	0	0	0	0	0.380309	10	0	0	0	0	0	0	0	0	0	0	0	0	0	0	0	0	--	--	--	--	--	--	--	--	--	--	--
NewGene_16781	--	--	0	0	0	0	0	0	0.816726	21	1.91508	53	0.146275	4	0.742807	18	1.53546	32	1.75197	37	0	0	0	0	0	0	0.27594	10	0.135641	4	0	0	0	0	1.45914	35	0	0	--	--	--	--	--	--	--	--	--	--	--
NewGene_16785	--	--	0	0	0	0	0	0	0	0	0	0	0	0	0	0	1.11569	19	0.130451	3	0	0	0	0	0	0	0	0	0	0	0	0	0	0	0.663097	14	0	0	--	--	--	--	--	--	--	--	--	--	--
NewGene_16793	--	--	0.891009	22	0	0	0.647154	15	0.796003	19	0.178123	5	0.474363	10	0	0	0.219466	3	0.112549	3	0	0	0	0	0.195172	5	0.13373	5	0.188306	6	0.1824	5	0.273452	7	0.638517	15	0	0	--	--	--	--	--	--	--	--	--	--	--
NewGene_16801	--	--	0.376318	32	0.931252	39	0.869618	68	0.860234	63	0.102489	9	0.024216	2	0.32172	22	0.345127	23	0.489971	37	6.19703	481	5.48684	447	3.31747	239	0.609225	50	20.5508	1683	13.7148	1043	7.31183	554	3.30307	192	1.95948	120	0.431499	-0.939145	normal	0.474972	-0.603695	normal	1.39548e-21	4.53729	up	1.44066e-05	5.60957
NewGene_16803	--	--	0	0	0	0	0	0	0	0	0	0	0	0	0	0	0	0	0	0	0	0	0	0	0	0	0	0	0.396547	7	0	0	0	0	0	0	0	0	--	--	--	--	--	--	--	--	--	--	--
NewGene_16805	--	--	0	0	0.560676	26	0	0	0.315425	13	0	0	0.080745	3	0.443633	10	0	0	0.046451	2	0.169338	8	0.11364	10	0.273887	12	0.733503	54	13.2037	711	8.78478	354	3.12604	160	3.22022	104	0	0	--	--	--	--	--	--	--	--	--	2.75202e-07	6.42702
NewGene_16818	--	--	0.041709	3	0	0	0	0	0.173322	8	0.951046	47	0.321115	14	0.090984	4	0.165597	7	0.302914	13	0	0	0	0	0	0	1.71603	101	0	0	0.286498	13	0.041161	3	4.7489	179	0	0	--	--	--	--	--	--	--	--	--	--	--
NewGene_16830	--	--	0	0	0	0	0	0	0	0	0	0	0	0	0	0	0	0	0	0	0.116093	2	0	0	0	0	0.139392	2	0	0	0	0	0	0	0	0	0	0	--	--	--	--	--	--	--	--	--	--	--
NewGene_16834	--	--	0	0	0	0	0	0	0	0	0	0	0	0	0	0	0	0	0	0	0	0	0	0	0	0	0.408642	6	0	0	0	0	0	0	0	0	0	0	--	--	--	--	--	--	--	--	--	--	--
NewGene_16837	--	--	1.38561	109	1.35873	92	2.26653	160	4.01862	274	2.07837	150	1.65293	83	2.92083	158	1.35871	73	1.60387	86	0.18328	17	0.472306	36	0.382853	33	2.79622	250	2.44421	172	3.10658	170	0.781962	65	2.70696	192	9.45396	532	0.355367	0.50329	normal	0.941369	-0.0423357	normal	0.334376	-0.587435	normal	0.461369	0.379357
NewGene_1684	--	--	1.95321	45	0	0	0.812185	23	0.461813	13	0.988473	31	0.337701	9	0.638767	13	5.65012	95	4.53864	98	4.3498	117	2.07665	51	3.27962	81	3.90632	108	2.70778	90	2.30304	69	5.12265	125	11.586	234	0	0	--	--	--	0.173936	1.89238	normal	0.000617663	3.4232	up	4.88766e-05	2.48247
NewGene_1685	--	--	0.246582	17	0.685508	28	0	0	0.517848	29	0.715472	20	0.144649	8	0.40706	22	0.800813	29	2.80295	102	0	0	0	0	0.056505	4	0.347492	27	1.76301	106	2.29488	113	0.848204	40	0.208843	12	2.9385	125	--	--	--	--	--	--	--	--	--	--	--
NewGene_16854	--	--	0.183002	7	0.175063	6	0.247136	8	0	0	0.34773	12	1.27829	37	0	0	0.38882	10	0	0	0.019824	1	0	0	0.065194	3	0	0	0.057587	3	0.215592	8	0.04725	2	0.087611	3	0	0	--	--	--	--	--	--	--	--	--	--	--
NewGene_16857	--	--	0	0	0	0	0	0	0	0	0.610663	10	0.470856	6	0.354356	5	0	0	0	0	0	0	0	0	0	0	0	0	0	0	0	0	0	0	0	0	0	0	--	--	--	--	--	--	--	--	--	--	--
NewGene_16858	--	--	0.973513	38	0.78152	15	0.034009	3	0.148265	4	0.512281	18	1.20293	33	0.188385	6	0	0	0.590492	20	0.457019	24	0.563521	30	0.379699	17	0.911432	79	1.06605	44	0	0	0.935651	22	0.995276	19	0	0	--	--	--	--	--	--	--	--	--	0.528862	0.950843
NewGene_1686	--	--	0	0	0	0	0	0	0.322746	5	0	0	0	0	0	0	0	0	0	0	0	0	0	0	0	0	0	0	0	0	0.219095	4	0	0	0	0	0	0	--	--	--	--	--	--	--	--	--	--	--
NewGene_1687	--	--	0	0	0	0	0	0	0	0	0.507657	9	0	0	0	0	0	0	0	0	0	0	0	0	0	0	0	0	0	0	0	0	0	0	0	0	0	0	--	--	--	--	--	--	--	--	--	--	--
NewGene_16876	--	--	0.645165	26	0.275451	11	0.786303	30	0.2734	11	0.321943	13	0.747107	27	0.771529	27	0	0	0.259522	10	0.043435	2	0	0	0	0	0.211704	11	0.084277	4	0.099734	4	0.182703	7	0.422321	13	0	0	--	--	--	--	--	--	--	--	--	--	--
NewGene_16884	--	--	0.138009	3	0	0	0	0	0.107423	2	0	0	0.189926	4	0	0	0	0	0	0	0	0	0	0	0	0	0	0	0	0	0	0	0	0	0	0	0	0	--	--	--	--	--	--	--	--	--	--	--
NewGene_16894	--	--	0.170868	2	0	0	0	0	0	0	0	0	0	0	0	0	0	0	0	0	0	0	0	0	0	0	0	0	0	0	0	0	0	0	0	0	0	0	--	--	--	--	--	--	--	--	--	--	--
NewGene_16896	--	--	0.575075	32	0	0	0.480564	24	0.319122	16	0.137145	8	0.372671	18	0.311339	16	0	0	0.082958	4	0	0	0.054732	4	0	0	0.473471	32	0.141016	9	0	0	0.036384	2	0.22417	11	0	0	--	--	--	--	--	--	--	--	--	--	--
NewGene_16904	--	--	0.194257	4	0.897547	16	0	0	0	0	0	0	0.322465	6	0	0	0	0	0	0	0	0	0	0	0	0	0.467733	12	0.12761	3	0.134267	3	0	0	0	0	0	0	--	--	--	--	--	--	--	--	--	--	--
NewGene_16906	--	--	0.053738	2	0	0	0	0	0.072328	2	0	0	0	0	0	0	0	0	0.202231	7	0	0	0	0	0.227126	9	0.096332	4	0.044598	2	0.189254	7	0.500311	20	0	0	0	0	--	--	--	--	--	--	--	--	--	--	--
NewGene_16910	--	--	0	0	0	0	0	0	0	0	0	0	0	0	0.239013	3	0	0	0	0	0	0	0	0	0	0	0.302455	5	0	0	0	0	0.07944	1	0	0	0	0	--	--	--	--	--	--	--	--	--	--	--
NewGene_16913	--	--	0	0	0	0	0	0	0.339488	8	0.312112	8	0	0	0	0	0	0	0.594333	13	0	0	0	0	0	0	0	0	0	0	0	0	0.058193	2	0	0	0	0	--	--	--	--	--	--	--	--	--	--	--
NewGene_1694	--	--	0	0	0	0	0	0	0	0	0.348123	4	0	0	0	0	0	0	0	0	0	0	0	0	0	0	0	0	0	0	0.038958	1	0	0	0	0	0	0	--	--	--	--	--	--	--	--	--	--	--
NewGene_16941	--	--	0.177671	10	2.93103	129	0	0	0	0	0.182022	10	0.599364	27	0	0	0.517021	20	0.272853	13	0	0	0	0	0	0	0	0	0.128977	8	0.65827	33	0	0	0	0	0	0	--	--	--	--	--	--	--	--	--	--	--
NewGene_16954	--	--	0	0	0	0	0	0	0	0	0	0	0.042653	2	0	0	0	0	0	0	0	0	0	0	0	0	0	0	2.50046	233	2.15787	155	1.89238	196	0	0	0	0	--	--	--	--	--	--	--	--	--	--	--
NewGene_16955	--	--	0	0	0	0	0	0	0	0	0	0	0	0	0	0	0	0	0	0	0	0	0	0	0	0	0	0	0	0	0.373623	7	0.266189	6	0	0	0	0	--	--	--	--	--	--	--	--	--	--	--
NewGene_16958	--	--	0	0	0	0	0	0	0	0	0	0	0	0	0	0	0	0	0	0	0	0	0	0	0	0	0	0	0	0	0	0	0.505796	13	0	0	0	0	--	--	--	--	--	--	--	--	--	--	--
NewGene_16968	--	--	0	0	0	0	0	0	0	0	0.169033	3	0	0	0	0	0	0	1.93852	30	0	0	0	0	0	0	0.232425	5	0	0	0	0	0.147976	3	0.505666	8	0	0	--	--	--	--	--	--	--	--	--	--	--
NewGene_1697	--	--	0	0	0	0	0	0	0	0	0	0	0	0	0.344759	4	0	0	0	0	0	0	0	0	0	0	0.494043	8	0	0	0	0	0	0	0	0	0	0	--	--	--	--	--	--	--	--	--	--	--
NewGene_16984	--	--	1.07615	28	1.08089	24	0.183135	5	0.885604	21	0.588946	16	0.108179	3	0.172744	4	1.46248	28	0.44511	10	0.950673	26	0.889499	25	0	0	0.359736	12	2.12638	58	2.22905	55	0.974123	25	2.93857	67	0	0	--	--	--	--	--	--	--	--	--	--	--
NewGene_17011	--	--	0	0	0	0	0	0	0	0	0.040951	3	0	0	0	0	0	0	0.098416	5	0	0	0	0	0.032862	2	0.145588	10	0	0	0.429624	23	0.127998	6	0	0	0	0	--	--	--	--	--	--	--	--	--	--	--
NewGene_17014	--	--	0	0	0	0	0	0	0	0	0	0	0	0	0	0	0	0	0	0	0.168537	6	0	0	0.139511	5	0	0	0	0	0	0	0	0	0	0	0	0	--	--	--	--	--	--	--	--	--	--	--
NewGene_1702	--	--	0	0	0	0	0	0	0	0	0	0	0	0	0	0	0	0	0	0	0.225485	4	0.368266	8	0	0	0.224826	4	0	0	0	0	0	0	0	0	0	0	--	--	--	--	--	--	--	--	--	--	--
NewGene_17025	--	--	0	0	0	0	0	0	0	0	0	0	0	0	0	0	0	0	0	0	0	0	0	0	0	0	0	0	0	0	0	0	0.268397	7	0	0	0	0	--	--	--	--	--	--	--	--	--	--	--
NewGene_1703	--	--	0	0	0	0	0	0	0	0	0	0	0	0	0	0	0	0	0	0	0	0	0.131204	3	0	0	0.036943	1	0	0	0	0	0.266883	4	0	0	0	0	--	--	--	--	--	--	--	--	--	--	--
NewGene_17038	--	--	0	0	0	0	0.308008	4	0	0	0	0	0	0	0	0	0.442607	4	0	0	0	0	0	0	0	0	0	0	0.1217	2	0	0	0.147436	2	0	0	0	0	--	--	--	--	--	--	--	--	--	--	--
NewGene_17044	--	--	0	0	0	0	0	0	0	0	0.161587	5	0.19029	3	0	0	0	0	0	0	0	0	0	0	0	0	0.103734	4	0	0	0.375275	7	0.286431	8	0	0	0	0	--	--	--	--	--	--	--	--	--	--	--
NewGene_17050	--	--	0.021757	2	0.096078	8	0.144895	13	0.021418	2	0.020976	2	0	0	0	0	0	0	0.024448	2	0	0	0	0	0.021479	2	0.168147	19	1.97508	196	0.62129	56	0.912828	86	0.417656	35	0	0	--	--	--	--	--	--	--	--	--	--	--
NewGene_17055	--	--	0	0	0	0	0	0	0	0	0	0	0	0	0	0	0	0	0	0	0	0	0	0	0	0	0	0	0.443094	6	0	0	0	0	0	0	8.38301	72	--	--	--	--	--	--	--	--	--	--	--
NewGene_1706	--	--	0	0	1.93244	14	0	0	0	0	0	0	0	0	0	0	0	0	0	0	0	0	0	0	0	0	0	0	0	0	0	0	0	0	0	0	0	0	--	--	--	--	--	--	--	--	--	--	--
NewGene_17061	--	--	0.073138	13	0.165887	24	0.199961	31	0.012965	2	0.227336	39	0.013828	3	0.088015	14	0.013166	2	0	0	0.153521	28	0.097618	19	0.861239	147	0.110631	23	0.095458	18	0.048611	8	0.06542	12	0.051002	8	0	0	--	--	--	--	--	--	--	--	--	--	--
NewGene_17064	--	--	0	0	0	0	0	0	0.342525	20	1.59205	99	0.549506	29	0.404918	22	0.950716	44	1.77819	96	0.030478	3	0	0	0	0	0.368869	28	0	0	0	0	0.111551	7	0.591348	33	0	0	--	--	--	--	--	--	--	--	--	--	--
NewGene_17071	--	--	0.833317	94	1.8319	178	0.743374	77	1.20676	124	0.756937	87	0.875213	37	0.638868	65	2.69821	229	1.2499	124	0.104417	13	0.048755	7	0.297558	34	0.636473	88	0.413477	50	0.328219	37	0.757414	87	0.136076	14	3.06272	246	0.414104	-0.544281	normal	0.558255	0.432995	normal	0.100006	-1.33597	normal	0.460987	-0.419207
NewGene_17072	--	--	0	0	1.10554	22	0	0	0.869932	38	0.441125	10	0.373498	8	0	0	0	0	0	0	0	0	0	0	0	0	0	0	0	0	0	0	0.387318	9	0	0	0	0	--	--	--	--	--	--	--	--	--	--	--
NewGene_17076	--	--	1.17749	76	0.329962	20	0.53908	34	0.31466	20	1.11507	64	1.17428	67	0.97197	60	0	0	0	0	0.211846	15	0.154385	12	0.099911	7	6.33568	478	4.32878	290	1.68116	97	1.27977	79	0.06275	4	5.41716	251	0.691956	0.33362	normal	0.592901	-1.01471	normal	--	--	--	0.000156705	2.46034
NewGene_17077	--	--	0	0	0	0	0	0	0.448325	5	0	0	0	0	0	0	0.860619	8	0	0	0	0	0	0	0	0	0	0	0.251716	4	0	0	0	0	0	0	0	0	--	--	--	--	--	--	--	--	--	--	--
NewGene_17081	--	--	0	0	0	0	0	0	0	0	0.041228	1	0	0	0	0	0	0	0	0	0	0	0	0	0	0	0	0	0	0	0	0	0	0	0	0	0	0	--	--	--	--	--	--	--	--	--	--	--
NewGene_17083	--	EPB41L4A	4.21431	819	5.688	814	5.9274	947	6.93069	1166	3.65047	596	4.76015	675	4.05933	628	4.30377	572	12.9092	1804	0.982869	222	1.25249	279	0.792123	154	3.48585	679	1.83637	315	1.59913	329	1.38316	287	4.39937	616	5.09185	637	0.871777	-0.0550601	normal	0.475488	0.351414	normal	0.178033	-0.516789	normal	0.045243	-0.810172
NewGene_17084	--	--	0.374136	8	0	0	0.321784	6	0.165387	3	0.125729	3	0	0	0.592388	11	0.808839	12	0.650719	12	0.067034	2	0	0	0.303019	6	0	0	0	0	0.148276	3	0.095131	2	0.598234	11	0	0	--	--	--	--	--	--	--	--	--	--	--
NewGene_17085	--	--	0.165019	9	0	0	0.045538	3	0.141799	7	0.054804	3	0	0	0.011632	1	0.032822	2	0.056459	3	0	0	0	0	0.030851	2	0	0	0	0	0	0	0	0	0	0	0	0	--	--	--	--	--	--	--	--	--	--	--
NewGene_17086	--	--	1.04595	35	1.0915	34	1.09761	38	0	0	0.177724	8	0.106704	4	0	0	0.152066	5	8.96329	230	0	0	0.312533	12	0.109846	5	0	0	0.060858	3	0.199486	8	0.153956	6	0	0	0	0	--	--	--	0.43818	1.23234	normal	--	--	--	--	--
NewGene_17098	--	--	0	0	0	0	0	0	0	0	0	0	0	0	0	0	0	0	1.59124	30	0	0	0	0	0	0	0	0	0	0	0	0	0	0	0	0	0	0	--	--	--	--	--	--	--	--	--	--	--
NewGene_17115	--	--	0	0	0	0	0	0	0	0	0	0	0	0	0	0	0	0	0	0	0	0	1.13475	26	0.173824	4	0	0	1.33664	25	0.262636	5	0.867189	17	0	0	0	0	--	--	--	--	--	--	--	--	--	--	--
NewGene_17117	--	--	0.095035	2	0	0	0	0	0	0	0	0	0	0	0	0	0	0	0	0	0	0	0.133956	4	0.305875	7	0	0	0.0612	2	0	0	0	0	0	0	0	0	--	--	--	--	--	--	--	--	--	--	--
NewGene_17127	--	CRTC2	0	0	0.117316	2	0	0	0.445091	8	0.31267	6	0.058673	1	0.399277	7	0	0	0	0	0	0	0	0	0	0	0	0	0.4453	9	0	0	0	0	1.1925	21	0	0	--	--	--	--	--	--	--	--	--	--	--
NewGene_17130	--	--	0.365051	15	0.05072	2	0.404588	15	1.24732	46	1.09284	45	0.918799	32	0.667279	24	1.35878	42	0.753952	27	0.055477	3	0.090739	5	0	0	0.658514	33	0.392843	17	0.107076	5	0.350776	15	0.601294	22	0	0	0.0328807	2.02679	normal	--	--	--	--	--	--	0.0846287	-1.19506
NewGene_17135	--	--	0	0	0	0	0	0	0	0	0	0	0	0	0	0	0	0	0	0	0	0	0	0	0.024974	1	0.690145	24	0.230307	8	0	0	0	0	0	0	0	0	--	--	--	--	--	--	--	--	--	--	--
NewGene_17138	--	--	0.174543	3	0	0	0	0	0	0	0	0	0	0	0	0	0	0	0	0	0	0	0	0	0	0	0.408435	8	0	0	0	0	0	0	0	0	0	0	--	--	--	--	--	--	--	--	--	--	--
NewGene_17139	--	--	19.8778	1919	11.1432	929	14.6073	1298	17.5475	1555	12.6624	1247	15.683	1307	16.4539	1425	14.1842	1035	9.34637	803	2.04302	214	2.80081	299	1.59026	156	9.94808	1178	8.91473	925	8.26198	782	3.65673	359	9.08473	797	8.14925	564	0.860467	0.0534323	normal	0.672099	-0.163472	normal	0.00573939	-1.13194	down	0.136626	-0.388784
NewGene_17151	--	--	0	0	0.7084	11	0	0	0	0	0.395901	7	0.081221	2	0	0	0	0	0	0	0	0	0	0	0	0	0	0	0.321495	6	0	0	0.269459	5	0	0	0	0	--	--	--	--	--	--	--	--	--	--	--
NewGene_17166	--	--	0.705781	10	0	0	0	0	0	0	0.113342	2	0	0	0.626871	8	0	0	0	0	0	0	0	0	0	0	0	0	0	0	0	0	0	0	0	0	0	0	--	--	--	--	--	--	--	--	--	--	--
NewGene_1717	--	--	0	0	0	0	0	0	0	0	0	0	0	0	0	0	0	0	0	0	0	0	0	0	0	0	0	0	0.330978	8	0	0	0	0	0	0	0	0	--	--	--	--	--	--	--	--	--	--	--
NewGene_17201	--	--	0.284779	3	0	0	0	0	0	0	0	0	0	0	0	0	0	0	0	0	0	0	0	0	0	0	0	0	0	0	0	0	0	0	0	0	0	0	--	--	--	--	--	--	--	--	--	--	--
NewGene_17207	--	--	0	0	0	0	0	0	0	0	0	0	0	0	0	0	0	0	0	0	0	0	0	0	0	0	0.218779	4	0	0	0	0	0	0	0	0	0	0	--	--	--	--	--	--	--	--	--	--	--
NewGene_17212	--	--	0	0	0	0	0	0	0	0	0	0	0	0	0	0	0	0	0	0	0	0	0	0	0	0	0	0	0	0	0	0	0.168412	2	0	0	0	0	--	--	--	--	--	--	--	--	--	--	--
NewGene_17215	--	--	1.40044	169	1.0632	111	0.66679	74	0.9266	103	0.736176	91	1.42167	149	0.771705	84	0.489721	45	0.809479	87	0	0	0.014984	2	0	0	0.357703	53	0.103793	14	0.262052	31	0.085977	11	0.320048	36	0.735454	64	0.96084	0.0268454	normal	0.357992	-0.576552	normal	5.21764e-06	-5.99543	down	0.00560504	-1.74118
NewGene_17236	--	--	0.835616	50	0.173718	9	0.689786	38	0.331469	19	0.37034	23	1.05115	54	1.60693	86	0.779888	36	0	0	0.177017	12	0.137524	10	0.651812	40	0.520435	38	0.535834	35	0.073803	5	0.682489	42	0.56962	31	0	0	0.882515	0.141124	normal	0.723123	0.531017	normal	0.370937	0.867645	normal	--	--
NewGene_17237	--	--	0.761339	44	0.804043	41	0.366018	16	0.810641	43	0.893381	49	0.473453	24	1.152	53	2.79835	81	0.738648	38	0.031236	2	0.059071	4	0.051323	4	0.491868	26	0.18344	12	0.279843	16	0.034161	3	0.615847	26	0	0	0.799309	0.195723	normal	0.269483	0.947044	normal	--	--	--	--	--
NewGene_17250	--	--	0.62404	6	0	0	0	0	0.160294	2	0	0	0	0	0	0	0	0	0	0	0	0	0.619619	7	0	0	0	0	0	0	0	0	0	0	0	0	0	0	--	--	--	--	--	--	--	--	--	--	--
NewGene_17253	--	--	0	0	1.78682	34	0.232578	5	0.345751	7	0.355733	8	0	0	0.379961	8	0	0	0.481537	10	0	0	0	0	0	0	0	0	0	0	0	0	0.071402	2	0.417352	9	0	0	--	--	--	--	--	--	--	--	--	--	--
NewGene_17263	--	--	0.424573	10	0.963284	12	0	0	0.340583	5	0	0	0	0	0	0	0	0	0	0	0	0	0	0	0	0	0	0	0.151485	3	0	0	0	0	0	0	0	0	--	--	--	--	--	--	--	--	--	--	--
NewGene_17271	--	--	0	0	0	0	0	0	0	0	0	0	0	0	0	0	0	0	0	0	0	0	0	0	0.075297	2	0	0	0.611179	12	0	0	0	0	0	0	0	0	--	--	--	--	--	--	--	--	--	--	--
NewGene_17276	--	--	0	0	0.915578	12	0	0	0.664861	10	0	0	0	0	0	0	0	0	0	0	0	0	0	0	0	0	0	0	0	0	0	0	0	0	0	0	0	0	--	--	--	--	--	--	--	--	--	--	--
NewGene_17278	--	--	0	0	0	0	0	0	0	0	0	0	0	0	0	0	0	0	0	0	0	0	0	0	0	0	0	0	0	0	0	0	0.356445	3	0	0	0	0	--	--	--	--	--	--	--	--	--	--	--
NewGene_17282	--	--	0	0	0	0	0	0	0	0	0	0	0	0	0	0	0	0	0	0	0	0	0	0	0	0	0	0	0	0	0	0	0.206261	4	0	0	0	0	--	--	--	--	--	--	--	--	--	--	--
NewGene_17283	--	--	0	0	0	0	0	0	0	0	0	0	0	0	0	0	0	0	0	0	0	0	0.142605	3	0.149067	4	0	0	0.231288	4	1.25513	22	0.16678	4	0	0	0	0	--	--	--	--	--	--	--	--	--	--	--
NewGene_17284	--	--	0	0	0	0	0	0	0	0	0	0	0	0	0	0	0	0	0	0	0	0	0	0	0	0	0	0	0	0	0	0	0.168412	2	0	0	0	0	--	--	--	--	--	--	--	--	--	--	--
NewGene_17285	--	--	0.560215	16	0	0	0	0	0	0	0	0	0	0	0	0	0	0	0	0	0	0	0	0	0	0	0	0	0	0	0	0	0	0	0	0	0	0	--	--	--	--	--	--	--	--	--	--	--
NewGene_17286	--	--	1.1532	86	1.81567	117	0.997922	69	0	0	0	0	0.151589	10	0	0	0	0	0	0	0	0	0	0	0	0	0	0	0	0	0	0	0	0	0	0	0	0	0.00103805	-4.62415	down	1.08685e-08	-8.81558	down	4.99601e-07	-7.53835	down	--	--
NewGene_17294	--	--	0.209381	9	0.360678	13	0	0	0.097865	4	0	0	0	0	0	0	0	0	0	0	0	0	0.496884	22	0.17416	7	0.048293	3	0	0	0.160307	7	0.039782	2	0.08185	3	0	0	--	--	--	--	--	--	--	--	--	--	--
NewGene_17306	--	--	0	0	0	0	0	0	0	0	0	0	0	0	0	0	0.294315	4	0.358172	6	0	0	0	0	0	0	0	0	0	0	0	0	0	0	0.501992	9	0	0	--	--	--	--	--	--	--	--	--	--	--
NewGene_17310	--	--	0	0	0	0	0	0	0	0	0	0	0	0	0	0	0	0	0	0	0	0	0	0	0	0	0	0	0	0	0	0	0.168412	2	0	0	0	0	--	--	--	--	--	--	--	--	--	--	--
NewGene_17313	--	--	0	0	0.315549	6	0.533226	10	0.734662	14	1.82702	35	0.299672	6	0.548223	9	5.41954	74	7.46255	118	0	0	0	0	0	0	0.037939	1	0	0	0	0	0.165356	4	2.39392	43	0	0	--	--	--	--	--	--	--	--	--	--	--
NewGene_17332	--	--	0	0	0	0	0	0	0	0	0	0	0	0	0	0	0	0	0	0	20.8143	659	24.8266	800	4.627	137	0.054043	2	6.15654	194	6.7342	193	2.14433	64	2.24466	60	0	0	--	--	--	--	--	--	9.41761e-22	12.9724	up	--	--
NewGene_17335	--	--	0	0	0	0	0	0	0	0	0	0	0	0	0	0	0	0	0	0	0	0	0.577357	24	0.19459	8	0	0	0.296421	12	0.508909	19	0.491488	19	0.183699	7	0	0	--	--	--	--	--	--	--	--	--	--	--
NewGene_17340	--	--	0.03269	2	0	0	0	0	0	0	0	0	0	0	0	0	0	0	0	0	0.805668	39	0	0	0.23203	11	0	0	0.133137	7	0.045256	2	0.071174	4	0	0	0	0	--	--	--	--	--	--	--	--	--	--	--
NewGene_17351	--	--	0	0	0	0	0	0	0	0	0	0	0	0	0.34404	4	0	0	0	0	0	0	0	0	0	0	0	0	0	0	0	0	0	0	0	0	0	0	--	--	--	--	--	--	--	--	--	--	--
NewGene_17353	--	--	0	0	0	0	0	0	0	0	0	0	0	0	0	0	0	0	0	0	0.292886	4	0	0	0	0	0	0	0.122126	2	0	0	0	0	0	0	0	0	--	--	--	--	--	--	--	--	--	--	--
NewGene_17367	--	--	0	0	0	0	0	0	0	0	0	0	0	0	0	0	0	0	0	0	0	0	0.208568	3	0	0	0	0	0	0	0	0	0	0	0	0	0	0	--	--	--	--	--	--	--	--	--	--	--
NewGene_1738	--	LOC114211512	3.05323	184	6.46039	336	3.95059	219	4.85375	268	2.00195	123	2.21975	116	2.74044	148	4.78516	218	3.44896	185	0.085128	6	0.30418	21	0.080783	5	0.852727	63	1.20652	78	0.774363	46	0.517476	32	3.98889	218	2.28926	99	0.286488	-0.5641	normal	0.59694	-0.279211	normal	3.04946e-05	-3.09792	down	0.0144719	-1.2905
NewGene_17386	--	--	0	0	0	0	0	0	0	0	0	0	0	0	0	0	0	0	0	0	0	0	0.154905	2	0	0	0	0	0	0	0	0	0	0	0	0	0	0	--	--	--	--	--	--	--	--	--	--	--
NewGene_17389	--	LOC102973496	0	0	0	0	0.233079	6	0.578267	15	0.212358	7	0	0	0.234224	6	0	0	0.222283	6	0	0	0	0	0	0	0.111121	4	0	0	0	0	0	0	0	0	0	0	--	--	--	--	--	--	--	--	--	--	--
NewGene_1739	--	--	0	0	0	0	0.447183	15	0.123992	4	0	0	0	0	0	0	2.00804	53	1.00978	31	0	0	0	0	0	0	0	0	0	0	0	0	0	0	0.161724	6	0	0	--	--	--	--	--	--	--	--	--	--	--
NewGene_17394	--	LAMP3	0.996731	87	1.90371	143	0.550834	44	0.832446	67	0.06256	6	0.254085	20	0.482923	38	0.553412	37	1.43902	111	0	0	0	0	0.022795	2	0.073212	8	0.199398	19	0.253246	22	0.043241	4	0.144753	12	0	0	0.100982	-1.59564	normal	0.564221	-0.472901	normal	5.42792e-05	-5.73691	down	--	--
NewGene_17395	--	--	0	0	0	0	0	0	0	0	0	0	0	0	0.191374	3	0	0	0	0	0	0	0	0	0	0	0.201345	5	0	0	0	0	0.158666	3	0	0	0	0	--	--	--	--	--	--	--	--	--	--	--
NewGene_17396	--	--	0.778466	26	2.81465	81	2.17954	67	1.94402	60	1.80471	61	1.81181	52	1.62917	49	1.88843	48	0.934881	28	0.083571	3	0.868853	32	0.607966	21	1.34352	55	0.288331	11	0.812548	27	0.606799	21	2.21342	67	1.43572	35	0.980968	-0.0164247	normal	0.680639	-0.345958	normal	--	--	--	0.211933	-0.832946
NewGene_17397	--	--	0.79641	11	0	0	0.431783	6	0	0	0	0	0.524401	7	0	0	0	0	0	0	0	0	0	0	0	0	0	0	0	0	0	0	0.207756	3	0	0	0	0	--	--	--	--	--	--	--	--	--	--	--
NewGene_17400	--	--	0.138407	3	0	0	0	0	0.649949	12	0.257558	5	0.772581	14	0.642117	14	0	0	0	0	0	0	0	0	0	0	0.443467	12	0	0	0	0	0.225207	5	0	0	0	0	--	--	--	--	--	--	--	--	--	--	--
NewGene_17402	--	--	0.186107	5	0	0	0	0	0.201315	4	0	0	0.07705	2	0.263596	6	0	0	0	0	0	0	0	0	0	0	0.054265	2	0	0	0	0	0.093528	3	1.37788	26	0	0	--	--	--	--	--	--	--	--	--	--	--
NewGene_17407	--	--	0	0	0.57004	22	0	0	0.201035	9	0.252865	12	0.045892	2	0.155872	7	0.302656	10	0	0	0	0	0	0	0	0	0	0	0.051691	3	0	0	0.10554	5	0	0	0	0	--	--	--	--	--	--	--	--	--	--	--
NewGene_1741	--	--	0.620647	21	0.677296	21	0.388964	13	0.595228	19	0.226423	9	0.337899	10	0	0	0.598644	16	0.995339	31	0	0	0.037516	2	0.094414	4	0.097607	4	0	0	0.116773	5	0.111272	4	1.04446	34	0	0	--	--	--	--	--	--	--	--	--	--	--
NewGene_17425	--	--	0	0	0	0	0.411376	7	0.813397	14	0	0	0.147571	3	0	0	0	0	0	0	0	0	0	0	0	0	0	0	0	0	0	0	0	0	0	0	0	0	--	--	--	--	--	--	--	--	--	--	--
NewGene_17430	--	--	0	0	0	0	0	0	0	0	0	0	0	0	0	0	0	0	0	0	1.39869	65	0.533967	22	0.469888	27	0	0	0	0	0.110601	7	0.030525	2	0	0	0	0	--	--	--	--	--	--	--	--	--	--	--
NewGene_17432	--	--	0	0	0	0	0	0	0	0	0	0	0	0	0	0	0	0	0	0	1.36684	55	0.147849	7	0.756562	29	0	0	0	0	0	0	0.088488	4	0	0	0	0	--	--	--	--	--	--	--	--	--	--	--
NewGene_17435	--	--	0	0	0	0	0	0	0	0	0.269904	8	0	0	0	0	0	0	0	0	0	0	0	0	0	0	0.328029	12	0	0	0	0	0	0	0	0	0	0	--	--	--	--	--	--	--	--	--	--	--
NewGene_17436	--	--	0	0	0	0	0	0	0.213516	6	0	0	0	0	0	0	0	0	0.139	4	0	0	0.056261	2	0.570574	19	1.58402	51	0.307051	10	0.214493	7	0.326886	9	1.06304	26	0	0	--	--	--	--	--	--	--	--	--	--	--
NewGene_17440	--	--	0	0	0	0	0	0	0	0	0.270734	5	0.32604	5	0	0	0	0	0	0	0	0	0	0	0	0	0.085193	2	0.653223	12	0	0	0	0	0	0	0	0	--	--	--	--	--	--	--	--	--	--	--
NewGene_17446	--	LOC118605248	0.09113	2	0	0	1.0965	16	0	0	0.120371	2	0	0	0	0	0	0	0.087702	2	0	0	0	0	0	0	0	0	0	0	0	0	0	0	0	0	0	0	--	--	--	--	--	--	--	--	--	--	--
NewGene_17451	--	--	3.06545	131	7.91426	274	3.45234	136	0.111515	5	0	0	0	0	0	0	0	0	0.451322	7	0	0	0	0	0	0	0	0	0	0	0	0	0	0	0	0	0	0	4.23093e-10	-6.80876	down	9.56524e-08	-6.20474	down	1.34879e-09	-8.55854	down	--	--
NewGene_17455	--	--	0	0	0	0	0	0	0	0	0	0	0	0	0	0	0.484568	12	1.07186	30	0	0	0	0	0	0	0	0	0	0	0	0	0	0	2.05887	59	4.15595	93	--	--	--	--	--	--	--	--	--	--	--
NewGene_17457	--	--	0.631655	30	0.250598	11	0.333911	15	0.160533	7	0.098529	5	0.054068	3	0.118401	5	0.510072	18	0.306842	13	0.440739	23	0.077388	4	0	0	0.362863	21	0.279928	15	0.44739	21	0.02223	2	0	0	0	0	--	--	--	--	--	--	--	--	--	--	--
NewGene_17458	--	--	0.918837	26	0	0	0.132366	4	0.036978	1	0.132134	4	0	0	0	0	0	0	0.356411	9	0	0	0	0	0	0	0.544416	19	0.201482	6	0.163575	5	0	0	0	0	0	0	--	--	--	--	--	--	--	--	--	--	--
NewGene_17471	--	--	0	0	0	0	0	0	0	0	0	0	0	0	0	0	0	0	0.482059	6	0	0	0	0	0	0	0	0	0	0	0	0	0	0	0	0	0	0	--	--	--	--	--	--	--	--	--	--	--
NewGene_17484	--	--	0.281932	6	0	0	1.13134	19	0.072456	2	0.260031	5	0	0	0.186351	4	0.190737	3	0	0	0	0	0.071391	2	0.142279	3	0.150604	4	0	0	0.483831	9	0.237241	5	0	0	0	0	--	--	--	--	--	--	--	--	--	--	--
NewGene_17486	--	--	2.17736	127	1.44089	65	1.25444	67	1.77862	101	1.31668	73	2.2128	115	2.39632	137	1.82222	78	1.09089	51	0.564936	30	0.698042	50	0.331048	21	1.21489	88	3.66592	159	1.70432	86	2.77402	106	1.81106	103	0	0	0.659533	0.236815	normal	0.760452	0.205399	normal	0.837881	0.13557	normal	0.508053	0.356683
NewGene_17488	--	--	0	0	0	0	0	0	0	0	0	0	0	0	0	0	0	0	0	0	0	0	0	0	0	0	0.358094	6	0	0	0	0	0	0	0	0	0	0	--	--	--	--	--	--	--	--	--	--	--
NewGene_17496	--	--	0	0	0.42673	7	0	0	0.477885	8	0	0	0	0	0	0	1.32379	19	0	0	0	0	0	0	0	0	0	0	0	0	0	0	0	0	0	0	0	0	--	--	--	--	--	--	--	--	--	--	--
NewGene_17502	--	--	0	0	0	0	0	0	0	0	0	0	0	0	0	0	0	0	0	0	0	0	0	0	0	0	0	0	0.462915	15	0.133646	5	0.474003	16	0	0	0	0	--	--	--	--	--	--	--	--	--	--	--
NewGene_17506	--	LOC100620498	0	0	0	0	0	0	0	0	0	0	0	0	0	0	0	0	0	0	0	0	0	0	0	0	0	0	0	0	0.697526	8	0	0	0	0	0	0	--	--	--	--	--	--	--	--	--	--	--
NewGene_17516	--	--	1.58422	56	6.7738	204	4.8791	137	0.863408	33	1.87832	73	0.871646	32	1.14697	41	1.37564	36	1.48081	43	0	0	0.375466	16	0.08808	4	0.371899	19	0.711414	25	1.14362	46	0.585253	24	2.26962	60	0	0	0.0307852	-1.56174	normal	0.027184	-1.6251	normal	0.00951237	-2.8826	down	0.732803	-0.275671
NewGene_17523	--	--	0	0	0	0	0	0	0	0	0	0	0	0	0	0	0	0	0	0	0	0	0	0	0	0	0	0	0	0	0	0	0.424858	9	0	0	0	0	--	--	--	--	--	--	--	--	--	--	--
NewGene_17525	--	--	0	0	0.162518	10	0.118239	8	0.979838	53	0.5301	39	0.733645	39	0.589569	31	0.694405	38	0.089627	6	0.026075	2	0	0	0.020805	2	0.191356	17	1.33961	101	0.875148	53	0.587745	32	0.894626	58	0	0	0.020458	2.83544	normal	--	--	--	--	--	--	0.436817	0.648012
NewGene_17526	--	--	0	0	0	0	0	0	0	0	0	0	0	0	0	0	0	0	0	0	0	0	0	0	0	0	0.48767	8	0	0	0	0	0	0	0.190888	3	0	0	--	--	--	--	--	--	--	--	--	--	--
NewGene_17529	--	--	0.053767	3	0	0	0.533234	28	0.450389	23	0.261442	15	0.193711	10	0	0	0	0	0	0	0	0	0	0	0	0	0	0	0	0	0	0	0	0	0.566035	29	0	0	--	--	--	--	--	--	--	--	--	--	--
NewGene_17530	--	--	0.341225	9	1.44392	33	0.875348	22	0.33733	9	1.0858	29	1.46531	34	0.56094	14	0	0	1.15887	27	0.123968	4	0.146338	5	0.02597	1	0.152311	5	0.154067	5	0.246845	7	0.277414	8	0.554592	14	0	0	--	--	--	--	--	--	--	--	--	--	--
NewGene_17536	--	--	0	0	0	0	0	0	0	0	0	0	0.100379	2	0	0	0.718776	9	1.88065	28	0	0	0.082247	2	0	0	0	0	0	0	0.283993	5	0	0	0.972979	15	0	0	--	--	--	--	--	--	--	--	--	--	--
NewGene_17537	--	--	0.783962	30	1.92994	74	1.29484	31	0	0	0.101962	4	0.103344	2	0	0	0.443255	17	0.041918	2	0	0	0	0	0	0	0.147108	4	0.071019	2	0	0	0.110959	3	0.345048	7	0	0	--	--	--	--	--	--	--	--	--	--	--
NewGene_17538	--	--	0.166592	7	1.34958	44	0.729558	26	0.446956	16	0.190935	8	0	0	0	0	0	0	0	0	0	0	0	0	0	0	0	0	0	0	0.163108	6	0	0	0.533634	19	4.10332	110	--	--	--	--	--	--	--	--	--	--	--
NewGene_17550	--	CRTC2	0.144025	7	0.311165	13	0.104826	5	0	0	0.021989	2	0.060561	3	0.351918	16	0	0	0.222237	10	0	0	0	0	0	0	0	0	0	0	0	0	0	0	0	0	0	0	--	--	--	--	--	--	--	--	--	--	--
NewGene_17554	--	--	0	0	0	0	0	0	0.085059	2	0	0	0.190722	3	0.566713	9	0.277526	4	0.359557	6	0	0	0	0	0	0	0	0	0.24365	5	0.673747	12	0.355579	7	0.906945	15	0	0	--	--	--	--	--	--	--	--	--	--	--
NewGene_17560	--	TIGD1	5.13636	744	3.34928	419	3.02847	404	3.34953	445	3.05137	451	3.04011	380	4.35224	565	2.02162	222	2.35068	303	2.83879	446	2.55774	409	3.27346	480	2.94502	523	6.08389	946	3.38494	480	6.24824	918	3.70375	487	0.613361	64	0.462389	-0.245283	normal	0.416247	-0.383424	normal	0.000560405	1.23443	up	0.0656748	0.780534
NewGene_17561	--	--	0.173741	7	0.612388	21	0.099387	4	0.120818	5	0.017896	1	0.679111	24	0.484614	18	0.22904	7	0.53497	19	0	0	0.041982	2	0	0	0.422176	21	0.57827	16	0.063474	3	0.069797	3	0.382617	14	0	0	--	--	--	--	--	--	--	--	--	--	--
NewGene_17563	--	TIGD1	0	0	0	0	0	0	0	0	0.021631	4	0.16813	21	0	0	0.168151	18	0	0	0	0	0	0	0.024276	4	0	0	0	0	0.129459	18	0.038076	6	0	0	0	0	--	--	--	--	--	--	--	--	--	--	--
NewGene_17568	--	--	1.21424	48	1.42357	48	1.24571	45	2.72632	98	0.798147	32	0.442094	15	1.1355	40	3.37406	100	2.22154	77	0.322299	14	0.548304	24	0.376952	15	0.656562	32	0.407301	18	0.121035	5	0.202703	9	0.953935	34	0.636293	18	0.980125	0.0207343	normal	0.267394	0.815215	normal	0.95323	0.0436213	normal	--	--
NewGene_17570	--	--	0	0	0	0	0	0	0	0	0	0	0	0	0	0	0	0	0	0	0	0	0	0	0	0	0.557585	8	0	0	0.31532	4	0	0	0.235826	3	0	0	--	--	--	--	--	--	--	--	--	--	--
NewGene_17586	--	--	0.337107	6	0	0	0.712956	21	0	0	0	0	0	0	0.66068	19	0	0	0	0	0	0	0	0	0	0	0.203925	9	0	0	0	0	0	0	0.664446	20	3.19764	71	--	--	--	--	--	--	--	--	--	--	--
NewGene_17591	--	--	0	0	0	0	0	0	0	0	0	0	0	0	0	0	0.324283	3	1.1577	10	0	0	0	0	0	0	0.356489	5	0	0	0.339122	6	0.358853	5	0	0	0	0	--	--	--	--	--	--	--	--	--	--	--
NewGene_17592	--	--	0	0	0	0	0	0	0	0	0	0	0	0	0	0	0	0	0.57307	6	0	0	0	0	0	0	0	0	0	0	0	0	0	0	0	0	0	0	--	--	--	--	--	--	--	--	--	--	--
NewGene_17596	--	--	0	0	0	0	0	0	0	0	0	0	0	0	0	0	0.548666	14	0	0	0	0	0	0	0.1167	4	0	0	0	0	0	0	0.325132	11	0	0	0	0	--	--	--	--	--	--	--	--	--	--	--
NewGene_17598	--	--	0	0	0	0	0	0	0	0	0	0	0	0	0.363997	4	0	0	0	0	0	0	0	0	0	0	0	0	0	0	0	0	0	0	0.761568	9	0	0	--	--	--	--	--	--	--	--	--	--	--
NewGene_17601	--	--	0	0	0	0	0.243265	6	0	0	0	0	0	0	0	0	0	0	0	0	0.261519	8	0.150712	5	0.230319	7	0	0	0.338211	10	0	0	0.125613	4	0	0	0	0	--	--	--	--	--	--	--	--	--	--	--
NewGene_17602	--	--	0	0	0	0	0	0	0.907984	18	0.050195	2	0.140841	3	0	0	0	0	0.328983	7	0.382365	9	0.17405	4	0.137093	3	0	0	0.155783	4	0.349416	8	0.057714	2	0	0	0	0	--	--	--	--	--	--	--	--	--	--	--
NewGene_17611	--	--	0	0	0	0	0	0	0	0	0	0	0	0	0	0	0	0	0	0	0	0	0	0	0	0	0	0	0.792352	11	0	0	0	0	0	0	0	0	--	--	--	--	--	--	--	--	--	--	--
NewGene_17612	--	--	0	0	0	0	0.269324	6	0	0	0	0	0	0	0	0	0	0	0	0	0	0	0	0	0	0	0	0	0	0	0	0	0	0	0	0	0	0	--	--	--	--	--	--	--	--	--	--	--
NewGene_17618	--	--	0	0	0	0	0	0	0	0	0	0	0	0	0	0	0	0	0	0	0	0	0	0	0	0	0	0	0	0	0.323696	8	0	0	0	0	0	0	--	--	--	--	--	--	--	--	--	--	--
NewGene_17620	--	--	0	0	0	0	0	0	0	0	0	0	0	0	0	0	0	0	0	0	0	0	0	0	0	0	0	0	0	0	0	0	0	0	3.36699	51	0	0	--	--	--	--	--	--	--	--	--	--	--
NewGene_17642	--	--	0	0	0	0	0	0	0	0	0	0	0	0	0	0	0	0	0.475749	6	0	0	0	0	0	0	0	0	0	0	0	0	0	0	0	0	0	0	--	--	--	--	--	--	--	--	--	--	--
NewGene_1765	--	--	1.5453	57	2.42323	77	0.625054	22	0	0	0	0	0.600735	19	0.236283	8	0	0	0	0	0	0	0	0	0	0	0	0	0	0	0	0	0.094282	4	0	0	0	0	--	--	--	--	--	--	--	--	--	--	--
NewGene_1767	--	--	0.361301	4	0	0	0	0	0	0	0.427769	5	0.229646	3	0.106152	1	0.323662	3	0	0	0	0	0	0	0	0	0	0	0	0	0	0	0.102847	2	0	0	7.75821	57	--	--	--	--	--	--	--	--	--	--	--
NewGene_17670	--	--	0	0	0	0	0	0	0	0	0.167527	2	0	0	0	0	0	0	0	0	0	0	0	0	0	0	0	0	0	0	0	0	0	0	0	0	0	0	--	--	--	--	--	--	--	--	--	--	--
NewGene_17681	--	SPINK6	6.8992	152	10.0503	178	0.707491	14	0.950728	23	0.990968	28	0	0	0	0	0	0	2.45093	50	0	0	0	0	0	0	0	0	0	0	0	0	0	0	0	0	1.04936	21	--	--	--	0.111304	-2.73366	normal	--	--	--	--	--
NewGene_17683	--	--	0.935706	51	5.81294	272	1.19492	60	0.410149	21	0.208139	12	0.744695	35	0.676892	33	0.245384	11	0.31944	16	0	0	0	0	0	0	0.092836	7	0.06966	5	0	0	0	0	0.312082	16	0.718224	28	0.00656735	-2.51216	down	0.00499008	-2.65434	down	2.72844e-07	-8.13179	down	--	--
NewGene_17685	--	--	0	0	0	0	0	0	0	0	0	0	0.558447	9	0	0	0	0	0	0	0	0	0	0	0	0	0	0	0	0	0.186662	4	0.205969	4	0	0	0	0	--	--	--	--	--	--	--	--	--	--	--
NewGene_17691	--	--	0	0	1.86213	21	0.524147	7	0	0	0	0	0	0	0.068367	1	0	0	0	0	0	0	0	0	0	0	0	0	0	0	0	0	0	0	0	0	0	0	--	--	--	--	--	--	--	--	--	--	--
NewGene_17694	--	--	0	0	0	0	0.442815	6	0	0	0	0	0	0	0	0	0	0	0.462094	6	0	0	0	0	0	0	0	0	0	0	0	0	0	0	0	0	0	0	--	--	--	--	--	--	--	--	--	--	--
NewGene_17695	--	--	0	0	0	0	0.151735	3	0.089775	2	0.040386	1	0	0	0	0	0	0	0.514276	8	0	0	0.089209	2	0	0	0	0	0	0	0	0	0	0	0	0	0	0	--	--	--	--	--	--	--	--	--	--	--
NewGene_17697	--	--	0.300283	8	0	0	0	0	0.412155	6	0	0	0.32095	5	0	0	0	0	0	0	0	0	0	0	0.064628	2	0	0	0	0	0.041016	2	0	0	0.667971	17	0	0	--	--	--	--	--	--	--	--	--	--	--
NewGene_17699	--	--	0	0	0	0	0	0	0	0	0.248051	4	0	0	0	0	0	0	0	0	0	0	0	0	0	0	0	0	0	0	0	0	0	0	0	0	0	0	--	--	--	--	--	--	--	--	--	--	--
NewGene_17700	--	--	1.37459	84	2.29634	122	1.24228	70	1.30351	73	2.33542	146	0.763203	41	0.320816	18	0.709337	33	0.467593	26	0.362218	24	1.72257	116	0.280308	18	0.029331	3	0.715666	47	1.08397	65	1.31381	82	0.290999	17	0	0	0.856115	-0.11748	normal	0.0250324	-1.68571	normal	0.433502	0.650067	normal	0.518819	-0.719606
NewGene_17702	--	--	0	0	0	0	0	0	0	0	0.272654	6	0	0	0	0	0	0	0	0	0	0	0	0	0	0	0	0	0	0	0.072312	2	0	0	0	0	0	0	--	--	--	--	--	--	--	--	--	--	--
NewGene_17712	--	LOC100627241	0	0	0	0	0	0	0	0	0	0	0	0	0	0	0	0	0.823784	13	0	0	0.113431	3	0	0	0	0	0	0	0	0	0	0	0	0	0	0	--	--	--	--	--	--	--	--	--	--	--
NewGene_17716	--	--	0	0	0	0	0	0	0.623809	14	0.159137	4	0	0	0	0	0	0	1.09894	24	0.076415	3	0	0	0	0	0.404049	9	0.05833	2	0	0	0	0	0	0	0	0	--	--	--	--	--	--	--	--	--	--	--
NewGene_17724	--	--	0	0	0	0	0	0	0.268453	14	0	0	0	0	0.1181	6	0	0	0.870642	44	0.097751	6	0	0	0.034391	2	0.042542	3	0.033091	2	0	0	0	0	0.171575	9	0	0	--	--	--	--	--	--	--	--	--	--	--
NewGene_17730	--	--	1.67268	102	0.852466	45	2.33159	131	0	0	0.032279	2	0.628205	33	0.0887	5	0.259826	12	0.165855	9	0	0	0.157989	11	0.064894	4	0.13617	11	0.07819	6	0.318972	19	0.129148	8	0.065253	4	0	0	0.0496265	-2.77218	normal	0.000258044	-3.18885	down	0.014905	-2.66188	normal	--	--
NewGene_17731	--	--	1.51916	42	2.84839	39	0.725383	17	0.73631	16	0.262959	5	1.35465	32	0.40695	12	0.955154	12	0	0	0	0	0	0	0.077931	3	0	0	0	0	0.18921	6	0.199557	4	1.51599	35	0	0	0.440207	-0.799526	normal	--	--	--	--	--	--	--	--
NewGene_17732	--	--	1.02056	224	2.48435	471	1.68026	340	0.458808	93	0.065646	15	0.332153	63	0.573272	113	0.494297	82	0.315965	62	0.125138	30	0.083431	21	0.049146	11	0.206634	56	0.124316	30	0.063586	14	0.103026	23	0.288409	58	0	0	0.00024083	-2.58673	down	0.00056759	-1.89204	down	1.22926e-05	-2.66412	down	0.330271	-0.810081
NewGene_17735	--	--	0.486656	12	0.123067	3	0.255942	6	0.440983	10	0	0	0.218702	5	0.223728	5	0	0	0	0	0	0	0	0	0	0	0	0	0	0	0	0	0	0	0	0	0	0	--	--	--	--	--	--	--	--	--	--	--
NewGene_17737	--	--	0.538584	47	0	0	0.266105	22	0.117516	10	0	0	0.07639	6	0.162299	13	0	0	0.067367	6	0	0	0	0	0	0	0.056183	6	1.15377	108	0.200111	18	0.9898	88	0.127461	11	0	0	--	--	--	--	--	--	--	--	--	--	--
NewGene_17744	--	--	0.994521	10	0	0	1.44415	13	0	0	3.58849	35	1.52438	13	0.875485	8	0	0	0.536807	5	0	0	0	0	2.02624	20	3.4026	40	0	0	0	0	0	0	0.646605	6	0	0	--	--	--	--	--	--	--	--	--	--	--
NewGene_17746	--	--	2.13937	215	5.80111	604	4.46734	366	0.656063	58	1.06315	86	0.424383	36	0.509089	40	0.500163	36	1.36097	116	0.118199	13	0.253194	20	0.212169	20	0.172154	23	0.764773	92	0.393527	31	0.723323	73	2.10222	164	1.96654	95	1.70344e-06	-2.76138	down	0.000160971	-2.54478	down	5.31436e-07	-3.09997	down	0.911075	-0.0864688
NewGene_17747	--	--	0	0	0.144407	5	0.13749	5	0	0	0	0	0.048349	2	0.077584	3	0.204741	6	0	0	0	0	0	0	0.033551	2	0	0	0	0	0	0	0.13418	5	0	0	0	0	--	--	--	--	--	--	--	--	--	--	--
NewGene_17748	--	--	0.191874	10	0.048157	7	0.167514	21	0.07956	4	0.238146	26	0.187556	26	0.570713	35	0.250881	10	0.328717	41	2.79753	229	3.01648	335	4.1392	543	0.171613	18	0.323625	23	0.484571	45	0.142307	23	0.277635	27	0.388131	45	--	--	--	--	--	--	1.70679e-31	6.34812	up	--	--
NewGene_17749	--	--	0.039194	4	1.89875	95	0.889016	64	0.009973	1	0.115167	6	0.762625	43	0.360091	15	0	0	0	0	1.02301	58	3.01973	250	1.46962	95	0.079029	8	0.277392	23	0.360581	30	0.384502	25	0.475445	25	0	0	0.272532	-1.61872	normal	--	--	--	0.00403806	2.69695	up	--	--
NewGene_17750	--	--	0	0	0	0	0	0	1.87548	50	0.1205	4	0.406435	11	0.351057	9	0.171453	4	0.6003	16	0	0	0	0	0	0	0	0	0	0	0	0	0	0	0	0	0	0	--	--	--	--	--	--	--	--	--	--	--
NewGene_17753	--	--	0.11423	8	0.538188	33	0.155104	10	0.39946	26	0.597392	43	0.155194	10	0.21445	14	0.567163	30	0.12356	8	0	0	0	0	0	0	0.017531	2	0	0	0	0	0	0	0.127043	9	0	0	--	--	--	--	--	--	--	--	--	--	--
NewGene_17755	--	--	0.708865	21	0.461863	12	1.20283	33	0	0	0.140528	5	0.070853	2	0	0	0	0	0.731116	15	0	0	0.076391	2	0	0	0.229068	9	0.174398	6	0	0	0.203563	7	0	0	0	0	--	--	--	--	--	--	--	--	--	--	--
NewGene_17757	--	--	0	0	0	0	0	0	0	0	0	0	0	0	0.113753	1	0	0	1.08282	8	0	0	0	0	0.168681	2	0.07399	1	0	0	0	0	0	0	0	0	0	0	--	--	--	--	--	--	--	--	--	--	--
NewGene_17764	--	--	0	0	0	0	0.51433	7	0	0	0	0	0	0	0	0	0	0	0	0	0	0	0	0	0	0	0.220026	4	0	0	0	0	0	0	0	0	0	0	--	--	--	--	--	--	--	--	--	--	--
NewGene_17766	--	--	0	0	0	0	0	0	0	0	0	0	0	0	0	0	0	0	0	0	0.085937	4	0	0	0	0	0.828123	42	0	0	0	0	0	0	0	0	0	0	--	--	--	--	--	--	--	--	--	--	--
NewGene_17771	--	--	0.716618	184	1.39624	309	0.986763	233	1.30777	307	1.11074	290	0.628375	139	1.14635	263	1.82455	353	0.608725	136	0.958992	266	0.716576	203	1.54511	401	0.440345	138	2.39172	657	2.22249	557	2.21644	575	2.15233	500	0.615845	113	0.994452	-0.00322449	normal	0.704899	0.216835	normal	0.000275511	1.65816	up	0.100467	1.22438
NewGene_17779	--	--	0.456324	6	0	0	0	0	0.680705	9	0	0	0	0	0	0	1.25211	13	0	0	0	0	0	0	0	0	0	0	0	0	0	0	0	0	0.108309	2	0	0	--	--	--	--	--	--	--	--	--	--	--
NewGene_17786	--	--	0	0	0	0	0.141742	3	0	0	0.101765	2	0	0	0	0	0	0	0	0	0	0	0	0	0	0	0	0	0.267541	6	0	0	0	0	0	0	0	0	--	--	--	--	--	--	--	--	--	--	--
NewGene_17787	--	--	0	0	0	0	0.117517	2	0.744798	8	0	0	0	0	0	0	0	0	0	0	0	0	0	0	0	0	0	0	0.275318	4	0	0	0.096148	2	0.147095	2	0	0	--	--	--	--	--	--	--	--	--	--	--
NewGene_17788	--	--	0.049353	4	0	0	0.188255	14	0.510873	38	1.00996	83	0.09406	7	0.412054	30	0.3336	21	0.389958	28	0	0	0	0	0	0	0.031871	4	0.119218	11	0.025395	2	0.017168	2	0.669833	49	0	0	--	--	--	--	--	--	--	--	--	--	--
NewGene_17794	--	--	0.163727	3	0	0	0.225745	5	0.253306	4	0.681964	12	0	0	0.31178	7	0.87104	11	0	0	0	0	0.482674	12	0.451778	11	1.30472	38	1.13871	26	0.193092	6	1.04897	24	1.32024	18	0	0	--	--	--	--	--	--	--	--	--	--	--
NewGene_17798	--	--	0	0	0	0	0	0	0.220399	4	0	0	0	0	0	0	0	0	0	0	0	0	0	0	0	0	0	0	1.06977	20	0	0	0.678613	12	0	0	0	0	--	--	--	--	--	--	--	--	--	--	--
NewGene_17799	--	--	0.057931	3	0	0	0.266713	12	0.712171	32	0	0	0	0	0.069707	3	0.55289	21	0	0	0	0	0.630855	34	0.321002	16	0	0	0.5757	30	1.0956	52	0.23402	12	0	0	0	0	--	--	--	--	--	--	--	--	--	--	--
NewGene_17800	--	--	0	0	0	0	0	0	0	0	0	0	0	0	0	0	0	0	0	0	0	0	0	0	0	0	0	0	0.321011	9	0.694355	17	0.157277	4	0	0	0	0	--	--	--	--	--	--	--	--	--	--	--
NewGene_17803	--	--	1.51115	372	0.797841	192	3.01591	654	2.53618	419	0.287752	82	0.401743	89	1.79392	409	2.26879	478	1.19221	296	0.176942	45	0.100948	32	0.150891	43	0.104798	36	1.76603	529	5.29802	1373	0.196787	56	0.363747	93	1.17872	236	0.156587	-1.01184	normal	0.738072	0.175717	normal	0.000410525	-1.84265	down	0.057775	2.23489
NewGene_17811	--	CA5A	0.653841	68	2.96874	155	1.78366	126	1.06264	78	0.861615	73	0.636919	63	0.570694	49	1.1739	65	0.621312	31	0.103537	12	0.10155	6	0.220994	15	0.167959	20	0.436399	27	1.1672	47	0.963091	51	0.767347	45	2.26755	84	0.204533	-0.708967	normal	0.122074	-1.11327	normal	0.00735057	-2.01675	down	0.214366	-0.875389
NewGene_17813	--	--	0.205455	6	1.16568	27	0.252503	7	0.104632	3	0	0	0.661324	15	0.469036	11	0	0	0.100349	3	0	0	0.113488	4	0	0	0	0	0.269104	8	0.301348	8	0.343439	10	0.357532	9	0	0	--	--	--	--	--	--	--	--	--	--	--
NewGene_1782	--	--	0	0	0	0	0.793719	10	0	0	0	0	0	0	0	0	0.215824	3	0	0	0	0	0	0	0	0	0	0	0	0	0	0	0	0	0	0	0	0	--	--	--	--	--	--	--	--	--	--	--
NewGene_17820	--	--	0.489797	12	1.89923	18	0	0	0.180912	7	0.46877	19	0.090127	3	0.37654	13	1.02074	21	0.350359	4	0.058253	1	0.043832	2	0.105725	5	0.25692	11	0.319732	14	0.33939	13	0.041334	2	0.768036	27	0	0	--	--	--	--	--	--	--	--	--	--	--
NewGene_17822	--	--	1.01666	23	1.3207	47	0.95761	36	0	0	0	0	0.226493	8	0	0	0	0	0	0	0	0	0	0	0	0	0	0	0	0	0	0	0	0	0	0	0	0	--	--	--	--	--	--	--	--	--	--	--
NewGene_17826	--	--	0	0	0	0	0.658987	21	0	0	0	0	0	0	0.284965	9	0	0	0	0	0	0	0.056721	3	0	0	0.030527	2	0	0	0	0	0.068497	3	0	0	0	0	--	--	--	--	--	--	--	--	--	--	--
NewGene_17832	--	--	0.913919	11	0	0	0	0	0	0	0	0	0	0	0	0	0	0	0	0	0	0	0	0	0	0	0	0	0	0	0	0	0	0	0	0	0	0	--	--	--	--	--	--	--	--	--	--	--
NewGene_17834	--	--	0.289101	8	0	0	0.217578	6	0	0	0	0	0	0	0.112734	3	0	0	0	0	0	0	0.4083	12	0	0	0.635833	21	0.441066	15	0.05491	2	0.456169	12	0.62696	15	0	0	--	--	--	--	--	--	--	--	--	--	--
NewGene_17839	--	ZNF646	0	0	0	0	0	0	0	0	0	0	0	0	0	0	0	0	0.195385	3	0	0	0	0	0	0	0	0	0	0	0	0	0.222898	3	0	0	0	0	--	--	--	--	--	--	--	--	--	--	--
NewGene_1784	--	--	0.04088	2	0	0	0.212192	6	0	0	0	0	0	0	0	0	1.64011	36	1.48863	24	0.126306	4	0	0	0	0	0.246185	9	0	0	0	0	0	0	0.581631	16	0	0	--	--	--	--	--	--	--	--	--	--	--
NewGene_17846	--	EIF3B	60.3222	9082	70.505	8985	67.7648	9464	57.5117	8012	45.0965	6999	48.7232	6392	51.3018	7016	67.9636	7774	57.3813	7705	29.4668	4871	30.7026	5165	41.482	6411	30.1617	5604	32.2076	5270	32.4394	4846	54.7935	8475	64.7606	8909	74.7848	8098	0.0937317	-0.332738	normal	0.645953	-0.127284	normal	0.0129477	0.700119	normal	0.364462	-0.275379
NewGene_17847	--	LOC110136715	0	0	0	0	0	0	0.285506	11	0	0	0.113097	5	0	0	0.581482	19	0	0	0	0	0	0	0	0	0.504999	26	0	0	0	0	0	0	0.239751	9	0	0	--	--	--	--	--	--	--	--	--	--	--
NewGene_17850	--	--	1.01444	31	0	0	0.215018	6	1.12723	31	1.34572	41	0.5355	14	1.08738	29	1.07925	25	0.354475	10	0.118097	4	0.151241	5	0.165799	5	2.14932	79	1.17048	38	0.85243	25	0.404543	13	2.78385	76	0	0	--	--	--	--	--	--	--	--	--	--	--
NewGene_17859	--	--	0.948332	22	0	0	0.279384	6	0.280722	6	0.264801	7	0.50639	11	0.112549	3	0.776681	14	1.12818	24	0.059427	2	0	0	0.215648	6	0.174418	5	0.439102	11	0	0	1.72815	41	2.09898	44	0	0	--	--	--	--	--	--	--	--	--	--	--
NewGene_17860	--	--	4.27516	528	2.47505	264	5.47332	622	3.55256	403	2.34448	296	3.18421	340	3.53629	392	4.82922	451	2.50439	276	0.694696	93	0.636504	87	1.78994	224	1.18023	179	1.33474	178	1.17858	143	3.40442	427	2.30696	259	1.44375	128	0.334555	-0.371155	normal	0.786923	-0.125292	normal	0.52268	-0.322878	normal	0.00975784	-0.910681
NewGene_17868	--	--	0	0	0	0	0	0	0	0	0	0	0	0	0	0	0	0	0	0	1.51961	42	0.957831	27	0.642755	17	0	0	2.81896	77	8.42674	210	0.80106	21	0	0	0	0	--	--	--	--	--	--	--	--	--	--	--
NewGene_17869	--	--	0	0	0	0	0	0	0	0	0	0	0	0	0	0	0	0	0	0	0	0	0	0	0	0	0	0	0	0	0.468488	4	0	0	0	0	0	0	--	--	--	--	--	--	--	--	--	--	--
NewGene_17881	--	--	0	0	0	0	0	0	0.873034	12	0	0	0	0	0	0	0	0	0	0	0	0	0	0	0	0	0	0	0	0	0	0	0	0	0	0	0	0	--	--	--	--	--	--	--	--	--	--	--
NewGene_17887	--	--	0.341279	20	0.867857	44	0.675862	36	1.22232	65	0.760384	45	0.482018	25	0.972037	51	0.884345	39	0.356083	19	0	0	0.031421	3	0.08474	5	0.21234	16	0.224124	14	0.394864	23	0.424275	25	0.418906	22	0.817542	34	0.588617	0.406231	normal	0.780758	0.254707	normal	--	--	--	--	--
NewGene_17895	--	--	9.45112	788	14.6694	1056	12.5943	966	5.66988	434	2.15666	184	2.75084	198	3.35765	251	6.31475	398	3.68562	274	0.542061	49	1.2195	113	0.838901	71	1.07655	110	1.49628	134	2.20603	181	4.4012	372	5.52715	419	5.24306	119	3.25426e-05	-1.78138	down	0.000750471	-1.43396	down	4.04449e-06	-2.14645	down	0.275843	-0.665022
NewGene_17897	--	--	0.694848	9	0	0	0	0	0	0	0	0	0	0	0	0	0	0	0	0	0	0	0	0	0	0	0	0	0	0	0	0	0	0	0	0	0	0	--	--	--	--	--	--	--	--	--	--	--
NewGene_17898	--	--	0.214018	17	4.08194	276	0.936993	68	0.799989	58	0.345169	28	0.505365	35	0.252849	18	0.952936	57	0.384951	27	0	0	0.021102	2	0.070957	6	0	0	0.41384	35	0.029412	3	0.06597	6	0.248513	18	3.65923	205	0.0974241	-1.66302	normal	0.109878	-1.71671	normal	--	--	--	--	--
NewGene_17899	--	--	0	0	0	0	0	0	0	0	0	0	0	0	0.761968	6	0	0	0	0	0	0	0	0	0	0	0	0	0	0	0	0	0	0	0	0	0	0	--	--	--	--	--	--	--	--	--	--	--
NewGene_17900	--	--	0.236601	9	0.956356	29	0.377821	12	0.20703	7	0.039396	2	0.075462	3	0.050015	2	0	0	0	0	0	0	0	0	0	0	0	0	0.029597	2	0.234897	8	0	0	0	0	0	0	--	--	--	--	--	--	--	--	--	--	--
NewGene_17902	--	--	0.387093	18	1.09602	44	0.644106	25	0.317339	14	0.062382	3	0.258612	11	0.034219	2	0.134879	5	0.112698	4	0	0	0	0	0	0	0	0	0.137619	7	0.233439	11	0	0	0.987009	42	0	0	--	--	--	--	--	--	--	--	--	--	--
NewGene_17904	--	--	0.496321	71	0.139213	21	0.769223	106	1.87785	186	0.544958	89	1.45799	156	1.87141	160	2.303	163	1.46895	159	0.680381	53	1.55914	84	0.36325	32	0.549735	41	0.289403	35	0.591966	45	0.446704	43	2.37619	162	0	0	0.0733405	1.22199	normal	0.0264506	1.49879	normal	0.0678795	1.31914	normal	0.00369684	-1.65015
NewGene_17908	--	--	0	0	0	0	0	0	0	0	0.093838	2	0.397198	4	0	0	0	0	0	0	0.135456	2	0	0	0	0	0	0	0	0	0	0	0.186932	3	0	0	0	0	--	--	--	--	--	--	--	--	--	--	--
NewGene_17912	--	--	2.37681	158	2.07456	134	2.44981	166	1.62422	105	3.40254	216	3.95033	236	0.787854	57	1.96743	96	1.22545	60	0.163694	14	0.175547	12	0.02934	3	1.26697	97	0.765023	55	0.233498	16	0.754169	50	0.659844	26	3.41245	183	0.470812	0.351882	normal	0.113406	-0.906467	normal	0.000436634	-2.51646	down	0.00396913	-1.79895
NewGene_17913	--	--	3.30582	176	5.1031	214	5.26066	252	4.50015	197	2.98491	160	2.49524	99	1.61675	72	3.19301	137	1.60941	79	0.073508	4	0.061829	5	0.134191	8	0.481566	40	0.182632	14	0.200059	12	0.103287	7	2.7654	124	0.814875	40	0.240037	-0.486147	normal	0.0885599	-0.963652	normal	7.59394e-09	-3.79971	down	2.05199e-07	-2.76463
NewGene_17919	--	--	0.126586	4	3.87894	97	0.428918	12	0.639192	17	0.421204	13	0.07385	2	0.499621	13	0.66827	15	0.771373	20	0	0	0	0	0	0	0.136555	5	0	0	0	0	0.044559	2	0.599409	16	4.06307	84	--	--	--	--	--	--	--	--	--	--	--
NewGene_17935	--	ZDHHC4	12.9814	1250	27.2206	2204	12.7662	1083	11.7694	1005	7.25268	756	7.30144	613	8.67944	697	9.58156	758	13.0958	1076	10.4566	1316	10.7837	1383	10.1039	1068	8.19913	1015	15.2497	1782	13.6955	1506	12.9765	1413	12.5441	1042	17.3631	1234	0.0221823	-0.954737	normal	0.105224	-0.72823	normal	0.0101989	1.12297	normal	0.0215111	1.10576
NewGene_17936	--	--	3.16593	317	4.99561	432	0.154178	15	1.95965	180	1.35971	139	2.48019	215	1.35122	122	0.717474	55	2.44086	218	0.139839	16	0.513346	57	0.017565	2	1.07257	132	1.29616	140	0.858743	85	0.132894	14	1.70928	156	0	0	0.580747	-0.514236	normal	0.357207	-0.893515	normal	0.0895268	-1.9353	normal	0.244636	-0.482571
NewGene_17937	--	--	0	0	0	0	1.34637	41	0.040074	2	0.042245	2	0.081188	4	0.08106	4	0	0	0.260512	12	0	0	0.026627	2	0.21605	6	0	0	0.02246	2	0.198382	8	0.2144	10	0.800493	31	0	0	--	--	--	--	--	--	--	--	--	--	--
NewGene_17949	--	--	0	0	0	0	0.17342	3	0	0	0	0	0	0	0	0	1.73607	18	0.094633	2	0.111408	2	0	0	0	0	0	0	0	0	0.291332	4	0.127065	2	0	0	0	0	--	--	--	--	--	--	--	--	--	--	--
NewGene_17956	--	USP42	2.02302	427	3.41192	622	2.71864	528	2.57267	499	2.32107	500	2.40806	377	2.53529	480	2.51802	402	2.97606	559	0.558027	128	0.52203	122	0.59344	127	1.69645	439	1.67714	381	1.10572	229	1.80567	387	3.35538	411	2.92834	443	0.564222	-0.190721	normal	0.996973	-0.00145546	normal	0.107242	-0.645421	normal	0.237779	-0.294129
NewGene_17957	--	--	0.111384	2	0	0	0.118902	2	0	0	0	0	0	0	0	0	0	0	0	0	0.030945	1	0	0	0	0	0	0	0	0	0	0	0.281736	5	0	0	0	0	--	--	--	--	--	--	--	--	--	--	--
NewGene_17958	--	--	0.521597	14	0	0	0.363082	9	0.463959	12	0.284952	8	0.271729	7	1.44133	34	0.403977	8	0.070447	2	0	0	0	0	0.110594	3	0.334332	11	0.085868	3	0	0	0.526763	14	0.293393	7	0	0	--	--	--	--	--	--	--	--	--	--	--
NewGene_17963	--	INCA1	0	0	0	0	0	0	0.705672	20	0	0	0.059654	2	0.072115	2	0	0	0	0	0.11975	5	0	0	0	0	0	0	0.371474	13	0.085205	3	0.187934	6	0	0	0	0	--	--	--	--	--	--	--	--	--	--	--
NewGene_17969	--	--	0.719563	18	0	0	0	0	0	0	0	0	0	0	0	0	0	0	0	0	0	0	0	0	0.207093	5	0	0	0	0	0	0	0.042637	2	0	0	0	0	--	--	--	--	--	--	--	--	--	--	--
NewGene_17974	--	--	1.46415	87	1.7028	88	0.449328	25	0.401121	22	0.489991	30	0.580865	30	0.202441	11	0.130134	6	1.57636	84	0.109548	8	0.13775	9	0.035248	3	0.213821	16	0.063147	5	0.215305	13	0	0	0.527228	29	0	0	--	--	--	0.427102	-0.907443	normal	--	--	--	--	--
NewGene_17979	--	--	0	0	0	0	0	0	0	0	0	0	0	0	0	0	0	0	0	0	0	0	0	0	0	0	0	0	0	0	0.5929	12	0.339917	7	0	0	0	0	--	--	--	--	--	--	--	--	--	--	--
NewGene_17980	--	--	0	0	0	0	0	0	0	0	0	0	0	0	0.426494	6	0	0	0	0	0	0	0	0	0	0	0	0	0	0	0	0	0	0	0	0	0	0	--	--	--	--	--	--	--	--	--	--	--
NewGene_17987	--	--	0	0	0	0	0	0	0.597217	26	0.067562	4	0	0	0.356526	16	2.83381	102	0	0	0	0	0	0	0	0	0	0	0	0	0	0	0	0	0	0	5.94164	202	--	--	--	--	--	--	--	--	--	--	--
NewGene_17992	--	--	0.121445	5	0.255288	10	1.23614	47	0.629287	24	0.930404	39	1.50784	54	0.315372	12	0.454846	15	3.49814	128	0	0	0.210617	10	0.17478	8	0.367139	18	0.441588	15	0.488965	20	0.110566	5	0.928552	35	0	0	0.341301	1.01386	normal	--	--	--	--	--	--	--	--
NewGene_17998	--	--	0.48352	22	0.764102	30	0.251098	11	0	0	0.549215	25	0.743074	29	1.02964	41	0.305523	11	0.107995	5	0.110705	6	0.20599	10	0.351418	16	0.453093	25	0.660351	32	0.588692	26	1.539	69	0.715277	29	0	0	--	--	--	--	--	--	--	--	--	--	--
NewGene_17999	--	ZNF394	5.3721	523	10.2179	1051	4.35351	472	10.0588	932	6.83025	722	4.64674	380	4.22155	374	7.45794	583	6.94916	653	0.704371	92	0.547107	79	0.739188	98	3.48053	502	1.72001	225	1.87646	198	2.53416	287	4.29171	471	10.1189	940	0.913504	-0.0540398	normal	0.667139	-0.222029	normal	0.00209763	-1.555	down	0.0105797	-1.07606
NewGene_18000	--	ZNF394	1.47718	154	1.78007	158	1.03489	98	1.62974	155	0.795006	84	1.30822	122	1.44573	135	1.38465	111	1.51022	145	0.252101	30	0.22846	27	0.018148	3	0.16526	22	0.687691	78	0.288956	30	0.263241	29	0.82057	77	0	0	0.755259	-0.155407	normal	0.896769	0.067084	normal	0.107901	-1.33557	normal	0.0671578	-1.29096
NewGene_18009	--	--	0.950415	72	3.89792	255	0.588674	41	0.581596	41	0.172808	14	0.739204	49	0.354404	24	0.158358	10	0.280295	19	0	0	0	0	0	0	0.042282	4	0.415939	34	0.226381	17	0.112449	9	0.40766	28	0	0	0.0457681	-1.84389	normal	0.00304393	-2.76433	down	3.58583e-07	-8.06772	down	--	--
NewGene_18013	--	--	0.409177	11	0	0	0	0	0	0	0.135381	4	0	0	0	0	0	0	0.31249	7	0	0	0.40599	12	0	0	0	0	0.161541	5	0.158331	4	0.341816	9	0	0	0	0	--	--	--	--	--	--	--	--	--	--	--
NewGene_18018	--	--	0.754083	32	0.420836	16	1.11386	43	0.825218	32	0.15565	7	0.055434	3	0.666722	26	0.979624	31	0	0	0.263127	12	0	0	0.491881	21	0.545013	28	0	0	0.114031	5	2.8674	122	0.935636	36	0	0	--	--	--	--	--	--	--	--	--	--	--
NewGene_18021	--	--	2.03952	266	2.19217	247	2.41611	290	2.01884	242	1.64322	219	1.09491	124	1.38164	162	1.01536	100	0.590016	69	0.914251	130	0.853892	123	0.463216	62	2.05864	329	1.46144	205	1.0466	134	0.916139	122	1.0815	128	0	0	0.220844	-0.442209	normal	0.0258165	-1.12739	normal	0.813241	0.109068	normal	0.469015	0.260775
NewGene_18022	--	--	0.382173	9	1.09179	21	0	0	0	0	0	0	0	0	0.535547	11	0	0	0.099073	2	0	0	0	0	0	0	0.588613	16	0.234627	6	0.184621	4	0.108179	3	0	0	0	0	--	--	--	--	--	--	--	--	--	--	--
NewGene_18023	--	--	0	0	0	0	0	0	0	0	0	0	0	0	0	0	0	0	0	0	0	0	0	0	0	0	0	0	0	0	0.253357	4	0	0	0	0	0	0	--	--	--	--	--	--	--	--	--	--	--
NewGene_18027	--	--	0	0	1.22572	14	0	0	0	0	0	0	0	0	0	0	0	0	0	0	0	0	0	0	0	0	0	0	0	0	0	0	0	0	0	0	0	0	--	--	--	--	--	--	--	--	--	--	--
NewGene_18029	--	--	0.34217	6	0	0	0.646756	10	0	0	0.239385	4	0.354694	5	0.647866	9	0.115936	2	0.466834	7	0	0	0	0	0.508183	8	0.589814	12	0.104559	2	0	0	0.129087	3	0	0	0	0	--	--	--	--	--	--	--	--	--	--	--
NewGene_18031	--	--	0.95473	16	1.10559	16	0.324248	5	0.245587	4	0	0	0.889496	13	0.171306	3	0	0	0.682093	6	0	0	0	0	0	0	0.380793	8	0.256708	5	0.069836	2	0.567077	7	0.904631	14	0	0	--	--	--	--	--	--	--	--	--	--	--
NewGene_18033	--	--	0.507954	15	0	0	0	0	0.474508	12	0.232221	7	0.460263	11	0.430342	12	0	0	0	0	0	0	0	0	0.108597	4	0.820613	29	0.36663	11	0	0	0.278723	9	0.567482	15	0	0	--	--	--	--	--	--	--	--	--	--	--
NewGene_18044	--	--	2.75694	105	4.53565	149	1.18229	42	2.4925	87	2.44596	95	1.61535	53	1.58985	55	1.66024	48	3.61432	122	0.624626	25	0.511616	22	0.42509	17	0.689561	32	0.574973	24	1.31496	49	0.852987	33	2.62938	91	0	0	0.588537	-0.360108	normal	0.696014	-0.302229	normal	0.273068	-0.82564	normal	0.176877	-0.883621
NewGene_18045	--	--	0	0	0	0	0	0	0	0	0	0	0	0	0.118528	2	0	0	0	0	0	0	0	0	0	0	0	0	0	0	0	0	0.320785	5	0	0	0	0	--	--	--	--	--	--	--	--	--	--	--
NewGene_18050	--	--	0.010658	2	0	0	0.055831	8	0	0	0.029712	5	0.014874	2	0.110086	16	0.033988	5	0.077337	11	0.018721	4	0	0	0.055819	9	0.031286	6	1.18151	198	1.76535	270	1.28077	203	0.106138	16	0.392983	44	--	--	--	--	--	--	--	--	--	--	--
NewGene_18055	--	--	0.521703	11	0	0	0.3286	6	0	0	0.253438	6	0	0	0	0	0	0	0	0	0	0	0	0	0	0	0	0	0	0	0	0	0	0	0	0	0	0	--	--	--	--	--	--	--	--	--	--	--
NewGene_18056	--	--	1.0878	68	2.30229	124	1.98272	113	1.68014	96	1.66756	106	0.614347	33	1.0232	57	1.72579	81	1.65594	92	0.155185	11	0	0	0.013933	1	1.19134	91	0.370771	25	0.13359	9	0.423791	27	2.03294	115	0	0	0.518423	-0.406867	normal	0.681112	-0.261803	normal	0.00410203	-3.28967	down	0.214003	-1.00554
NewGene_18060	--	--	1.10688	74	0.582973	31	0.604297	32	2.51754	136	2.50121	152	4.73521	306	2.57076	177	1.92869	118	1.47997	87	0.181506	14	1.11801	57	1.33563	65	2.12895	171	0.807238	62	1.00528	48	1.80691	98	2.53746	176	0	0	0.000391309	2.23136	up	0.0132924	1.65899	normal	0.0574213	1.48594	normal	0.0512835	-1.14287
NewGene_18061	--	--	0.633613	189	0.420076	108	1.47495	403	0.333363	91	0.477897	145	0.213112	54	0.751377	201	0.519853	108	0.461645	122	0.332841	97	0.319607	105	2.03063	597	0.543577	192	1.06182	327	0.322175	94	2.39066	705	1.49697	404	0.163382	35	0.0440688	-1.22834	normal	0.384556	-0.524628	normal	0.0206866	1.67618	normal	0.0387854	1.20482
NewGene_18064	--	--	1.0003	48	0.26836	12	0	0	0	0	0	0	0	0	0	0	0	0	0	0	0	0	0	0	0	0	0	0	0	0	0	0	0	0	0	0	0	0	--	--	--	--	--	--	--	--	--	--	--
NewGene_18068	--	--	0.619782	10	0	0	0.433218	7	0	0	0	0	0	0	0	0	0	0	0	0	0	0	0	0	0	0	0	0	0	0	0	0	0	0	0	0	0	0	--	--	--	--	--	--	--	--	--	--	--
NewGene_18071	--	--	0	0	0	0	0.18573	2	0	0	0	0	0	0	0	0	0	0	0	0	0	0	0	0	0	0	0	0	0	0	0	0	0	0	0	0	0	0	--	--	--	--	--	--	--	--	--	--	--
NewGene_18072	--	--	0.241085	9	0.718217	21	0.057946	2	0.240173	8	0.238321	9	0	0	0.183839	6	0.144788	4	0.8936	27	0.190893	7	0	0	0	0	0.185478	8	0	0	0.056841	2	0.046661	2	0.490404	15	0	0	--	--	--	--	--	--	--	--	--	--	--
NewGene_18077	--	--	1.27685	184	4.87392	602	1.48345	125	1.27597	184	0.600061	96	0.571402	54	1.71433	144	3.89758	328	2.59971	194	0.041012	7	0	0	0.059829	7	0.148787	29	0.173671	30	0.128936	20	0.128511	12	0.700307	100	4.79317	469	0.0412892	-1.53562	normal	0.652897	-0.332339	normal	7.4325e-07	-4.73147	down	0.00173134	-1.9264
NewGene_18079	--	--	0.062182	3	1.82434	59	0	0	0	0	0	0	0	0	0	0	0	0	0	0	0.031238	2	0	0	0	0	0	0	0.322597	13	0.218204	8	0	0	0.145964	5	0	0	--	--	--	--	--	--	--	--	--	--	--
NewGene_18081	--	--	0	0	0	0	0	0	0	0	0	0	0	0	0	0	0	0	0	0	0	0	0	0	0.168681	2	0	0	0.089579	2	0	0	0	0	0	0	0	0	--	--	--	--	--	--	--	--	--	--	--
NewGene_18082	--	--	0.27291	31	0.710693	70	0.671504	70	0.070378	8	0.125117	15	0	0	0.14512	15	0	0	0	0	0.137525	17	0.069173	9	0.170841	20	0.08126	12	0.17789	22	0.167134	19	0.183852	22	1.33436	137	0	0	--	--	--	--	--	--	--	--	--	--	--
NewGene_18083	--	--	0.220681	25	0.677179	66	0.097594	11	0.396538	41	0.109888	13	0.110931	11	0.042788	5	0.06733	6	0.397702	40	0.041871	6	0.022354	3	0.219893	26	0.045522	7	0.092792	12	0.534713	59	0.538592	62	0	0	0	0	--	--	--	--	--	--	--	--	--	--	--
NewGene_18086	--	--	0	0	0	0	0.328341	8	0	0	0	0	0.196934	5	0.249882	6	0	0	0	0	0	0	0	0	0.185185	5	0	0	0	0	0.323603	8	0	0	0	0	0	0	--	--	--	--	--	--	--	--	--	--	--
NewGene_18088	--	--	0	0	0	0	0.160966	3	0	0	0	0	0	0	0	0	0	0	0.196263	4	0	0	0	0	0	0	0.073413	2	0	0	0	0	0	0	0.607918	10	0	0	--	--	--	--	--	--	--	--	--	--	--
NewGene_18089	--	--	0.705392	18	0	0	0.586184	14	0	0	0	0	0.151116	4	0	0	0	0	0	0	0.72231	20	0.495599	14	0.209613	6	0	0	0	0	0.399972	10	0	0	0	0	0	0	--	--	--	--	--	--	--	--	--	--	--
NewGene_18097	--	--	0.090497	1	0	0	0	0	0	0	0	0	0	0	0	0	0	0	0	0	0	0	0	0	0	0	0	0	0	0	0.348763	4	0.118512	2	0	0	0	0	--	--	--	--	--	--	--	--	--	--	--
NewGene_18109	--	--	0	0	0	0	0	0	0	0	0	0	0	0	0	0	0	0	0	0	1.13506	25	3.01529	64	0.89446	17	0	0	0	0	0.371275	7	0	0	1.01461	18	0	0	--	--	--	--	--	--	--	--	--	--	--
NewGene_18112	--	--	0.218255	8	1.77169	52	0.93485	30	0.16563	6	0	0	0.621315	19	0.210659	7	0.260741	7	0	0	0	0	0	0	0	0	0.045395	2	0.033496	2	0	0	0	0	0	0	0	0	--	--	--	--	--	--	--	--	--	--	--
NewGene_18117	--	--	0.853858	54	0.670562	53	1.80161	106	0.865802	48	0.429821	30	0.404423	25	0.762628	47	2.96581	119	0.990101	72	0	0	0.027102	4	0	0	0.049089	6	0	0	0.022385	3	0	0	0	0	0	0	0.112724	-1.01514	normal	0.604085	0.380837	normal	0.00148654	-4.21399	down	--	--
NewGene_18118	--	--	0.587924	30	0.124514	6	0.914042	43	0	0	0	0	0	0	0.072102	4	0	0	0	0	0	0	0	0	0	0	0	0	0	0	0	0	0	0	0	0	0	0	--	--	--	--	--	--	--	--	--	--	--
NewGene_18132	--	--	0.444865	33	0	0	0.118452	8	0.336843	23	0.171269	13	0.068956	5	0.08025	6	0.393325	22	0.439958	29	0	0	0.016644	2	0	0	0	0	0	0	0	0	0.046672	4	0	0	0	0	--	--	--	--	--	--	--	--	--	--	--
NewGene_18136	--	LOC100620498	0	0	0	0	0	0	0.619839	12	0	0	0	0	0	0	0	0	0	0	0	0	0	0	0	0	0.156618	4	0	0	0	0	0	0	0	0	0	0	--	--	--	--	--	--	--	--	--	--	--
NewGene_18141	--	--	0	0	0	0	0	0	0	0	0.167527	2	0	0	0	0	0	0	0	0	0	0	0	0	0	0	0	0	0	0	0	0	0	0	0	0	0	0	--	--	--	--	--	--	--	--	--	--	--
NewGene_18148	--	--	0	0	1.53844	18	0	0	0	0	0	0	0	0	0	0	0	0	0	0	0	0	0	0	0	0	0	0	0	0	0	0	0	0	0	0	0	0	--	--	--	--	--	--	--	--	--	--	--
NewGene_18151	--	--	0.262698	14	0.316528	15	0	0	0.116357	6	0.187148	11	0.473778	13	0.227489	11	0.178036	8	0.499988	24	0.656471	30	0.489332	18	1.01552	37	0.220817	15	0.893855	29	1.06688	37	0.371031	20	1.61586	60	0	0	--	--	--	--	--	--	--	--	--	--	--
NewGene_18157	--	--	0.841563	29	0	0	0.065204	9	0.05138	7	0	0	0.032919	4	0.178965	22	0.107955	11	0	0	0.013827	3	0.028481	5	0.161285	22	0.169993	28	0.535483	77	0.519475	68	0.491107	67	0.389984	48	0	0	--	--	--	--	--	--	--	--	--	--	--
NewGene_18161	--	--	0.139496	7	0	0	0.034418	2	0	0	0	0	0	0	0	0	0	0	0	0	0.189327	6	0.306984	8	0.047414	2	0	0	2.12261	88	2.5757	91	0.918513	35	0.04563	2	0	0	--	--	--	--	--	--	--	--	--	--	--
NewGene_18168	--	--	0	0	0	0	0	0	0	0	0	0	0	0	0	0	0.736944	8	0	0	0	0	0	0	0	0	0	0	0	0	0	0	0	0	0	0	0	0	--	--	--	--	--	--	--	--	--	--	--
NewGene_1817	--	--	0.907368	57	0.244883	14	0.138803	8	0.934266	54	0.062915	4	0.490392	27	0.054938	4	0.315167	15	0	0	0	0	0	0	0	0	0.363906	28	0.052255	4	0	0	0	0	0.139664	8	0	0	--	--	--	--	--	--	--	--	--	--	--
NewGene_18171	--	--	0	0	0	0	0	0	0	0	0	0	0	0	0	0	0	0	0	0	0	0	0.309809	4	0	0	0	0	0	0	0	0	0	0	0	0	0	0	--	--	--	--	--	--	--	--	--	--	--
NewGene_18172	--	--	0	0	0	0	0	0	0	0	0	0	0	0	0	0	0	0	0	0	0	0	0.629877	9	0	0	0	0	0	0	0	0	0	0	0	0	0	0	--	--	--	--	--	--	--	--	--	--	--
NewGene_18173	--	--	0.68731	22	1.76305	31	0.72649	21	0	0	0.350593	10	0.159419	5	0.605479	17	2.33006	28	0.654534	8	0	0	0	0	0	0	0.27739	11	0.550367	21	0.19841	8	0.204328	7	0	0	0	0	--	--	--	--	--	--	--	--	--	--	--
NewGene_1819	--	--	0.891693	54	1.14742	60	0.566858	32	0	0	0	0	0.18839	10	0.049327	3	0	0	0.112425	6	0.048522	4	0.932917	58	0.487368	29	0.081622	6	0.356646	21	0.304205	16	0.285281	18	0	0	0	0	--	--	--	--	--	--	0.419718	0.773436	normal	--	--
NewGene_18199	--	--	0	0	0	0	0.126885	2	0	0	0	0	0	0	0	0	0	0	0	0	0	0	0.382405	5	0	0	0	0	0	0	0	0	0	0	0	0	0	0	--	--	--	--	--	--	--	--	--	--	--
NewGene_18200	--	--	0.181927	7	0	0	0.157472	6	0	0	0	0	0.067254	3	0.111377	4	0	0	0	0	0.919598	37	0	0	0.553493	20	0	0	0	0	0	0	0.041422	2	0.189187	7	0	0	--	--	--	--	--	--	--	--	--	--	--
NewGene_18203	--	--	0	0	0	0	0	0	0	0	0	0	0	0	0	0	0	0	0	0	0	0	0	0	0	0	0.975747	13	0.847708	10	0	0	0.240036	3	0	0	0	0	--	--	--	--	--	--	--	--	--	--	--
NewGene_18213	--	ITGAX	1.49661	314	0.763302	143	1.08367	217	11.1362	2029	23.0573	4704	18.7698	3358	8.32578	1475	8.64569	1264	16.0072	2656	0.551252	131	0.109785	27	0.242782	55	23.9461	6091	2.96978	661	0.818902	174	2.80663	545	28.7379	5112	13.1954	2048	3.40079e-22	3.97688	up	6.21782e-14	3.17108	up	0.749407	-0.200172	normal	0.389026	-0.803672
NewGene_18225	--	--	0.857964	69	0.24874	21	0.957259	75	0.376798	34	0.817507	82	0.402108	32	0.428584	34	0.109528	6	0.063395	6	0.20566	22	0.166146	18	0.25238	25	0.329194	40	0.577152	56	0.257277	25	0.339426	28	0.644439	41	0	0	0.901502	-0.0942102	normal	0.122121	-1.69394	normal	--	--	--	0.820057	-0.146884
NewGene_18228	--	--	0.733447	24	0.072039	3	0	0	0.236591	7	0	0	0.213291	6	0.056645	2	0.415216	11	0.098328	3	0.745872	26	0.164267	6	0	0	0.101499	4	0	0	0.063488	3	0.11282	4	0.341355	10	0	0	--	--	--	--	--	--	--	--	--	--	--
NewGene_18229	--	--	1.55096	133	5.52488	340	2.32087	182	1.2652	99	0.914143	73	0.954796	71	1.47684	113	1.25843	82	1.84064	121	0.154349	15	0.106541	11	0.120028	11	0.550102	58	1.04091	71	0.859864	62	0.307831	27	1.80589	129	1.67282	103	0.00986302	-1.45243	down	0.107518	-0.960191	normal	3.92223e-05	-2.77509	down	0.749015	-0.156745
NewGene_1823	--	--	0.062006	2	1.31136	18	0	0	0	0	0	0	0	0	0.182046	4	0	0	0	0	0	0	0	0	0	0	0	0	0	0	0	0	0	0	2.84442	62	0	0	--	--	--	--	--	--	--	--	--	--	--
NewGene_18233	--	--	0.057552	2	0	0	0.208295	4	0.507958	9	0.318582	7	0	0	0	0	0	0	0	0	0	0	0.072417	2	0	0	0	0	0.11215	3	0.181313	4	0.178982	4	0.584509	10	0	0	--	--	--	--	--	--	--	--	--	--	--
NewGene_18234	--	--	1.27334	141	1.30878	125	1.06228	108	2.02913	206	1.5477	174	0.936643	90	1.27904	127	1.64398	137	0.867114	85	0.088278	11	0.077109	10	0.176334	20	0.570709	78	0.782504	93	0.286228	31	1.01734	114	0.412159	42	1.50869	120	0.458918	0.334996	normal	0.892948	0.0729034	normal	0.00665968	-1.75488	down	0.030272	-1.12709
NewGene_18236	--	--	0.30659	15	0	0	0.286155	13	0.936295	42	0.79732	40	0.381034	16	0.343474	12	0.376151	14	0.867731	38	0	0	0	0	0	0	0.54771	33	0.210531	11	0	0	0.122818	6	0.966117	43	0	0	--	--	--	--	--	--	--	--	--	--	--
NewGene_18242	--	--	0.55391	27	4.55827	191	1.30371	59	0.522289	24	0.118527	6	0.089949	4	0.107756	5	0.95318	35	0.128874	6	0	0	0	0	0	0	0	0	0.138168	8	0.211759	11	0	0	0	0	0.746027	26	--	--	--	0.0378712	-2.4199	normal	--	--	--	--	--
NewGene_18248	--	--	0	0	0	0	0	0	0	0	0	0	0	0	0	0	0	0	0	0	0	0	0	0	0	0	0.139392	2	0	0	0	0	0	0	0	0	0	0	--	--	--	--	--	--	--	--	--	--	--
NewGene_18253	--	--	0.419551	33	0.161386	11	0.821102	59	0.374918	27	0.335557	27	0.165991	12	0.371345	26	1.08772	65	0.451327	32	0	0	0.383409	33	0	0	0.156572	15	0.13787	12	0.56441	44	0.022228	2	0.06526	5	0	0	--	--	--	0.597543	0.51906	normal	--	--	--	--	--
NewGene_18259	--	SEC22A	0.210634	13	0.358923	12	0.241637	6	0.242147	13	3.048	164	4.03873	179	0.239343	13	0.805491	36	1.42535	44	0	0	0	0	0	0	0.178915	11	0.455685	20	0.040935	3	0	0	0.610494	33	0	0	--	--	--	--	--	--	--	--	--	--	--
NewGene_18269	--	ATP11B	0	0	0	0	0	0	0	0	0	0	0	0	0	0	0	0	0	0	0	0	0	0	0	0	0	0	0.288057	3	0	0	0	0	0	0	0	0	--	--	--	--	--	--	--	--	--	--	--
NewGene_18273	--	--	0.017216	2	0	0	0	0	2.78361	289	2.52383	292	1.23669	121	1.98511	202	1.91065	164	0.805816	82	0.027693	4	0.344874	44	0.265419	31	1.68315	234	0.54043	66	0.164212	19	0.254187	30	2.7207	280	2.12139	172	1.35889e-12	8.47869	up	9.68748e-10	8.00154	up	--	--	--	0.0868895	-1.2591
NewGene_18280	--	--	0	0	0	0	0	0	0.427425	6	0	0	0	0	0	0	0	0	0	0	0	0	0	0	0	0	0	0	0	0	0	0	0	0	0	0	0	0	--	--	--	--	--	--	--	--	--	--	--
NewGene_18283	--	--	1.14214	53	1.83141	73	0.738314	31	1.53435	65	1.02451	48	0.423267	17	0.698579	29	0.818447	29	0.506516	21	1.52923	76	1.36817	69	2.95733	137	0.706144	40	1.92315	95	1.64447	74	2.22249	103	2.35206	98	2.53607	83	0.686444	-0.31333	normal	0.312059	-0.856768	normal	0.000238619	2.23391	up	0.199546	0.973827
NewGene_18287	--	--	0	0	0	0	0	0	0.092085	2	0	0	0	0	0	0	0	0	0	0	0	0	0.141405	3	0	0	0	0	0	0	0	0	0	0	0	0	0	0	--	--	--	--	--	--	--	--	--	--	--
NewGene_18293	--	--	0.552258	22	0.440076	15	0.893347	33	0.697692	26	0.13599	6	0.352469	12	0.694992	25	0.909483	27	0.345556	13	0.10883	5	0.057086	3	0.192034	8	0.309607	15	0.266155	12	0.311247	12	0.193405	8	0.048348	2	0	0	--	--	--	--	--	--	--	--	--	--	--
NewGene_18295	--	CUL7	0.853582	53	0.625219	34	0.934555	53	0.756487	43	0.866848	55	0.942155	51	0.897137	50	0.404944	19	0	0	0.517402	35	0.247828	17	0.221414	14	0.692542	53	2.22976	148	3.98258	241	1.01571	64	0.071345	4	3.2212	143	0.788553	0.151761	normal	0.533399	-0.867936	normal	0.606809	0.381364	normal	0.0143139	1.94281
NewGene_1830	--	--	0	0	0	0	0	0	0.799601	17	0	0	0.624989	12	0.217512	5	0	0	0	0	0.812393	20	0.079375	2	0.314632	8	0.20118	6	1.11962	27	0.96621	21	0.319207	8	0	0	0	0	--	--	--	--	--	--	--	--	--	--	--
NewGene_18309	--	--	0.124571	2	0	0	0	0	0.468099	7	0	0	0	0	0	0	0	0	0	0	0	0	0	0	0	0	0	0	0	0	0	0	0	0	0	0	0	0	--	--	--	--	--	--	--	--	--	--	--
NewGene_1831	--	--	0	0	0	0	0	0	0	0	0	0	0	0	0	0	0	0	0	0	0	0	0	0	0	0	0.278785	4	0	0	0	0	0	0	0.284112	3	0	0	--	--	--	--	--	--	--	--	--	--	--
NewGene_18313	--	--	0	0	0	0	0	0	0	0	0	0	0	0	0	0	0	0	0	0	0	0	0	0	0	0	0.418177	5	0	0	0	0	0	0	0	0	0	0	--	--	--	--	--	--	--	--	--	--	--
NewGene_18321	--	LDAF1	16.2131	1049	13.2195	739	10.1734	594	11.1178	653	9.12664	599	8.64174	481	11.9828	696	7.27485	345	8.85564	510	10.7153	751	36.6805	2618	11.9322	782	19.1486	1514	24.2752	1687	33.5497	2127	16.9063	1110	12.4297	731	11.8578	550	0.172298	-0.424646	normal	0.226882	-0.482959	normal	3.08011e-05	2.29336	up	3.0672e-05	1.87416
NewGene_18322	--	--	0.057504	1	0	0	0.313122	4	0	0	0.156788	2	0	0	0	0	0	0	0	0	0.265816	4	0	0	0	0	0	0	0	0	0	0	0	0	0.848462	10	0	0	--	--	--	--	--	--	--	--	--	--	--
NewGene_18330	--	--	0	0	0	0	0	0	0	0	0	0	0	0	0	0	0	0	0	0	0	0	0	0	0.168681	2	0	0	0	0	0	0	0	0	0	0	0	0	--	--	--	--	--	--	--	--	--	--	--
NewGene_1834	--	--	0	0	6.52535	200	0.410256	19	0	0	0	0	0.378613	16	0.723338	31	4.78639	128	2.52542	100	0.38058	19	0.746387	30	0.64892	30	0	0	1.046	38	0.508541	24	1.53986	69	1.95356	80	0	0	--	--	--	0.836189	0.302661	normal	--	--	--	--	--
NewGene_18341	--	CUL7	0.164919	6	0.569609	16	0.041026	2	0.055357	1	0.331635	11	0	0	0	0	0.626274	16	0	0	0	0	0	0	0	0	0.370012	8	0.130035	5	0	0	0	0	0	0	0	0	--	--	--	--	--	--	--	--	--	--	--
NewGene_18345	--	--	0	0	0	0	0	0	0	0	0	0	0	0	0	0	0	0	0	0	0	0	0	0	0	0	0	0	0	0	0	0	0.336824	4	0	0	0	0	--	--	--	--	--	--	--	--	--	--	--
NewGene_1835	--	--	0	0	0	0	0	0	0	0	0.135964	2	0	0	0	0	0	0	0	0	0	0	0	0	0	0	0	0	0	0	0	0	0	0	1.407	18	0	0	--	--	--	--	--	--	--	--	--	--	--
NewGene_18364	--	--	0	0	0	0	0	0	0	0	0	0	0	0	0	0	0	0	0.179997	2	0	0	0	0	0	0	0	0	1.04393	12	0	0	0.291329	3	0	0	0	0	--	--	--	--	--	--	--	--	--	--	--
NewGene_1837	--	--	0	0	0	0	0	0	0	0	0	0	0	0	0.186351	5	1.62717	31	0.150556	4	0	0	0	0	0.095079	3	0	0	0	0	0.357095	8	0.675194	17	0.068948	2	0	0	--	--	--	--	--	--	--	--	--	--	--
NewGene_18370	--	--	0	0	0	0	0	0	0	0	0	0	0	0	0.322278	4	0	0	0	0	0	0	0	0	0	0	0	0	0	0	0	0	0	0	0	0	0	0	--	--	--	--	--	--	--	--	--	--	--
NewGene_18372	--	--	0	0	0	0	0	0	0	0	0	0	0	0	0	0	0	0	0	0	0	0	0	0	0	0	0	0	0.668736	24	0.63894	21	0	0	0.205249	6	0	0	--	--	--	--	--	--	--	--	--	--	--
NewGene_18377	--	--	0	0	0	0	0	0	0	0	0	0	0	0	0	0	0	0	0	0	0	0	0	0	0	0	0	0	0.658664	11	0.774204	12	0	0	0	0	0	0	--	--	--	--	--	--	--	--	--	--	--
NewGene_18379	--	--	0.299621	12	0	0	0.814672	30	0	0	0	0	0.082234	3	0.195858	7	0	0	0	0	0	0	0.039171	2	0	0	0.08414	5	0	0	0	0	0	0	0	0	0	0	--	--	--	--	--	--	--	--	--	--	--
NewGene_18387	--	--	0	0	0	0	0	0	0	0	0	0	0	0	0	0	0	0	0	0	0	0	0	0	0	0	0	0	0	0	0	0	0	0	1.92183	14	0	0	--	--	--	--	--	--	--	--	--	--	--
NewGene_18388	--	--	0	0	0	0	0	0	0	0	0	0	0	0	0	0	0	0	0	0	0	0	0	0	0.168681	2	0	0	0	0	0	0	0	0	0	0	0	0	--	--	--	--	--	--	--	--	--	--	--
NewGene_1839	--	--	0	0	0.336929	9	0	0	0	0	0	0	0.062859	2	0.068762	2	0.387655	9	1.18994	33	0	0	0	0	0	0	0	0	0	0	0	0	0	0	0.176386	5	1.99766	44	--	--	--	--	--	--	--	--	--	--	--
NewGene_18397	--	--	2.38402	79	0	0	8.38167	247	1.13548	35	0.586743	20	0.191557	6	1.42313	42	0.851629	22	0.774615	23	0.096667	4	0	0	0.659094	22	0.664935	27	0	0	0	0	1.63891	55	0.431614	13	0	0	0.11163	-2.35906	normal	0.227364	-1.69212	normal	--	--	--	--	--
NewGene_18400	--	--	0.242302	59	0.138845	29	0.047876	11	0.188208	42	0.027044	7	0.076655	16	0.075918	17	0.153416	28	0.092452	20	1.86492	401	0.249848	55	4.0386	781	0.03273	9	0.032925	9	0.108727	18	0.192048	36	0.07832	18	0	0	--	--	--	--	--	--	2.56254e-10	5.06635	up	--	--
NewGene_18405	--	--	0.125606	5	0	0	0	0	0.221062	8	0	0	0	0	0	0	0	0	0	0	0	0	0.11785	6	0.080393	3	0.191611	9	0.898307	37	1.24665	47	0.092089	4	0	0	0	0	--	--	--	--	--	--	--	--	--	--	--
NewGene_18407	--	--	5.07926	722	13.6926	1537	7.72345	1188	3.23379	384	1.65167	193	1.2365	142	2.81054	343	6.7233	650	6.41632	871	8.28265	1105	5.23897	742	4.97567	624	0.995964	133	3.99513	546	7.25741	832	5.47784	655	2.90902	347	4.50107	274	3.32714e-06	-2.28991	down	0.14449	-0.750093	normal	0.0407356	0.91537	normal	0.0744921	1.48717
NewGene_18412	--	--	0.920357	10	0	0	0	0	0	0	0	0	0	0	0	0	0	0	0	0	0	0	0	0	0	0	0	0	0	0	0	0	0	0	0	0	0	0	--	--	--	--	--	--	--	--	--	--	--
NewGene_18418	--	--	0	0	0	0	0	0	0	0	0	0	0	0	0	0	0	0	0	0	0	0	0.154905	2	0	0	0	0	0	0	0	0	0	0	0	0	0	0	--	--	--	--	--	--	--	--	--	--	--
NewGene_18422	--	--	0	0	0	0	0	0	2.73068	101	0.20806	9	0.035915	2	1.13914	41	0.382549	12	2.99571	107	0	0	0	0	0	0	0	0	0	0	0	0	0	0	0	0	0	0	--	--	--	--	--	--	--	--	--	--	--
NewGene_18424	--	--	0	0	0	0	0	0	0.481912	13	0.1947	6	0.080954	2	0	0	0.264086	6	1.18745	30	0	0	0	0	0	0	0	0	0	0	0	0	0	0	0	0	0	0	--	--	--	--	--	--	--	--	--	--	--
NewGene_18436	--	--	0	0	0	0	0	0	0.526856	36	0.139235	11	0.170696	11	0.097522	7	0	0	1.58573	104	0	0	0	0	0	0	0.009994	1	0	0	0	0	0	0	0	0	0	0	--	--	--	--	--	--	--	--	--	--	--
NewGene_18437	--	--	0	0	0	0	0	0	0.842409	14	0	0	0	0	0.420005	7	0	0	0	0	0.206986	4	0	0	0	0	0	0	0	0	0	0	0	0	0.742634	12	0	0	--	--	--	--	--	--	--	--	--	--	--
NewGene_18438	--	--	0.670763	36	0.436956	21	0.401493	20	0	0	0	0	0	0	0	0	0	0	0	0	1.42357	82	1.13151	67	1.77456	96	0.021854	2	1.64799	95	2.05067	107	0.348717	19	0	0	0	0	--	--	--	--	--	--	8.52312e-09	3.1288	up	--	--
NewGene_1844	--	--	0	0	0.184358	8	0	0	0	0	0	0	0	0	0.137246	6	0	0	0	0	0.126389	7	0.450406	25	0.258126	11	0	0	0.053724	3	0.32201	16	0.103248	4	0	0	0	0	--	--	--	--	--	--	--	--	--	--	--
NewGene_18444	--	--	0	0	0	0	0	0	0	0	0	0	0	0	0.190492	2	0	0	0	0	0	0	0	0	0	0	0	0	0	0	0	0	0	0	0	0	0	0	--	--	--	--	--	--	--	--	--	--	--
NewGene_18446	--	--	0.083059	6	0.625192	33	0.194254	11	0.661628	37	0.238783	15	0	0	0.148995	9	0.174971	8	0.38027	21	0	0	0	0	0	0	0.167956	13	0.077011	5	0	0	0.083281	6	0.164186	10	0	0	--	--	--	--	--	--	--	--	--	--	--
NewGene_18453	--	--	1.0587	21	0	0	0.688688	13	0	0	0.628561	13	0.979303	17	0.228971	5	0	0	0	0	0.226099	5	0	0	0	0	0.626708	15	0.077621	2	0.9727	19	0.440903	9	0.159171	3	0	0	--	--	--	--	--	--	--	--	--	--	--
NewGene_18457	--	--	0	0	0	0	0	0	0.792629	16	0.316303	7	0.20954	4	0.421878	9	1.45181	24	0	0	0.151016	4	0	0	0.217583	5	0.743511	20	0.401005	10	0.431954	9	0.863073	19	1.86212	36	0	0	--	--	--	--	--	--	--	--	--	--	--
NewGene_18459	--	MRPL32	0	0	0	0	0	0	0.497268	6	0	0	0	0	0	0	0	0	0	0	0	0	0	0	0	0	0	0	0	0	0	0	0	0	0	0	0	0	--	--	--	--	--	--	--	--	--	--	--
NewGene_18460	--	--	0	0	0	0	0	0	0	0	0.382037	10	0	0	0	0	0	0	0	0	0	0	0	0	0	0	0	0	0	0	0	0	0	0	0	0	0	0	--	--	--	--	--	--	--	--	--	--	--
NewGene_18467	--	--	0	0	0	0	0	0	0	0	0	0	0	0	0	0	0	0	0.726407	8	0	0	0	0	0	0	0	0	0	0	0	0	0	0	0	0	0	0	--	--	--	--	--	--	--	--	--	--	--
NewGene_1847	--	--	0	0	0	0	0	0	0	0	0	0	0	0	0	0	0	0	0	0	0	0	0.154905	2	0	0	0	0	0	0	0	0	0	0	0	0	0	0	--	--	--	--	--	--	--	--	--	--	--
NewGene_18490	--	--	0	0	0	0	0	0	0	0	0	0	0	0	0	0	0.452264	4	0	0	0	0	0	0	0	0	0	0	0	0	0	0	0	0	0	0	0	0	--	--	--	--	--	--	--	--	--	--	--
NewGene_18494	--	--	0.574407	16	0	0	0	0	0	0	0	0	0	0	0	0	0	0	0.208337	6	0	0	0	0	0.043067	2	0	0	0	0	0	0	0.171279	5	0	0	0	0	--	--	--	--	--	--	--	--	--	--	--
NewGene_18521	--	--	0.170868	2	0	0	0	0	0	0	0	0	0	0	0	0	0	0	0.438037	5	0.189788	3	0	0	0	0	0	0	0.196173	3	0	0	0	0	0	0	0	0	--	--	--	--	--	--	--	--	--	--	--
NewGene_18527	--	--	0	0	0	0	0	0	0	0	0	0	0	0	0	0	0	0	0	0	0.064024	2	0	0	0	0	0	0	0.287512	8	0.498308	13	0	0	0	0	0	0	--	--	--	--	--	--	--	--	--	--	--
NewGene_18532	--	--	0	0	0	0	0	0	0	0	0	0	0	0	0	0	0	0	0.383993	4	0	0	0	0	0	0	0	0	0	0	0	0	0	0	0	0	0	0	--	--	--	--	--	--	--	--	--	--	--
NewGene_18533	--	--	0.205318	6	0	0	0	0	0.065773	2	0	0	0	0	0	0	0	0	0	0	0	0	0	0	0	0	0	0	0	0	0	0	0	0	0.021442	1	0	0	--	--	--	--	--	--	--	--	--	--	--
NewGene_18534	--	--	0.187635	2	0	0	0	0	0	0	0	0	0	0	0	0	0	0	0	0	0	0	0	0	0	0	0	0	0	0	0	0	0	0	0.521765	5	0	0	--	--	--	--	--	--	--	--	--	--	--
NewGene_18537	--	--	0	0	0	0	0	0	0	0	0	0	0	0	0	0	0	0	0.376957	6	0	0	0	0	0	0	0	0	0	0	0	0	0	0	0	0	0	0	--	--	--	--	--	--	--	--	--	--	--
NewGene_18552	--	--	0	0	0	0	0	0	0	0	0	0	0	0	0	0	0	0	0	0	0	0	0	0	0	0	0	0	0.304825	5	0	0	0	0	0	0	0	0	--	--	--	--	--	--	--	--	--	--	--
NewGene_18557	--	--	0	0	0	0	0	0	0	0	0.253114	5	0	0	0	0	0.595789	9	0.443031	8	0	0	0	0	0	0	0	0	0	0	0	0	0	0	0	0	0	0	--	--	--	--	--	--	--	--	--	--	--
NewGene_18558	--	--	0.223192	14	0.271658	15	0.498309	29	0.688987	19	0.354531	23	0.259659	14	0	0	0.387901	19	0.087094	5	0	0	0.110815	8	0.053905	4	0	0	0	0	0.260132	16	0.139309	9	1.14534	31	0	0	--	--	--	--	--	--	--	--	--	--	--
NewGene_18559	--	LOC110261636	1.09323	36	0	0	0	0	0	0	0.151754	6	9.56788	271	2.2965	68	0	0	0.527876	16	0	0	0	0	0	0	0	0	0	0	0	0	0	0	0	0	0	0	--	--	--	--	--	--	--	--	--	--	--
NewGene_18574	--	--	0.812316	13	0	0	0	0	0	0	0	0	0	0	0	0	0	0	0	0	0	0	0	0	0	0	0	0	0	0	0	0	0	0	0	0	0	0	--	--	--	--	--	--	--	--	--	--	--
NewGene_18578	--	--	0	0	0	0	1.16779	21	0.109577	3	0	0	0.227723	4	0.512	9	0	0	0	0	0.402152	8	0	0	0	0	0.173831	4	0.095152	3	0	0	0.482015	11	1.13351	24	0	0	--	--	--	--	--	--	--	--	--	--	--
NewGene_18582	--	--	0.251452	7	1.28311	30	1.54721	39	0.810388	20	0.910547	25	0.116965	3	0.330796	8	1.82749	38	0.167683	4	0	0	0	0	0	0	0.492033	17	0	0	0.216517	6	0	0	0	0	0	0	--	--	--	--	--	--	--	--	--	--	--
NewGene_18583	--	TIGD7	1.3066	213	0	0	0	0	0	0	2.14711	346	1.72479	244	1.38765	204	0	0	0	0	1.24059	215	1.91979	340	1.04807	174	1.13309	228	1.46373	258	0.44396	72	0.130552	22	0.867921	129	0	0	0.659225	1.64348	normal	--	--	--	0.218688	3.37253	normal	0.969778	-0.0537285
NewGene_18584	--	TIGD7	1.22111	105	1.95318	237	1.54875	200	3.35315	322	2.21339	188	0	0	0.917402	111	3.56466	258	1.55332	194	0	0	0	0	0	0	1.74747	229	0.373536	30	0.143417	20	1.03824	101	2.70454	338	4.90259	216	0.897317	-0.166452	normal	0.723643	0.21936	normal	1.13859e-09	-8.53704	down	0.513142	-0.996754
NewGene_18588	--	--	0.098195	4	0	0	0.509117	17	0.584501	19	0.753585	27	0.361535	11	0	0	0.165022	5	0.541181	17	0	0	0	0	0	0	0.026225	2	0.056224	3	0	0	0.05761	2	0	0	0	0	--	--	--	--	--	--	--	--	--	--	--
NewGene_18592	--	--	0	0	0	0	0.495631	7	0.939964	12	0.106783	2	0	0	0.369651	5	0	0	0	0	0	0	0	0	0	0	0	0	0.082909	2	0	0	0	0	0	0	0	0	--	--	--	--	--	--	--	--	--	--	--
NewGene_18596	--	--	0	0	0.989333	10	0.155733	2	0	0	0	0	0	0	0	0	0	0	0	0	0	0	0	0	0	0	0	0	0	0	0	0	0	0	0	0	0	0	--	--	--	--	--	--	--	--	--	--	--
NewGene_18597	--	--	1.78311	61	3.33881	98	0.933591	36	16.0811	503	16.8005	652	19.5053	572	3.43176	132	5.14794	134	6.71838	205	0.092274	4	0.348718	16	0	0	43.3486	1803	17.0421	614	6.46069	212	7.91123	277	23.9065	721	35.1781	907	1.99987e-10	3.14645	up	0.0334315	1.38178	normal	0.13385	-1.85042	normal	0.398285	0.482964
NewGene_186	--	--	0.240867	21	0	0	0.069725	6	0.89159	69	0.568381	49	0.702794	45	0.441591	33	0.306674	20	0.407328	31	0.021605	2	0	0	0	0	0.107668	11	0.015749	2	0.023158	2	0.063145	6	0.428116	33	0	0	0.0274771	2.71198	normal	--	--	--	--	--	--	2.18079e-05	-3.47294
NewGene_18602	--	--	0	0	0	0	0	0	0	0	0	0	0	0	0	0	0	0	0	0	0	0	0	0	0.365851	9	0	0	0	0	0.082525	2	0	0	0	0	0	0	--	--	--	--	--	--	--	--	--	--	--
NewGene_18605	--	--	0.911856	124	0.833144	98	0.880582	110	1.43623	178	0.575671	80	0.908277	106	1.14994	140	1.15483	118	0.806485	97	0.128879	19	0.325161	49	0.176284	25	0.741104	123	0.751316	109	0.401264	54	0.427818	59	1.46086	180	0.425851	42	0.725023	0.170904	normal	0.604476	0.263052	normal	0.57471	-0.355061	normal	0.56135	-0.280894
NewGene_18607	--	LOC102166306	0.423915	11	1.69412	36	0.260612	6	0.71406	17	0	0	0.218653	5	0.710565	16	0.275307	6	0	0	0	0	0	0	0.127448	4	0.060846	2	0.136084	4	0.165524	4	0.170016	5	0.059729	2	0	0	--	--	--	--	--	--	--	--	--	--	--
NewGene_18616	--	--	1.16353	20	0	0	0.087559	2	1.21119	19	0.32588	6	0.248341	4	0.168721	3	0.746235	10	0	0	0	0	0.542166	10	0	0	0	0	0.083317	2	0	0	0.108666	2	0.326566	5	0	0	--	--	--	--	--	--	--	--	--	--	--
NewGene_18617	--	--	0	0	0	0	0.357844	5	0	0	0	0	0	0	0	0	0	0	0	0	0	0	0	0	0	0	0	0	0.152996	3	0	0	0.364975	5	0	0	0	0	--	--	--	--	--	--	--	--	--	--	--
NewGene_18618	--	--	0	0	0	0	0	0	0	0	0	0	0	0	0.571476	7	0	0	0	0	0	0	0	0	0	0	0	0	0	0	0	0	0	0	0	0	0	0	--	--	--	--	--	--	--	--	--	--	--
NewGene_18633	--	--	0.734875	62	2.23505	163	1.65691	129	0.449939	35	0.252613	22	0.02729	2	0.232676	18	0.08913	6	0.662005	50	0.092523	9	0.096654	9	0.044715	4	0.111889	12	0.146432	14	0.472708	39	0.2982	26	0.405726	31	0.755551	46	0.00477193	-2.65513	down	0.0165474	-2.19151	normal	0.00126423	-2.60574	down	--	--
NewGene_18637	--	--	14.3761	974	25.7929	1508	17.4494	1087	11.4105	709	7.04337	487	11.8164	691	8.78129	534	11.7026	599	7.22084	436	2.35133	173	1.02398	77	0.575265	40	2.17741	181	8.28355	603	9.027	599	4.8394	333	9.79254	603	5.89518	286	0.0169556	-0.898109	normal	0.0107314	-1.03924	normal	6.60363e-05	-2.22221	down	0.832729	-0.142652
NewGene_18639	--	--	0	0	0	0	0	0	0	0	0.167527	2	0	0	0	0	0	0	0	0	0	0	0	0	0	0	0	0	0	0	0	0	0	0	0	0	0	0	--	--	--	--	--	--	--	--	--	--	--
NewGene_18640	--	--	0.67174	24	0.39157	12	0.106954	4	0	0	0.161961	6	0	0	0	0	0	0	0	0	0	0	0	0	0	0	0.185242	9	0	0	0	0	0	0	0	0	0	0	--	--	--	--	--	--	--	--	--	--	--
NewGene_18641	--	--	0.541178	13	1.27477	26	1.48929	32	1.05115	23	1.00884	24	1.52016	31	0.572763	12	2.12572	38	1.0015	21	0	0	0	0	0.156714	4	0.486932	14	0.590831	15	0.813289	19	1.19681	29	1.58112	34	0	0	--	--	--	--	--	--	--	--	--	--	--
NewGene_18646	--	--	0.126019	4	0.687595	15	0.049947	2	0.065065	2	0.275165	7	0.6473	14	0.3681	8	0	0	0.162625	4	0	0	0	0	0	0	0.092904	3	0	0	0	0	0	0	0	0	0	0	--	--	--	--	--	--	--	--	--	--	--
NewGene_18647	--	--	0	0	0	0	0.869634	31	0.062647	3	0	0	0	0	0	0	0	0	0	0	0.147355	6	0	0	0	0	0	0	0	0	0	0	0	0	0	0	0	0	--	--	--	--	--	--	--	--	--	--	--
NewGene_18648	--	CRTC2	0.213186	13	1.71386	89	0.847144	42	1.15286	58	0.704919	44	0.766324	38	0.335963	18	0.41438	19	0.458482	22	0	0	0.037152	3	0.040322	3	0.998197	71	0.374549	24	0.177665	11	0.251853	16	1.20584	62	0.0223	1	0.915565	-0.0935977	normal	--	--	--	--	--	--	0.482401	-0.474024
NewGene_18650	--	--	0.092457	8	1.20866	85	0.942931	70	0.218163	17	0.103935	9	0.119632	9	0.042557	4	0.184149	12	0.027853	3	0	0	0	0	0	0	0.049216	5	0	0	0	0	0	0	0.104353	8	0	0	--	--	--	--	--	--	--	--	--	--	--
NewGene_18652	--	--	0.064215	5	0.647269	37	0.382523	24	0.16535	10	0.194068	13	0.082162	5	0	0	0	0	0.030532	2	0	0	0	0	0	0	0.112752	10	0	0	0.093474	6	0	0	0	0	0	0	--	--	--	--	--	--	--	--	--	--	--
NewGene_18662	--	--	0.549292	38	0.539287	36	1.87104	114	0.876241	59	0.431192	30	0.492564	30	0.561875	35	1.53821	81	1.1349	78	0.563964	42	0.304111	23	0.962878	69	0.454311	41	0.622463	49	0.438242	30	1.15181	73	1.2826	83	0	0	0.418087	-0.613555	normal	0.752069	0.259562	normal	0.178584	0.985465	normal	--	--
NewGene_18664	--	--	6.10671	1278	14.2177	2608	8.97798	1792	7.17514	1397	3.25521	665	3.4882	526	6.65048	1028	8.67673	1443	11.3353	1996	0.607239	100	0.697338	106	0.80695	115	2.87884	715	2.31542	449	2.16137	320	2.89085	414	5.26878	908	6.09148	946	0.0144248	-1.1638	normal	0.629653	-0.22003	normal	2.92745e-10	-2.74916	down	0.100239	-0.722519
NewGene_18666	--	--	4.34446	380	11.2739	863	5.47203	589	0.069434	9	0.315934	37	0.10378	13	0.138117	16	0.102937	11	0.115348	15	0.039727	7	0.127534	16	0.162708	19	0.077692	14	0.788927	68	0.192545	22	0.573128	48	0.160926	18	0	0	2.75236e-15	-4.98221	down	1.78434e-21	-5.34263	down	1.30908e-11	-4.05008	down	--	--
NewGene_18668	--	--	0.720201	31	0.610243	22	0.412599	16	0.150004	6	0.679345	29	0.055491	3	0.113761	5	0.690653	22	0.959445	36	0.030503	2	0	0	0.093799	4	0	0	0.064962	3	0.053944	3	0.04045	2	0.419194	16	0	0	--	--	--	--	--	--	--	--	--	--	--
NewGene_18669	--	--	0.637436	49	2.71187	179	0.7245	51	0.54232	38	0.344729	24	0.561378	37	1.63362	61	0.533075	31	0.073324	5	0.017815	2	0.098439	9	0.040532	4	0.357623	34	0.223018	14	0.14086	11	0.382232	26	0.675148	47	0	0	0.0594757	-1.52678	normal	0.165636	-1.45854	normal	0.00491778	-2.85746	down	--	--
NewGene_18673	--	--	0.190315	11	0	0	0.093959	5	0.074452	4	0.090795	5	0.162649	8	0	0	1.29224	43	0	0	0	0	0	0	0.021861	2	0.027888	2	0.015812	1	0	0	0.275313	15	0	0	0	0	--	--	--	--	--	--	--	--	--	--	--
NewGene_18675	--	--	0.137942	10	0.111828	7	0	0	0.55954	36	0.656273	47	0.131316	8	0.517325	33	0.066188	4	0.765074	48	0	0	0.086851	7	0.044539	4	0.550913	47	0.158166	12	0	0	0.141353	10	0.426392	27	0.90921	46	--	--	--	--	--	--	--	--	--	0.571302	-0.79328
NewGene_18677	--	--	0.934829	29	0.212329	16	0.731125	27	0.121135	5	1.19543	71	1.54907	74	0.59309	35	0.156636	11	0.470321	36	0	0	0.12554	6	0	0	0.964929	74	0.732996	44	0.685254	28	0.205991	9	0.537688	43	0	0	--	--	--	--	--	--	--	--	--	0.972516	-0.0333582
NewGene_18692	--	--	1.01822	115	0.53461	53	1.64412	169	0.370452	39	0.508151	59	1.51991	127	0.70133	71	0.238892	15	0.554747	53	0.049043	6	0.027847	4	0.048203	6	0.370727	50	0.330823	39	0.210079	24	0.482244	26	1.2001	123	0	0	0.535045	-0.447834	normal	0.151176	-1.13698	normal	0.000283618	-2.8959	down	0.151755	-0.969431
NewGene_1871	--	--	1.56946	85	0	0	0.359869	18	1.88226	93	0.947117	50	0.953975	45	0.206858	10	0.281434	12	0.907395	44	0.13799	9	0.081274	5	0.036723	3	0	0	0.029319	2	0.209435	12	0.062085	4	0.629017	24	0	0	0.467654	0.987319	normal	--	--	--	--	--	--	0.0157309	-3.22506
NewGene_18712	--	--	0.422075	20	0.583216	23	0.658805	28	0.227326	7	0.667936	31	0.514897	21	0.583824	24	1.13036	26	0	0	0.394176	13	0.286087	10	0.205566	10	0.5337	20	0.598795	29	0.177389	7	0.87845	41	0.98062	27	0	0	--	--	--	--	--	--	--	--	--	--	--
NewGene_18713	--	--	3.21781	188	1.74464	91	3.33798	181	0.923768	42	1.5297	83	0.589241	28	1.01529	54	0.340098	16	1.56444	64	0.453227	30	0.396575	27	0.210114	10	1.63347	105	1.36344	83	1.6638	98	1.07381	61	1.17901	64	0	0	0.00782379	-1.54947	down	0.0185557	-1.63854	normal	0.0492282	-1.27838	normal	0.0555713	1.11392
NewGene_18727	--	--	1.98493	183	0.668385	54	2.05714	174	1.76186	149	0.933771	88	0.854933	68	1.01682	84	0.545846	38	0.635235	52	0.037878	4	0.215131	22	0.017255	2	0.353569	40	0.20301	21	0.127381	12	0.07284	7	0.691968	58	0	0	0.541326	-0.365659	normal	0.122139	-1.06143	normal	0.0164208	-2.30472	normal	0.000237988	-2.03226
NewGene_18732	--	--	0	0	0	0	0	0	0	0	0	0	0	0	0	0	0	0	1.35493	15	0	0	0	0	0	0	0	0	0	0	0	0	0	0	0	0	0	0	--	--	--	--	--	--	--	--	--	--	--
NewGene_18734	--	--	0.577764	28	0.194097	8	0.046394	3	0.092867	4	0.179105	9	0.160675	7	0.271066	12	0.169458	7	0.448898	19	0.101087	6	0.567898	30	0.53976	22	0.371288	22	1.77032	90	1.99935	91	0.75526	36	0.681771	30	2.08485	70	--	--	--	--	--	--	--	--	--	--	--
NewGene_18737	--	L1TD1	0.497816	47	1.795	145	0.545678	50	0.369842	34	0.680623	70	0.713596	61	0.887478	78	0.294708	23	0.503002	45	0.210124	23	0.580725	64	0.380706	39	1.42188	174	1.63004	172	0.546473	54	1.0365	105	1.36891	124	3.44673	222	0.454261	-0.573948	normal	0.423032	-0.687858	normal	0.585433	0.429814	normal	0.0184241	1.30254
NewGene_18738	--	--	0.521951	22	1.36156	48	0.870009	33	0.585405	27	0.645027	27	1.3106	47	0.32614	12	1.46582	31	1.30195	31	0.463327	21	0.279783	13	0.987317	41	0.58205	30	2.19532	96	1.5117	61	1.25486	57	0.425945	16	0	0	--	--	--	--	--	--	--	--	--	0.149321	1.10517
NewGene_1875	--	--	0	0	0	0	0	0	0	0	0	0	0.197919	2	0	0	0	0	0	0	0	0	0	0	0	0	0	0	0	0	0	0	0	0	0	0	0	0	--	--	--	--	--	--	--	--	--	--	--
NewGene_18761	--	--	0	0	0	0	0	0	0	0	0.329379	9	0	0	0.19629	5	0	0	0	0	0	0	0	0	0.042781	2	0	0	0	0	0.653452	13	0.41671	7	0	0	0	0	--	--	--	--	--	--	--	--	--	--	--
NewGene_18768	--	--	0	0	0	0	0.030732	2	0.931948	44	0.726282	46	0.570699	27	0.39411	17	1.59759	67	0.965044	58	0	0	0.062502	5	0	0	1.12397	59	0.261646	17	0.097565	7	0.022461	2	1.63657	48	0	0	--	--	--	--	--	--	--	--	--	0.446508	-0.587001
NewGene_18770	--	--	4.16956	720	4.13569	777	3.33942	617	19.266	1695	7.91504	1109	10.0995	819	6.56508	1035	27.352	2078	12.7514	1795	1.0893	137	1.18523	145	0.46379	101	9.69503	1335	7.88278	884	5.04726	408	5.99665	732	17.4945	1463	29.8797	769	0.0223611	0.780254	normal	0.00105284	1.39269	up	0.00866008	-1.02863	down	0.264237	-0.435915
NewGene_18771	--	--	0.108136	7	0	0	0.029839	2	0.242389	15	0.164559	11	0	0	0	0	3.09775	150	0.53494	31	0	0	0	0	0	0	0	0	0	0	0	0	0.030864	2	0.386174	23	1.86116	86	--	--	--	--	--	--	--	--	--	--	--
NewGene_18772	--	--	2.26612	337	6.26489	799	3.18702	436	6.14531	842	1.7613	267	1.50181	193	2.60302	347	10.119	1132	4.0488	537	0.072646	12	0.172261	29	0.058189	9	0.722329	132	0.57474	92	1.02771	150	0.264841	41	1.41535	192	4.93822	527	0.603928	-0.328042	normal	0.3891	0.532882	normal	5.054e-08	-3.56959	down	0.0228902	-1.55254
NewGene_18777	--	--	0	0	0	0	0	0	0	0	0	0	0	0	0	0	0.025669	1	0	0	0	0	0	0	0	0	0.110384	2	0	0	0	0	0	0	0	0	0	0	--	--	--	--	--	--	--	--	--	--	--
NewGene_18778	--	--	0.211372	8	0	0	0	0	0.185563	7	0.458246	18	0.569682	18	0.115918	4	0.061696	2	0.692707	22	0	0	0	0	0	0	0.042412	3	0.78032	31	1.74361	60	0.392113	15	0.862322	28	3.38583	80	--	--	--	--	--	--	--	--	--	--	--
NewGene_18779	--	--	0	0	0	0	0	0	0	0	0	0	0	0	0	0	0	0	0	0	0	0	0	0	0	0	0	0	0.264077	4	0	0	0.07696	2	0	0	0	0	--	--	--	--	--	--	--	--	--	--	--
NewGene_18781	--	--	0.581485	21	0	0	0.036904	2	0	0	0.559842	22	0.672768	27	0	0	0	0	1.16248	46	0.162227	10	0	0	0	0	0.358725	24	0.7472	36	0.166197	9	0	0	0.220228	11	0	0	--	--	--	--	--	--	--	--	--	--	--
NewGene_18782	--	--	0.113059	8	0.130046	8	0.028122	2	0	0	0.2715	20	1.03702	63	0.139567	9	0.094441	6	0.314031	20	0.060077	5	0	0	0	0	0.224667	20	0.321648	25	0.328452	23	0	0	0.286861	19	0	0	--	--	--	--	--	--	--	--	--	--	--
NewGene_18796	--	--	0.589228	10	0	0	0.416	7	0	0	0.199265	4	0	0	0.342611	5	0	0	0	0	0	0	0	0	0	0	0	0	0	0	0	0	0	0	0	0	0	0	--	--	--	--	--	--	--	--	--	--	--
NewGene_188	--	CUL7	0.116209	12	0.14147	12	0.065502	7	0.941943	83	1.68231	162	0.756966	61	0.220871	20	1.54148	113	0.3009	26	0	0	0.056284	7	0	0	0.199608	23	0.019264	2	0	0	0	0	0.793261	69	0.14086	10	3.01761e-06	3.30278	up	--	--	--	--	--	--	0.00102106	-3.82444
NewGene_1880	--	--	0	0	0	0	0	0	0.689305	11	0	0	0.530384	8	0	0	0	0	0	0	0	0	0	0	0	0	0	0	0	0	0	0	0	0	0	0	0	0	--	--	--	--	--	--	--	--	--	--	--
NewGene_18803	--	--	0	0	1.65399	18	0	0	0	0	0.648461	9	0.137162	2	0	0	0	0	0	0	0	0	0.396628	8	0	0	0.230808	5	0	0	0.352413	6	0.117497	2	0	0	0	0	--	--	--	--	--	--	--	--	--	--	--
NewGene_18804	--	--	0.635359	37	0.046782	2	1.61964	85	2.11216	103	2.92983	149	1.86233	97	1.5877	75	0.949598	34	3.04213	124	0	0	0.269045	16	0.04141	4	0.92709	67	0.83743	47	0.138862	13	0.596834	32	2.73122	122	0.960894	28	0.113197	1.59253	normal	0.327418	1.09945	normal	--	--	--	0.00719638	-1.46513
NewGene_18809	--	--	0	0	0	0	0	0	0	0	0	0	0	0	0	0	0	0	0	0	0	0	0	0	0	0	0	0	0	0	0.348763	3	0	0	0	0	0	0	--	--	--	--	--	--	--	--	--	--	--
NewGene_18814	--	--	0.104238	6	0.259761	13	0.952311	49	0.12835	7	0.092003	6	0	0	0.251205	8	0.585094	25	0.258849	13	0	0	0	0	0	0	0.259943	18	0	0	0.0622	4	0.030512	2	0.142207	8	0	0	--	--	--	--	--	--	--	--	--	--	--
NewGene_1882	--	--	25.1812	2878	34.3832	3394	24.1373	2538	26.3126	2760	12.1644	1418	11.7368	1158	12.963	1329	19.6041	1693	19.5994	1994	2.15005	267	2.73582	345	3.02151	350	2.79218	392	1.47254	181	1.3938	157	1.09574	128	5.47137	568	6.01648	493	0.057211	-0.727944	normal	0.0616173	-0.663112	normal	5.97212e-07	-1.76768	down	7.80413e-11	-2.81558
NewGene_18827	--	--	0.137723	4	2.69569	55	1.22009	33	0	0	0	0	0	0	0.032823	2	0	0	0	0	0	0	0.642169	21	0.296517	11	0.146465	7	0.046406	2	0.224678	5	0.182476	7	0	0	0	0	--	--	--	--	--	--	--	--	--	--	--
NewGene_18833	--	--	0	0	0	0	0.334523	11	0.205875	7	0.388358	14	0	0	0.179247	6	0	0	0.680632	21	0	0	0	0	0	0	0.426705	18	0.326676	12	0.049	2	0.533515	19	0	0	0	0	--	--	--	--	--	--	--	--	--	--	--
NewGene_1884	--	--	0.312715	25	0.698066	46	0.206329	15	1.0154	48	0.508041	40	0.309388	21	0.046692	4	0	0	0.767651	52	0.066263	6	0	0	0.028605	3	0.108044	11	0	0	0	0	0	0	0	0	0	0	0.720072	0.299463	normal	--	--	--	--	--	--	--	--
NewGene_18840	--	--	0	0	0	0	0	0	0	0	0	0	0	0	0	0	0	0	0	0	0	0	0	0	0	0	0	0	0.452039	20	0.984407	36	0.075535	4	0	0	0	0	--	--	--	--	--	--	--	--	--	--	--
NewGene_18849	--	--	0	0	0	0	0	0	0	0	0	0	0	0	0	0	0	0	0	0	0	0	0	0	0	0	0.139392	2	0	0	0	0	0	0	0	0	0	0	--	--	--	--	--	--	--	--	--	--	--
NewGene_1885	--	--	1.5917	113	0	0	2.20898	115	1.58383	90	1.65156	141	0.818443	36	0.938219	62	0	0	0.147334	14	0.062342	8	0.801423	63	0.069841	2	0.770876	60	0.885559	68	0.857962	52	1.05118	50	2.2424	138	0	0	0.815744	0.306595	normal	0.429919	-1.44021	normal	0.998924	-0.00201609	normal	0.554278	-0.364746
NewGene_18856	--	--	0.266534	4	0	0	0	0	0	0	0	0	0	0	0	0	0	0	0	0	0	0	0	0	0	0	0.352237	6	0	0	0	0	0.380692	6	0	0	0	0	--	--	--	--	--	--	--	--	--	--	--
NewGene_18858	--	--	1.2348	113	0.983058	74	0.487473	30	1.78285	145	1.3579	126	0.789386	69	1.2215	93	1.72862	112	0.430567	39	0.422156	44	0.351149	40	0.404295	38	1.76749	202	1.68322	183	1.86005	180	1.15458	110	2.99002	207	0	0	0.31022	0.660114	normal	0.654373	0.360487	normal	0.373652	0.611102	normal	0.0360254	0.925117
NewGene_1886	--	--	0.208953	25	0	0	0.13787	15	0.459965	49	0.104081	13	0	0	0.113796	12	0	0	0.312137	33	0.064976	9	0	0	0	0	0.187501	27	0.131038	17	0	0	0.282959	34	0	0	0	0	--	--	--	--	--	--	--	--	--	--	--
NewGene_18867	--	--	0.508681	16	0	0	0	0	0	0	0	0	0	0	0.039362	2	0.37554	9	1.92633	53	0	0	0	0	0	0	0	0	0	0	0	0	0	0	0	0	0	0	--	--	--	--	--	--	--	--	--	--	--
NewGene_18874	--	--	0.845245	21	2.72609	57	0	0	0	0	0.051879	2	0	0	0	0	0	0	1.1269	25	0	0	0	0	0	0	0	0	0	0	0	0	0	0	0	0	0	0	--	--	--	--	--	--	--	--	--	--	--
NewGene_1888	--	--	0.272233	11	0.661658	24	0.437318	17	0.719791	27	0.151826	7	0	0	0.055215	2	0.834612	26	0.834211	30	0	0	0	0	0	0	0	0	0	0	0	0	0	0	0	0	0	0	--	--	--	--	--	--	--	--	--	--	--
NewGene_18890	--	LAMP3	0	0	0	0	0.148982	6	0	0	0	0	0	0	0	0	0	0	0	0	0	0	0	0	0.065247	3	0.018511	1	1.05586	50	1.03634	45	0.175017	8	0	0	0	0	--	--	--	--	--	--	--	--	--	--	--
NewGene_18893	--	--	0	0	0	0	0	0	0	0	0	0	0	0	0	0	0	0	0	0	0	0	0	0	0	0	0	0	0	0	0.258439	5	0	0	0	0	0	0	--	--	--	--	--	--	--	--	--	--	--
NewGene_18896	--	--	0.089725	8	0.117025	6	0.18573	2	0	0	0.163217	5	0	0	0.015724	2	0	0	0	0	0.739927	46	0.63016	26	0.500462	28	0	0	1.99088	164	2.852	226	1.04934	91	1.07017	40	0	0	--	--	--	--	--	--	--	--	--	--	--
NewGene_18900	--	--	0.06495	8	0	0	0.01418	2	1.95903	216	0.265659	33	0.239523	25	1.1242	122	2.06582	188	1.3562	145	0	0	0	0	0	0	0.066436	10	0	0	0.082375	10	0.087708	11	1.0002	110	0.770405	67	--	--	--	3.45976e-09	5.7541	up	--	--	--	--	--
NewGene_18919	--	--	0.697214	26	0	0	0.970711	33	0.660269	23	0.539277	21	0	0	0.398118	14	0.62958	18	0.950434	32	0	0	0	0	0.144227	6	0.127149	6	0.238337	10	0	0	0	0	0.897124	31	4.41573	117	--	--	--	--	--	--	--	--	--	--	--
NewGene_1892	--	--	0	0	0	0	0.39312	5	0	0	0	0	0	0	0	0	0	0	0	0	0	0	0.080839	2	0	0	0	0	0.21007	4	0	0	0	0	0	0	0	0	--	--	--	--	--	--	--	--	--	--	--
NewGene_18926	--	--	0	0	0	0	0	0	0	0	0	0	0	0	0	0	0	0	0	0	0	0	0	0	0	0	0	0	0	0	0	0	0	0	0	0	11.209	75	--	--	--	--	--	--	--	--	--	--	--
NewGene_18929	--	--	1.02153	44	1.04526	44	1.15351	47	0.240975	9	0.681939	32	1.1686	39	0.250839	11	0.434111	14	0.193673	11	0.106902	7	0.202754	14	0.139179	8	1.73036	66	1.04506	40	1.08183	41	0.457995	20	0.411982	18	0	0	0.412984	-0.680888	normal	0.0540921	-1.73502	normal	0.373775	-0.756434	normal	0.19903	0.958781
NewGene_18933	--	--	0	0	0	0	0	0	0	0	0	0	0	0	0	0	0.889651	8	0	0	0	0	0	0	0	0	0	0	0	0	0	0	0	0	0	0	0	0	--	--	--	--	--	--	--	--	--	--	--
NewGene_18935	--	--	0	0	0.332284	5	0	0	0	0	0	0	0	0	0.416277	7	0	0	0	0	0	0	0	0	0	0	0	0	0	0	0	0	0.315623	6	0	0	0	0	--	--	--	--	--	--	--	--	--	--	--
NewGene_18936	--	--	0	0	1.1872	12	0	0	0	0	0	0	0	0	0	0	0	0	0	0	0	0	0	0	0	0	0	0	0	0	0	0	0	0	0	0	0	0	--	--	--	--	--	--	--	--	--	--	--
NewGene_1895	--	--	0	0	0	0	0	0	0	0	0.099521	2	0	0	0	0	0	0	0	0	0	0	0	0	0	0	0.401064	10	0	0	0	0	0	0	0	0	0	0	--	--	--	--	--	--	--	--	--	--	--
NewGene_18962	--	LOC102163417	0.350655	31	0.230684	18	0.633151	52	0.364662	30	0.483247	44	0.715587	55	0.404964	32	0.203434	14	0.223584	18	0.022025	3	0	0	0	0	0.297659	33	0.409646	39	0.106871	10	0.166246	15	0	0	0	0	0.548918	0.446837	normal	--	--	--	--	--	--	--	--
NewGene_18963	--	LOC102163417	0.304864	19	1.12303	58	0.183614	10	0.321651	18	0.040194	3	0.561065	29	0.150371	8	0.153296	7	0	0	0	0	0.02875	2	0	0	0.068008	5	0	0	0	0	0	0	0	0	0	0	--	--	--	--	--	--	--	--	--	--	--
NewGene_18967	--	--	0.969661	48	2.17338	92	1.06739	49	0.767683	35	0.718908	36	0.144214	7	0.664213	30	0.607651	23	0.13331	6	0.135272	8	0.164671	9	0.107159	6	0.521414	32	1.32376	70	0.231581	12	0.117337	6	0	0	0	0	0.113209	-1.33572	normal	0.105571	-1.55404	normal	0.0564135	-1.6448	normal	--	--
NewGene_18970	--	--	0.130914	4	0	0	0.184498	4	0.053729	2	0.286991	7	0	0	0.097299	3	0	0	0	0	0	0	0.086829	3	0.112734	3	0.140779	5	0.320757	9	0.20359	5	0.458315	11	0	0	0	0	--	--	--	--	--	--	--	--	--	--	--
NewGene_1898	--	--	0.612235	25	0.163019	6	0	0	0	0	0	0	0	0	0.179119	7	0	0	0	0	0	0	0	0	0	0	0	0	0	0	0	0	0	0	0	0	0	0	--	--	--	--	--	--	--	--	--	--	--
NewGene_18980	--	--	0	0	0	0	0	0	0	0	0.095732	2	0	0	0	0	0	0	0.408534	6	0	0	0	0	0	0	0	0	0	0	0	0	0	0	0	0	0	0	--	--	--	--	--	--	--	--	--	--	--
NewGene_18994	--	FAM178B	0	0	2.41858	26	0	0	0	0	0	0	0	0	0	0	0	0	0	0	0	0	0	0	0	0	0	0	0	0	0	0	0.087178	2	0	0	0	0	--	--	--	--	--	--	--	--	--	--	--
NewGene_18996	--	FAM178B	3.14685	126	5.78953	157	3.99326	125	2.77265	85	0.999871	34	1.64333	44	2.39378	68	7.27055	184	3.31242	105	0.175325	7	0.77405	26	0.762641	26	2.37494	102	0.680519	26	0.128904	6	1.45095	48	3.92674	126	3.78281	118	0.0193766	-1.31439	normal	0.998174	0.00146251	normal	0.0552368	-1.35207	normal	0.618118	-0.451351
NewGene_19003	--	--	0	0	0	0	0	0	0	0	0	0	0	0	0	0	0	0	0	0	0	0	0	0	0	0	0.139392	2	0	0	0	0	0	0	0	0	0	0	--	--	--	--	--	--	--	--	--	--	--
NewGene_19012	--	--	2.67376	105	8.44815	267	19.0368	724	1773.02	61053	1678.31	62200	5857.15	183170	1005.46	32133	1342.35	37856	161.068	5508	17.3229	1090	5.58958	364	4.08895	235	692.383	31279	326.307	18060	282.213	14657	123.009	6858	591.78	23244	253.789	8007	5.61727e-32	8.24044	up	3.06151e-17	6.31636	up	0.00315432	2.0804	up	7.16167e-05	-2.25674
NewGene_19013	--	--	0	0	0	0	0	0	7.68813	114	9.72082	160	16.7426	233	0.599842	9	0	0	1.10991	16	0	0	0	0	0	0	13.327	264	0.922391	16	0.51674	9	0	0	2.58392	38	0	0	4.85859e-13	9.91701	up	--	--	--	--	--	--	0.288466	-1.11058
NewGene_19014	--	--	0	0	0	0	0	0	0	0	0	0	0	0	0	0	0	0	0	0	0	0	0	0	0	0	0	0	0	0	0	0	0	0	0.332021	5	0	0	--	--	--	--	--	--	--	--	--	--	--
NewGene_19015	--	--	0	0	0	0	0	0	0.680941	45	0.895818	66	1.72489	107	0.288313	19	0.187602	11	0	0	0	0	0	0	0	0	0.581295	52	0.534903	42	0.198683	14	0.110105	9	0.542005	36	0	0	1.17312e-08	8.70665	up	--	--	--	--	--	--	0.111145	-1.03441
NewGene_19017	--	--	0.324559	15	0	0	0	0	0	0	0.153345	7	0.719346	28	0.067865	3	0	0	0	0	0	0	0	0	0.196051	9	0.458618	25	0.40873	20	0	0	0.306379	14	0.529925	22	0	0	--	--	--	--	--	--	--	--	--	--	--
NewGene_19020	--	--	0.189639	3	0	0	0.155909	2	0	0	0.154314	3	0	0	0	0	0.656101	7	0	0	0	0	0	0	0	0	0.313731	6	0	0	0.100699	2	0	0	0.321702	5	0	0	--	--	--	--	--	--	--	--	--	--	--
NewGene_19027	--	--	0.129073	3	1.38649	20	0.488154	8	0	0	0	0	0	0	0	0	0	0	0	0	0	0	0	0	0	0	0	0	0	0	0	0	0	0	0	0	0	0	--	--	--	--	--	--	--	--	--	--	--
NewGene_19037	--	--	0	0	0	0	0	0	0.248357	7	0.900211	25	0.406298	10	0.116816	3	0	0	0.29703	8	0	0	0	0	0	0	0.146157	5	0	0	0.077959	3	0.066126	2	0	0	0	0	--	--	--	--	--	--	--	--	--	--	--
NewGene_1904	--	--	0.58229	46	0	0	0	0	0	0	0.099624	8	0	0	0	0	0	0	0	0	0.718108	61	1.56978	135	1.47219	116	0.177478	17	0.109049	10	0.036611	3	0.094906	8	0	0	0	0	--	--	--	--	--	--	0.0611341	4.35367	normal	--	--
NewGene_19042	--	--	4.04683	247	0	0	0	0	0.521836	30	0.568947	36	0	0	0.030527	2	0	0	0	0	0.205578	14	0	0	0	0	0.627802	47	0	0	0	0	0.092952	6	0	0	0	0	--	--	--	--	--	--	--	--	--	--	--
NewGene_19048	--	--	0	0	0	0	0	0	0	0	0	0	0.062963	2	0	0	0	0	0.14819	4	0	0	0	0	0	0	0	0	1.17571	35	2.69233	72	0.347317	11	0	0	0	0	--	--	--	--	--	--	--	--	--	--	--
NewGene_19049	--	--	0.190512	5	0	0	0.812739	16	0.173288	4	0.033016	1	0	0	0.060832	2	0	0	0.437598	9	0.088265	3	0	0	0	0	0.373409	10	0.462085	11	0.605477	10	0.102645	3	0.514309	10	0	0	--	--	--	--	--	--	--	--	--	--	--
NewGene_19051	--	--	0.164621	3	0.929335	15	0.534025	9	0	0	0.56779	11	0.296197	5	0.668975	11	0.208139	3	0.898874	15	0.083074	2	0	0	0.055864	2	0	0	0.02976	1	0.328887	6	0.241572	5	0.058264	1	0	0	--	--	--	--	--	--	--	--	--	--	--
NewGene_19053	--	--	0	0	0	0	0	0	0	0	0	0	0	0	0	0	0	0	0	0	0	0	0	0	0	0	0	0	0	0	0.310506	5	0	0	0	0	0	0	--	--	--	--	--	--	--	--	--	--	--
NewGene_19058	--	CUL7	0	0	0	0	0	0	0	0	0	0	0	0	0	0	0	0	0	0	0	0	0	0	0	0	0	0	0	0	0.204305	4	0	0	0	0	0	0	--	--	--	--	--	--	--	--	--	--	--
NewGene_1906	--	--	0	0	0	0	0	0	0	0	0.167527	2	0	0	0	0	0	0	0	0	0	0	0	0	0	0	0	0	0	0	0	0	0	0	0	0	0	0	--	--	--	--	--	--	--	--	--	--	--
NewGene_19060	--	--	0.098625	8	0.751278	49	0.536982	38	0.624806	36	1.94783	116	0.646921	36	1.48383	89	0.153723	9	0	0	0.04485	4	0.121115	11	0.146744	12	1.21083	80	0.312844	26	0.50983	24	0.646409	32	0.961193	42	1.12214	61	0.322479	0.935978	normal	0.966483	0.0682279	normal	--	--	--	0.480189	-0.509048
NewGene_19072	--	CUL7	0.227554	6	0	0	0	0	0	0	0.064311	2	0	0	0.204335	5	0	0	0	0	0.064762	2	0	0	0	0	0.271738	9	0	0	0	0	0	0	0	0	0	0	--	--	--	--	--	--	--	--	--	--	--
NewGene_19073	--	--	0.40091	8	0.188541	4	0.12788	3	0	0	0.148646	3	0	0	0	0	0	0	0.154227	3	0.178995	4	0	0	0	0	0.442171	11	0.12451	3	0	0	0.554932	11	0.660436	12	0	0	--	--	--	--	--	--	--	--	--	--	--
NewGene_1908	--	--	0	0	0.230178	10	0	0	0.331134	16	0.184462	10	0.160059	7	0	0	0.280115	11	0.51	23	0	0	0	0	0	0	0	0	0	0	0	0	0	0	0.771307	36	0	0	--	--	--	--	--	--	--	--	--	--	--
NewGene_19085	--	--	0.375671	20	0	0	0.515688	25	0.269224	13	0.241527	13	0.423499	15	0.083862	4	0.662279	27	0.241599	12	0	0	0.245073	4	0	0	0.203775	14	0.056246	4	0.561518	17	0	0	0.214125	11	0	0	--	--	--	--	--	--	--	--	--	--	--
NewGene_19086	--	--	0.052437	2	0.401865	12	0	0	0.080203	3	0	0	0.208425	6	0.030197	1	0	0	0	0	0	0	0.133303	5	0	0	0.922722	38	0.053781	2	0	0	0	0	0	0	0	0	--	--	--	--	--	--	--	--	--	--	--
NewGene_19092	--	CUL7	1.32569	179	1.66513	205	1.34146	287	0.255969	51	0.445577	42	0.624732	98	1.33433	199	0.718229	139	0.395947	88	0	0	0	0	0	0	0	0	0.010825	4	0	0	0.005601	2	0	0	0	0	0.00199739	-1.7308	down	0.346233	-0.499292	normal	5.06221e-11	-8.79636	down	2.44921e-05	-5.48819
NewGene_19093	--	--	0.372622	10	0.352468	9	0.543112	14	0	0	0	0	0	0	0.083306	3	0	0	0.246013	6	0	0	0	0	0	0	0.030276	1	0	0	0.375708	10	0	0	0	0	0	0	--	--	--	--	--	--	--	--	--	--	--
NewGene_19097	--	TGOLN2	7.69816	1297	1.1619	169	6.47982	1005	7.73819	1197	11.5997	1993	9.88884	1438	10.0128	1513	3.46348	441	6.44605	967	2.51022	459	1.84651	344	4.71507	805	16.6048	3429	8.81946	1596	3.39618	561	13.3307	2279	6.62814	1014	2.9221	353	0.092493	1.01247	normal	0.521186	0.420019	normal	0.130083	0.911882	normal	0.68237	0.201912
NewGene_1911	--	--	0.987975	73	0	0	0.542256	39	0.699868	41	1.46326	95	0.28976	22	1.57253	74	0.083544	6	0.232745	19	0	0	0	0	0.085077	7	0.664745	54	0	0	0	0	0.056087	5	0.132002	11	0	0	0.671421	0.583085	normal	0.994948	-0.00991267	normal	--	--	--	0.315741	-1.83589
NewGene_1913	--	--	0	0	0	0	0	0	0	0	0	0	0	0	0	0	0	0	0.368439	10	0	0	0	0	0	0	0	0	0	0	0	0	0	0	0	0	0	0	--	--	--	--	--	--	--	--	--	--	--
NewGene_19148	--	--	0	0	0	0	0.408919	6	0	0	0	0	0.146564	2	0	0	0	0	0.091965	2	0	0	0	0	0	0	0.121041	3	0	0	0	0	0	0	0	0	0	0	--	--	--	--	--	--	--	--	--	--	--
NewGene_19151	--	--	0.198738	4	0	0	0.197818	3	0	0	0	0	0	0	0	0	0	0	0	0	0	0	0	0	0	0	0	0	0.196122	5	0.092778	2	0	0	0	0	0	0	--	--	--	--	--	--	--	--	--	--	--
NewGene_19155	--	--	0	0	0	0	0	0	0	0	0	0	0	0	0	0	0	0	0	0	0	0	0	0	0	0	0.39568	6	0.294965	4	0	0	0	0	2.40242	27	0	0	--	--	--	--	--	--	--	--	--	--	--
NewGene_1917	--	--	0	0	0	0	0	0	0	0	0.096942	2	0	0	0	0	0	0	0.51506	13	0	0	0	0	0	0	0	0	0	0	0	0	0	0	2.46846	33	0	0	--	--	--	--	--	--	--	--	--	--	--
NewGene_19176	--	--	0	0	0	0	0	0	0	0	0.270205	8	0	0	0	0	0	0	0	0	0.169114	6	0.576728	19	0.289453	8	0.274288	10	0.59727	17	0.104769	3	0.090997	3	0	0	0	0	--	--	--	--	--	--	--	--	--	--	--
NewGene_1918	--	--	0.19094	3	0	0	0	0	0	0	0	0	0	0	0	0	0.827561	9	0	0	0	0	0	0	0	0	0	0	0	0	0	0	0	0	0	0	0	0	--	--	--	--	--	--	--	--	--	--	--
NewGene_19193	--	--	1.06845	62	0.916094	46	1.19541	63	0.433831	23	0.64133	38	1.03175	51	1.53484	79	0	0	1.84785	95	0	0	0	0	0	0	0.479179	34	0.056164	4	0	0	0	0	1.14644	60	0	0	0.418995	-0.529431	normal	0.932308	0.111675	normal	2.34628e-05	-6.80955	down	--	--
NewGene_19195	--	--	0	0	0	0	0	0	0	0	0	0	0	0	0	0	0	0	0	0	0	0	0	0	0	0	0	0	0.283509	3	0.184069	2	0.187904	2	0	0	0	0	--	--	--	--	--	--	--	--	--	--	--
NewGene_1920	--	--	0	0	0	0	0.174633	4	0.175074	4	0	0	0	0	0.715543	16	0.744173	14	0	0	0.137838	4	0	0	0	0	0.063779	2	0.21483	6	0.056208	2	0.123926	4	0	0	0	0	--	--	--	--	--	--	--	--	--	--	--
NewGene_19201	--	--	1.09423	9	0	0	0.146388	2	0	0	0	0	0.740977	6	0.905541	7	0	0	4.53887	32	0.855924	8	0.176271	2	1.55967	13	0.99566	10	2.30049	20	1.49728	12	0.833764	7	1.52092	11	0	0	--	--	--	--	--	--	--	--	--	--	--
NewGene_19205	--	--	0	0	0	0	0	0	0	0	0	0	0	0	0	0	0	0	0	0	0.656412	8	1.55604	20	0.087269	1	0	0	0.860468	11	0	0	0	0	1.70376	18	0	0	--	--	--	--	--	--	--	--	--	--	--
NewGene_19214	--	--	0.489608	13	0	0	0.354893	9	0.305087	7	0.187714	5	0.112123	3	0.405429	10	1.04573	20	0.746353	17	0	0	0	0	0	0	0.059771	2	0	0	0.171107	5	0	0	0	0	0	0	--	--	--	--	--	--	--	--	--	--	--
NewGene_19216	--	--	0.063485	6	0.187178	15	0.211179	18	1.45909	119	0.813355	74	0.582718	45	1.01788	82	0	0	0.104219	9	0.046325	5	0	0	0	0	0.055096	7	0	0	0	0	0.01568	2	0.415291	34	0	0	0.000817192	2.5962	up	--	--	--	--	--	--	1.51838e-05	-5.23086
NewGene_19220	--	LOC100620498	0.058051	2	0	0	0	0	0.72212	13	0.315008	6	0	0	0.032563	1	0	0	0.328199	6	0	0	0	0	0	0	0.210876	5	0	0	0	0	0.109756	3	0	0	0	0	--	--	--	--	--	--	--	--	--	--	--
NewGene_19229	--	--	0	0	0	0	0	0	0	0	0	0	0	0	0	0	0	0	0	0	0	0	0	0	0	0	0	0	0	0	0.174403	2	0	0	0	0	0	0	--	--	--	--	--	--	--	--	--	--	--
NewGene_19234	--	--	0.853755	20	0.983912	20	1.28517	27	1.75933	37	0	0	0.426	9	0.59757	13	0.202899	4	0.295885	7	0	0	0	0	0.034949	1	0	0	0	0	0	0	0.081034	2	0.273519	6	0	0	--	--	--	--	--	--	--	--	--	--	--
NewGene_1924	--	--	1.33666	60	6.69632	179	5.27858	134	0.403968	24	0.711487	43	0.849706	32	1.3262	61	0.778908	37	0.776025	41	0.058966	4	0.114665	5	0.063189	4	0.666996	38	0.388488	19	1.00576	58	0.963912	27	2.15395	42	1.93006	86	0.00453549	-1.92071	down	0.0625649	-1.32599	normal	4.97645e-05	-3.45008	down	0.528113	0.492466
NewGene_19242	--	SEC22A	0.396771	31	0.286769	19	0.726328	51	1.06995	75	0.776935	61	0.997948	66	0.441279	31	1.07504	62	0.096245	7	0	0	0	0	0	0	0.213644	20	0.119765	10	0	0	0.06492	5	0.468959	33	0	0	0.0895588	1.0676	normal	--	--	--	--	--	--	0.0034494	-2.88022
NewGene_1925	--	--	1.17297	18	0	0	0	0	0	0	0	0	0	0	0	0	0	0	0	0	0	0	0	0	0	0	0	0	0	0	0	0	0	0	0	0	0	0	--	--	--	--	--	--	--	--	--	--	--
NewGene_19258	--	--	0	0	0	0	0	0	0.11583	2	0	0	0	0	0	0	0	0	0	0	0	0	0	0	0	0	0.418177	6	0	0	0	0	0	0	0	0	0	0	--	--	--	--	--	--	--	--	--	--	--
NewGene_19260	--	--	0.341736	4	0	0	0	0	0	0	0	0	0	0	0	0	0	0	0	0	0	0	0	0	0	0	0	0	0	0	0	0	0	0	0	0	0	0	--	--	--	--	--	--	--	--	--	--	--
NewGene_19268	--	--	0.491916	9	2.46269	38	0.551777	9	1.40944	23	0.35684	7	0	0	0	0	1.33043	18	0	0	0	0	0	0	0	0	0	0	0	0	0	0	0	0	0	0	0	0	--	--	--	--	--	--	--	--	--	--	--
NewGene_1928	--	--	2.44848	181	0	0	0	0	0	0	0	0	0	0	0	0	0	0	0	0	0	0	0	0	0	0	0	0	0	0	0	0	0	0	0	0	0	0	--	--	--	--	--	--	--	--	--	--	--
NewGene_19284	--	--	0	0	0	0	0	0	0	0	0	0	0	0	0	0	0	0	0	0	0	0	0.310405	7	0	0	0	0	0.560155	12	0	0	0.423756	10	0.126558	3	0	0	--	--	--	--	--	--	--	--	--	--	--
NewGene_19285	--	--	0	0	0	0	0	0	0	0	0	0	0	0	0	0	0	0	0	0	0	0	1.55371	29	0.400617	7	0	0	0.284982	6	0.192567	4	0.17426	3	0	0	0	0	--	--	--	--	--	--	--	--	--	--	--
NewGene_19288	--	--	0	0	0	0	0	0	0	0	0.284648	4	0	0	0	0	0	0	0	0	0	0	0	0	0	0	0	0	0	0	0	0	0	0	0	0	0	0	--	--	--	--	--	--	--	--	--	--	--
NewGene_1929	--	--	0.094294	10	0	0	0.05848	6	0.156224	15	0.282118	30	0.814424	74	0.158541	15	0.331621	27	0.045717	5	0	0	0.049412	6	0	0	0.076872	10	0.01453	2	0.025658	3	0.015826	2	0.143698	14	1.34647	101	--	--	--	--	--	--	--	--	--	--	--
NewGene_19303	--	--	0.905616	103	1.89065	187	1.58121	167	0.947419	93	1.12028	124	0.654357	65	0.76262	71	0.943479	78	0.15412	15	0.176455	21	0.359172	41	0.097285	12	1.26619	144	0.959559	121	1.4871	138	0.705582	79	1.43423	144	0	0	0.165323	-0.705601	normal	0.0954382	-1.31227	normal	0.0886852	-1.18626	normal	0.117038	0.716582
NewGene_19306	--	ATP11B	0.543639	42	0.164451	11	0.647213	46	0.493097	35	0.372277	30	0.320709	22	0.364364	25	0.204712	12	0.512498	35	0	0	0.093654	8	0	0	0.125809	12	0.086022	8	0.204542	16	0.04365	4	0	0	0	0	0.891539	-0.111831	normal	0.780423	-0.284483	normal	--	--	--	--	--
NewGene_19308	--	--	1.49253	148	1.43498	157	0.424686	43	0.67383	79	0.808044	88	0.470203	52	1.00657	79	0.249381	24	0.574745	65	0.310069	28	0.700078	38	0.116863	15	0.866054	120	0.706031	55	0.509826	31	0.33724	44	0.794956	78	0.979731	89	0.308943	-0.677449	normal	0.222121	-0.968676	normal	0.371277	-0.685322	normal	0.859658	-0.0871981
NewGene_19309	--	ZNF532	9.59528	2205	9.23744	1745	7.45543	1660	4.24133	1002	2.49308	676	2.58411	527	5.92464	1328	4.94798	957	8.08361	1686	3.33738	896	3.77171	1090	5.29401	1375	2.2623	719	5.64826	1482	4.4095	1046	7.54817	1891	5.44494	1140	3.25171	659	1.0401e-05	-1.32487	down	0.269584	-0.355224	normal	0.0269991	0.712209	normal	0.118651	0.799518
NewGene_1931	--	--	0.562532	15	2.39528	50	0.60694	14	0.513383	12	0.379383	10	0.324636	7	0.375108	9	0.667383	13	0.762436	18	0	0	0	0	0.092555	3	0.299603	9	0.213026	6	0	0	0.271482	7	1.38513	31	0	0	--	--	--	--	--	--	--	--	--	--	--
NewGene_19311	--	--	0.639533	57	0.347221	30	0.37652	25	0.143616	13	0.636965	40	0.644983	47	0.386124	31	0.135879	10	0.124063	9	0.711921	45	0.360739	39	0.309904	31	0.607081	65	0.858781	90	0.758753	59	1.15567	114	0.462801	41	0	0	0.933173	-0.0712578	normal	--	--	--	--	--	--	0.0783117	1.23734
NewGene_19313	--	--	0.436198	14	2.24181	59	0.278356	8	0.152607	5	0.063686	2	0	0	0	0	0	0	0	0	0	0	0	0	0	0	0	0	0	0	0	0	0.12479	4	0	0	0	0	--	--	--	--	--	--	--	--	--	--	--
NewGene_19315	--	--	0.197014	23	3.07606	305	2.17991	230	0	0	0	0	0	0	0	0	1.66979	145	2.30344	236	0	0	0	0	0.485955	57	0	0	0.823007	102	0.778457	88	0	0	1.23719	129	0	0	--	--	--	0.753954	-0.428094	normal	0.451584	-1.96939	normal	--	--
NewGene_19322	--	--	0	0	0	0	0	0	0	0	0	0	0	0	0	0	0	0	0	0	0	0	0.172116	2	0	0	0	0	0	0	0	0	0	0	0	0	0	0	--	--	--	--	--	--	--	--	--	--	--
NewGene_19326	--	--	0	0	0	0	0	0	0	0	0	0	0	0	0	0	0	0	0	0	0	0	0.684842	14	0	0	0.132349	4	0	0	0	0	0.12622	3	0	0	0	0	--	--	--	--	--	--	--	--	--	--	--
NewGene_1933	--	--	0	0	0	0	0.290854	6	0.173741	4	0.213574	5	0.554746	11	0	0	0.789213	13	0	0	0	0	0	0	0	0	0	0	0.349758	9	0	0	0.112376	3	0.507277	10	0	0	--	--	--	--	--	--	--	--	--	--	--
NewGene_19331	--	--	0	0	0	0	0	0	0	0	0	0	0.444793	5	0	0	0	0	0	0	0	0	0	0	0	0	0	0	0	0	0	0	0	0	0	0	0	0	--	--	--	--	--	--	--	--	--	--	--
NewGene_1934	--	--	0	0	0	0	0	0	0	0	0	0	0	0	0.159955	3	0	0	0	0	0	0	0	0	0.188425	3	0.042208	1	0	0	0	0	0	0	0	0	0	0	--	--	--	--	--	--	--	--	--	--	--
NewGene_19347	--	--	0	0	0	0	0	0	0	0	0	0	0	0	0	0	0	0	0	0	0.086002	3	0	0	0.018402	1	0	0	0	0	0.453075	10	0	0	0	0	0	0	--	--	--	--	--	--	--	--	--	--	--
NewGene_1935	--	--	0	0	0	0	0	0	0	0	0	0	0.372167	8	0	0	0	0	0	0	0.067575	2	0.124799	4	0.161676	4	0	0	1.06216	27	1.35131	32	2.18376	53	1.20513	26	0	0	--	--	--	--	--	--	--	--	--	--	--
NewGene_19356	--	--	0	0	0	0	0	0	0	0	0.311195	4	0	0	0	0	0	0	0	0	0	0	0	0	0	0	0	0	0	0	0	0	0	0	0	0	0	0	--	--	--	--	--	--	--	--	--	--	--
NewGene_19357	--	--	0.524642	26	0.781045	38	0.326332	17	0	0	0.602795	22	0.133151	7	0.079996	4	0	0	5.26796	228	0	0	0.092682	6	0	0	0.055487	5	0	0	0	0	0.179895	6	1.4564	39	0	0	--	--	--	--	--	--	--	--	--	--	--
NewGene_1936	--	--	0	0	0	0	0	0	0	0	0	0	0.372069	6	0	0	0	0	0	0	0	0	0.132367	3	0	0	0	0	0.373037	7	0.440182	8	0	0	0	0	0	0	--	--	--	--	--	--	--	--	--	--	--
NewGene_19365	--	--	0.259717	9	0.261333	9	1.14829	40	0	0	0.067059	2	0	0	0.077904	2	0.490427	14	0.158167	6	0	0	0	0	0	0	0	0	0	0	0.079331	3	0	0	0	0	2.44115	66	--	--	--	--	--	--	--	--	--	--	--
NewGene_1938	--	--	0.062388	8	0.539146	54	0	0	0.162734	18	0.13506	16	0.033706	4	0.178813	19	0.322278	27	0.218219	23	0.19587	11	0.051705	7	0.101634	12	0.051512	8	0.612045	63	0.721867	66	0.278029	33	0.793657	83	0	0	--	--	--	--	--	--	--	--	--	--	--
NewGene_19387	--	--	0	0	0	0	3.73978	224	0.06319	5	0.158288	7	0.070019	4	0.184027	12	0.072228	4	0	0	0	0	0	0	0	0	0	0	0	0	0	0	0	0	0	0	0	0	--	--	--	--	--	--	--	--	--	--	--
NewGene_1939	--	--	0	0	0	0	0	0	0.336897	10	0	0	0	0	0	0	0	0	0.422392	12	0.106165	4	0	0	0.02339	1	0	0	0.226925	8	0.313887	9	0.10217	4	0.245843	7	0	0	--	--	--	--	--	--	--	--	--	--	--
NewGene_19392	--	--	0.25855	10	0	0	0.687841	25	0.028458	2	0.045951	2	0	0	0	0	0	0	0	0	0	0	0	0	0	0	0	0	0	0	0	0	0	0	0	0	0	0	--	--	--	--	--	--	--	--	--	--	--
NewGene_19398	--	--	0	0	0	0	0	0	0	0	0	0	0	0	0	0	0	0	0	0	0	0	0	0	0	0	0	0	0	0	0	0	0.168412	2	0	0	0	0	--	--	--	--	--	--	--	--	--	--	--
NewGene_19399	--	--	0	0	1.20285	20	0	0	0	0	0	0	0	0	0	0	0	0	0	0	0	0	0	0	0	0	0	0	0	0	0.119909	3	0	0	0	0	0	0	--	--	--	--	--	--	--	--	--	--	--
NewGene_194	--	--	0.389807	17	0.183772	7	0.027634	2	0	0	0.142451	7	0.256634	10	0.1223	5	0.763833	25	0.284792	11	0.083029	4	0	0	0.297207	14	0.124058	7	0.026821	2	0	0	0.52027	23	0.04903	2	0	0	--	--	--	--	--	--	--	--	--	--	--
NewGene_19411	--	--	0.2187	11	0.399272	18	0.963458	45	0.436975	21	0.418557	22	0.137897	6	0.055992	3	0.210482	8	0.081218	4	0	0	0	0	0	0	0.060483	4	0	0	0	0	0.119827	7	0	0	0	0	--	--	--	--	--	--	--	--	--	--	--
NewGene_19412	--	SEC22A	0	0	0	0	0	0	0.689321	22	0.039778	2	0.113871	4	0	0	0	0	0	0	0	0	0	0	0	0	0	0	0	0	0.067682	3	0	0	0	0	0	0	--	--	--	--	--	--	--	--	--	--	--
NewGene_19414	--	--	0.674417	85	0.884785	88	1.02103	103	0.242442	28	0.714733	56	0.835812	85	0.850709	50	0	0	0	0	0	0	0.20812	14	0.015722	2	0.481376	51	0.355487	40	0.187047	23	0.364608	30	0	0	0	0	0.330696	-0.628632	normal	0.141533	-2.41316	normal	0.0233402	-2.60167	normal	0.41065	-0.536331
NewGene_19416	--	--	0	0	0	0	0	0	0	0	0.274388	30	0.301934	28	0	0	0	0	0	0	0	0	0	0	0	0	0	0	0	0	0	0	0	0	0	0	0	0	--	--	--	--	--	--	--	--	--	--	--
NewGene_19419	--	--	0.232059	5	0	0	1.91328	36	0	0	0.300303	7	0.32186	6	0.248273	5	0	0	0	0	0.034866	1	0	0	0	0	0.317793	8	0.385976	9	0	0	0.238611	5	0	0	0	0	--	--	--	--	--	--	--	--	--	--	--
NewGene_19424	--	--	0.303948	4	0	0	0	0	0	0	0	0	0	0	0	0	0	0	0	0	0	0	0	0	0	0	0	0	0	0	0	0	0	0	0	0	0	0	--	--	--	--	--	--	--	--	--	--	--
NewGene_19425	--	--	0.120705	3	0	0	2.25517	36	0.584222	10	0	0	0.161604	3	0.800416	13	0	0	0	0	0.134526	3	0.038016	1	0	0	0.075771	2	0.069315	2	0.788716	14	0	0	0.809542	13	0	0	--	--	--	--	--	--	--	--	--	--	--
NewGene_19426	--	--	2.36306	295	2.92279	336	8.56611	616	3.27545	188	0.574673	78	1.8409	174	1.73154	150	3.29602	227	1.30832	155	0.193457	14	0.290637	36	0.19966	17	1.75242	202	0.59372	77	1.04467	91	0.913618	69	2.05271	248	0.591154	57	0.0058904	-1.43959	down	0.0404658	-1.03395	normal	2.47298e-06	-2.72997	down	0.690907	-0.220201
NewGene_1943	--	--	0.490075	25	0.829814	36	0.905343	41	0.221398	10	0.102193	6	0.275577	12	0	0	0.440589	17	0.251624	12	0.075141	5	0.055121	3	0.256974	13	0.042626	3	0.562962	30	0.251253	13	0.923524	47	0.525132	24	0	0	--	--	--	--	--	--	--	--	--	--	--
NewGene_19432	--	--	0	0	0	0	0	0	0	0	0	0	0	0	0	0	0	0	0	0	0	0	0	0	0	0	0	0	0.680787	15	0	0	0	0	0	0	0	0	--	--	--	--	--	--	--	--	--	--	--
NewGene_19434	--	--	0	0	0	0	0	0	0.023133	1	0	0	0	0	0	0	0	0	0	0	0	0	0.531598	12	0.159062	4	0.684471	17	0.563025	12	0	0	0.328935	7	0	0	0	0	--	--	--	--	--	--	--	--	--	--	--
NewGene_19435	--	--	0	0	0	0	0	0	0	0	0	0	0	0	0	0	0	0	0	0	0	0	0.156332	3	0	0	0	0	0.162724	3	0.219383	4	0	0	0	0	0	0	--	--	--	--	--	--	--	--	--	--	--
NewGene_19442	--	--	0	0	0	0	0.047668	2	0.143845	6	0.956865	33	0.344826	12	0.073581	3	0	0	1.2425	51	0.081339	5	0	0	0	0	0.408273	6	0	0	0.124237	6	0.135943	7	0.400515	17	0	0	--	--	--	--	--	--	--	--	--	--	--
NewGene_19467	--	--	0	0	0	0	0	0	0	0	0	0	0	0	0	0	0	0	0	0	0	0	0	0	0	0	0	0	0	0	0	0	0.168412	2	0	0	0	0	--	--	--	--	--	--	--	--	--	--	--
NewGene_19476	--	--	0	0	0	0	0	0	0	0	0	0	0	0	0	0	0	0	0	0	0	0	0	0	0	0	0	0	0	0	0	0	0.168412	2	0	0	0	0	--	--	--	--	--	--	--	--	--	--	--
NewGene_19484	--	KCTD18	0.097439	5	0	0	0	0	0.691706	31	0.751662	34	0.140839	6	0.093067	4	0.533923	20	0.590578	26	0	0	0.024932	2	0	0	0.408611	24	0.175043	9	0.189483	9	0.125621	7	0.580542	21	0	0	--	--	--	--	--	--	--	--	--	--	--
NewGene_19491	--	--	0.500983	8	0	0	0	0	0	0	0	0	0	0	0	0	0	0	0	0	0.365779	7	0	0	0	0	0	0	0.138226	3	0.507332	8	0	0	0	0	0	0	--	--	--	--	--	--	--	--	--	--	--
NewGene_19506	--	--	0.133111	5	0	0	0.308623	9	0	0	0.055842	2	0	0	0.196437	6	0	0	0	0	0.199991	7	0.137886	5	0.223855	8	0.171239	7	0.370146	13	0.998612	31	0.699299	23	0.823516	24	0	0	--	--	--	--	--	--	--	--	--	--	--
NewGene_19507	--	--	1.39634	140	1.50405	115	1.57882	145	2.33877	209	2.36599	240	1.96142	168	1.20032	107	0.554187	42	1.11573	99	1.48253	124	1.54426	157	1.34416	118	2.1052	202	4.23925	416	5.21129	390	3.0901	272	3.61702	297	2.32376	166	0.0486226	0.659944	normal	0.328905	-0.562481	normal	0.000328788	1.46426	up	0.0740324	0.987548
NewGene_19511	--	--	0	0	0	0	0	0	0	0	0	0	0	0	0	0	0	0	0	0	0.393952	6	0	0	0.168681	2	0	0	0	0	0	0	0	0	0	0	0	0	--	--	--	--	--	--	--	--	--	--	--
NewGene_19527	--	--	0.980135	163	1.496	215	1.40578	216	0.514856	79	0.620097	106	0.803288	116	0.461812	69	0.356154	45	0.200558	30	0.01717	4	0.164757	31	0.094574	16	0.415985	85	0.625077	112	0.23004	38	0.255879	44	0.789538	120	0.69062	83	0.0336514	-0.940599	normal	0.00111565	-1.90535	down	0.00578003	-2.07774	down	0.569701	-0.290853
NewGene_19529	--	--	0	0	0	0	0	0	0.139475	5	0	0	0	0	0	0	0.383944	10	1.04795	30	0.059053	3	0	0	0	0	0	0	0	0	0.111465	4	0.044363	2	0	0	0	0	--	--	--	--	--	--	--	--	--	--	--
NewGene_19575	--	--	0	0	0	0	0	0	0	0	0	0	0	0	0	0	0	0	0	0	0	0	0	0	0	0	0	0	0	0	0.499025	12	0	0	0	0	0	0	--	--	--	--	--	--	--	--	--	--	--
NewGene_19581	--	--	0	0	0	0	0	0	0	0	0	0	0	0	0.22859	4	0	0	0	0	0	0	0	0	0	0	0	0	0	0	0	0	0	0	0	0	0	0	--	--	--	--	--	--	--	--	--	--	--
NewGene_19600	--	--	0	0	0	0	0	0	0	0	0.128068	4	0.122677	4	0	0	0	0	0	0	0	0	0	0	0	0	0.082944	3	0.305631	10	0	0	0.2728	8	0	0	0	0	--	--	--	--	--	--	--	--	--	--	--
NewGene_19603	--	--	0	0	0	0	0	0	0.215016	2	0	0	0	0	0	0	0	0	0	0	0	0	0	0	0	0	0	0	0	0	0	0	0	0	1.12887	11	0	0	--	--	--	--	--	--	--	--	--	--	--
NewGene_1961	--	--	0	0	0.355016	8	0	0	0.293866	7	0	0	0	0	0.574715	12	0.39227	7	0	0	0	0	0.105904	3	0	0	0	0	0	0	0.292712	7	0	0	0.51068	11	2.20563	37	--	--	--	--	--	--	--	--	--	--	--
NewGene_19625	--	--	0.24356	4	0.495876	7	0	0	0	0	0	0	0	0	0.322299	5	0	0	0	0	0	0	0	0	0	0	0	0	0	0	0	0	0.102118	2	0.487613	8	8.89061	102	--	--	--	--	--	--	--	--	--	--	--
NewGene_19626	--	--	0	0	0	0	0	0	0.131533	4	0	0	0	0	0	0	0	0	0	0	0	0	0	0	0	0	0	0	0	0	0.635414	17	0.309467	9	0	0	0	0	--	--	--	--	--	--	--	--	--	--	--
NewGene_1963	--	--	1.0638	121	1.28714	102	0.667432	72	1.37636	134	0.930441	95	0.863427	84	0.768781	73	1.50258	134	0.417625	33	0.122168	16	0.027083	4	0.174345	20	0.317325	46	0.500974	57	0.081128	10	0.138372	16	0.130892	15	1.53566	130	0.820086	0.10826	normal	0.910371	-0.0852811	normal	0.0606525	-1.46941	normal	0.0236489	-1.44045
NewGene_1965	--	--	1.31832	58	1.81063	69	1.11173	45	0.583513	24	0.222074	10	0.127473	5	0.393599	16	0.175096	6	0	0	0	0	0.145785	8	0	0	0.094628	6	0.032067	2	0	0	0.04507	2	0.185292	8	1.34031	42	0.0102594	-2.16409	normal	0.0277816	-2.85311	normal	0.0406466	-2.9401	normal	--	--
NewGene_19650	--	--	0	0	1.14048	25	0	0	0	0	0	0	0	0	0.074265	2	0	0	0	0	0	0	0	0	0	0	0	0	0	0	0	0	0	0	0	0	0	0	--	--	--	--	--	--	--	--	--	--	--
NewGene_1966	--	--	1.18031	110	1.41272	99	1.85979	121	3.49315	252	1.66221	131	0.758118	57	2.52035	206	3.58082	222	1.03519	75	0.08254	9	0.054288	6	0	0	0.495153	49	0.787465	38	0.092626	9	0.176611	15	1.33651	110	6.05373	377	0.489585	0.410432	normal	0.196223	0.79787	normal	0.00176482	-2.99974	down	0.00275666	-2.17947
NewGene_19665	--	--	1.41769	56	1.00774	34	1.15116	42	0.795072	29	0.96462	39	0.508652	18	0.22859	8	0.06784	2	0.492663	18	0.047301	2	0.116179	5	0.471294	19	0.74101	36	0.427234	18	0.523842	21	0.332277	14	0	0	0	0	0.379387	-0.587187	normal	0.0568984	-2.11419	normal	0.398207	-0.886339	normal	--	--
NewGene_19666	--	--	0.983169	29	1.11156	29	1.23771	34	0.03522	1	0.034791	2	0	0	0.301612	8	0	0	0.077967	3	0	0	0	0	0	0	0	0	0.054913	2	0	0	0.06683	2	0	0	0	0	--	--	--	--	--	--	--	--	--	--	--
NewGene_19673	--	--	0.284467	11	0	0	0.58903	20	0.395111	13	0.103462	4	0	0	0.347491	12	0.388152	11	0.797313	26	0	0	0	0	0	0	0.06556	3	0	0	0	0	0	0	1.06728	9	0	0	--	--	--	--	--	--	--	--	--	--	--
NewGene_19674	--	--	0	0	0	0	0	0	0	0	0.167527	2	0	0	0.196961	2	0	0	0	0	0	0	0	0	0	0	0	0	0	0	0	0	0	0	0	0	0	0	--	--	--	--	--	--	--	--	--	--	--
NewGene_19688	--	--	0.613163	11	0	0	0	0	0	0	0.298182	5	0	0	0	0	0	0	0	0	0	0	0	0	0	0	0	0	0	0	0	0	0	0	0	0	0	0	--	--	--	--	--	--	--	--	--	--	--
NewGene_19694	--	--	0.913445	56	1.25741	67	0.24772	14	0	0	0	0	0.055427	3	0	0	0.060726	3	0.481342	27	0.196181	13	0	0	0.028042	2	0	0	0	0	0	0	0.018306	2	0.432469	24	0	0	--	--	--	--	--	--	--	--	--	--	--
NewGene_19695	--	--	0.688843	14	0	0	0	0	0	0	0	0	0	0	0	0	0	0	0	0	0	0	0	0	0	0	0	0	0	0	0	0	0.017205	1	0	0	0	0	--	--	--	--	--	--	--	--	--	--	--
NewGene_19698	--	--	0.196853	6	0	0	0	0	0.174072	5	0.370615	12	0	0	0.437913	13	1.49859	35	1.87606	47	1.04697	32	0.441963	15	0.309378	8	0.053407	3	0.340668	12	0.642065	20	0.164325	6	1.76275	49	0	0	--	--	--	--	--	--	--	--	--	--	--
NewGene_19703	--	--	1.10295	20	0.291452	5	0	0	0	0	0.195071	4	0	0	0.084949	2	0	0	0	0	0	0	0	0	0	0	0	0	0	0	0	0	0	0	0	0	0	0	--	--	--	--	--	--	--	--	--	--	--
NewGene_19704	--	--	1.21015	49	0.841509	30	0.300192	12	1.05567	40	1.96666	81	1.88487	66	0.332069	12	1.45211	45	0.245391	9	0.238339	11	0.231607	11	0.056227	3	1.16647	58	0.701126	31	0.829157	33	0.133653	6	0.699892	26	0	0	0.162224	1.09139	normal	--	--	--	--	--	--	0.328257	-0.526143
NewGene_19708	--	--	0.32891	20	0.119212	7	0.242385	14	0.303929	17	0.319854	20	0.063822	4	0.309426	17	0.501971	23	0.483794	26	0.039392	3	0	0	0	0	0	0	0.031791	3	0.041591	3	0.079999	5	0.402613	22	0	0	--	--	--	--	--	--	--	--	--	--	--
NewGene_19709	--	--	0.368082	11	0	0	0.542834	16	0.644983	18	0.211885	8	0.566663	14	0.573355	16	1.37092	35	0.184698	6	0	0	0	0	0	0	0.06221	3	0	0	0	0	0	0	0	0	0	0	--	--	--	--	--	--	--	--	--	--	--
NewGene_19712	--	--	0.145469	4	0	0	0	0	0	0	0	0	0	0	0	0	0.998919	20	0	0	0	0	0	0	0	0	0.154671	5	0	0	0	0	0	0	0	0	0	0	--	--	--	--	--	--	--	--	--	--	--
NewGene_19720	--	--	0	0	0	0	0.565436	9	0	0	0	0	0	0	0	0	0	0	0	0	0	0	0	0	0.120599	3	0	0	0.148331	3	0.663709	11	0.217991	4	0	0	0	0	--	--	--	--	--	--	--	--	--	--	--
NewGene_19726	--	--	0.276335	10	0	0	0.136629	5	0.22665	8	0.082223	3	0	0	0.051017	2	0	0	0.31536	10	0.098227	4	0	0	0	0	0.25347	11	0.266562	10	0.407892	14	0.07685	3	0.129755	4	3.53377	86	--	--	--	--	--	--	--	--	--	--	--
NewGene_19729	--	--	0	0	0	0	0.053293	4	0	0	0.070543	6	0.081178	6	0	0	0	0	0	0	0	0	0.15284	13	0.117029	9	0.011566	2	0.694813	55	0.219631	16	0.556811	42	0	0	0	0	--	--	--	--	--	--	--	--	--	--	--
NewGene_1973	--	--	0.831106	35	0	0	0.496017	20	0.477499	13	0	0	0.313085	12	0.427225	16	0.541434	18	0.115409	5	0	0	0	0	0	0	0.086084	5	0.160868	8	0	0	0.146224	7	0.203717	6	0	0	--	--	--	--	--	--	--	--	--	--	--
NewGene_19730	--	--	0.440226	24	0.580389	27	0.637931	31	0.647692	32	0.245874	14	0.63954	30	0.22794	11	0.050158	2	0.128188	7	0	0	0.040209	3	0	0	0.123675	8	1.00369	57	0.988888	51	0.173777	10	0.168884	9	0	0	--	--	--	--	--	--	--	--	--	--	--
NewGene_19734	--	--	0	0	0	0	0	0	0	0	0	0	0	0	0	0	0	0	0	0	0	0	0	0	0	0	0	0	0	0	0	0	0	0	1.2541	14	0	0	--	--	--	--	--	--	--	--	--	--	--
NewGene_19736	--	--	0.4055	23	0.451422	22	0.337515	18	0.154368	8	0	0	0.116908	6	0.386676	20	0.088316	4	0	0	0	0	0.032079	2	0.032587	2	0	0	0.505586	31	0.218128	13	0.532037	31	0	0	0	0	--	--	--	--	--	--	--	--	--	--	--
NewGene_19744	--	--	4.1859	437	4.56319	355	1.23539	80	0.050807	2	0.069639	11	0.053227	11	0	0	0	0	0	0	0	0	0	0	0	0	0	0	0.032225	8	0.112678	6	0.006363	2	0	0	0	0	1.69692e-09	-5.13375	down	5.06567e-13	-10.4849	down	1.14082e-10	-9.20952	down	--	--
NewGene_19745	--	--	0.551645	112	1.00364	175	1.07713	200	0.595982	111	0.350378	72	0.507762	89	0.271562	50	0.651093	100	0.28126	51	0.018273	4	0.027018	7	0.03318	7	0.047464	12	0.172623	38	0.108076	22	0.058422	12	0.035441	7	0.977948	142	0.0934524	-0.814982	normal	0.0933045	-1.08673	normal	2.97147e-06	-3.32086	down	0.0150263	-1.69802
NewGene_19746	--	PPM1B	0.059794	2	0	0	0.205483	5	0.776621	16	0.253597	6	0.059376	2	0	0	0	0	0	0	0.060775	2	0.216303	6	0.072993	2	0.066148	2	0	0	0.166715	4	0.11697	3	0.225774	5	0	0	--	--	--	--	--	--	--	--	--	--	--
NewGene_19750	--	--	0	0	0	0	0	0	0	0	0	0	0	0	0	0	0	0	0	0	0.529643	11	0.08251	2	0.07539	2	0	0	0	0	0	0	0.133524	3	0	0	0	0	--	--	--	--	--	--	--	--	--	--	--
NewGene_19751	--	--	0	0	0	0	0	0	0	0	0	0	0	0	0	0	0	0	0	0	0	0	0	0	0	0	0	0	0	0	0.209258	5	0.25953	7	0	0	0	0	--	--	--	--	--	--	--	--	--	--	--
NewGene_19753	--	--	3.01972	160	1.58191	73	5.18775	251	8.87397	431	4.26679	229	5.6466	259	9.47764	432	3.72111	148	6.60341	296	0.455931	27	0.395538	24	0.493531	22	6.0079	377	2.04398	117	1.3006	68	1.38483	69	4.92255	237	11.1384	423	0.0578163	0.993835	normal	0.0874824	1.01187	normal	0.0476971	-1.21891	normal	0.156457	-0.788885
NewGene_19755	--	--	0.950433	34	0.59436	21	0.660964	25	1.61595	49	0.669626	29	1.68261	57	0.818684	24	0.732914	15	0.765497	24	1.6362	60	2.08866	81	0.515826	21	2.13553	83	2.47827	92	1.68809	45	1.90168	57	3.48338	115	0	0	--	--	--	--	--	--	--	--	--	0.155232	0.777608
NewGene_19756	--	--	0	0	0	0	0	0	0	0	0	0	0	0	0	0	0	0	0	0	0	0	0	0	0	0	0.278785	4	0	0	0	0	0	0	0	0	0	0	--	--	--	--	--	--	--	--	--	--	--
NewGene_19758	--	LOC101279768	0.110827	10	0	0	0.071207	6	1.10868	80	1.36021	113	0.96152	75	0.662071	50	0.364182	25	0.325213	24	0.186841	19	0.038122	4	0.095365	9	2.21361	238	0.699243	68	0.647036	58	0.722443	67	2.3776	176	0	0	1.84059e-05	4.16493	up	--	--	--	--	--	--	0.448074	0.404701
NewGene_19760	--	--	0.144145	12	0.196929	15	0.078869	6	0.612247	47	0.713923	60	0.422008	30	0.095517	8	0.518921	33	0.367614	27	0.074651	7	0.088097	8	0	0	0.236928	24	0.105621	10	0.049256	4	0.246092	14	0.438173	33	0	0	--	--	--	--	--	--	--	--	--	--	--
NewGene_19763	--	--	2.08194	201	8.49295	705	1.67935	147	0.397543	36	0.415489	41	0.793383	60	0.353715	31	0.219438	16	0.494706	43	0	0	0.046924	5	0.066693	7	0.280716	32	0.069403	8	0.13068	13	0.07424	7	0.381936	34	0	0	5.62939e-05	-2.96628	down	4.96566e-06	-3.51133	down	8.29777e-08	-5.12492	down	0.0559113	-1.36346
NewGene_19765	--	--	0.320903	11	2.34332	68	0.184642	6	0	0	0	0	0.124134	4	0.286743	9	0	0	0	0	0.069131	3	0	0	0	0	0.076315	4	0	0	0	0	0.0462	2	0	0	0	0	--	--	--	--	--	--	--	--	--	--	--
NewGene_19766	--	--	1.01327	15	1.17975	15	0	0	0	0	0	0	0	0	0	0	0	0	0	0	0	0	0	0	0	0	0	0	0	0	0	0	0	0	0	0	0	0	--	--	--	--	--	--	--	--	--	--	--
NewGene_19767	--	--	0.521418	23	0.521795	20	0.120961	5	0.373241	15	0.356127	16	0.098576	4	0.517611	19	0	0	0.327994	12	0	0	0	0	0.298765	14	0.138509	8	0.200948	10	0.092162	4	0.71183	32	1.56719	62	0.980939	31	--	--	--	--	--	--	--	--	--	--	--
NewGene_19768	--	--	2.68185	545	4.77571	584	5.77561	747	3.11939	370	2.18832	298	2.45954	350	1.51388	281	0.766061	141	1.8454	200	0.460468	99	0.321736	101	0.224454	62	1.19713	346	1.85176	414	1.25022	285	0.665401	169	1.78531	172	1.00675	199	0.00639314	-0.838627	down	0.000256824	-1.46049	down	0.000683666	-1.38345	down	0.607661	0.184812
NewGene_19771	--	--	0	0	0	0	0	0	0.232944	4	0.49407	11	0.354773	8	0	0	0	0	0.451584	10	0	0	0	0	0	0	1.38236	36	0	0	0	0	0	0	0.893049	19	5.97605	99	--	--	--	--	--	--	--	--	--	--	--
NewGene_19777	--	LOC118351119	0	0	0	0	0	0	0.930997	12	0	0	0	0	0	0	0	0	0	0	0	0	0	0	0	0	0	0	0	0	0	0	0	0	0	0	0	0	--	--	--	--	--	--	--	--	--	--	--
NewGene_19778	--	--	0	0	0	0	0	0	1.13227	9	0	0	0	0	0	0	0	0	0	0	0	0	0	0	0	0	0	0	0	0	0	0	0	0	0	0	0	0	--	--	--	--	--	--	--	--	--	--	--
NewGene_19787	--	--	0	0	0	0	0	0	0.616123	6	0	0	0	0	0	0	0.452264	4	0	0	0	0	0	0	0	0	0	0	0	0	0	0	0	0	0	0	0	0	--	--	--	--	--	--	--	--	--	--	--
NewGene_1980	--	--	0	0	0.447473	9	0.209794	5	0	0	0	0	0	0	0	0	0	0	0	0	0	0	0	0	0	0	0	0	0.341725	9	0.066856	2	0	0	0	0	0	0	--	--	--	--	--	--	--	--	--	--	--
NewGene_19800	--	--	0	0	0	0	0	0	1.36385	75	0.730786	47	0.270981	15	1.44571	68	0.197687	10	0.102673	6	0	0	0	0	0	0	0.179836	14	0	0	0	0	0	0	0	0	0.986523	44	--	--	--	--	--	--	--	--	--	--	--
NewGene_1982	--	--	0	0	0	0	0	0	0.744798	8	0	0	0	0	0	0	0	0	0	0	0	0	0	0	0	0	0.319925	5	0	0	0	0	0	0	0	0	0	0	--	--	--	--	--	--	--	--	--	--	--
NewGene_19824	--	--	1.09106	27	0	0	0.690579	17	0.412738	15	1.12173	37	0.642237	23	1.21758	43	0.166495	6	0.638203	25	0.181953	4	0	0	0.09936	5	1.35419	59	1.05212	30	0.421792	17	1.12276	35	0.246089	11	0	0	--	--	--	--	--	--	--	--	--	--	--
NewGene_19827	--	--	0	0	0	0	0	0	0	0	0	0	0	0	0	0	0	0	0	0	0	0	0	0	0	0	0	0	0.166833	4	0.288451	6	0	0	0	0	0	0	--	--	--	--	--	--	--	--	--	--	--
NewGene_19832	--	--	0.098039	3	0	0	0.207297	6	0.160508	5	0.544691	16	0.116264	3	0.135582	4	0	0	0.156325	4	0	0	0	0	0	0	0.416654	15	0	0	0	0	0	0	0	0	0	0	--	--	--	--	--	--	--	--	--	--	--
NewGene_19840	--	--	0	0	0	0	0	0	0	0	0	0	0	0	0	0	0	0	0	0	0	0	0.165112	4	0	0	0	0	0.41391	5	0.101722	3	0	0	0	0	0	0	--	--	--	--	--	--	--	--	--	--	--
NewGene_19841	--	--	0	0	0	0	0	0	0	0	0	0	0	0	0	0	0	0	0	0	0.137304	4	1.23654	37	0	0	0	0	0.420619	13	0.14477	4	0.057197	2	0	0	0	0	--	--	--	--	--	--	--	--	--	--	--
NewGene_19845	--	--	1.42226	27	5.22001	86	0	0	0	0	0.260789	6	0	0	0.56362	10	0.777707	12	0.831325	15	0	0	0	0	0	0	1.01196	24	0.169554	4	0.513077	10	0	0	0	0	0	0	--	--	--	--	--	--	--	--	--	--	--
NewGene_1985	--	--	0.774003	43	2.92849	110	0.72064	33	2.53386	136	3.23294	168	0.685914	28	1.46662	51	0.647715	33	3.64136	172	0.430458	25	0.12494	7	0.053545	4	1.38168	101	0.080266	5	0.043022	4	0.139502	10	2.16773	134	0	0	0.374795	0.747467	normal	0.574886	0.510736	normal	--	--	--	0.121092	-1.79956
NewGene_19857	--	ATP11B	0.367152	8	1.08295	21	0.229999	5	0.25494	6	0.084964	2	0	0	0.297686	6	0	0	0.958951	19	0	0	0	0	0	0	0.580802	16	0	0	0	0	0	0	0	0	0	0	--	--	--	--	--	--	--	--	--	--	--
NewGene_19859	--	--	0.684077	23	0.529667	16	0.058917	2	0	0	0.060057	3	0.03641	2	0.095695	3	0	0	0.371767	11	0	0	0	0	0	0	0.352262	15	0.305927	11	0	0	0.138622	5	0	0	0	0	--	--	--	--	--	--	--	--	--	--	--
NewGene_1987	--	--	0.650725	24	1.60348	51	0.083121	3	0.653293	22	0.211651	8	0.185628	6	0.121964	4	0	0	0	0	0	0	0	0	0	0	0.089545	4	0.036103	2	0	0	0	0	0.3497	12	0	0	--	--	--	--	--	--	--	--	--	--	--
NewGene_19878	--	--	0.490273	43	1.60933	121	0.380584	31	0.125783	10	0.038956	4	0.1304	10	0.27299	22	0.86193	57	0.624962	49	0	0	0	0	0.045458	4	0.148752	16	0	0	0.021297	2	0	0	0.993633	79	4.22576	263	--	--	--	0.597204	-0.487183	normal	--	--	--	--	--
NewGene_1988	--	--	0.244736	25	0.40106	36	0.187516	18	1.71232	160	1.27604	133	1.63237	143	0.964255	88	0.106369	9	1.17354	106	0.169071	19	0.030266	4	0.064423	7	1.89038	236	0.5386	59	0.066667	7	0.221721	23	0.922924	86	0	0	6.95486e-06	2.47677	up	0.16477	1.41578	normal	--	--	--	0.410071	-0.73943
NewGene_19884	--	--	0	0	0	0	0	0	0	0	0	0	0	0	0	0	0	0	0	0	0	0	0	0	0	0	0	0	0.803738	9	0	0	0	0	0	0	0	0	--	--	--	--	--	--	--	--	--	--	--
NewGene_19892	--	--	0.551812	83	0.046438	6	0.779319	107	0.863426	119	0.29543	45	0.720007	93	1.28061	172	2.20476	249	0.38339	51	0.060312	10	0.095002	16	0.120486	19	0.259163	48	2.06848	332	1.36457	200	0.515063	78	0.600715	82	0.725205	78	0.589099	0.513661	normal	0.112274	1.55031	normal	--	--	--	0.0883236	1.4482
NewGene_19893	--	CUL7	0	0	0	0	0.517256	6	0	0	0	0	0	0	0	0	0	0	0	0	0	0	0	0	0	0	0	0	0.110745	2	1.04629	12	0.126453	2	0	0	0	0	--	--	--	--	--	--	--	--	--	--	--
NewGene_19894	--	--	0	0	0	0	0	0	0	0	0.489355	9	0	0	0	0	0	0	0	0	0	0	0	0	0	0	0	0	0	0	0.500617	8	0.106366	2	0	0	0	0	--	--	--	--	--	--	--	--	--	--	--
NewGene_19896	--	--	0.123203	5	0.445009	16	0.545359	21	0	0	0	0	0	0	0	0	0	0	0	0	0	0	0	0	0	0	0	0	0	0	0	0	0	0	0	0	0	0	--	--	--	--	--	--	--	--	--	--	--
NewGene_19907	--	--	1.45072	15	1.06709	10	0.360138	4	2.53796	24	1.05144	11	0.326528	3	0.392102	4	3.03298	23	4.5997	42	0.320862	4	0.195288	3	0	0	0.73981	10	0	0	0.527216	6	0.273915	3	0.704995	7	0	0	--	--	--	--	--	--	--	--	--	--	--
NewGene_1992	--	--	0.723482	85	0.643755	74	1.49905	100	2.86591	239	3.57282	413	2.58518	187	0.84552	90	1.33091	130	1.98077	138	0.14978	16	0.094373	14	0.025974	4	0.812625	107	0.16306	18	0.124931	15	0.165184	19	4.05549	401	1.29895	123	7.13999e-05	1.71769	up	0.24112	0.646996	normal	0.0618768	-1.46155	normal	0.000115808	-2.68425
NewGene_19928	--	--	0	0	0	0	0	0	0.097387	2	0	0	0	0	0	0	0	0	1.01619	11	0	0	0	0	0	0	0	0	0	0	0	0	0	0	0	0	0	0	--	--	--	--	--	--	--	--	--	--	--
NewGene_19939	--	--	0	0	0.805113	6	0	0	0	0	0	0	0	0	0	0	0	0	0	0	0	0	0	0	0	0	0	0	0	0	0	0	0	0	0	0	0	0	--	--	--	--	--	--	--	--	--	--	--
NewGene_19940	--	--	1.33351	58	0	0	0.880921	36	0.250672	10	0.045167	2	0.232363	9	0.310043	13	0.06056	2	0.18611	8	0	0	0.063834	4	0.105559	5	0	0	0.310517	15	0.81876	35	0.09066	4	0.271445	11	0	0	--	--	--	--	--	--	--	--	--	--	--
NewGene_19943	--	--	0	0	0	0	0	0	0	0	0.163903	4	0	0	0.169573	4	0	0	0	0	0.325572	9	0	0	0.150438	4	0	0	0.05399	2	0.049036	2	0.189148	5	0	0	0	0	--	--	--	--	--	--	--	--	--	--	--
NewGene_19957	--	--	1.63549	259	0.812937	112	2.45746	358	1.06843	156	0.880725	143	1.1759	161	0.901161	128	0.930403	112	1.54644	218	0.070961	13	0.153453	27	0.115435	19	0.513019	100	0.36213	62	0.278752	44	0.189178	31	1.45723	210	0.26725	31	0.237446	-0.57827	normal	0.392212	-0.486566	normal	0.000652629	-2.10263	down	0.00157997	-1.10556
NewGene_19989	--	--	0.32902	6	0	0	0.377076	6	0	0	0.215058	4	0	0	0	0	0	0	0	0	0	0	0	0	0.243399	3	0	0	0.317009	6	0.828515	14	0.525994	9	0	0	0	0	--	--	--	--	--	--	--	--	--	--	--
NewGene_20000	--	--	0.12009	12	1.50741	53	0.311561	23	0.302343	28	0.401046	17	0.161591	14	0.365026	20	0.853927	17	0.251952	23	0.523307	52	0.910705	93	0.415395	40	0.912973	96	0.911857	62	0.754702	53	0.841768	70	1.05847	70	0.798568	57	--	--	--	--	--	--	0.00210802	2.44611	up	0.000204454	1.94155
NewGene_20007	--	--	0	0	0	0	0	0	0	0	0.430844	14	0	0	0.152825	5	0	0	0	0	0	0	0	0	0	0	0.040905	2	0	0	0	0	0	0	0	0	0	0	--	--	--	--	--	--	--	--	--	--	--
NewGene_20015	--	--	0.202616	4	0	0	0.745248	13	0.264333	5	0.290287	6	0.239238	4	0	0	0	0	0	0	0	0	0	0	0	0	0	0	0	0	0	0	0	0	0	0	0	0	--	--	--	--	--	--	--	--	--	--	--
NewGene_20018	--	--	1.01781	41	0.788545	27	0	0	0.186016	7	0	0	0	0	0.168743	7	0	0	0	0	0	0	0	0	0	0	0	0	0	0	0	0	0	0	0	0	0	0	--	--	--	--	--	--	--	--	--	--	--
NewGene_20020	--	--	0.607001	18	0	0	1.76925	48	0.516314	14	0.101451	4	0.228146	6	0.232992	7	0.069671	2	0.031107	1	0	0	0	0	0	0	0	0	0	0	0	0	0	0	0	0	0	0	--	--	--	--	--	--	--	--	--	--	--
NewGene_20023	--	--	1.89017	117	2.22964	119	1.17425	67	2.53579	144	1.28611	81	0.938106	50	0.808382	45	0.360864	17	0.648598	36	0.24611	17	0.107922	8	0.163436	11	1.26877	96	0.7302	49	0.123151	8	0.340244	22	0.908015	51	1.49828	67	0.799996	-0.150459	normal	0.034272	-1.52422	normal	0.0216213	-1.66341	normal	0.241051	-0.923891
NewGene_2003	--	--	0	0	0	0	0	0	0.505701	7	0.401208	6	0	0	0	0	0	0	0	0	0	0	0	0	0	0	0.030492	1	0	0	0	0	0	0	0.135764	2	0	0	--	--	--	--	--	--	--	--	--	--	--
NewGene_20032	--	--	0.311245	25	0.576838	39	0.930141	67	0.243319	18	0.272998	22	0.240082	17	0.300872	22	0.772362	46	0.504965	35	0.042915	4	0.181304	16	0.214931	17	0.181245	18	0.145904	13	0.179189	14	0.561289	45	0.113076	8	0	0	--	--	--	0.861495	-0.15383	normal	--	--	--	--	--
NewGene_20033	--	--	0.169717	10	0.237173	12	0.807648	38	0.182756	10	0.083594	5	0.13941	7	0.248601	13	0.690426	31	0.278233	15	0.117961	8	0.108903	7	0.134377	8	0.380633	26	0.401984	17	0.118603	7	0.167834	10	0.197521	11	0	0	--	--	--	--	--	--	--	--	--	--	--
NewGene_20036	--	--	38.7666	2735	38.3094	2295	41.8421	2754	33.9153	2182	27.5218	1933	26.9321	1597	28.2963	1656	22.3209	1125	29.6937	1736	22.049	1624	17.9949	1353	19.1341	1236	21.5379	1807	28.6601	2145	26.1079	1736	34.1077	2262	27.3268	1686	21.1165	1105	0.0345209	-0.411998	normal	0.0219418	-0.638562	normal	0.0378061	0.569971	normal	0.597846	0.181333
NewGene_20039	--	--	0	0	2.37709	76	1.16253	40	0.229725	8	0	0	0	0	0	0	0	0	0	0	0	0	0.512919	17	0	0	0.117911	6	0.782151	30	0.809754	30	0.393828	15	0.216315	8	0	0	--	--	--	--	--	--	--	--	--	--	--
NewGene_20040	--	--	1.87951	40	1.55738	28	4.38147	90	0.78762	17	0.388186	10	0.205127	5	1.32929	28	2.55561	30	0.177138	5	0.172743	5	0	0	0	0	0.384201	12	0	0	0.486127	13	0	0	0.489422	9	0	0	--	--	--	0.292029	-1.10423	normal	--	--	--	--	--
NewGene_20041	--	--	0.155451	3	0	0	0	0	0.604331	9	0.085653	2	0.50199	7	0	0	0	0	0	0	0	0	0	0	0.607928	10	0	0	0	0	0.629347	10	0	0	0	0	0	0	--	--	--	--	--	--	--	--	--	--	--
NewGene_20042	--	--	4.89392	419	23.6483	1331	7.01355	572	6.71031	394	1.39738	128	1.72558	135	2.16077	177	3.10998	217	3.46927	284	0	0	0.07031	8	0.030611	3	0.743635	75	0.167541	17	0.230074	19	0.171663	13	5.50383	403	9.78625	578	0.00330058	-1.8797	down	0.00340256	-1.68042	down	3.53241e-14	-6.33707	down	0.000230334	-2.59362
NewGene_20043	--	--	1.00639	22	1.32614	25	1.24111	25	0.26115	6	0	0	0	0	0.079085	2	1.52578	25	0.22388	5	0.353477	9	0.13701	4	0.612914	14	0	0	0.81597	19	0.350337	8	2.50399	55	0.467306	10	0	0	--	--	--	--	--	--	--	--	--	--	--
NewGene_20051	--	--	0	0	0	0	0	0	0	0	0	0	0	0	0	0	0	0	0	0	0	0	0	0	0	0	0	0	0	0	0.331286	6	0.123402	3	0	0	0	0	--	--	--	--	--	--	--	--	--	--	--
NewGene_20059	--	--	0.198586	14	0.365736	33	0.118136	11	0.921633	46	0.262995	20	0.341991	19	0.137802	11	1.07712	55	0.923302	66	0.514141	46	0.567314	53	0.658528	53	0.053769	7	0.133223	15	0.031907	4	0.055089	6	0.276316	27	4.65605	133	--	--	--	0.229682	1.31851	normal	0.000199779	2.762	up	--	--
NewGene_2006	--	--	0.920096	75	0.13938	10	0.635975	48	0.052893	4	0.049921	5	0.477608	34	0	0	0	0	0	0	0	0	0	0	0	0	0	0	0	0	0	0	0	0	0	0	0	0	0.248473	-1.41508	normal	--	--	--	--	--	--	--	--
NewGene_20067	--	--	0	0	0	0	0	0	1.1172	11	0	0	0	0	0	0	0	0	0	0	0	0	0	0	0	0	0	0	0	0	0	0	0	0	0	0	0	0	--	--	--	--	--	--	--	--	--	--	--
NewGene_20091	--	--	0.557383	39	0.784582	48	0.081609	6	0	0	0.154741	11	0.055533	4	0.251851	16	0.065606	4	0.02769	2	0.024597	2	0.022601	2	0.028397	2	0.121949	11	0.347753	26	0.135043	10	0.070691	5	0.307768	20	0	0	--	--	--	--	--	--	--	--	--	--	--
NewGene_20096	--	--	0.040429	2	0	0	1.41868	35	0.248543	6	0	0	0	0	0	0	0	0	0	0	0	0	0	0	0	0	0	0	0	0	0	0	0	0	0	0	1.8632	35	--	--	--	--	--	--	--	--	--	--	--
NewGene_20110	--	LOC118357286	0	0	0	0	0.175545	4	0.514751	12	0.263339	9	0	0	0.589688	16	0	0	1.50865	38	0.367138	11	0	0	2.07324	58	0.65714	25	1.98619	60	1.13889	33	6.29708	178	1.49706	42	2.62801	46	--	--	--	--	--	--	--	--	--	--	--
NewGene_20113	--	--	0.293941	4	0	0	0	0	0	0	0	0	0	0	0	0	0	0	0.383993	4	0	0	0	0	0	0	0	0	0	0	0	0	0.061241	1	0	0	0	0	--	--	--	--	--	--	--	--	--	--	--
NewGene_20114	--	--	0	0	0	0	0.053729	2	0	0	0	0	0	0	0	0	0	0	0	0	0.18849	8	0.085178	3	0	0	0	0	0	0	0	0	0	0	0.603143	18	0	0	--	--	--	--	--	--	--	--	--	--	--
NewGene_20115	--	--	0	0	0	0	0.291514	4	0.376309	6	0	0	0	0	0	0	0	0	0	0	0	0	0	0	0	0	0	0	0	0	0	0	0	0	0.102221	2	0	0	--	--	--	--	--	--	--	--	--	--	--
NewGene_20116	--	--	0.485282	20	0.555676	23	0.510294	28	0.269685	15	0.276437	11	0.224159	12	0.480861	23	0	0	0.152472	8	0.030147	2	0.022807	2	0.169805	11	0.307202	23	0.09463	6	0.248386	15	0.210777	9	0.131663	5	0	0	--	--	--	--	--	--	--	--	--	--	--
NewGene_20119	--	--	0.496037	49	1.20853	14	0.33232	30	1.05139	73	0.641993	46	0.325424	28	0.744741	55	1.97545	53	0.022846	2	0.112631	12	0.055607	6	0.26801	9	0.413863	38	0.299001	26	0.91516	42	0.156199	16	0.254554	23	2.81946	197	0.350989	0.714343	normal	0.697525	0.480932	normal	--	--	--	0.712654	-0.244401
NewGene_20138	--	--	0	0	0	0	0.371461	4	0	0	0	0	0	0	0	0	0	0	0	0	0	0	0	0	0	0	0	0	0	0	0	0	0	0	0	0	0	0	--	--	--	--	--	--	--	--	--	--	--
NewGene_20140	--	--	0	0	0	0	0	0	0	0	0	0	0	0	0	0	0	0	0	0	0	0	0.154905	2	0	0	0	0	0	0	0	0	0	0	0	0	0	0	--	--	--	--	--	--	--	--	--	--	--
NewGene_20144	--	--	0.773099	10	0	0	0	0	0	0	0	0	0	0	0	0	0	0	0	0	0.059973	1	0	0	0	0	0	0	0.101974	2	0	0	0.046494	1	0	0	0	0	--	--	--	--	--	--	--	--	--	--	--
NewGene_20148	--	--	0.907541	55	0.038747	2	0.555857	31	0.219301	13	0.036961	3	0.075447	4	0.369902	21	0	0	0.150389	9	0	0	0.028514	2	0	0	0	0	0.821828	26	0.314997	16	0.143678	9	0.288481	16	0	0	--	--	--	--	--	--	--	--	--	--	--
NewGene_2015	--	--	0.409473	27	1.98026	116	1.49498	103	1.86353	127	1.08242	87	0.609387	37	1.66994	102	5.29336	231	2.9824	210	0.036227	3	0.22103	20	0.317266	24	0.770862	59	0.869091	73	0.740422	51	0.989683	72	2.74189	182	3.92489	212	0.978488	-0.0210339	normal	0.0843972	1.28926	normal	--	--	--	0.661441	-0.263237
NewGene_20154	--	--	0.546359	9	0.233914	4	0	0	0	0	0.121454	3	0.215682	4	0.254802	4	0	0	0	0	0	0	0	0	0	0	0	0	0	0	0.129963	3	0	0	0	0	0	0	--	--	--	--	--	--	--	--	--	--	--
NewGene_20155	--	--	1.18372	93	1.08415	74	0.927819	67	0.612659	45	0.474249	38	0.629404	43	0.738589	52	0.353613	21	0.991441	70	0	0	0	0	0.051915	5	0.062338	6	0.072084	7	0.215716	17	0.143335	12	0.348181	25	0.65561	37	0.103589	-0.847568	normal	0.414863	-0.591188	normal	0.00107615	-4.12282	down	0.0413804	-1.75662
NewGene_20160	--	--	1.11438	37	3.96965	106	0.569354	20	0.337172	12	0.042317	2	0.132495	5	0.29148	10	0.695556	20	0	0	0	0	0	0	0	0	0	0	0	0	0.201572	8	0.131298	6	0	0	0	0	--	--	--	--	--	--	--	--	--	--	--
NewGene_20161	--	EFCAB11	0.101803	8	0	0	0.021292	2	0	0	0.160224	12	0.127827	9	0.029527	2	0.099678	6	0.073265	5	0.04243	4	0	0	0	0	0.040212	4	0.570919	45	0.130176	10	0.497622	37	0.160197	11	0	0	--	--	--	--	--	--	--	--	--	--	--
NewGene_20163	--	--	0	0	0	0	0	0	0	0	0	0	0	0	0	0	0	0	0	0	0	0	0	0	0	0	0	0	0	0	0	0	0	0	0.37629	3	0	0	--	--	--	--	--	--	--	--	--	--	--
NewGene_20164	--	--	0.063582	4	0	0	0	0	0.227999	13	0.260749	16	0.035275	2	0.167426	9	0	0	0	0	0	0	0	0	0.023638	2	0.075386	6	0	0	0	0	0.043764	3	0	0	0	0	--	--	--	--	--	--	--	--	--	--	--
NewGene_20189	--	--	0.109807	4	0	0	0.531074	13	0.645696	17	0.191886	6	0	0	0.367396	10	0	0	0	0	0.030433	1	0	0	0.057152	2	0	0	0.06392	2	0.379276	10	0.397014	12	0	0	0	0	--	--	--	--	--	--	--	--	--	--	--
NewGene_20190	--	--	0	0	0	0	0.020748	1	0	0	0.339144	13	0.16433	6	0.296889	10	0.277868	8	0.370589	12	0	0	0.049916	2	0.171942	7	0.284474	13	0.591647	24	0.685539	25	0.396157	15	0.945576	32	0	0	--	--	--	--	--	--	--	--	--	--	--
NewGene_20191	--	--	0.07561	4	0	0	0	0	0	0	0	0	0	0	0	0	0	0	0.602758	26	0.172363	9	0.077002	4	0	0	0	0	0.071549	4	0.360096	13	0.53045	26	0.140523	7	0	0	--	--	--	--	--	--	--	--	--	--	--
NewGene_20193	--	--	0.380039	19	0.930508	40	0.555714	26	0.401113	19	0.202636	9	0.088419	4	0.544976	24	0	0	0.392235	18	0.091745	5	0.133479	8	0.040226	3	0	0	0.087116	5	0.446489	22	0.182067	10	0.357745	16	2.47324	87	--	--	--	--	--	--	--	--	--	--	--
NewGene_20198	--	--	0.073427	3	0.193588	5	0.447761	12	0	0	0	0	0	0	0	0	0	0	0	0	0	0	0	0	0	0	0	0	0	0	0.150816	5	0	0	0	0	0	0	--	--	--	--	--	--	--	--	--	--	--
NewGene_20200	--	--	0.378881	7	0	0	0.331533	5	0	0	0	0	0	0	0.382824	6	0	0	0	0	0	0	0	0	0	0	0	0	0.241663	5	0	0	0.09641	2	0	0	0	0	--	--	--	--	--	--	--	--	--	--	--
NewGene_20202	--	--	0.152361	3	0	0	0	0	0.227473	4	0	0	0	0	0.865131	13	0	0	0	0	0	0	0	0	0	0	0	0	0	0	0	0	0.113689	2	0	0	0	0	--	--	--	--	--	--	--	--	--	--	--
NewGene_20205	--	--	0	0	0	0	0	0	0	0	0	0	0	0	0.319035	3	0	0	0	0	0	0	0	0	0	0	0	0	0.318119	4	0	0	0	0	0	0	0	0	--	--	--	--	--	--	--	--	--	--	--
NewGene_2021	--	--	0.981292	35	0.622025	19	0.239928	8	1.00686	33	0.19103	7	1.48628	45	0.279645	9	0	0	1.30605	41	0.102282	4	0	0	0.034266	2	0.22309	10	0.666051	25	0.226442	8	0.421881	15	0.973033	31	0	0	--	--	--	--	--	--	--	--	--	--	--
NewGene_20212	--	--	0	0	1.36276	13	0	0	0	0	0	0	0	0	0	0	0	0	0	0	0	0	0.808321	10	0	0	0	0	0.091387	2	0	0	0.415825	5	0.81826	8	0	0	--	--	--	--	--	--	--	--	--	--	--
NewGene_20215	--	--	0.113158	3	1.55279	24	0.24395	4	0	0	0	0	0	0	0	0	0	0	0	0	0	0	0	0	0	0	0	0	0	0	0	0	0	0	0	0	0	0	--	--	--	--	--	--	--	--	--	--	--
NewGene_20217	--	--	0	0	0	0	0	0	0	0	0	0	0	0	0	0	0	0	0	0	0	0	0.173643	2	0	0	0	0	0	0	0.117426	2	0	0	0	0	0	0	--	--	--	--	--	--	--	--	--	--	--
NewGene_20219	--	--	0.044447	2	0	0	0	0	0	0	0.061583	2	0	0	0	0	0.169071	4	0	0	0	0	0	0	0	0	0	0	0	0	0	0	0.20881	6	0	0	0	0	--	--	--	--	--	--	--	--	--	--	--
NewGene_20221	--	LOC112654652	0.106813	5	0	0	0.103493	7	1.90628	111	1.27523	70	1.21085	63	0.573208	35	2.2839	99	1.29815	67	0	0	0	0	0	0	0.696141	56	0.08784	4	0.035865	3	0.077587	7	4.28263	254	5.85433	206	5.60021e-06	4.42619	up	0.000251069	4.33736	up	--	--	--	0.0327391	-2.16645
NewGene_20222	--	--	0	0	0	0	0	0	0	0	0	0	0	0	0	0	0	0	0	0	0	0	0	0	0.078357	2	0	0	0	0	0	0	1.23014	22	0	0	0	0	--	--	--	--	--	--	--	--	--	--	--
NewGene_20228	--	--	0.412662	4	0	0	0	0	0	0	0	0	0	0	0	0	0	0	0	0	0	0	0	0	0	0	0	0	0	0	0	0	0	0	0	0	0	0	--	--	--	--	--	--	--	--	--	--	--
NewGene_2023	--	--	0	0	0	0	0	0	0	0	0	0	0	0	0	0	0	0	0	0	0.213188	4	0	0	0	0	0	0	0.496229	9	0	0	0	0	0	0	0	0	--	--	--	--	--	--	--	--	--	--	--
NewGene_20239	--	--	0.319015	10	1.14881	29	0.130289	4	0.234707	7	0.156389	5	0.061766	2	0.131561	4	0.747739	17	0.384775	10	0.02118	1	0	0	0	0	0	0	0	0	0.106474	3	0	0	0.074799	2	0	0	--	--	--	--	--	--	--	--	--	--	--
NewGene_2024	--	--	2.57005	219	5.17328	407	3.50873	285	2.31569	256	2.69115	213	1.5058	71	2.71785	238	2.35001	246	1.80991	107	0.097573	15	0.289114	23	0.691194	64	2.71205	277	2.8969	335	1.61121	160	3.49624	283	4.05518	301	2.34324	233	0.155069	-0.797865	normal	0.399857	-0.478732	normal	0.00744211	-1.76954	down	0.224294	0.661383
NewGene_2025	--	--	0	0	0	0	0	0	0	0	0	0	0	0	0	0	0	0	0	0	0	0	0	0	0	0	0	0	0	0	0	0	0.488625	16	0.571097	15	0	0	--	--	--	--	--	--	--	--	--	--	--
NewGene_20272	--	--	0.076454	4	0	0	0	0	0.884727	43	0.305749	17	0	0	0.189777	9	3.79993	150	1.34499	63	0	0	0	0	0.027227	2	1.02765	66	0	0	0	0	0	0	0.381375	18	0	0	--	--	--	--	--	--	--	--	--	--	--
NewGene_2028	--	--	1.05809	160	1.72604	211	1.17546	173	1.77808	261	0.666084	102	7.60439	976	1.47964	211	0.740066	78	0.396364	58	0.107091	18	0.099701	15	0.073617	13	1.30527	248	0.395976	70	0.23244	36	0.239751	38	0.441201	53	0	0	0.0711635	1.41689	normal	0.398105	-0.541698	normal	0.000220242	-2.1421	down	0.0201957	-2.12367
NewGene_20283	--	--	0.070517	2	0	0	0	0	0.332499	6	0	0	0	0	0	0	1.58562	24	0.447611	8	0	0	0	0	0	0	0.171755	5	0	0	0	0	0	0	0.446098	8	0	0	--	--	--	--	--	--	--	--	--	--	--
NewGene_2029	--	--	0	0	0	0	0.653283	7	0	0	0	0	0	0	0	0	0	0	0	0	0	0	0	0	0	0	0	0	0	0	0	0	0	0	0	0	0	0	--	--	--	--	--	--	--	--	--	--	--
[truncated: 25,603 more rows]
[truncated: 28 more columns]
