# Supplementary material for: Transcriptome profiling of immune rejection mechanisms in a porcine vascularized composite allotransplantation model
Source: Front Immunol. 2024 May 21;15:1390163. doi: 10.3389/fimmu.2024.1390163 (PMC11151749; doi:10.3389/fimmu.2024.1390163)
Supplement: Supplementary file 3 [file Table_3.xlsx]

## Sheet: G1vsG2 DEGs
#ID	G1c_Count	G1a_Count	G1b_Count	G2a_Count	G2c_Count	G2b_Count	G1c_FPKM	G1a_FPKM	G1b_FPKM	G2a_FPKM	G2c_FPKM	G2b_FPKM	Pvalue	log2FC	regulated
gene-ACAD9	2432	1864	2066	946	876	706	29.1623	20.5713	26.3979	11.3762	11.1871	7.62403	5.12522e-06	-1.29055	down
gene-ACAD8	2378	2391	2771	1267	658	848	38.182	35.0598	46.5804	19.8256	10.756	11.5396	4.92143e-06	-1.43842	down
gene-ACADM	1181	1157	642	1363	2039	2193	17.9777	16.1933	10.4095	20.7919	33.0664	30.1029	0.0040888	0.985553	up
gene-GSTA1	250	472	110	0	0	0	6.78295	11.7711	3.17811	0	0	0	3.01741e-14	-10.4647	down
gene-ALG13	3127	2474	2786	1486	1152	1124	19.9534	14.5224	18.9364	9.50056	7.83199	6.46798	1.28316e-05	-1.12725	down
gene-ALDH6A1	1317	1711	496	272	257	419	7.93544	9.48926	3.18261	1.63897	1.64648	2.27326	5.59439e-05	-1.8172	down
gene-FAM169A	98	108	179	55	41	48	0.376411	0.381285	0.740295	0.209857	0.170282	0.164982	0.00929117	-1.42557	down
gene-STUM	397	641	91	65	65	56	1.57767	2.346	0.383333	0.256506	0.272029	0.198808	0.000130856	-2.48715	down
gene-MARCH1	425	451	134	1961	4003	3570	2.40163	2.36467	0.824013	11.0176	23.8623	18.081	8.04582e-12	3.35218	up
gene-LOC106510546	1932	1562	1308	2999	2803	2214	17.3605	12.9136	12.518	27.0199	26.8517	17.9506	0.00346487	0.795341	up
gene-FAM162B	222	248	128	71	30	28	7.2892	7.51839	4.47647	2.34215	1.02894	0.803336	9.55765e-05	-2.16623	down
gene-XCR1	41	78	47	852	1080	1142	0.173552	0.30294	0.212591	3.75826	5.00851	4.71718	5.8127e-31	4.27006	up
gene-PGM5	5522	3701	1225	932	1492	823	42.351	26.1165	10.0047	7.16378	12.1886	5.68881	0.00291578	-1.56276	down
gene-CLEC7A	20	22	3	305	1090	211	0.220771	0.213873	0.034978	3.43152	13.1256	2.10122	1.44028e-10	5.34332	up
gene-FKBP11	2060	2051	1541	3413	3136	4321	40.9056	37.4531	32.5838	67.9328	66.3451	77.3796	4.83652e-06	0.986197	up
gene-DCLK3	272	615	92	0	0	5	2.49497	5.18746	0.891215	0	0	0.04046	1.31861e-11	-7.54653	down
gene-DCLK1	1018	1636	816	358	379	481	3.03791	4.78361	2.68043	0.982793	1.16267	1.21333	9.87201e-06	-1.44808	down
gene-N4BP2L2	495	678	461	991	846	1301	3.24123	4.0848	3.21403	6.5137	5.90755	7.69044	0.000369651	0.979397	up
gene-SH3D21	893	686	2224	236	203	134	11.8122	8.19475	27.8264	2.77057	2.79899	1.41642	1.103e-06	-2.75484	down
gene-FOXP3	31	39	22	760	491	450	0.171616	0.203619	0.129021	4.73003	3.15388	2.55552	2.19789e-26	4.258	up
gene-FOXP2	632	488	544	209	118	154	2.51557	1.9744	2.29901	0.831636	0.496869	0.550921	1.49153e-07	-1.774	down
gene-FAM83C	1134	1397	1926	32	262	33	6.14249	6.9631	11.1194	0.172144	1.51015	0.156837	6.74563e-06	-3.6463	down
gene-LPL	11801	18067	1532	806	1830	997	112.123	157.679	15.4481	7.64533	18.4857	8.50468	2.28136e-05	-2.9494	down
gene-FAM83H	5637	3963	8033	243	834	330	24.1608	16.6101	28.5345	0.811522	4.1078	1.08316	3.58361e-10	-3.58188	down
NewGene_3276	85	64	19	233	257	319	0.964568	0.659132	0.22791	2.64374	3.11116	3.30999	3.43608e-05	2.35472	up
gene-F13A1	3606	4976	1297	17625	7502	20663	25.3514	32.1877	9.71534	124.245	56.2097	131.05	3.20783e-06	2.2657	up
gene-TMEM254	2236	4724	2117	670	585	918	26.8041	52.0919	27.0363	8.04191	7.47102	9.91891	4.40051e-08	-2.00759	down
gene-TMEM251	301	402	340	491	768	815	7.90633	9.71788	9.50917	12.9168	21.4835	19.3021	0.00353581	1.04259	up
gene-MGARP	67	49	67	23	14	12	1.61504	1.08606	1.73689	0.539325	0.357469	0.244531	0.00625443	-1.88469	down
gene-ARNTL2	421	437	200	2040	1247	1912	1.92189	1.86676	0.95537	9.40333	5.99688	7.87104	5.46379e-12	2.34957	up
gene-MFSD14B	433	579	262	677	972	1031	5.76684	7.09478	3.71204	9.04047	13.8035	12.3883	0.00193282	1.15415	up
NewGene_3186	30	7	38	164	275	211	0.556473	0.112416	0.836154	3.14606	5.95217	3.58299	1.39702e-05	3.12893	up
NewGene_2631	2544	2982	2352	1835	1400	1689	40.4613	43.9569	39.8928	29.6389	23.9356	24.5583	0.00113446	-0.642001	down
gene-SMARCA5	3637	3049	1198	4660	4858	7259	20.7104	15.9704	7.264	26.603	29.4802	37.287	0.00379783	1.16377	up
gene-SMARCA4	2801	2905	2346	5031	4881	5645	12.9326	13.4259	11.8551	25.8117	26.601	25.7812	1.00134e-07	0.994405	up
gene-CLUAP1	888	853	770	238	199	173	10.0995	7.82882	6.4542	2.05374	2.48846	1.79158	6.95646e-13	-1.99934	down
NewGene_22827	20	36	0	235	373	245	0.172827	0.291205	0	2.0854	3.5252	2.06728	3.13531e-05	4.08341	up
gene-STK36	576	410	505	268	147	277	3.62937	2.37699	3.38991	1.69493	0.987801	1.57661	0.00246832	-1.10276	down
gene-XG	2094	2318	1618	1149	1318	1182	11.678	11.894	9.60844	6.42422	7.83323	5.94266	0.00732882	-0.662218	down
gene-RASL10A	45	37	156	0	13	11	0.95388	0.774334	3.86006	0	0.26019	0.210955	0.00847568	-3.31071	down
gene-NAV3	346	410	199	1702	823	1414	0.709825	0.759686	0.425827	3.68095	1.80269	2.67813	6.39113e-09	2.0852	up
gene-ACAN	265	421	203	50	19	28	0.7805	1.15472	0.636202	0.147553	0.056847	0.072086	7.35735e-10	-3.15715	down
gene-LOC100525433	1365	1441	1062	821	573	759	9.63901	5.7102	7.09522	5.27121	3.79948	4.79263	0.000301395	-0.808023	down
NewGene_28640	639	319	611	26	51	37	11.0399	5.06961	11.2546	0.435506	0.936522	0.561855	5.31835e-13	-3.74096	down
gene-TACC2	4141	3391	3739	1193	623	372	32.3773	24.388	31.1401	9.35079	5.18711	2.61879	8.90148e-08	-2.34073	down
gene-TACC1	3581	925	1360	4082	5361	4987	17.0529	11.5251	5.12586	15.9444	20.8066	16.5958	0.00645706	1.36284	up
gene-HOXA9	6385	6259	6252	1784	931	877	30.451	27.4602	31.7676	8.52899	4.73132	3.7729	9.75069e-13	-2.37571	down
gene-HOXA1	107	165	125	36	24	18	1.30165	1.90534	1.65188	0.438165	0.297505	0.19371	2.68674e-05	-2.30864	down
gene-HOXA2	130	40	79	9	6	5	1.38929	0.390659	0.899664	0.092777	0.065592	0.041898	1.01514e-05	-3.61244	down
gene-HOXA3	677	587	728	151	57	60	3.46607	3.03393	3.36019	0.688565	0.257137	0.228472	6.63961e-10	-2.89463	down
gene-HOXA4	186	234	297	110	24	38	2.80923	3.24761	4.7722	1.65337	0.375864	0.513216	0.00125977	-2.08832	down
gene-HOXA5	1345	2334	4954	1112	452	585	18.5411	29.6111	72.7879	15.3659	6.62838	7.27351	0.000271817	-2.05993	down
gene-HOXA6	539	1174	1070	281	222	222	2.96354	5.93781	6.26996	1.54668	1.30077	1.10124	2.28401e-06	-1.91827	down
gene-HOXA7	333	277	358	92	130	74	9.27759	7.10223	10.6119	2.57007	3.84704	1.84179	0.000227126	-1.65875	down
gene-ANO3	460	1141	611	273	133	139	2.03326	4.71988	2.87925	1.20651	0.6236	0.551999	2.35554e-05	-1.98327	down
gene-ANO9	2895	921	3181	441	420	219	34.551	10.1029	40.4449	5.27665	5.3369	2.35708	1.30216e-06	-2.68293	down
gene-ZNF205	2565	2459	2800	1207	635	912	33.8392	29.9381	38.8054	16.0587	8.63649	10.7457	4.70018e-07	-1.50106	down
gene-SDCBP	1636	1838	534	3818	5657	8749	20.8586	21.7816	7.25602	49.4977	78.6766	103.838	1.82176e-06	2.27244	up
gene-LIN7B	209	150	434	107	44	60	7.8368	5.16037	17.3661	4.01824	1.73827	2.02728	0.0017618	-1.9596	down
gene-FABP3	3579	7550	308	849	415	489	223.002	432.855	20.3851	53.0164	27.5524	27.4531	0.000853346	-2.59995	down
gene-FABP4	3269	5916	3227	1523	1411	662	104.535	174.081	109.929	48.8352	48.0767	19.0737	5.61718e-05	-1.71084	down
gene-HCFC1R1	1302	1069	2015	648	355	503	37.7227	28.4287	61.1424	18.6783	10.9008	12.9337	0.00011271	-1.56307	down
gene-FBXL14	893	734	406	990	1297	1344	7.89274	5.96877	3.82073	8.7755	12.2214	10.7173	0.00932486	0.914171	up
gene-FBXL16	78	150	521	7	34	37	0.638417	1.13568	4.5781	0.049763	0.298432	0.268788	0.000317883	-3.2936	down
gene-HPSE2	202	312	371	137	94	37	1.71337	2.98713	3.30359	1.1382	0.904983	0.271342	0.00468566	-1.70201	down
gene-MT-2B	3767	11238	7807	365	781	851	245.743	674.525	542.608	23.8658	54.2673	50.0705	3.32341e-12	-3.45712	down
gene-KBTBD12	215	88	226	55	29	17	1.529	0.565534	1.77398	0.38322	0.2144	0.105574	0.000523972	-2.39231	down
gene-PYGM	973	694	381	411	199	305	8.38138	5.49785	3.49214	3.54718	1.82272	2.36778	0.00773926	-1.11689	down
gene-NOXA1	332	209	163	22	24	20	4.91126	2.5924	2.52662	0.269505	0.363837	0.219342	1.32274e-11	-3.35076	down
gene-GPX1	5532	5623	864	15261	14445	18011	192.888	180.37	32.075	533.434	536.718	566.446	0.000166996	2.09098	up
NewGene_34464	516	1331	916	22	112	38	2.95398	6.19816	4.48165	0.106291	0.571111	0.146429	9.50013e-09	-3.88842	down
NewGene_34462	56	165	63	0	4	0	0.71233	1.84011	0.882519	0	0.078589	0	2.91054e-06	-5.99342	down
gene-PON2	1173	2036	1532	844	615	784	26.0559	39.9786	33.1265	17.9098	14.1639	15.0934	0.000431755	-1.04999	down
gene-PON3	564	1437	253	75	10	65	1.59984	3.75156	0.763099	0.210845	0.02896	0.163942	2.65222e-07	-3.86738	down
gene-CXCR4	110	183	160	580	1556	2089	2.87007	4.40958	4.45945	15.2512	43.4911	49.4089	2.97964e-10	3.26653	up
gene-CXCR6	18	36	43	136	1277	976	0.252552	0.456051	0.641092	1.91835	19.1551	12.382	1.44524e-09	4.68661	up
gene-CXCR2	21	108	16	182	65	2100	0.126272	0.596374	0.100732	1.09467	0.422654	21.5109	0.000182947	4.05018	up
gene-CXCR3	8	7	0	296	362	427	0.115334	0.085168	0	4.2794	5.57472	5.56266	2.05111e-20	6.26468	up
gene-SCD	18248	52100	2150	1043	2127	1012	98.7607	260.584	12.4912	5.54806	12.2368	4.92575	8.23286e-07	-3.94058	down
gene-CNN1	13806	13118	3185	2809	1173	1525	264.537	231.381	65.0872	53.9599	23.954	26.4155	4.32652e-06	-2.38195	down
gene-CNN2	4639	3014	3369	10074	6818	11175	75.1236	44.9085	58.1244	163.576	117.671	163.262	1.29996e-06	1.36764	up
gene-ABCB9	510	259	408	68	55	201	4.03228	1.88606	3.43362	0.537451	0.456023	1.42971	0.0015413	-1.87122	down
gene-SALL2	518	502	401	136	82	153	3.29349	2.98806	2.71845	0.86564	0.551242	0.884297	7.81448e-09	-1.91254	down
gene-PI15	1557	3381	876	346	165	230	6.50839	13.0002	3.90071	1.4495	0.732365	0.864131	2.68417e-09	-2.90499	down
gene-JTB	610	570	351	1038	842	907	19.648	16.7013	12.4777	33.1806	28.6025	26.0643	0.000826411	0.920859	up
gene-C5AR1	176	299	188	3476	4311	9771	1.93805	3.04022	2.21491	38.5841	50.8594	97.5813	1.31881e-27	4.76018	up
gene-C5AR2	6	24	0	92	59	176	0.072206	0.28434	0	1.13825	0.808833	1.97894	0.00203268	3.54134	up
gene-VIPAS39	1409	1506	1450	870	861	906	15.0513	14.7914	16.4942	9.31679	9.79228	8.72598	0.00243617	-0.690418	down
gene-VEGFC	585	604	446	1584	798	744	4.2727	4.05429	3.45501	11.6183	6.20943	4.90231	0.00793621	0.969446	up
gene-LPCAT1	1494	1226	1893	4136	2821	3023	12.4839	9.4184	14.5867	34.7189	25.0863	22.4745	0.000620864	1.11676	up
NewGene_27476	125	79	452	0	0	0	2.08294	1.21472	8.08236	0	0	0	1.09114e-11	-10.2752	down
NewGene_17683	60	51	272	21	35	12	1.19492	0.935706	5.81294	0.410149	0.744695	0.208139	0.00656735	-2.51216	down
gene-RELL1	1069	1281	635	2723	2942	2403	7.98341	8.80621	5.05455	20.4032	23.4331	16.1968	9.06378e-07	1.51359	up
NewGene_16086	153	103	227	17	14	19	2.09731	1.26304	2.94528	0.269683	0.181471	0.224012	6.39141e-08	-3.28386	down
gene-KLRB1	23	0	0	92	122	137	0.870155	0	0	3.38427	4.51884	4.32355	0.00595682	4.03583	up
gene-PRKCQ	75	19	15	962	1053	1450	0.506641	0.065733	0.056814	7.61362	9.47267	10.952	7.81756e-18	5.05858	up
gene-BST2	790	376	473	3457	4327	6496	41.1725	18.0461	26.2646	180.795	240.512	305.649	7.9857e-16	3.15971	up
gene-PRKCD	1080	857	1323	2178	3043	3874	5.85633	4.17767	7.47954	11.8329	17.4845	18.9584	4.61962e-05	1.49774	up
gene-PRKCB	288	207	140	1153	1931	2111	0.855372	0.565153	0.441003	3.43512	6.12481	5.66074	2.21346e-15	3.10624	up
gene-PRKCI	888	1145	1017	327	606	430	5.295	6.27993	6.46257	1.95314	3.84855	2.3113	0.00416133	-1.09582	down
gene-DIRAS2	42	6	71	302	134	160	0.31042	0.255163	0.684469	2.04713	0.976539	0.98437	0.00826622	2.26344	up
gene-CENPU	197	219	243	395	333	521	2.54655	2.69074	3.35442	5.07673	4.52275	6.01916	0.00535809	0.936071	up
gene-CENPV	409	406	579	273	111	166	11.3075	10.3099	17.057	7.55263	3.24395	4.12184	0.00237041	-1.35767	down
gene-CENPE	310	425	531	673	804	1135	0.980701	1.23835	1.79737	2.13461	2.71669	3.24801	0.00700649	1.05605	up
gene-LMAN1L	68	86	256	9	11	16	0.788798	0.90536	3.21266	0.076848	0.124465	0.1466	9.51921e-06	-3.5526	down
NewGene_20413	0	7	12	85	48	90	0	0.068729	0.273544	1.61776	0.826209	1.23085	0.00170598	3.50457	up
NewGene_20416	0	11	16	91	124	300	0	0.090816	0.158072	0.897426	1.33464	2.7868	6.04756e-05	4.21856	up
gene-TRAPPC12	3247	2537	2217	1882	1244	1706	12.7412	9.15628	9.26831	7.40171	5.20113	6.0377	0.00449609	-0.695721	down
gene-CLDN23	81	119	50	0	15	2	2.14278	2.88689	1.39917	0	0.404868	0.047615	0.00341084	-3.68981	down
gene-SCPEP1	3170	2922	1677	4997	18139	17328	44.7711	37.9752	25.2316	70.7654	273.07	220.808	1.1494e-06	2.47791	up
gene-TMEM45A	393	1145	852	216	336	324	7.25999	20.2903	17.8971	3.69062	6.56651	4.98331	0.00384249	-1.39745	down
NewGene_7651	250	1202	556	37	13	40	0.823057	4.00537	1.99426	0.117216	0.042268	0.113986	4.08201e-12	-4.4595	down
gene-KLHDC8B	1002	759	736	607	185	347	13.6237	9.56049	9.07648	7.96444	2.57558	4.27019	0.00989022	-1.1292	down
gene-LOC110259329	7	22	0	165	78	460	0.044329	0.125267	0	1.0598	0.532514	2.67309	1.43478e-05	4.67326	up
gene-JAML	1676	1043	2793	5599	5625	6403	19.5999	9.58614	21.9355	88.6642	89.3052	80.7808	0.000149026	1.66332	up
gene-CGN	1050	742	634	6	33	9	5.7729	3.70527	3.66358	0.029581	0.185805	0.041702	2.69071e-17	-5.53681	down
gene-CARD6	1173	1240	592	1671	2708	3105	8.62425	8.38837	4.63122	12.3183	21.2235	20.5979	0.000233675	1.39834	up
gene-PHGDH	1929	2199	1672	199	645	398	28.2146	29.5948	26.056	2.90814	10.0478	5.25053	9.53795e-06	-2.12783	down
gene-SCFD1	592	701	452	820	1020	1081	7.50457	8.17443	6.10431	10.424	13.8138	12.3624	0.00451595	0.805677	up
gene-KREMEN1	2042	2393	1844	723	746	1021	11.3455	12.2106	10.7316	3.95883	4.39927	5.10901	1.51263e-07	-1.29325	down
gene-XPNPEP2	170	87	35	408	698	743	0.985008	0.473834	0.217149	2.37764	4.42808	3.98944	1.61311e-06	2.76093	up
gene-PATJ	2410	1827	1932	75	319	131	7.92974	5.53454	6.79279	0.242837	1.11068	0.383577	1.00666e-09	-3.44889	down
gene-CBLB	1469	1194	859	2449	2380	2483	5.82116	4.61829	3.62386	11.2175	10.6863	9.4192	1.09643e-05	1.11157	up
NewGene_28001	94	51	160	10	0	2	2.39519	1.1791	4.35361	0.241528	0	0.045773	2.90006e-05	-4.74823	down
NewGene_25090	0	0	0	103	48	61	0	0	0	1.18979	0.582428	0.631659	8.98968e-09	8.60214	up
gene-GREM1	1650	744	499	5316	2629	9837	11.8784	4.84248	3.76098	37.7373	20.0604	63.4897	7.4213e-07	2.6471	up
gene-GREM2	152	217	137	52	41	48	2.00313	2.62618	1.91237	0.676945	0.571932	0.559189	2.45107e-05	-1.79693	down
gene-PKNOX1	2293	1606	3459	1591	632	1047	5.17716	3.33718	8.32244	3.60158	1.51894	2.13265	0.0080822	-1.20563	down
gene-PKNOX2	415	358	408	74	72	27	2.83817	2.02408	2.67356	0.556973	0.577237	0.1493	1.27603e-07	-2.72005	down
gene-DGAT2	5351	6206	1986	386	254	470	100.726	107.473	39.8098	7.28273	5.09421	7.98006	1.16413e-17	-3.54488	down
gene-DGAT1	1215	936	707	520	302	493	13.4182	9.04992	8.43297	5.73037	3.87758	5.60894	0.000508098	-1.08698	down
gene-UNKL	2306	1860	2676	1102	924	1034	15.837	11.8807	18.4702	7.30666	6.45244	6.15352	9.27833e-05	-1.14776	down
gene-SSBP2	591	456	387	184	181	155	6.44229	4.58708	4.48936	2.03285	2.09203	1.5207	1.33789e-05	-1.40842	down
gene-SGO2	68	174	92	212	228	399	0.402696	0.947475	0.576777	1.25821	1.43688	2.13644	0.00695179	1.37349	up
NewGene_19012	724	105	267	61053	183170	62200	19.0368	2.67376	8.44815	1773.02	5857.15	1678.31	5.61727e-32	8.24044	up
NewGene_19013	0	0	0	114	233	160	0	0	0	7.68813	16.7426	9.72082	4.85859e-13	9.91701	up
NewGene_19015	0	0	0	45	107	66	0	0	0	0.680941	1.72489	0.895818	1.17312e-08	8.70665	up
gene-EFNA1	5865	4384	5141	2896	900	1162	119.007	82.3633	109.121	58.1084	20.3719	22.9003	0.000215688	-1.63723	down
gene-EFNA2	139	79	131	216	424	369	1.7788	0.926916	1.78765	2.802	5.8119	4.2817	0.00152889	1.57647	up
gene-EFNA4	738	592	1597	72	89	25	16.0808	11.8545	37.078	1.56919	2.03717	0.478805	4.7068e-10	-3.96195	down
gene-EFNA5	982	1094	1318	131	290	308	3.48623	3.70017	4.21456	0.34185	1.23049	0.779112	9.26136e-07	-2.17979	down
gene-PRICKLE3	1060	769	1671	574	325	368	13.3012	8.8767	22.3401	7.21249	4.34581	4.15747	0.000784527	-1.48703	down
gene-MILR1	26	44	0	176	179	526	0.269986	0.367996	0	1.7213	1.87502	4.71249	0.000399918	3.75196	up
gene-TCIRG1	3378	2819	2785	6554	4651	5991	15.6077	12.0798	13.1247	30.2545	22.8209	24.8861	7.28101e-06	0.963768	up
gene-SLC43A1	82	69	214	9	19	42	0.789177	0.607389	2.19949	0.077911	0.193189	0.3643	0.00405058	-2.42511	down
gene-SLC43A2	2824	4532	2363	6298	6284	8161	11.3039	16.7453	10.0209	25.271	27.1007	29.6712	6.41446e-05	1.15205	up
gene-SLC43A3	1121	879	857	1596	1790	2049	11.2768	8.12494	9.14785	16.0814	19.1849	18.5856	0.000165585	0.971473	up
gene-CEP152	155	142	230	342	404	436	0.756589	0.617593	1.16017	1.63078	2.06243	1.90911	0.00416654	1.17881	up
NewGene_2206	30	22	4	89	198	310	0.989163	0.651777	0.137685	2.96919	7.11067	9.6775	8.64187e-06	3.51268	up
gene-NAP1L5	38	40	18	91	89	100	1.16335	1.11473	0.577973	2.81598	2.90868	2.77379	0.00342592	1.61349	up
gene-ELMO3	4580	3181	6240	1036	323	434	50.3255	32.1518	73.0526	11.4061	3.77768	4.29745	1.27773e-09	-2.99788	down
gene-ELMO1	1168	979	572	1992	2325	2551	7.19021	5.26956	1.32296	11.2221	15.0257	13.6985	6.30044e-06	1.40701	up
gene-PRR32	163	68	33	0	3	0	3.33125	1.2722	0.718323	0	0.065439	0	3.68453e-06	-6.30431	down
gene-HHEX	469	390	114	1133	805	959	10.9751	8.39773	2.84113	26.5778	20.0632	20.2448	0.000561883	1.65395	up
gene-CD72	172	81	120	1499	4103	3937	2.05198	1.13813	1.57469	18.3821	49.2565	41.7533	3.40729e-21	4.73639	up
gene-CD74	53042	32675	23080	259899	307693	309142	1013.87	580.229	440.603	4944.71	6442.37	5503.4	1.27362e-20	3.08103	up
gene-C1R	15719	14368	4308	50024	61427	67002	178.302	149.941	52.0517	568.872	742.512	685.541	1.58491e-08	2.47146	up
gene-C1S	10745	11344	3662	28412	40825	38132	105.697	101.296	37.532	286.354	431.017	345.554	2.24574e-07	2.16169	up
gene-FAM83G	2666	3262	4393	82	895	166	23.6816	26.6543	41.5696	0.724619	8.46641	1.32706	0.000102632	-3.05323	down
gene-OSBP2	59	50	61	8	4	23	0.391149	0.300562	0.431386	0.053467	0.025338	0.136178	0.00857343	-2.2976	down
gene-C13H3orf58	1051	1209	1187	452	711	671	7.14998	7.57193	8.60672	3.08499	5.15557	4.11624	0.00977209	-0.861484	down
gene-C13H3orf52	301	91	441	7	0	0	3.8172	1.05758	5.95762	0.085129	0	0	1.39231e-09	-6.96922	down
gene-SESTD1	1615	1745	1289	834	876	881	4.5191	4.66588	3.84382	2.33863	2.68543	2.22104	0.000426599	-0.789353	down
gene-GNG12	2192	2188	1672	2507	3528	3809	14.2895	13.1152	11.6146	16.3655	24.4752	22.3357	0.00675772	0.760933	up
gene-GNG10	1605	1519	1098	3045	4927	6357	35.5204	30.608	25.5189	66.7473	114.8	125.65	1.25031e-07	1.82247	up
gene-SPATA13	878	810	469	1320	2114	2021	3.06181	2.59795	1.74131	4.61529	7.85416	6.3563	5.98947e-05	1.41979	up
gene-RAVER2	401	402	244	142	141	224	2.41746	2.22703	1.56759	0.853665	0.900545	1.21779	0.00678409	-0.995423	down
gene-MIGA2	2099	1191	1897	1094	703	905	16.0488	8.37556	15.453	8.38232	5.72208	6.23671	0.00669659	-0.933847	down
gene-MT1A	1159	3571	2675	4	13	112	85.8677	243.366	211.114	0.291184	0.975909	7.44916	8.38933e-11	-5.86191	down
NewGene_38604	11	6	5	325	606	529	0.21773	0.108924	0.103976	6.50535	12.9079	9.52823	2.06544e-27	6.12693	up
gene-PRCP	1754	1561	1529	6587	7770	8161	17.9823	19.3353	21.4172	80.9066	112.431	101.579	2.34463e-21	2.26127	up
gene-LOC102160290	227	274	174	0	14	0	3.74453	4.16168	3.06246	0	0.243221	0	1.64294e-05	-5.40145	down
gene-ALDH1A1	1134	4646	1787	0	43	8	14.8905	56.1352	25.0034	0	0.588625	0.086172	1.72496e-05	-7.02078	down
gene-LOC110257615	0	0	0	36	102	44	0	0	0	0.926885	2.82338	1.00963	1.44778e-07	8.46273	up
gene-CAPG	5986	6540	6890	14667	16408	19554	126.858	127.706	154.731	308.607	369.315	372.707	2.3476e-08	1.41301	up
gene-GMIP	706	777	1103	2634	2728	3917	5.45016	5.72715	9.0712	21.1562	22.7442	28.2957	9.98818e-08	1.84749	up
gene-HSPB8	1298	1541	1285	309	271	192	17.5344	19.1537	18.5004	4.17435	3.89413	2.34058	2.03266e-14	-2.36907	down
gene-HSPB1	19671	19995	32366	10831	8404	7917	878.223	821.239	1539.44	484.75	399.818	318.815	6.40163e-05	-1.40658	down
gene-HSPB2	808	454	985	454	162	223	11.4446	5.91123	14.8662	6.43846	2.44503	2.84034	0.00458174	-1.44956	down
gene-HSPB6	5913	3866	2674	1791	2246	2287	111.901	67.3124	53.9074	33.9686	45.2889	39.0404	0.00715192	-0.906324	down
gene-MBD2	4210	5494	3259	6043	6787	7585	20.9191	25.1164	17.2533	30.1046	35.9405	33.9996	0.00460397	0.71688	up
gene-GRIP1	1371	470	648	30	131	46	3.89759	1.23309	1.95949	0.084921	0.396161	0.117223	3.26293e-07	-3.46954	down
gene-LDB3	455	298	250	167	66	35	2.77354	1.67257	1.62613	1.01748	0.42842	0.189193	0.00254726	-1.86899	down
gene-TRIM14	740	501	376	1087	2345	2252	2.553	1.58969	1.37997	3.76073	8.62346	7.01049	9.47112e-06	1.89442	up
gene-ITGB5	9767	11330	9752	5237	3836	4922	94.1119	100.442	100.107	50.5945	39.3892	42.7803	1.53261e-08	-1.11172	down
gene-FHDC1	1064	1081	930	120	284	116	4.02961	3.76463	3.75021	0.454648	1.14326	0.396182	3.00361e-07	-2.46811	down
gene-FAAH	334	327	239	71	60	70	3.99695	3.48368	2.00198	0.573411	0.563466	0.759261	3.28157e-10	-2.11616	down
gene-TUBA4A	3790	6490	7026	931	2602	1032	67.9749	107.103	134.275	16.7373	49.7294	16.6875	0.000476264	-1.84339	down
gene-PLSCR1	648	625	334	889	1647	1526	7.05023	6.13222	3.80274	9.55829	19.0547	14.741	0.000315584	1.42638	up
gene-EARS2	813	720	944	358	299	406	6.34148	5.149	7.8266	2.79154	2.47877	2.85313	7.34983e-05	-1.20874	down
gene-KPNA4	1252	1835	823	2204	2291	2721	9.04912	12.2034	5.72518	15.9815	17.6257	17.7465	0.00230377	0.954041	up
gene-RNF13	1131	1519	1058	2201	2275	3422	4.98032	6.13441	4.98252	9.74547	10.651	13.658	4.87068e-05	1.13245	up
gene-ACVR2B	541	708	492	341	253	249	1.255	2.14182	1.21691	0.793037	0.626394	0.521543	0.000638839	-1.00146	down
gene-ABCA1	1280	1701	702	2318	5406	5556	3.42687	4.18893	1.99964	6.21928	15.4225	13.4153	1.59936e-05	1.94736	up
gene-ABCA6	3052	3943	3516	1172	1688	923	15.3616	18.9023	17.9217	5.6198	9.39664	3.982	8.74983e-05	-1.40768	down
gene-VSIG4	91	423	240	1015	3136	3264	1.24544	4.77069	2.84294	12.9075	43.5312	40.8988	6.38557e-08	3.37153	up
gene-LOC100156167	315	443	481	43	39	54	8.48059	10.9923	13.807	1.1494	1.11828	1.30491	6.08791e-15	-3.1728	down
gene-PHC2	3986	3970	3956	9730	4712	7869	42.6793	39.0587	45.261	104.7	53.7712	76.204	0.00155863	0.91259	up
gene-SLCO2B1	641	669	243	1712	3963	3303	4.39444	4.21876	1.77032	11.7767	28.9755	20.4379	3.0074e-08	2.64362	up
gene-ORC1	170	138	80	379	384	466	1.51146	1.12703	0.461984	3.29294	3.62687	3.86328	3.18465e-06	1.7264	up
gene-ORC4	4862	3456	2961	2040	1857	1859	20.2143	13.0971	12.8534	8.49444	8.43884	7.15179	0.000355672	-0.919446	down
NewGene_11413	111	73	8	882	224	919	0.713475	0.429392	0.052385	5.718	1.5429	5.3579	1.36263e-05	3.45311	up
gene-LXN	729	696	336	1427	1327	1631	17.4712	15.3591	8.57064	34.3144	33.927	35.2882	1.78453e-05	1.38367	up
gene-TAB1	2528	2207	2691	1683	906	1524	28.5819	22.9256	32.3569	19.0294	10.9034	15.5559	0.00479571	-0.851555	down
gene-LOC733579	1713	521	837	2271	5360	5594	18.4527	5.16192	9.60327	24.526	61.526	54.3548	4.74377e-05	2.16964	up
NewGene_24810	0	0	0	92	43	252	0	0	0	0.644717	0.318241	1.59749	5.13516e-10	9.44152	up
NewGene_24814	2	0	0	43	34	50	0.021813	0	0	0.806438	0.691222	0.854549	3.92268e-05	6.03841	up
gene-EPHA1	1239	985	1126	25	450	111	9.78455	7.15904	9.47527	0.192959	3.78726	0.790321	0.00442462	-2.37683	down
gene-FRY	1563	1240	1058	764	479	455	4.11943	3.00681	2.97022	2.01761	1.34449	1.08116	0.000233288	-1.14633	down
gene-MXI1	944	1711	989	362	626	528	7.63398	12.5289	8.54501	2.98818	5.2565	3.75648	0.00241066	-1.18713	down
gene-ZNF282	2288	2439	2250	1262	1346	1349	13.9966	13.8307	14.8466	7.78685	8.85151	7.52596	0.000527784	-0.775652	down
gene-ZNF281	728	621	249	1298	1439	2149	3.78789	2.97192	1.3796	6.77195	7.98039	10.088	5.18263e-05	1.68657	up
gene-NFKB2	2769	1893	2680	9571	5338	8403	24.81	15.5419	25.2728	85.7954	50.9213	67.7211	1.1862e-07	1.66728	up
gene-NFKB1	1987	1591	896	2726	3315	3582	16.7077	12.303	8.02677	22.9766	29.7034	27.1679	0.000338168	1.1791	up
gene-SYBU	1374	1856	1868	519	845	308	12.957	16.1012	18.771	4.90443	8.49363	2.61808	0.00106079	-1.53595	down
NewGene_20786	23	36	29	903	583	535	0.152868	0.215316	0.110365	7.521	5.68451	4.74514	4.77972e-30	4.55388	up
NewGene_20789	6	6	0	52	59	51	0.080129	0.087777	0	0.83225	1.00045	0.730035	0.000269673	3.86742	up
NewGene_36952	303	53	57	16023	52211	10591	20.511	3.26437	4.07817	1124.96	3771.31	647.521	1.92588e-11	7.7325	up
gene-ARHGAP4	822	440	680	5046	3801	5243	6.9873	3.44068	6.15328	43.0054	34.4319	40.2044	1.80983e-18	2.87233	up
gene-ARHGAP9	258	263	279	2169	1020	2067	2.42506	2.69445	2.79184	26.7447	13.2347	21.3228	7.74333e-16	2.71535	up
gene-IPCEF1	66	62	44	648	1133	1193	0.222141	0.190439	0.158428	2.19712	4.08312	3.63908	4.45381e-26	4.18008	up
gene-WNK2	638	440	1122	150	92	96	2.27749	1.44629	4.42279	0.54728	0.3244	0.287687	5.66056e-08	-2.72787	down
gene-RDH5	331	714	76	10	16	14	7.06865	14.0856	1.55863	0.188396	0.324142	0.239955	9.82853e-10	-4.6785	down
gene-KIF13A	3647	2946	3713	1645	1122	1307	14.0549	10.4852	15.1986	6.4185	4.63284	4.58088	1.10636e-06	-1.32441	down
gene-GPT	2468	2333	3497	140	234	94	28.3011	26.3062	42.0728	1.44148	3.14284	0.878429	2.37112e-18	-4.09546	down
gene-ADORA2A	97	74	87	323	316	478	0.683219	0.476716	0.652053	2.27932	2.37107	3.04206	9.16082e-09	2.13793	up
gene-LOC110256379	0	6	5	41	46	635	0	0.037304	0.096259	0.719841	0.942345	9.93145	1.97249e-06	5.99326	up
gene-GPR34	61	167	90	534	1567	1418	0.648157	1.79631	1.02541	6.22322	18.9518	14.523	1.50644e-10	3.55387	up
gene-GPR35	688	341	275	5245	3966	6259	4.90633	2.33517	1.67719	31.1987	26.2587	35.6529	8.69362e-22	3.61352	up
gene-GPR31	35	10	31	286	679	622	0.16151	0.041073	0.155828	1.35877	3.42719	2.65918	1.12129e-12	4.42292	up
gene-CYCS	385	1227	647	1549	1579	1824	8.36744	24.5569	14.9901	33.7953	36.6102	35.7996	0.00609232	1.18724	up
gene-LOC100158001	37422	82176	19168	29	0	4	315.448	637.268	172.132	0.237975	0	0.0294	1.1387e-20	-12.0191	down
gene-LOC100158003	168	273	143	40	91	53	3.06345	4.57571	2.76884	0.730442	1.76724	0.873031	0.0053063	-1.56502	down
gene-LOC102160313	111	50	51	578	566	735	1.32505	0.433279	0.484507	6.32535	6.94815	7.82678	4.0917e-14	3.195	up
gene-CFAP69	955	938	749	300	126	191	8.15069	7.81053	6.81642	2.56431	1.13978	1.50382	5.86955e-09	-2.07874	down
gene-ARPC4	2371	2884	2185	5387	5812	6020	23.3088	26.0166	22.5552	52.3237	62.4269	59.0881	5.96317e-09	1.26141	up
gene-ARPC5	429	560	289	1121	1998	2364	26.1845	31.4468	18.7683	68.6145	130.069	130.265	3.15199e-08	2.17728	up
gene-ARPC2	8832	10670	6941	13622	19412	22925	148.849	165.43	124.62	230.164	348.626	348.494	0.000109093	1.14318	up
gene-ARPC3	1578	2592	1784	4119	5022	5168	82.7618	125.097	99.6635	216.618	280.757	244.525	5.79928e-06	1.31982	up
gene-LOC100520753	9	31	26	141	467	1202	0.156327	0.518127	0.495319	2.58161	9.12882	19.9535	9.02184e-10	4.78993	up
gene-LOC102159167	403	365	443	147	146	195	1.29904	1.08132	1.52238	0.47295	0.50148	0.566638	0.000146072	-1.29087	down
gene-CYP27A1	1257	2362	1309	305	186	158	14.0006	24.1998	15.5313	3.39514	2.20283	1.58122	1.16343e-13	-2.8756	down
NewGene_16004	217	84	85	381	293	349	4.71409	1.67737	1.95325	8.31365	6.79186	6.86322	0.00268644	1.45416	up
gene-PKDCC	1812	1062	868	5721	2818	4015	20.2672	10.9243	10.341	64.0544	33.5215	40.4387	9.71609e-07	1.77922	up
gene-KLK14	210	479	432	35	95	4	2.99039	6.26813	6.54437	0.497674	1.42935	0.051046	0.00134804	-2.94848	down
gene-CXCL16	1006	779	670	4668	6156	4195	20.9558	16.0322	14.3577	115.074	164.494	93.6409	1.3495e-17	2.68349	up
gene-SEPT1	281	147	134	3391	2552	3621	5.16547	2.45796	2.52866	62.5812	50.0728	60.1281	1.83394e-33	4.12952	up
gene-SEPT6	882	736	397	2882	3630	3741	8.15833	6.16157	3.83563	30.2478	38.205	35.6924	4.44173e-13	2.42471	up
gene-SEPT7	2508	2747	1037	4027	4174	4659	29.447	29.6575	11.2899	47.4168	52.2129	50.25	0.00176083	1.1132	up
gene-SEPT9	5613	5413	3615	12527	10603	11942	45.243	40.1422	31.038	101.23	91.0752	86.8261	5.61296e-10	1.31307	up
gene-ELF4	1519	881	827	2103	1733	1953	6.34418	3.37833	3.65879	8.94446	7.76387	7.48581	0.00385887	0.888432	up
gene-ELF5	725	1791	2306	7	30	0	8.40233	18.0964	26.4468	0.06398	0.320492	0	5.71968e-06	-6.91332	down
gene-ELF1	2756	2663	1293	3310	5163	6174	19.219	17.2001	7.28937	22.9902	37.6358	39.1315	0.00129748	1.20593	up
gene-ELF3	320	281	353	7	41	66	4.55959	3.77082	5.34588	0.092635	0.599634	0.819642	3.34583e-05	-3.03207	down
gene-FSTL1	20622	21614	6521	30600	25068	50003	148.416	143.108	49.997	220.784	192.253	324.595	0.00716709	1.18439	up
NewGene_12656	421	227	111	21	49	37	1.75882	0.870732	0.494385	0.085762	0.214647	0.137975	2.58345e-05	-2.71727	down
gene-PPME1	1370	1800	1543	836	699	920	13.5046	16.3275	16.2018	8.25908	7.33919	8.18288	0.000151769	-0.911597	down
gene-ATP1A1	9084	8725	4794	13937	14506	13064	73.9116	65.3066	41.8331	113.679	125.773	95.8724	0.000751981	0.950796	up
NewGene_1260	74	23	18	113	232	140	0.918898	0.253464	0.230016	1.41145	3.08267	1.57572	0.00246313	2.1846	up
gene-SLC25A34	1091	878	440	224	82	105	11.9245	8.82992	5.12566	2.4502	0.955559	1.02615	2.17253e-07	-2.50772	down
gene-SLC25A35	268	195	193	74	53	85	4.24775	2.54311	2.92115	1.04588	0.802162	1.07845	5.77232e-05	-1.60326	down
gene-SLC25A37	2838	2633	4988	2110	1399	1339	17.9772	15.3423	33.6682	13.3966	9.44483	7.6524	0.0056161	-1.12117	down
gene-SLC25A38	1069	1046	562	1355	1564	1988	15.0214	13.5109	8.39901	19.9685	23.5922	25.8028	0.00304559	0.941043	up
gene-PSD2	852	371	532	134	140	67	4.05841	1.56276	2.68897	0.623824	0.677544	0.275686	5.04604e-06	-2.3064	down
gene-TCEAL3	76	76	77	12	8	14	1.45567	1.5787	0.76536	0.106041	0.070814	0.298549	1.67757e-05	-2.73443	down
gene-ALYREF	1371	1247	987	2484	1876	2086	32.118	26.8835	24.6434	58.444	46.8223	44.0909	4.89834e-05	0.880546	up
gene-ZNF853	899	693	404	332	167	272	6.26776	4.44458	3.00051	2.31712	1.23738	1.71085	0.000646757	-1.33055	down
gene-OGN	3734	1973	584	31	337	156	31.5917	16.2176	5.23592	0.254018	3.20309	1.178	2.85161e-05	-3.4146	down
gene-SHKBP1	1369	1325	1463	2995	1622	2386	16.1429	14.368	18.3772	35.4115	20.3797	25.375	0.00785304	0.759586	up
gene-LY6E	3744	4124	4344	10017	7098	8118	85.8324	85.3339	103.237	226.05	170.875	165.27	9.5258e-06	1.06639	up
gene-MISP	220	309	279	22	45	41	2.05888	2.34047	2.44765	0.180859	0.389166	0.303599	1.01284e-08	-2.84997	down
gene-PLEKHG4B	515	239	392	145	19	69	1.99807	0.851145	1.61938	0.564574	0.075721	0.241555	0.000710073	-2.33006	down
gene-KIAA1211	413	249	339	139	123	181	1.62203	0.901008	1.4174	0.545266	0.511973	0.639777	0.00287383	-1.15661	down
gene-KIAA1217	2773	2318	1463	1215	1043	1143	9.94924	7.64894	5.59063	4.3694	3.98571	3.69746	0.00109942	-0.887504	down
gene-CD164L2	36	54	139	11	9	0	1.11203	1.42401	4.26576	0.313687	0.259717	0	0.00362901	-3.52512	down
gene-DOCK11	1527	1951	1059	2596	3175	2630	6.33459	7.44357	4.67788	10.7952	14.0358	9.84085	0.0011092	0.96624	up
gene-DOCK10	389	391	139	1732	3315	3167	0.740903	0.682014	0.280138	3.36211	7.00591	10.829	9.27449e-13	3.26362	up
gene-SOWAHD	38	25	0	171	448	500	0.240999	0.14394	0	1.09113	3.0385	2.86854	2.08867e-05	4.28654	up
gene-SNTA1	1336	1048	946	545	129	257	16.996	12.2701	12.8214	6.94314	1.73611	2.9398	0.000181178	-1.83843	down
gene-C4BPA	0	0	0	210	176	1227	0	0	0	2.35203	2.20641	13.0703	2.95854e-15	11.5001	up
gene-LOC100513296	468	792	467	44	12	10	2.59759	4.06184	2.76176	0.241963	0.070291	0.048801	6.27071e-15	-4.68438	down
gene-RRM2	512	673	382	1377	1453	2355	3.42952	4.15354	2.7276	9.25822	10.3885	14.2494	4.26051e-08	1.77691	up
gene-FAXDC2	837	1606	1095	137	102	132	8.68456	15.357	12.1242	1.41975	1.12041	1.23611	4.91794e-21	-3.21864	down
gene-CREB3L1	2698	2194	2715	1178	922	1947	27.647	20.6799	29.639	12.0954	10.0627	17.9923	0.00760847	-0.906717	down
gene-CREB3L4	219	550	452	153	72	93	3.31098	7.91514	6.99875	2.64195	1.32655	0.988431	0.000136744	-1.93296	down
NewGene_504	84	49	149	0	4	0	0.861194	0.456089	1.63058	0	0.037073	0	2.86969e-06	-6.07332	down
gene-GUCA1A	55	82	121	0	0	5	0.63242	0.859289	1.84607	0	0	0.046716	5.16645e-06	-5.73521	down
gene-MEF2B	329	289	758	128	127	138	1.93986	1.56727	4.76309	0.752132	0.797397	0.729214	0.000600602	-1.82999	down
NewGene_34691	279	256	156	109	78	116	1.37644	1.28792	0.817896	0.574145	0.419288	0.518413	0.00306444	-1.14228	down
gene-CRK	2427	2544	1684	3827	2958	3796	17.2055	16.9278	9.89196	24.9202	21.5312	23.7068	0.000716836	0.715036	up
gene-SDR16C5	305	336	390	29	16	29	5.8254	5.91334	8.27314	0.556864	0.317239	0.487695	3.45296e-18	-3.79732	down
gene-PAG1	1013	698	586	1491	1160	1728	1.69208	1.05785	0.979074	3.22154	3.18622	3.21536	0.000782429	0.96927	up
gene-LOC100153163	338	331	158	661	802	1166	4.74636	4.27752	2.34235	9.24842	11.9031	14.7329	7.7982e-06	1.73659	up
gene-TAF10	863	956	1101	1597	1429	1751	30.9663	31.5539	42.0826	57.4742	54.6581	56.6731	0.00666376	0.728723	up
gene-TAF12	151	196	193	457	251	608	2.6783	4.37836	4.97013	10.1031	6.34456	13.2549	0.0017884	1.28363	up
gene-PDCD10	554	752	410	1034	1449	1051	10.0868	15.1049	9.31687	20.9815	27.8219	18.0727	0.00107288	1.12622	up
gene-TAF1B	1524	1293	897	667	491	684	17.4479	13.583	10.8867	7.48233	5.95091	7.01178	0.000282114	-0.967394	down
gene-TAF1C	2523	1945	2110	1644	880	919	21.2081	15.0316	19.1804	13.7825	7.94182	7.12615	0.00512273	-0.914401	down
gene-EPS15	3501	3959	1971	4909	5810	6785	19.1544	19.8503	10.9816	26.5151	33.616	33.0108	0.00140286	0.964128	up
gene-HUNK	905	863	1033	40	270	77	3.85752	3.38331	4.69162	0.169925	1.22496	0.294999	8.05177e-05	-2.74183	down
gene-MLKL	820	814	781	2027	965	1795	4.14151	3.78153	4.20221	10.2667	5.19367	8.17895	0.00132586	0.994531	up
gene-CRYAB	1658	1248	1220	634	695	748	49.42	34.3353	38.4739	18.8675	21.3634	20.0456	0.000346183	-0.944657	down
gene-NEDD9	1751	1298	565	2400	1979	2606	9.93352	6.50718	1.64494	13.6422	11.9566	13.305	0.0085091	1.02077	up
gene-PSMB8	1595	853	666	7684	9369	9427	36.652	18.0383	16.2936	177.056	229.489	195.434	3.79677e-18	3.15748	up
gene-PSMB9	544	294	249	2939	4766	4959	16.9156	8.39325	8.22683	91.6975	158.078	139.214	1.02497e-19	3.61323	up
gene-SIRPA	3387	2862	2967	4250	4490	6717	22.647	17.4279	20.7866	28.1912	32.9414	40.3268	0.0044813	0.774904	up
gene-ARPC1B	9428	6765	3809	22274	26749	28785	194.72	125.045	86.7697	472.2	621.428	575.684	2.73705e-09	2.03567	up
gene-GSDMD	2469	2194	3153	5420	3866	4217	37.1295	30.2569	50.4526	81.6728	62.1761	57.3771	0.00876617	0.795364	up
gene-TRPV3	68	196	92	12	21	7	0.584541	1.55632	0.845184	0.099303	0.188368	0.050957	6.685e-05	-3.05075	down
gene-TRPV6	166	325	194	16	13	10	1.53088	2.7654	1.91033	0.14659	0.125648	0.083651	4.70097e-14	-4.08145	down
gene-TRPV4	300	251	417	129	111	100	1.6331	1.25962	2.42218	0.701074	0.642483	0.489752	0.000477792	-1.50017	down
gene-LRP5	2426	2374	1998	1372	1074	1446	13.3564	12.0394	11.7632	7.598	6.35226	7.21807	8.32134e-05	-0.770752	down
gene-LRP4	5233	2567	4541	193	385	148	18.0295	8.13619	16.6661	0.665376	1.41023	0.456939	1.96464e-15	-4.01689	down
gene-LRP3	2277	1468	1954	935	366	498	24.5821	14.2579	21.8246	9.82417	4.08066	4.77467	3.72544e-05	-1.664	down
gene-WNT10B	262	441	612	107	146	85	3.22886	4.75367	3.70484	1.35138	0.881804	0.752436	0.0002026	-1.93106	down
gene-RHBDF2	1189	692	620	2547	2932	4127	9.33923	4.39704	4.23034	16.6075	22.4187	27.6192	1.00913e-08	1.99055	up
gene-HSH2D	149	177	144	424	819	1139	1.25559	1.37415	1.29319	4.87307	13.5708	15.3682	5.59217e-08	2.39041	up
gene-ARSA	1254	835	967	2043	2730	3837	18.3201	11.2158	15.0439	29.9331	42.5116	50.5796	8.82975e-06	1.52961	up
gene-DNAJC3	533	728	410	1272	1706	1862	8.75946	10.9963	7.16488	20.9511	29.873	27.5981	3.67098e-07	1.60256	up
gene-SMAP2	936	1048	519	2927	4867	5529	8.92627	9.21167	3.7076	27.9882	49.1653	47.7431	1.74748e-11	2.4926	up
gene-HDDC3	602	634	626	343	275	365	14.4596	13.7177	15.3998	8.20432	6.90175	8.01998	0.000549597	-0.897063	down
gene-TRAM1	1561	2611	1449	2592	4964	4989	15.0828	23.2108	14.9085	25.1312	51.4404	43.4794	0.00146727	1.23581	up
gene-SLC36A1	758	696	466	937	956	1182	3.64033	3.21437	2.38058	4.50528	4.9482	5.24449	0.00612609	0.734761	up
gene-SLC36A2	543	781	782	19	50	25	7.89814	10.7347	12.1107	0.271083	0.770799	0.322282	9.70508e-18	-4.41595	down
gene-ADCY2	506	446	493	84	107	92	2.77961	2.25271	2.88609	0.461163	0.623828	0.455939	3.71347e-11	-2.30857	down
gene-ADCY7	1504	1379	965	2706	4252	4797	6.95061	5.86387	4.75337	12.5473	21.0449	20.2662	2.80436e-07	1.67719	up
gene-ADCY5	760	1385	337	298	147	66	4.57601	7.66234	2.15378	1.79663	0.935842	0.35645	0.000560944	-2.19472	down
NewGene_36524	95	70	170	27	13	43	1.66487	0.990505	3.67409	0.516034	0.213143	0.730629	0.00419654	-2.06224	down
gene-LOC100516355	87	240	302	50	67	42	0.348402	0.883315	1.28926	0.198308	0.546938	0.415449	0.00235918	-1.95941	down
gene-LOC100156277	191	164	132	0	25	3	1.77554	1.06357	0.767577	0	0.142514	0.011039	0.000810372	-3.94794	down
gene-C15H2orf72	62	409	98	17	5	39	0.915836	5.55892	1.53053	0.240755	0.073246	0.517786	0.000565078	-3.18549	down
gene-DOK6	87	23	25	150	148	244	0.265994	0.064434	0.079986	0.458062	0.517972	0.713421	0.00199659	2.05597	up
gene-DOK4	1657	1139	2974	721	301	419	16.5201	9.94495	30.8832	7.13909	3.08635	3.22564	4.71749e-05	-2.04471	down
gene-DOK3	10	23	17	83	214	261	0.157654	0.349897	0.298254	1.40341	3.8893	4.00542	1.87092e-07	3.53543	up
gene-DOK2	434	525	435	3582	3061	4366	6.57955	7.32785	7.03872	54.5475	49.5436	59.8171	2.16509e-40	3.01264	up
gene-DOK1	1066	978	978	2758	2023	2711	15.6263	13.1888	15.2832	40.5535	31.6127	35.8722	7.56978e-10	1.33391	up
gene-SLC16A13	36	9	59	272	363	189	0.413539	0.093868	0.723547	3.15827	4.48476	1.97222	5.7912e-05	2.98816	up
gene-SELENBP1	4539	5243	9285	528	679	609	69.1742	74.2458	152.307	8.14749	11.1364	8.45766	2.16107e-16	-3.3845	down
NewGene_27071	493	502	669	193	127	213	3.52504	3.29505	5.08052	1.37479	0.958721	1.36729	6.72281e-06	-1.64531	down
gene-ATP6V1A	81	238	52	327	671	797	1.08201	2.95046	0.735565	4.42269	9.65974	9.72095	0.000111042	2.38296	up
gene-EPCAM	1359	1677	980	51	92	31	27.6587	31.4029	21.2574	1.03703	1.99062	0.564424	7.30164e-20	-4.42304	down
gene-HSD3B1	1175	1513	546	23	28	16	18.6793	22.3121	9.51175	0.304837	0.425819	0.18981	3.56757e-31	-5.49527	down
gene-HSD3B7	1489	1647	1107	3597	2278	3043	19.434	19.7646	15.3099	46.9997	31.6117	35.8113	2.85455e-06	1.10996	up
gene-CAMSAP1	4510	3296	8223	2307	1166	1527	19.4585	13.1438	37.666	9.93826	5.39473	5.92012	0.000188314	-1.71708	down
gene-PRKX	505	1184	743	3554	1611	2432	2.55722	5.52317	4.00864	18.0651	8.70418	11.1185	4.25792e-05	1.66409	up
gene-PDGFRL	6060	4791	3134	699	1316	1737	102.624	74.6816	56.5281	11.8512	23.7376	26.5213	7.65716e-06	-1.82871	down
gene-PDGFRA	2788	4442	1588	10042	5726	15633	12.2696	17.9851	7.44324	44.3141	26.855	62.0688	1.32061e-05	1.8778	up
gene-LOC100522011	28	33	0	244	196	238	0.759594	0.820333	0	6.64396	5.67554	5.81997	0.00027643	3.58847	up
gene-SRRM3	144	203	402	106	29	44	1.20151	1.55961	3.5774	0.882324	0.254586	0.326456	0.00189633	-2.11999	down
gene-GABRE	55	62	65	1521	279	374	0.493397	0.508843	0.616788	13.9319	2.71966	3.03054	2.69082e-08	3.55934	up
gene-HEPHL1	1585	3447	5631	8	20	10	8.19317	16.4005	31.0178	0.038056	0.108273	0.046368	1.19808e-39	-8.10925	down
gene-CHAC1	1565	7613	8144	27	18	42	27.6544	123.796	153.363	0.465617	0.323376	0.667131	2.92402e-35	-7.65707	down
gene-KLHL13	350	380	145	113	103	66	3.81196	3.73606	1.6466	1.21008	1.17281	0.634449	0.00194451	-1.54365	down
gene-KLHL12	1936	2127	1945	1400	997	957	16.5337	16.1437	17.9769	11.6592	8.80523	7.15622	0.00159648	-0.809132	down
gene-CEP89	1126	1393	1887	961	482	734	5.85478	6.69533	10.2696	4.9393	2.81121	3.56284	0.00661107	-1.03104	down
gene-LOC100521431	57	35	77	128	264	207	0.316359	0.189813	0.457425	0.715327	2.03474	1.35014	0.00175351	1.8569	up
gene-SEMA6C	697	763	1050	385	191	274	3.7904	3.98016	6.22933	1.70943	1.05505	1.09134	5.21413e-05	-1.57288	down
gene-SEMA6D	1230	915	469	258	179	209	4.27116	2.83951	1.67967	0.871817	0.646016	0.652327	4.93369e-07	-1.95426	down
gene-SNCAIP	331	422	299	202	150	108	3.34757	3.92962	3.22547	2.04847	1.61404	0.986256	0.00314418	-1.1432	down
gene-SELP	171	259	24	3791	485	1949	1.80441	2.51715	0.260086	40.2559	5.46697	18.619	1.11888e-06	3.83026	up
gene-SSTR3	1414	475	571	0	0	0	5.99804	2.03147	2.72862	0	0	0	3.33301e-20	-12.0705	down
gene-SELE	766	223	152	8817	2449	4061	6.27346	1.725	1.13089	67.6587	19.4265	27.6972	1.56865e-09	3.78454	up
gene-SELL	0	20	0	447	1473	2199	0	0.338208	0	8.99651	32.0361	40.791	0.000213211	7.84057	up
gene-EMR4	499	423	319	1725	2697	3270	2.30211	1.86319	1.62819	10.4022	15.4426	17.8213	4.68853e-15	2.69272	up
gene-KDF1	509	621	628	9	135	27	7.44149	8.33324	5.84725	0.073764	1.96289	0.208278	0.000163436	-3.22363	down
gene-APOBEC3B	232	211	118	826	1055	1029	4.12324	3.44697	2.22537	14.7505	20.022	16.5171	8.60163e-13	2.45058	up
NewGene_36645	195	259	91	66	22	23	7.35631	9.81396	3.62531	2.44728	0.8797	0.723201	0.000592709	-2.24289	down
gene-SMTNL2	1354	522	1035	29	119	33	16.4757	5.84078	13.3584	0.344712	1.53284	0.348522	8.2253e-09	-3.9078	down
gene-LOC100523123	16497	70286	63322	10	0	13	232.699	912.121	951.585	0.128501	0	0.164219	3.70087e-25	-12.7255	down
gene-C2H11orf80	310	260	254	26	52	19	4.43326	3.43349	3.04242	0.317834	0.62227	0.206861	8.26605e-08	-3.00163	down
gene-LRRC2	505	353	219	8	41	22	3.91341	2.51315	1.80283	0.059855	0.334419	0.147478	1.48483e-08	-3.80249	down
gene-LOC100154415	988	497	981	541	219	325	3.4852	2.11747	3.42782	2.28986	0.763029	1.61732	0.00998132	-1.20089	down
gene-LAMP1	8540	9354	6086	11135	15929	22366	122.379	123.321	92.9177	159.975	243.246	289.107	0.000689721	1.10073	up
gene-CTLA4	0	6	0	62	95	72	0	0.226729	0	2.55859	4.16538	2.64797	2.24205e-05	5.38712	up
NewGene_35689	79	57	37	288	96	227	1.74142	0.987071	0.604791	4.8631	1.52395	2.8364	0.000836916	1.84217	up
gene-PLB1	617	1291	1915	47	29	83	3.51022	6.75878	11.6126	0.268016	0.167438	0.424533	1.36807e-16	-4.62549	down
NewGene_3455	463	285	509	223	136	128	3.71503	2.10658	4.35524	1.78976	1.16297	0.924128	0.00221261	-1.3654	down
gene-TPPP	6914	1794	1501	740	233	169	48.9059	11.666	11.3041	5.24596	1.74967	1.09983	5.23682e-06	-3.1161	down
gene-HR	9603	11799	13355	800	1967	435	52.6835	59.5484	78.0539	4.39965	11.4951	2.152	4.11353e-09	-3.34699	down
gene-MMP25	153	113	153	1954	1716	1630	0.69351	0.472027	0.738375	8.90594	8.31376	6.68238	1.57919e-34	3.68775	up
gene-MDN1	2047	2188	2130	1149	1190	1194	3.12716	3.07602	3.46699	1.75951	1.93783	1.6459	0.000438905	-0.810746	down
gene-TUFT1	3026	2292	3399	201	287	300	21.9038	15.2638	26.3502	1.45244	2.21066	1.95405	1.49515e-22	-3.43976	down
NewGene_2323	313	345	443	202	80	106	1.98158	2.38262	4.20789	1.92789	1.11772	1.07016	0.00125622	-1.51522	down
gene-FAM107B	1851	3478	2375	4508	4229	6024	14.5829	25.2269	19.9508	35.6391	35.55	42.8648	0.00164058	0.975546	up
gene-FAM107A	3071	3600	1435	208	681	340	27.4722	29.6252	13.6695	1.77313	6.48442	2.73886	1.31915e-06	-2.58686	down
gene-UNC45A	4740	4382	4950	2721	1642	2019	40.1864	33.9853	44.7097	23.1111	14.8225	15.4346	2.47846e-05	-1.12758	down
gene-RBBP4	2569	3538	1851	3712	4707	4938	28.9506	36.6823	22.2201	41.9306	56.518	50.1878	0.00586904	0.819303	up
gene-LRRC17	982	1362	862	150	216	455	3.54204	4.52194	3.31148	0.540313	0.830424	1.47926	2.28075e-05	-1.92485	down
gene-LRRC15	971	5491	3922	43	60	134	4.51342	23.5019	19.4376	0.197767	0.295061	0.559514	2.04234e-17	-5.4372	down
gene-ZNF174	1204	1172	1927	751	473	703	8.21676	7.36093	14.0144	5.14078	3.43792	4.3274	0.00158887	-1.17337	down
NewGene_1140	29	49	23	132	139	162	0.263861	0.414548	0.219741	1.24631	1.37715	1.36678	1.54728e-05	2.16375	up
gene-OPRL1	188	293	163	31	9	10	2.77687	3.99462	2.56184	0.457621	0.132192	0.127941	6.21644e-09	-3.65719	down
gene-DLX1	103	91	191	2	7	11	0.868841	0.951327	1.72911	0.01701	0.056963	0.106273	1.85879e-07	-4.27105	down
gene-DLX3	1398	3162	4313	34	165	13	14.7733	30.7414	48.5523	0.358847	1.85598	0.120052	2.13845e-10	-5.2822	down
gene-DLX2	169	201	267	10	38	6	1.83749	2.01095	3.09233	0.108707	0.439614	0.054009	1.58054e-05	-3.46558	down
gene-DLX5	45	97	105	0	13	0	1.41753	2.85153	3.57843	0	0.437014	0	0.00703709	-4.09268	down
gene-DLX4	630	866	1060	83	108	59	9.10397	11.5055	16.3132	1.19272	1.64878	0.757184	8.24539e-14	-3.31413	down
NewGene_36480	461	456	1260	66	27	22	2.72807	2.08213	6.91101	0.253463	0.187201	0.074871	2.48251e-11	-4.29248	down
gene-HIF1A	1502	1353	377	2953	2944	4018	14.6329	12.1266	3.91034	28.8423	30.5672	35.3154	0.000214815	1.70355	up
gene-LOC110257542	66	72	146	10	17	36	0.705212	0.985391	1.56527	0.067749	0.130014	0.235305	0.00507475	-2.19538	down
gene-SMTN	5855	4300	3295	3249	1442	1667	49.7309	33.5938	29.8093	27.6658	13.0461	12.7691	0.00433713	-1.04899	down
gene-FMNL1	2717	1413	3365	6289	4501	7000	18.3015	8.64899	25.001	41.8658	32.537	42.379	0.00264242	1.23036	up
NewGene_32561	477	785	1299	9	11	11	2.61905	3.54515	6.50772	0.039017	0.092547	0.043707	4.47708e-29	-6.37328	down
gene-SLC18A1	88	84	105	728	737	649	0.733727	0.611508	0.837396	6.03192	6.18009	4.86019	6.20934e-19	2.96369	up
gene-CCNG1	1694	2277	1183	2005	4752	5235	20.2309	25.0257	15.0457	24.0082	60.4954	56.4047	0.00275611	1.30212	up
gene-DBNL	5639	6515	5736	9826	8049	9398	66.7549	70.8456	72.0798	116.321	101.402	100.087	0.000724131	0.640917	up
gene-SLC17A5	374	466	253	568	590	722	3.68376	4.22872	2.66039	5.59876	6.21748	6.4333	0.00573388	0.843737	up
gene-MAPKAPK2	2869	2591	1294	5393	3703	6761	25.8306	21.4611	12.4038	48.6768	35.5264	54.9066	0.000144765	1.2813	up
gene-ZNF432	1395	1081	1135	420	271	247	6.79418	6.01711	5.85018	2.03287	1.43973	1.12346	2.4074e-09	-1.91502	down
gene-ULK2	4975	3938	5241	3304	2107	2623	27.5017	19.8577	29.8954	17.8656	12.2185	12.7938	0.0045523	-0.808588	down
gene-LOC106504189	4952	33692	37811	10	10	0	195.945	1226.6	1594.04	0.371605	0.39845	0	3.84456e-17	-11.8616	down
gene-LOC106504234	136	58	159	3731	5507	6033	1.53718	0.594148	1.91207	42.3509	66.4531	61.6231	1.12651e-31	5.44609	up
gene-RAB5C	2936	3228	1617	4538	5134	6002	49.0371	49.5902	28.7654	75.9761	91.3753	90.4077	0.000266236	1.08121	up
gene-CALCOCO1	3353	5155	2712	1612	1584	2072	29.468	41.6262	25.472	14.2037	14.8593	16.4771	0.000294188	-1.03296	down
gene-NRAP	634	733	533	1448	1226	1076	3.0975	3.28971	2.77339	7.16736	6.52387	4.7954	5.40292e-05	1.0319	up
gene-SCGB1D1	2700	2711	3541	0	0	4	223.811	206.787	312.731	0	0	0.297284	2.97575e-42	-11.1242	down
gene-WASHC3	380	630	234	826	768	1024	12.2584	18.6906	8.04023	26.7318	26.421	29.8275	0.00252562	1.14432	up
gene-LOC106507765	81	159	544	90	17	30	0.18945	0.345295	1.37016	0.212237	0.041934	0.062228	0.00311399	-2.62111	down
gene-SERPINB9	261	173	67	1195	1979	2415	4.69161	2.85927	1.27844	21.6028	38.0502	39.2946	8.15017e-13	3.57144	up
gene-SERPINB1	1908	2698	1080	8844	12775	11170	24.1473	31.4136	14.5555	112.227	172.308	127.522	4.82115e-13	2.62114	up
gene-ETS2	5132	4533	3165	7997	5103	7789	38.82	31.5425	25.4988	60.6445	41.1249	53.1391	0.00313721	0.740796	up
NewGene_19309	1660	2205	1745	1002	527	676	7.45543	9.59528	9.23744	4.24133	2.58411	2.49308	1.0401e-05	-1.32487	down
gene-AMT	92	71	170	11	16	14	1.13111	0.803185	2.24396	0.13332	0.202526	0.154178	1.86522e-05	-3.02095	down
gene-SCN2B	205	194	111	792	827	1326	1.23489	1.07751	0.709927	4.79295	5.52147	7.48871	2.80291e-13	2.58376	up
gene-ARHGEF1	4910	4079	4671	8961	5570	7054	37.5605	25.4913	33.3107	64.3249	41.5819	43.6027	0.00857931	0.675213	up
gene-ARHGEF2	3336	2563	2183	5947	3506	6723	15.2707	10.5293	6.32039	22.8335	16.8011	20.39	0.000418436	1.02432	up
gene-DHFR	207	223	334	457	605	754	3.66253	3.57753	6.27718	8.15073	11.2009	11.8068	0.00232622	1.26082	up
gene-CD320	886	916	894	280	175	188	20.6105	19.6046	22.1659	6.52865	4.33752	3.93681	6.50447e-12	-2.04434	down
NewGene_14076	24	17	32	55	157	118	0.825878	0.517692	1.14203	1.88741	5.76052	3.6646	0.00177122	2.22255	up
gene-VBP1	661	1068	459	1070	1479	1485	11.5831	17.2228	8.57823	18.8183	27.4268	23.2865	0.00858034	0.965653	up
gene-PPP2R3C	476	734	329	967	955	1196	5.62607	8.0813	4.14958	12.1755	12.111	13.2766	0.00105831	1.085	up
gene-SPACA9	92	88	117	38	26	20	1.43826	1.16376	1.78654	0.536602	0.398299	0.240413	0.00203495	-1.80613	down
gene-NTN5	756	472	845	466	100	125	10.7167	6.49685	11.491	6.7937	1.47888	1.44295	0.00891266	-1.61727	down
gene-NTN3	50	77	104	18	12	6	0.531293	0.755344	1.18445	0.190083	0.131105	0.049566	0.000607769	-2.67316	down
gene-MCT7	1423	724	3049	6854	5428	3964	36.5393	17.2594	86.4199	177.423	148.423	93.1369	0.00398921	1.61335	up
NewGene_22986	83	38	111	25	18	18	1.6364	0.400278	2.14132	0.293361	0.265299	0.235648	0.00814818	-1.93984	down
gene-GLCCI1	298	349	265	531	723	444	1.9245	2.07036	1.82497	3.43767	4.97658	2.58612	0.00767945	0.96915	up
gene-HNRNPC	2946	3759	3641	5616	5654	7023	13.3425	24.0607	30.445	46.6116	46.5554	64.0463	0.000717749	0.850688	up
gene-HNRNPM	7130	7734	6479	9850	10311	10942	84.1238	84.3016	81.1469	116.542	130.172	117.086	0.00278837	0.589054	up
gene-HNRNPR	5273	3826	2776	6093	6031	7212	53.0944	37.0275	26.1963	61.6117	65.3739	62.9967	0.00571366	0.7597	up
gene-LOC100627471	605	483	342	147	88	186	3.93725	2.94016	2.25995	0.927848	0.575425	1.04955	6.60453e-06	-1.73293	down
gene-B2M	13210	9002	4697	34090	85670	84919	354.547	222.263	134.289	917.253	2450.24	2055.79	2.67919e-10	3.0255	up
gene-KRT79	1164	580	1243	0	16	0	16.1146	7.37716	18.3268	0	0.234188	0	0.000335138	-7.38516	down
gene-KRT77	13940	8771	17556	0	0	5	141.374	81.8354	189.673	0	0	0.039191	2.14211e-20	-13.0238	down
gene-KRT74	616	14136	5740	0	5	1	6.47713	136.919	64.3799	0	0.050397	0.009316	5.56971e-13	-11.5807	down
gene-ECHDC2	1750	1641	2012	625	457	583	20.7022	18.1801	23.6815	7.77751	5.83298	7.23005	5.15732e-10	-1.68578	down
gene-GRIFIN	351	185	117	26	8	12	11.4305	4.39822	0.824847	0.60636	0.246142	0.328863	1.11054e-08	-3.78827	down
NewGene_38419	228	110	345	95	41	29	2.29401	1.01278	3.73988	0.959298	0.443781	0.259836	0.0026444	-2.08086	down
gene-MKX	33	72	111	267	171	801	0.249138	0.495002	0.892578	2.02122	1.37328	5.47042	0.00049166	2.46738	up
gene-DSEL	399	585	404	1035	662	1367	0.721653	0.986257	0.762386	2.10688	1.32164	2.35998	0.000471942	1.16517	up
gene-DDC	90	82	18	495	317	343	1.18103	1.05355	0.245264	6.86941	4.71552	4.17458	3.37274e-06	2.68714	up
gene-MBNL3	342	375	274	499	804	1046	0.91774	0.926616	0.784273	1.37237	2.4683	2.54193	0.00050239	1.30078	up
gene-MBNL1	5980	6489	3575	8586	8980	9278	28.9944	23.8554	12.7267	42.0025	54.7741	41.3528	0.00172094	0.810958	up
gene-DDO	379	325	183	19	19	8	5.32877	4.20646	2.73566	0.259363	0.273688	0.091717	4.15146e-14	-4.18714	down
gene-LOC102164863	9006	54355	59650	24	15	0	209.428	1162.87	1477.8	0.555023	0.370856	0	1.7502e-14	-11.6061	down
gene-CPPED1	293	414	206	1295	1087	1942	6.83512	8.89273	5.10821	30.3037	27.0341	40.9	1.61753e-11	2.2922	up
gene-CCDC24	2966	1768	3530	1124	602	805	51.5046	28.6918	65.4979	19.559	11.1667	12.6537	1.56174e-05	-1.72132	down
gene-CCDC25	935	1243	1011	1608	1361	1787	7.79878	10.3113	10.0352	15.4134	13.4583	15.7881	0.00917208	0.60918	up
gene-LOC100523789	30	10	0	1759	1094	1708	0.190347	0.037896	0	15.9928	9.46998	13.6191	2.60158e-18	6.9154	up
gene-RHBDD2	2512	2961	2296	1659	1045	1076	37.3187	40.6613	38.6216	25.7465	16.6526	15.0606	0.00015341	-1.00454	down
gene-RHBDD1	534	405	315	665	884	1072	3.12504	2.23759	1.85842	3.84155	5.37775	5.5662	0.000883606	1.12163	up
gene-LOC106504372	147	43	11	352	1187	452	14.3998	3.85618	1.08386	34.706	124.511	40.0934	3.52686e-05	3.47214	up
gene-LOC100520491	115	303	72	1242	3435	2305	2.19708	5.33369	1.45814	23.8457	70.1317	39.8318	1.02651e-11	3.96761	up
gene-UNC119	857	1241	819	1466	1843	1670	16.7753	22.339	17.0706	28.7732	38.4311	29.4898	0.00382192	0.834909	up
gene-TPD52L1	455	806	687	31	89	127	9.80303	15.7437	15.4632	0.623322	1.98082	2.37269	1.954e-07	-2.93678	down
gene-ICOS	11	8	0	1823	1674	1727	0.107188	0.077816	0	19.4763	19.0179	16.5993	9.85195e-55	8.17882	up
gene-RECQL	470	454	238	607	706	781	4.40864	3.99794	2.09466	5.73028	7.18968	6.7658	0.00633716	0.921734	up
gene-RAPGEF6	1095	961	710	1716	2004	2062	3.50419	2.7784	2.3784	5.40962	6.77516	6.2033	1.53201e-05	1.12389	up
gene-RAPGEF3	6990	4610	4633	2449	1202	676	40.2457	23.8051	28.8045	14.2735	9.32736	4.20658	6.76177e-05	-1.87444	down
gene-LOC100520512	2310	2129	4856	515	283	261	7.30257	6.19035	16.3218	1.62227	0.934338	0.713475	6.35846e-11	-3.16273	down
gene-CHCHD2	1197	2326	1430	2410	3023	3211	36.9966	66.1397	47.0787	74.6812	99.5978	89.5532	0.00966528	0.862129	up
gene-DOCK8	1269	555	641	2003	2531	2991	4.6079	1.85319	2.47653	7.28994	9.7916	9.79373	2.60309e-05	1.66167	up
gene-MVD	1506	1659	2536	1193	699	697	23.8135	24.1317	42.7312	18.9074	11.7729	9.94416	0.00347433	-1.14586	down
gene-MVP	6033	5476	4213	9439	6001	8727	46.943	38.9562	34.5748	73.0247	49.6838	61.1879	0.00416413	0.653342	up
gene-NOX4	200	202	192	705	228	415	0.610161	0.588803	0.639958	2.18073	0.763048	1.18337	0.00813839	1.18195	up
gene-NOX5	488	216	300	54	31	2	1.87767	0.804367	1.19939	0.206564	0.136355	0.005456	8.5165e-05	-3.48336	down
gene-C4H1orf56	934	503	1565	41	149	41	18.6764	9.24018	33.3417	0.806285	3.15775	0.739259	2.01071e-07	-3.64222	down
gene-C4H1orf54	177	244	231	683	558	504	8.463	10.7766	11.7957	32.9734	28.6484	21.8529	1.01313e-05	1.45185	up
gene-CHKA	976	1340	1540	739	634	530	10.1466	12.6459	16.6859	7.64654	6.8909	4.90076	0.00375448	-0.996759	down
gene-FAM213A	2725	2663	1516	2914	4038	6210	48.9726	47.0399	25.216	52.1714	81.4101	101.538	0.00611041	0.992475	up
gene-LOC110257974	529	295	245	155	118	115	4.92167	2.52559	2.42387	1.44513	1.16726	0.959613	0.000822124	-1.40915	down
gene-SMPD3	325	700	624	116	171	159	1.67532	3.32302	3.4339	0.596415	0.937738	0.738954	4.66467e-05	-1.84416	down
gene-ANTXR2	4067	4038	2906	7175	6626	11080	30.1872	27.5728	22.9738	53.3957	52.4073	74.1884	4.66029e-06	1.21565	up
gene-GPR132	125	10	13	527	884	728	0.728056	0.053387	0.076626	4.5542	8.51156	6.13464	3.09097e-06	3.95801	up
gene-C7H14orf132	1022	864	252	277	236	185	3.60806	2.80483	0.944808	0.977523	0.886295	0.588958	0.00290292	-1.5198	down
gene-ANTXRL	332	276	314	99	34	14	3.96635	3.03084	4.02606	1.18617	0.433134	0.145281	0.000134134	-2.63944	down
NewGene_5421	587	607	762	5	90	16	3.11843	2.96664	4.31471	0.023981	0.509318	0.074893	5.27795e-06	-4.00771	down
NewGene_5425	452	471	927	0	7	6	6.11431	6.22171	19.154	0	0.096127	0.06728	9.53718e-21	-7.13432	down
gene-HABP4	643	736	530	311	267	275	12.2136	12.8625	10.7209	5.91377	5.39069	4.71477	1.10303e-05	-1.11412	down
gene-SYNCRIP	3004	3936	1907	4546	5447	5513	11.067	14.172	8.11036	17.2697	22.2727	18.2204	0.00312139	0.885739	up
gene-ANKRD65	303	187	449	19	3	52	1.30014	0.737462	2.05202	0.078528	0.01117	0.198294	9.56917e-06	-3.73725	down
gene-FAM160B2	7126	5199	6962	4884	2936	2983	49.4892	33.4436	50.8685	34.1208	21.6065	18.8448	0.00974911	-0.823624	down
gene-ZSCAN26	295	409	401	174	102	173	1.83972	2.3514	2.66485	1.08432	0.673985	0.973735	0.000577739	-1.2922	down
gene-CREB1	650	610	577	1292	1105	1240	2.47604	2.13038	2.34392	4.9336	4.48834	4.26164	1.97465e-06	1.02055	up
gene-LUC7L3	15249	13176	16959	10013	7177	7498	128.774	103.452	161.057	100.349	64.8629	59.1868	0.00155684	-0.863215	down
NewGene_7146	337	380	670	221	164	220	1.58863	1.64909	3.37014	1.04651	0.823823	0.933271	0.00645372	-1.21275	down
gene-KCNT2	82	84	47	21	2	8	0.355998	0.261699	0.168506	0.071261	0.006664	0.021638	0.00248525	-2.77161	down
NewGene_30397	496	295	541	67	197	200	4.40231	2.38594	4.89225	0.568419	1.83552	1.59944	0.00902041	-1.48434	down
gene-LOC100625088	10432	8510	7059	6887	3243	4261	59.3107	44.5077	42.7531	39.255	19.6472	21.8516	0.00811103	-0.828003	down
gene-NLRP12	24	12	0	336	281	263	0.153541	0.068445	0	2.23973	1.98524	1.57531	9.91287e-08	4.71803	up
gene-LOC100626199	375	243	222	79	27	17	3.72157	3.12616	1.888	0.630598	0.22949	0.121767	1.84159e-05	-2.74638	down
gene-C13H3orf80	41	28	6	307	66	137	0.306762	0.191126	0.044448	2.32365	0.527444	0.933442	0.000594232	2.81231	up
gene-LOC100520308	0	15	0	91	602	320	0	0.070635	0	0.496823	3.50303	1.57365	0.00252291	6.28719	up
gene-GOLT1B	511	772	378	1075	1243	1939	4.72631	6.57229	3.72502	9.97175	12.2565	16.1815	8.62315e-05	1.41693	up
gene-SOX6	364	150	354	49	48	25	0.92577	0.302283	0.828257	0.107217	0.111448	0.04771	2.00877e-06	-2.80549	down
gene-SOX5	274	243	132	101	89	62	0.735006	0.664487	0.246074	0.329221	0.166361	0.097385	0.00544875	-1.29016	down
gene-SOX9	1522	1918	1950	26	3	50	11.6489	13.5079	15.898	0.195052	0.023605	0.342282	1.98337e-20	-6.12733	down
gene-TMEM37	296	353	312	1313	2025	1753	1.20657	1.32319	1.35375	5.36552	8.79934	6.44949	2.4066e-14	2.46267	up
gene-LOC102162336	118	68	114	0	0	0	2.0306	1.07698	2.07981	0	0	0	2.28911e-10	-9.06907	down
gene-UBE3C	5039	5543	6602	2965	2406	3065	28.7334	29.8167	40.7146	17.566	14.6635	15.8794	0.0001162	-1.01363	down
gene-CCDC170	1398	600	811	188	127	145	3.90148	1.5285	2.44151	0.536018	0.407349	0.369536	3.50245e-10	-2.58117	down
gene-TK1	472	581	836	1589	1016	1303	9.83627	11.132	18.5619	33.2012	22.5599	24.4977	0.00479544	1.04105	up
gene-LOC100511376	3734	3501	1856	4771	4491	5404	9.86591	8.51175	5.2211	12.6405	12.6487	12.8822	0.008047	0.755069	up
gene-CTDSPL2	804	747	574	1010	1358	1263	3.71053	3.04576	2.67512	4.68057	6.689	5.25585	0.00347028	0.836595	up
gene-WFS1	488	323	487	1662	788	2071	3.30823	2.01052	3.5166	11.2975	5.68968	12.668	1.4689e-05	1.78463	up
gene-CUBN	103	73	113	224	129	476	0.249929	0.163936	0.291504	0.547292	0.33327	1.04673	0.00865316	1.4975	up
gene-B4GALNT3	1161	894	1540	7	252	32	6.38424	4.52356	9.02214	0.037144	1.47511	0.158758	0.000355441	-3.49123	down
gene-B4GALNT2	248	321	103	682	569	479	3.42158	4.08864	1.51925	9.46777	8.37414	6.00352	0.000998117	1.45062	up
gene-B4GALNT4	144	138	358	16	10	12	0.700275	0.615286	1.8519	0.073901	0.047415	0.049729	1.12233e-09	-4.11038	down
gene-RPS6KA3	1158	1492	964	1991	1674	2247	3.52961	4.90156	3.11312	6.47327	6.04954	6.78797	0.00105071	0.754997	up
gene-IRAK4	212	260	180	519	534	754	4.27207	4.81979	3.85067	10.4749	11.4629	13.7094	5.93631e-07	1.51553	up
gene-RPS6KA1	1309	1066	850	3027	4352	6173	11.3914	8.5766	6.25814	26.1675	39.6669	46.6541	4.31446e-10	2.12284	up
gene-RPS6KA4	1182	1088	686	2006	1724	2054	10.3901	8.80108	6.42476	17.6959	16.1528	16.2851	4.21727e-05	1.02346	up
gene-USP7	8247	7222	6894	5124	4690	4616	52.1035	40.5336	45.0552	32.241	31.6733	26.397	0.00409426	-0.590876	down
gene-USP1	1799	1786	1104	2043	2534	2871	7.83109	7.15282	5.11839	8.91904	11.7584	11.2769	0.00963037	0.733051	up
gene-USP2	1279	1121	1552	73	297	48	10.3359	9.18893	13.4454	0.531547	2.58678	0.325502	6.40266e-06	-3.1312	down
gene-LOC100738909	271	130	446	55	34	30	4.45211	1.76505	6.66834	0.771907	0.506202	0.39935	6.31728e-06	-2.85911	down
gene-CDH18	92	126	47	25	4	10	0.221372	0.280054	0.121442	0.058462	0.01034	0.019867	0.0010901	-2.73345	down
gene-CDH11	1435	1165	616	6519	8884	13503	7.2483	5.41078	3.07883	34.6697	48.5925	62.4923	6.93013e-17	3.23559	up
gene-ACTA1	1732	181	297	151	84	85	27.0533	2.87407	4.92736	2.35527	1.38821	1.18885	0.00041808	-2.72998	down
gene-OPHN1	493	649	572	197	252	306	1.91757	2.32371	2.36975	0.766273	1.04268	1.07462	0.000677883	-1.14335	down
gene-BLNK	548	705	415	613	1423	1486	8.02763	9.50034	6.47402	9.00472	22.2115	19.6333	0.00770964	1.15806	up
gene-LOC100518576	1723	9359	14837	0	24	0	44.4716	222.295	408.098	0	0.638801	0	2.61902e-05	-9.94307	down
gene-ERCC2	1642	1687	3289	1242	776	974	11.3614	11.1822	23.5988	9.25539	6.46573	6.36174	0.00535905	-1.16896	down
gene-SLA-7	3888	1764	2136	5720	9373	9429	53.121	22.4827	35.9508	81.7055	135.056	121.856	2.1991e-05	1.71429	up
gene-TYROBP	729	1321	601	4601	4837	7837	35.8486	59.6779	32.7723	229.354	253.083	353.739	1.99796e-14	2.76209	up
gene-CNDP2	4744	5702	3664	7037	13406	13877	54.128	59.6321	43.7805	79.7279	162.078	140.582	0.000142027	1.35556	up
gene-CNDP1	2124	1202	549	62	105	121	14.3562	7.4654	3.94419	0.445439	0.736714	0.668095	1.76648e-12	-3.65894	down
gene-SLA-2	33236	16251	9824	63323	90050	101663	602.594	255.502	180.153	1362.14	1720.36	1621.69	7.82008e-07	2.18592	up
gene-SLA-1	31736	20853	14133	78362	112910	102242	506.885	298.648	233.017	1213.37	1894.7	1428.88	2.51776e-10	2.21671	up
gene-ASGR2	295	266	306	0	0	0	4.66413	3.87127	5.15083	0	0	0	1.15031e-16	-10.5902	down
gene-NOP10	771	1593	847	2185	1707	2004	21.9124	41.6465	25.6282	62.255	51.7071	51.3759	0.00498029	0.927716	up
gene-PDZK1IP1-2	868	1374	1431	468	392	166	27.6819	40.3388	48.6351	14.956	13.3217	4.77346	0.000191595	-1.80267	down
NewGene_26274	654	532	752	121	57	68	10.8532	4.85959	13.5876	1.02647	0.495392	0.620646	1.01547e-12	-2.97982	down
gene-TMPRSS4	1188	563	666	0	69	6	8.15362	3.54479	4.82469	0	0.493058	0.035828	0.00600779	-4.82628	down
gene-ACAA1	6349	6905	4867	3565	3143	2927	46.5073	47.3187	42.8036	26.9952	25.0756	19.1715	7.28489e-05	-0.857523	down
gene-SLC35F6	1642	2575	1201	2933	2556	3535	12.1926	17.6002	9.34023	21.846	20.2256	23.6891	0.00889322	0.795061	up
gene-ASAH1	896	1477	877	2725	4144	5565	10.5881	16.0638	11.0473	32.3098	52.2351	59.3751	4.8562e-08	1.99451	up
gene-SLC35F3	76	66	57	8	12	0	0.784961	0.633892	0.630811	0.082825	0.129791	0	0.00454719	-3.21215	down
gene-SLC35F1	274	155	41	30	6	25	1.49448	0.776655	0.234923	0.162769	0.034036	0.1204	0.000611991	-2.902	down
gene-PQLC3	949	943	704	1634	1167	2038	14.6437	13.382	11.5659	25.2768	19.1856	28.3692	0.000377474	0.929688	up
gene-OSBPL2	7328	5529	10845	3573	2869	3758	73.1349	50.7897	115.369	35.7421	30.5031	33.8466	0.000765876	-1.22626	down
gene-OSBPL9	1557	1533	1321	3068	2964	4081	15.5801	14.4033	13.1372	31.3488	31.5474	36.6692	2.61833e-08	1.23366	up
gene-CLPB	956	925	971	654	459	638	4.96282	4.93014	7.551	3.56281	2.5378	2.98575	0.0066591	-0.685504	down
gene-LUM	9562	16962	7402	24126	14036	65249	137.38	224.202	113.296	347.504	214.894	845.608	0.00200664	1.63194	up
gene-DBF4	424	466	335	762	632	740	3.735	3.80345	3.11024	6.66096	5.95658	5.91959	0.000271606	0.845574	up
gene-TBC1D30	324	764	530	274	251	221	1.55792	3.4937	2.55685	1.34574	1.32391	0.984959	0.00977652	-1.07129	down
gene-TMEM139	451	404	256	55	59	51	6.23441	5.01873	3.78739	0.712133	1.24469	0.590824	2.00409e-12	-2.68391	down
gene-CDH3	2047	2270	2023	119	998	334	16.1894	16.5236	17.0446	0.937449	8.41246	2.38002	0.00347999	-2.00017	down
gene-MORN4	1018	1304	798	705	530	594	15.635	18.5331	13.1278	10.9499	8.71134	8.24776	0.00507459	-0.721029	down
gene-CYS1	2673	1690	1320	779	395	649	27.6713	16.089	14.5547	8.07674	4.35025	6.05743	6.07696e-06	-1.6084	down
gene-PCP4	510	534	75	19	32	23	22.27	21.4159	3.44499	0.787991	1.48439	0.893565	1.5453e-07	-3.78699	down
gene-PPP1R12B	6392	3902	2024	1979	1360	1159	30.6787	15.3131	7.97422	9.31586	6.85613	4.65428	0.00106917	-1.38244	down
gene-LOC100513601	10998	9051	4763	51376	87865	54339	209.05	160.627	96.8959	1068.53	1884.08	959.01	1.09496e-14	3.06758	up
gene-MYOC	1846	11488	562	0	0	0	24.067	138.448	7.79028	0	0	0	6.43664e-12	-14.4901	down
gene-IFFO2	3487	2234	3967	916	1119	734	15.6285	9.22126	14.6877	3.29289	5.33582	2.97148	5.28647e-06	-1.77503	down
gene-BATF	130	162	86	2503	1255	1884	3.92681	4.51099	2.75076	76.0465	40.5325	51.5019	1.27194e-31	3.93812	up
gene-TNK1	585	560	891	165	267	149	4.67609	4.1185	7.59533	1.31801	2.274	1.07073	0.000137433	-1.76938	down
gene-KIAA1324	1340	2022	658	27	10	26	6.16075	8.46542	2.91157	0.088095	0.032015	0.075686	1.00754e-32	-5.94352	down
gene-RASGRP3	927	609	572	2236	2918	1867	4.12411	2.43114	2.64532	9.88614	15.4421	7.37784	2.71279e-07	1.80675	up
gene-PTDSS2	4286	2940	5142	1914	792	1180	55.5093	35.0237	70.9427	24.8516	10.9207	13.778	3.28185e-05	-1.68938	down
NewGene_20221	7	5	0	111	63	70	0.103493	0.106813	0	1.90628	1.21085	1.27523	5.60021e-06	4.42619	up
gene-FEZ1	236	119	90	5	0	4	3.60544	1.67144	1.46652	0.074398	0	0.052554	3.82641e-10	-5.60962	down
gene-RYR3	123	205	122	27	30	43	0.213254	0.327282	0.224785	0.045655	0.055607	0.066777	2.84455e-05	-2.1202	down
gene-LYPD5	270	440	261	4	101	20	6.26577	9.39152	6.43479	0.082083	2.49691	0.411827	0.00365789	-2.78929	down
gene-LYPD6	292	297	732	181	152	141	2.26688	2.12154	6.05165	1.40572	1.24054	0.98185	0.00521373	-1.50153	down
gene-D2HGDH	3495	2840	4273	2221	1273	1439	32.5508	24.3355	42.3937	20.7327	12.6286	12.0849	0.00120076	-1.10561	down
gene-GJB4	181	172	501	0	0	3	3.36265	2.93961	9.9423	0	0	0.033617	8.51361e-13	-8.21183	down
gene-ADGRB2	217	167	257	39	63	66	1.1472	0.826018	1.46686	0.203785	0.354429	0.314566	0.000137315	-1.90462	down
gene-GJB3	2832	3647	3434	20	337	195	35.1849	42.0444	45.6815	0.230129	4.47942	2.18572	8.69269e-08	-4.06411	down
gene-CARD9	776	578	772	3863	2084	2510	11.0036	7.52109	11.0379	55.1365	31.8074	27.9802	1.20206e-09	1.99816	up
gene-DNAH14	126	86	291	0	26	2	0.252564	0.157379	0.623669	0	0.054036	0.003618	0.00168823	-4.06577	down
gene-ACVRL1	3685	2823	1964	5748	4107	5565	24.7757	17.4007	14.0189	38.6095	29.3487	33.6468	0.000719807	0.909894	up
gene-LOC106510284	170	181	234	1090	900	885	0.81504	0.800052	1.2002	11.5661	10.1883	5.89765	1.16451e-12	2.31407	up
gene-OSM	36	21	108	173	59	2019	0.548852	0.295799	1.76479	2.66366	0.962277	28.1145	0.000728979	3.64653	up
gene-LOC100519130	162	124	167	26	37	32	2.42713	1.61216	2.47845	0.355565	0.542463	0.403714	1.49367e-05	-2.21614	down
gene-GCNT1	111	149	94	683	439	932	0.576797	0.713641	0.474246	3.58584	2.40975	4.39575	2.11497e-12	2.56441	up
gene-CACFD1	465	612	724	305	239	251	2.94113	3.54745	4.88202	1.92204	1.5933	1.43003	0.000897938	-1.16633	down
gene-CLEC3B	29998	32308	24429	3402	3172	2163	762.528	755.514	661.528	86.6938	85.9032	49.591	6.76373e-31	-3.25215	down
gene-STON1	1068	1206	475	1581	1481	2529	3.46568	3.59941	1.63875	5.14277	5.1197	7.40223	0.0043921	1.08921	up
gene-IYD	40	53	47	3	7	15	0.320473	0.494655	0.399132	0.020273	0.054219	0.103247	0.00660261	-2.45819	down
gene-THBS1	4473	4766	1589	33809	13947	25074	21.4854	21.0571	8.12751	162.805	71.3845	108.631	1.03128e-10	2.80292	up
gene-THBS2	16639	13663	10582	49561	19415	59860	77.5623	58.5945	52.2151	231.624	96.444	251.706	1.8238e-05	1.66588	up
gene-THBS4	682	855	451	228	101	25	5.91028	6.81665	4.16352	1.98223	0.930669	0.193196	0.00039351	-2.43355	down
gene-PHLPP1	1030	1436	820	341	498	262	3.76714	4.83158	3.19307	1.24762	1.93864	0.86245	0.000191322	-1.48636	down
gene-PDE6D	575	713	476	1048	808	1155	13.6068	15.5057	11.9952	24.8531	20.362	24.6391	0.000951073	0.811465	up
gene-TNFSF13B	45	97	0	1308	2364	3061	0.459176	0.810493	0	11.9191	23.1545	25.156	0.00030507	5.70901	up
gene-PDE6C	40	53	120	19	8	17	0.671563	0.477034	1.63714	0.117587	0.205752	0.097188	0.00464954	-2.32853	down
gene-COL7A1	41759	12089	38053	11106	1822	8685	126.73	33.7502	121.583	33.7895	5.82182	23.6389	0.000800622	-2.1424	down
gene-HCLS1	1606	1583	756	8320	9440	11290	9.37662	8.501	4.69794	48.7119	58.7488	59.4737	2.5274e-20	2.95398	up
NewGene_35415	46	67	164	8	7	24	1.54731	2.24639	6.76727	0.227292	0.250527	0.703015	0.00112716	-2.88957	down
gene-SNN	711	1202	872	1060	3249	2246	6.0622	9.44049	7.92675	9.06711	29.553	17.292	0.00631857	1.32167	up
gene-VOPP1	695	649	442	2771	1751	2366	6.38642	5.51139	4.28965	25.6019	17.1653	19.5431	1.25816e-14	1.98733	up
gene-NTF4	223	205	294	21	30	10	4.45365	4.37445	7.18018	0.487933	0.622579	0.201707	5.1694e-09	-3.5168	down
gene-RASGEF1A	208	85	114	748	302	453	0.995228	0.373746	0.581858	5.84953	1.54814	1.96309	0.000142967	1.89683	up
gene-MCL1	6010	8987	5039	14107	16543	17992	42.4469	58.3967	37.9181	99.8994	124.522	114.633	1.20376e-06	1.34431	up
gene-NKG7	185	232	96	1670	3413	4100	4.34023	5.00725	2.39208	39.3139	85.4214	86.8661	2.26625e-21	4.24957	up
NewGene_2043	56	63	345	25	5	10	0.778785	0.806302	5.11128	0.34194	0.059417	0.125624	0.000208512	-3.65089	down
NewGene_2041	195	172	389	44	38	7	4.94698	4.19354	10.5874	1.10137	0.993707	0.158952	6.43585e-05	-3.07638	down
gene-NEK1	1523	1113	1347	668	645	789	7.71748	5.44894	7.25243	3.40098	3.49257	3.61377	0.00112463	-0.894508	down
gene-NEK6	894	839	445	2188	2946	3874	9.5144	8.22435	3.96613	23.274	33.3944	37.1236	1.73376e-09	2.11829	up
NewGene_12020	339	486	707	230	196	250	3.69664	3.836	4.87964	2.30384	1.73784	3.20094	0.00551944	-1.1846	down
NewGene_12025	4	0	22	213	224	357	0.032445	0	0.298444	2.44927	2.68094	3.76261	3.96859e-06	4.84165	up
gene-TOM1L2	4584	3970	4911	1969	1402	2021	27.0104	21.4761	30.7349	11.5937	8.91019	10.7507	4.83513e-07	-1.31024	down
gene-TOM1L1	1539	1360	931	668	665	592	11.1558	9.06847	7.19279	4.85703	5.1334	3.86948	0.000679391	-0.929185	down
gene-CYP3A29	19	14	9	1242	6062	6753	0.260984	0.172756	0.128037	17.2566	89.5804	84.456	3.83807e-40	8.4737	up
NewGene_16302	5312	2515	5761	13	262	18	19.6421	8.86384	21.2671	0.039743	1.01618	0.050855	3.41052e-05	-5.39422	down
gene-VPS37D	157	168	157	51	62	83	2.7934	2.76266	2.98673	0.908623	1.1728	1.33859	0.00365283	-1.26231	down
gene-PRPS1	731	835	421	1621	1854	1679	9.387	9.86838	5.75356	20.8787	25.3849	19.4558	2.30677e-06	1.4526	up
NewGene_14687	1279	1034	1971	920	242	301	22.4385	16.287	36.5594	15.6797	4.56031	4.42917	0.00442095	-1.58937	down
gene-EVPL	6228	2596	8992	67	447	127	26.5607	10.186	40.8534	0.284145	2.02946	0.48609	1.70673e-10	-4.72189	down
gene-DCHS2	9	54	20	300	165	404	0.018408	0.105963	0.044036	0.641863	0.374505	0.777574	6.51987e-07	3.42461	up
gene-PCDH19	351	176	106	410	437	612	0.957419	0.44093	0.306508	1.12035	1.33816	1.58897	0.00829063	1.27179	up
gene-CCND3	3010	3534	1773	5140	4788	5935	38.6885	40.6057	19.8047	61.8599	67.6377	74.2386	0.000261226	0.995076	up
NewGene_36165	84	55	126	26	4	24	1.47337	0.886656	2.37182	0.454549	0.071216	0.368016	0.00552414	-2.35557	down
NewGene_20424	3	3	15	64	52	76	0.050299	0.050786	0.347287	1.13121	1.02121	1.27492	0.00110745	3.13705	up
gene-LOC102159820	4123	2777	4800	886	849	494	15.2497	9.44676	18.9123	3.28341	3.34397	1.64787	4.87462e-09	-2.36592	down
gene-CLDN10	42	127	146	37	19	5	1.12709	3.16365	4.0987	0.989606	0.527784	0.115615	0.00904237	-2.3648	down
gene-LOC100739101	1054	1010	927	87	68	49	13.5061	11.9083	12.6504	1.10505	0.912722	0.554846	1.54581e-30	-3.83208	down
gene-DGAT2L6	329	167	207	0	0	4	5.65507	2.63519	3.78369	0	0	0.061955	6.92264e-14	-7.44485	down
gene-CYTH4	83	118	44	424	883	1207	1.94657	2.53769	1.08902	9.97856	22.1198	25.5783	2.12968e-11	3.44397	up
gene-CYTH3	6464	4911	3473	3579	1947	1680	43.2348	30.2267	24.7254	23.9933	13.8755	10.1334	0.00651632	-0.996894	down
gene-CYTH1	3125	2402	2512	6713	5338	7300	28.2429	19.9693	24.1817	60.723	51.4015	59.4914	1.30273e-08	1.29425	up
gene-LOC100626387	515	2370	162	0	2	0	27.3289	115.695	9.1437	0	0.102164	0	8.41475e-15	-10.4069	down
gene-PTK6	822	1263	1189	37	170	58	5.49727	7.79743	8.40239	0.24445	1.21124	0.346592	1.51694e-08	-3.52288	down
gene-PTK7	2391	2359	2704	9157	3418	10675	15.6068	14.1653	18.8053	59.9371	23.7789	62.8637	5.54374e-05	1.62388	up
gene-FGFR1	4613	3679	3205	2091	2136	2659	39.1067	28.6925	28.9428	17.7676	19.2918	20.3337	0.00346204	-0.694841	down
gene-FGFR3	6632	2864	7560	116	823	188	43.7568	17.3658	53.025	0.755052	5.76322	1.11082	2.51857e-07	-3.82122	down
gene-FGFR2	2537	1325	986	242	378	297	26.7158	12.8361	11.0547	2.5497	4.24141	2.82129	7.69796e-08	-2.3166	down
gene-ZNF579	912	1056	705	543	403	460	11.4398	12.1822	9.41617	6.81958	5.37456	5.2045	0.000352388	-0.881133	down
gene-ZNF572	1381	1088	2203	448	402	562	7.04961	5.111	11.9884	2.2898	2.18676	2.58693	1.61943e-05	-1.73832	down
gene-RARRES1	1157	1079	1059	4678	5016	4444	14.7675	12.6629	14.3971	59.8683	68.2447	51.1783	8.90947e-20	2.14691	up
gene-PAWR	3724	3873	2850	2201	1756	1794	28.6938	27.4546	23.3922	16.9997	14.4162	12.4693	9.54598e-05	-0.814124	down
gene-ABHD12B	1997	1039	2089	46	29	82	18.2295	8.72181	20.3149	0.414381	0.279138	0.674474	1.06721e-25	-5.04877	down
gene-C1H15orf48	312	715	635	876	1460	1673	11.2163	23.6821	24.3258	31.6201	56.4072	54.996	0.00377218	1.30824	up
NewGene_35251	311	173	783	12	63	47	5.08499	2.59976	13.6443	0.182808	1.08983	0.687333	2.57625e-05	-3.37276	down
gene-DHCR7	1173	1354	2142	430	567	202	13.5847	14.423	26.4335	4.99262	6.99456	2.1068	0.000185879	-1.92229	down
gene-RHBDL1	684	385	1105	196	93	193	11.8723	6.06284	18.3776	3.0968	1.6012	3.03676	2.85457e-05	-2.21872	down
gene-IFNGR1	1679	2462	1448	4782	4221	5247	19.0306	19.5214	8.22539	52.1942	40.4292	41.0776	1.34513e-08	1.40167	up
gene-IFNGR2	2202	2441	1295	3470	7032	7358	33.2561	33.9192	20.8358	52.5465	113.208	100.267	2.15318e-05	1.6733	up
gene-BTBD19	1750	1019	1341	775	355	678	15.1715	6.95747	10.5583	5.7369	2.80383	4.76918	0.00164015	-1.18317	down
gene-SIPA1L2	1195	1129	982	612	363	234	4.90568	4.14	3.93244	2.44731	1.45259	0.860085	0.000443957	-1.41285	down
gene-SIPA1L3	1276	1198	1609	750	657	800	1.93869	1.67452	2.60485	1.14219	1.0644	1.09637	0.00291486	-0.875069	down
gene-METTL24	150	271	61	7	35	14	0.522002	0.870237	0.22426	0.021069	0.130586	0.04402	0.000461647	-2.94352	down
gene-BGLAP	436	272	467	203	73	93	22.8567	13.0023	27.1058	9.96931	4.15333	4.35185	0.00111779	-1.68622	down
gene-STOML3	545	545	1613	459	215	340	6.15391	5.38018	17.1373	4.36748	2.61516	3.53395	0.00987273	-1.4756	down
gene-LRSAM1	1182	658	1019	561	402	485	10.5617	5.40739	9.86062	5.00943	3.82703	3.8915	0.00560579	-0.967651	down
gene-TRABD2B	354	360	241	149	114	68	1.75005	1.64092	1.26862	0.738371	0.599039	0.302985	0.000829178	-1.46759	down
gene-YBX2	581	419	433	59	49	86	6.09172	4.03548	4.85521	0.606817	0.531119	0.815155	1.28592e-14	-2.85977	down
gene-YBX3	17259	25143	17085	13327	8373	9898	261.491	350.544	276.438	203.212	135.417	135.4	0.000733751	-0.876928	down
gene-PRSS8	1132	1238	1763	43	160	21	16.3269	16.4296	27.0937	0.621661	2.44584	0.267384	1.12208e-08	-4.1039	down
gene-CD209	488	2286	316	2393	16298	7617	16.4947	71.087	11.3586	81.105	587.174	232.279	3.52408e-05	3.27358	up
gene-ARHGDIA	11054	10804	8132	22924	17100	22099	165.619	149.045	130.112	345.683	273.749	299.487	7.1916e-09	1.09025	up
gene-ARHGDIB	3511	2761	1480	13123	15406	17053	78.8137	57.0052	35.3924	295.339	368.547	345.296	2.26496e-15	2.63088	up
gene-C5H12orf10	681	777	1118	438	407	448	11.7583	12.3326	20.5691	7.58246	7.48337	6.96956	0.00571144	-0.986937	down
gene-STAC2	4166	8008	4654	502	172	404	36.8197	65.0689	44.2328	4.49907	1.61339	3.30416	2.12584e-21	-3.94951	down
gene-FOSL1	65	197	96	399	343	505	1.05371	2.94234	1.65982	6.49629	5.9348	7.39523	0.000123208	1.84875	up
gene-LOC100738479	170	85	75	195	850	575	1.93405	0.837837	0.849012	2.10744	11.2789	5.95336	0.000146717	2.40201	up
gene-PLXNB3	1957	726	1828	20	99	47	8.40827	2.86873	8.36845	0.084811	0.453418	0.181356	1.09373e-12	-4.69161	down
gene-PLXNB1	4200	2435	5888	1699	1223	1158	16.1605	8.61746	24.1345	6.55207	5.01147	4.01595	0.000128711	-1.62793	down
gene-NTM	140	135	98	14	18	0	1.51353	1.40566	1.00482	0.128425	0.179764	0	0.00107706	-3.43845	down
gene-MYH14	3878	3933	5411	423	618	251	15.386	14.9699	22.8666	1.73494	2.60866	0.894749	1.34436e-13	-3.30291	down
gene-GHR	1650	2251	1124	312	457	315	2.52961	8.31341	2.02351	0.40427	2.87604	0.367317	5.59067e-09	-2.12209	down
gene-MYH11	49621	41822	12846	13799	8528	5267	206.144	159.84	56.8542	57.4688	37.7506	19.7357	0.00030792	-1.83123	down
gene-MYH10	3368	2877	1379	4292	3545	7535	11.8086	9.27787	5.14951	15.0869	13.2464	23.8297	0.00662752	1.06348	up
NewGene_14809	475	541	647	1986	943	956	3.12459	4.23679	4.53125	16.7467	8.09541	7.01677	0.00197754	1.22539	up
gene-FNIP2	932	1068	619	1398	1268	1646	3.64124	3.83966	2.57413	5.48937	5.5841	6.00687	0.00248873	0.774118	up
NewGene_20359	192	212	184	10	11	0	2.79376	2.89103	2.79256	0.56128	0.165034	0	6.92809e-08	-4.72999	down
gene-RIPPLY3	118	118	142	0	10	0	2.31749	2.12829	2.97752	0	0.198619	0	9.22603e-05	-5.09063	down
gene-GRAP2	92	86	57	343	405	392	0.495959	0.421359	0.321367	1.862	2.33218	1.92094	4.21963e-11	2.34291	up
gene-LOC100622859	1067	1366	1157	2707	2295	3521	8.90034	10.5566	10.395	22.6716	20.0887	26.9818	3.59048e-07	1.27402	up
gene-ZBP1	345	82	29	287	865	1017	6.81912	1.47616	0.591773	5.68358	18.2375	18.144	0.00371549	2.36362	up
gene-TSPAN13	1052	1093	591	2329	2516	2639	14.0087	13.388	8.37405	31.0885	35.704	31.6935	7.04061e-08	1.52163	up
gene-NGFR	1326	374	367	92	173	114	10.709	2.77908	3.15254	0.74212	1.4891	0.827961	0.000103684	-2.34891	down
gene-COLCA2	127	76	126	21	30	17	1.87505	1.20304	2.03745	0.265634	0.417579	0.198462	0.000381848	-2.23138	down
gene-TMTC1	327	366	186	615	884	1197	0.946944	0.975987	0.57302	1.78953	2.89202	3.13467	1.30205e-05	1.68635	up
gene-TMTC2	1352	993	960	315	300	480	6.95542	4.70016	5.25765	1.6214	1.6398	2.22411	4.43887e-07	-1.56152	down
gene-LASP1	5071	4580	3542	8591	8720	12670	37.8199	31.4085	28.1341	64.223	69.285	85.2226	8.17128e-07	1.22795	up
gene-ILDR1	139	179	98	0	2	10	0.514263	0.609698	0.387172	0	0.007536	0.031181	2.52365e-07	-5.08044	down
gene-ITPR3	2000	1630	1983	1167	914	1068	5.98419	4.48634	6.32063	3.50108	2.91405	2.88141	0.00143601	-0.813602	down
gene-HEMGN	235	282	355	131	92	75	1.59548	2.17599	2.61672	0.89844	0.668455	0.475752	0.000543963	-1.53555	down
gene-SLC1A1	159	182	187	0	24	0	1.08884	1.1458	1.36209	0	0.171043	0	0.00292642	-4.28161	down
gene-SLC1A3	749	1384	814	29	355	191	5.19295	6.82728	4.5235	0.359404	2.21101	0.957312	0.00307912	-2.23168	down
gene-SLC1A2	41	102	66	148	220	240	0.11439	0.228156	0.169797	0.359647	0.575676	0.525614	0.002462	1.59618	up
gene-SLC1A4	1052	2271	2182	297	364	200	5.54487	10.5639	11.7178	1.49998	2.01935	0.909194	6.40763e-09	-2.62962	down
gene-SLC1A7	150	39	192	17	33	16	1.18536	0.35614	1.61626	0.131279	0.279196	0.11248	0.00232034	-2.50553	down
gene-AQP7	1059	2109	451	142	75	37	9.6135	18.6792	4.12643	1.2177	0.682539	0.279539	1.90458e-09	-3.74134	down
gene-AKTIP	1012	1551	1733	613	628	466	16.0952	22.942	29.4464	9.91614	10.7383	6.67979	0.000422815	-1.30142	down
gene-SLC2A3	2173	1672	647	6178	4788	12102	14.2198	10.0706	4.31988	40.5609	33.409	71.4273	2.97554e-07	2.41545	up
gene-SLC2A6	371	364	164	1714	2832	3377	1.65125	1.49028	0.77852	7.65676	13.4525	13.5768	2.35606e-15	3.22317	up
gene-SLC2A4	941	1105	191	272	127	105	10.7391	11.602	2.31442	3.1033	1.53381	1.07853	0.00111075	-2.06351	down
gene-EPB41L4B	478	780	462	53	47	24	2.49975	3.75767	2.57619	0.274504	0.260866	0.110467	2.81595e-16	-3.72715	down
gene-IFNAR2	1602	1597	763	3433	3208	4069	14.6732	13.1632	7.27121	31.5484	31.4428	33.7234	1.06259e-06	1.50166	up
gene-IFNAR1	1255	1263	174	2658	2758	3908	9.64897	8.94007	1.42046	20.5622	22.7904	27.2917	0.00143871	1.89409	up
gene-AXIN1	3708	3118	4704	2799	1477	1803	26.7371	16.7714	23.5262	13.396	11.3962	9.96676	0.00803692	-0.929424	down
gene-AXIN2	1584	849	1827	709	391	492	10.0401	4.97159	12.3896	4.40183	2.61626	2.85155	0.000730895	-1.43317	down
gene-LIPH	50	230	458	0	4	4	0.64134	2.72018	6.28371	0	0.049777	0.041204	1.58476e-09	-6.53636	down
gene-LIPE	4397	7702	1276	1258	349	495	43.8665	69.0357	11.4767	12.1478	3.55574	4.26767	2.54864e-05	-2.60356	down
gene-LIPG	98	341	94	291	1928	1582	0.715171	2.28466	0.726376	2.1238	14.9984	10.426	5.20206e-05	2.96693	up
gene-LIPA	1379	2016	785	3541	6392	6112	14.8073	19.4669	8.74872	38.2192	72.6245	58.1045	5.49267e-07	2.03704	up
gene-EGR1	3289	1533	1830	13390	4424	6096	24.3501	10.4414	14.4316	99.3801	34.8952	40.7054	6.20768e-05	1.85555	up
gene-FAIM	290	240	263	129	74	128	6.24342	5.16788	6.09947	2.86807	1.70399	2.60876	0.000975406	-1.24924	down
gene-PIP	2537	1297	5352	0	0	0	112.368	52.8492	252.502	0	0	0	6.82735e-26	-14.0579	down
gene-WDR72	43	61	66	0	0	0	0.190126	0.235983	0.287205	0	0	0	9.72956e-08	-8.2458	down
gene-DEF8	5625	4647	6148	2565	1613	1202	19.2091	14.6139	22.2052	8.77489	6.16575	3.84818	1.22963e-05	-1.59294	down
NewGene_30884	0	0	0	42	62	97	0	0	0	1.76169	2.56003	2.5143	2.042e-08	8.54572	up
gene-DAB1	219	128	184	26	9	38	0.939222	0.592656	0.749197	0.098059	0.035552	0.129617	5.47114e-06	-2.87869	down
gene-CFL1	18131	22541	14401	37395	35229	40671	457.521	523.29	387.136	946.032	947.347	925.743	1.54894e-07	1.09384	up
gene-DMD	1783	1240	800	384	349	247	4.22828	2.35923	1.76341	0.807397	0.759724	0.458631	5.56526e-07	-1.89098	down
gene-TNNT3	691	71	209	72	43	30	16.6429	1.49871	5.52038	1.64375	1.09905	0.535033	0.000817504	-2.69777	down
gene-PKP2	316	348	139	15	58	86	1.80799	1.8295	0.845593	0.08096	0.354113	0.442282	0.00121618	-2.2476	down
gene-PKP3	10935	11400	16956	39	2444	348	107.215	102.763	176.709	0.377103	25.4894	3.06798	0.00842114	-3.65695	down
gene-PKP4	3760	2722	2576	1494	1405	1037	23.2766	15.5393	16.1388	9.22919	9.1426	5.80332	0.00011817	-1.14869	down
gene-LOC100525745	4084	7404	12364	8	0	0	51.6595	86.1771	166.637	0.089633	0	0	3.93552e-12	-11.6213	down
gene-SSPO	103	118	161	14	16	12	0.168904	0.177972	0.280898	0.022199	0.027119	0.016981	1.27172e-07	-3.16238	down
gene-AKNA	388	435	319	2946	2632	3865	1.53494	1.46287	1.24075	12.0599	11.9917	16.4334	2.78607e-39	3.08687	up
NewGene_34335	3	4	0	46	39	56	0.245982	0.122284	0	2.30595	2.19428	2.75833	5.46136e-05	4.41443	up
gene-VWA2	1000	889	1098	9	26	0	3.80444	3.11422	4.45402	0.034034	0.103487	0	3.48872e-13	-6.30449	down
gene-KCNA3	90	92	60	676	1018	708	0.749058	0.703284	0.528813	5.66955	9.07603	5.33887	2.16669e-19	3.39233	up
gene-TSPAN7	487	855	496	35	118	32	7.57533	12.2344	8.21196	0.543212	1.95355	0.444868	4.73074e-07	-3.1841	down
gene-EFNA3	2414	2809	4083	45	335	114	26.8707	28.7682	48.4278	0.500327	3.96447	1.13531	1.48086e-09	-4.14319	down
gene-LOC100522579	12	48	65	96	161	654	0.064209	0.239722	0.37493	0.522873	0.929343	3.21083	0.00112388	2.82382	up
gene-GGT7	645	515	564	386	246	332	6.43005	4.70169	5.96754	3.82957	2.59487	2.95836	0.00560214	-0.819823	down
gene-GGT1	59	107	166	237	521	419	0.771939	1.22834	2.05346	2.75367	7.50621	5.06341	0.00157024	1.85121	up
gene-LOC100519997	6190	2983	3234	6028	7458	11168	16.5908	7.35447	9.23429	16.1984	21.3028	27.0027	0.00754613	1.03446	up
gene-SIPA1	2045	1488	1117	4729	3659	5309	15.911	10.5856	9.01716	36.8889	30.124	36.8796	4.52812e-09	1.60192	up
gene-TRMT10A	1873	1909	2871	1362	1110	1178	34.3956	33.2422	60.3124	22.9816	22.7887	21.0185	0.00946677	-0.861553	down
gene-TRIM62	703	654	666	246	214	284	5.71739	4.89404	5.77055	2.00181	1.85081	2.07833	8.74928e-08	-1.41582	down
gene-SH3BGRL2	707	1608	579	213	461	237	5.16029	10.829	4.48582	1.54819	3.57396	1.54782	0.00330111	-1.54544	down
gene-SH3BGRL3	4361	4615	4081	8309	7958	10377	131.063	127.586	130.643	250.34	254.834	281.283	1.54439e-07	1.06404	up
gene-CDC42BPG	2295	1661	2432	152	351	105	10.8129	7.199	12.2071	0.716898	1.75734	0.442284	6.87287e-10	-3.31262	down
gene-ASAP3	3357	2462	2630	1737	1228	1916	21.5393	14.5325	17.9708	11.1697	8.39161	11.0837	0.00306636	-0.770696	down
gene-ASAP1	3363	3324	1883	4605	3844	5181	12.9971	13.3724	7.79452	17.9677	17.3524	20.2934	0.00530287	0.724708	up
gene-CASTOR1	2459	2622	2041	845	961	914	41.276	41.0284	37.0473	14.535	17.1189	13.6864	8.84771e-09	-1.33347	down
gene-CLEC2D	727	1862	1008	4713	6796	6886	7.55383	17.8253	11.1738	49.2359	75.5217	64.6759	1.75997e-09	2.42236	up
gene-CLEC2B	113	194	40	992	1423	1592	2.11938	3.34463	0.78665	18.7149	28.5625	27.0358	2.08148e-12	3.63489	up
gene-RNF24	145	204	77	234	937	1753	0.555323	0.721773	0.312482	0.900267	3.8897	6.1301	1.94435e-05	2.85753	up
gene-INTS10	726	786	636	1384	987	1407	7.97451	7.93373	7.41108	15.2004	11.5154	14.2382	0.000139355	0.845045	up
NewGene_14108	236	176	166	5457	3468	5279	5.70972	2.50313	4.7569	133.323	94.2891	121.778	8.10262e-69	4.64448	up
NewGene_15854	68	227	275	0	0	0	1.01465	3.11065	4.36897	0	0	0	4.07262e-12	-10.0123	down
gene-FOXO6	110	69	117	19	9	7	0.984804	0.567198	1.11956	0.16659	0.08594	0.053906	1.55621e-05	-3.07815	down
gene-OTULIN	911	1080	450	1590	1515	1518	3.92757	4.28341	2.06458	6.86938	6.95767	5.91415	0.00282297	0.998958	up
gene-SLCO2A1	233	505	160	1294	489	1228	3.34305	6.68041	2.44414	18.669	7.4998	15.9456	0.000364696	1.78844	up
gene-LOC100517129	716	577	418	1534	1942	2415	8.34057	6.36941	5.14743	17.8357	24.2466	25.7477	3.19509e-09	1.84225	up
gene-CAMKV	113	63	50	576	230	209	1.02292	0.528224	0.483974	5.26257	2.22776	1.72072	8.32084e-05	2.20223	up
gene-TMEM209	158	353	245	543	458	623	1.54891	2.82344	2.26705	4.74278	4.24715	4.89801	0.00347272	1.13635	up
gene-TMEM205	742	909	691	356	440	478	27.5991	31.1122	27.3886	13.2434	17.382	16.0298	0.0035953	-0.826381	down
gene-PEX14	1450	1545	1052	805	744	963	21.5814	21.1529	16.6862	12.0102	11.7972	12.9208	0.00550997	-0.639541	down
gene-PEX10	3825	2600	6097	2586	1037	1544	37.7793	23.2669	63.9536	25.4406	10.7241	13.5343	0.00499235	-1.31541	down
gene-SLCO5A1	85	159	119	713	358	404	0.256082	0.44122	0.382437	2.16877	1.15749	1.10471	1.98951e-06	2.04402	up
gene-CAMK4	29	14	0	204	328	502	0.056381	0.025054	0	0.401186	0.68638	0.888957	6.90319e-07	4.69664	up
gene-ANKH	2584	2550	1821	692	542	487	5.37386	4.87939	4.03468	1.44186	1.19973	0.91321	2.30443e-14	-1.96298	down
gene-LOC100514765	6201	13445	19169	0	15	0	82.5331	164.64	271.819	0	0.210401	0	6.45412e-08	-11.1906	down
gene-FOS	1043	180	75	7399	2349	4588	25.4026	4.03222	1.94543	180.775	61.0068	100.853	6.84034e-06	3.51984	up
gene-CAPN8	110	266	671	0	19	18	1.17822	2.37038	8.07237	0	0.121434	0.0988	8.5185e-06	-4.82206	down
gene-PTPN6	1153	754	474	4607	4613	6438	14.4581	8.71735	6.33794	57.9823	61.7147	72.8993	1.17229e-15	2.77747	up
gene-PTPN7	454	279	337	3771	2359	3289	3.18209	1.79721	2.50973	28.4266	17.6229	22.6938	1.70444e-25	3.15649	up
gene-PTPN1	1755	1635	1311	3693	4121	5989	10.3296	8.84864	8.21671	21.837	25.8584	31.856	3.36608e-09	1.597	up
gene-PTPN2	679	873	448	2106	1753	2341	10.9111	13.3567	7.26011	34.2721	30.7728	32.786	9.15653e-10	1.68843	up
gene-PTPN9	1237	1418	1011	2449	2407	2593	6.85339	7.23134	5.71382	13.6015	14.2202	12.9617	2.36362e-07	1.07425	up
gene-PPP1R3E	2306	1738	1884	715	1005	937	9.72266	6.68147	8.3872	2.99489	4.47339	3.58296	0.000290109	-1.10724	down
gene-LYZ	89	1145	173	838	9299	13742	1.95649	23.1998	4.04547	18.5012	218.389	273.181	0.00140977	4.21167	up
NewGene_2681	1857	9380	15357	0	19	0	61.504	268.852	536.088	0	0.599182	0	6.41617e-06	-10.3203	down
gene-CFLAR	2269	3227	1340	4640	5516	7658	12.6976	16.2439	9.0259	25.403	31.1994	36.3308	3.78304e-05	1.45385	up
gene-DTX3L	608	421	414	1108	1277	1702	3.34634	2.1309	2.427	6.1119	7.49111	8.45166	7.14784e-07	1.54401	up
gene-TNS4	1830	1533	2422	237	703	161	13.5115	10.4155	19.0519	1.75201	5.52798	1.06885	0.000161674	-2.30655	down
gene-TNS2	7610	8121	7850	5642	2481	2682	43.5288	42.7357	47.838	32.3547	15.1228	13.8385	0.0017096	-1.11387	down
gene-TOP3A	5595	6620	5762	3545	3149	3014	29.1285	31.6926	31.9636	18.5065	17.4555	14.1488	8.48015e-05	-0.848909	down
gene-COTL1	809	1695	706	7257	8242	9777	12.132	23.39	11.269	109.136	131.753	132.302	4.65362e-17	3.04965	up
NewGene_30299	45	35	17	104	131	133	0.990761	0.651275	0.479831	1.63438	2.03782	1.64018	0.00035509	2.00262	up
gene-ELAVL1	2511	2664	1402	3295	3380	3879	31.9867	31.2109	19.016	42.0696	45.8783	44.5688	0.00675881	0.749473	up
gene-PREX1	753	515	470	4359	5383	7330	3.17177	1.99704	2.10849	18.4241	24.1851	27.8779	3.96572e-26	3.3431	up
gene-SPEF2	159	202	97	55	38	73	0.813962	0.950426	0.524321	0.281764	0.203051	0.334222	0.00391515	-1.41683	down
NewGene_36922	95	65	282	28	4	2	1.86355	1.16268	5.90966	0.538422	0.081578	0.032034	0.000366844	-3.79274	down
gene-MIEF2	935	929	574	304	229	261	10.2018	9.31642	6.66422	3.32198	2.65256	2.56022	2.81658e-08	-1.56599	down
gene-SVEP1	2461	1921	1006	4801	4179	6896	4.81725	3.45894	2.09689	9.42194	8.71745	12.1769	4.00696e-06	1.61649	up
gene-STARD10	2335	2912	4073	725	629	643	37.3952	50.8838	58.1734	10.0679	9.70462	9.54426	1.33263e-10	-2.21556	down
gene-SLC44A3	267	340	111	19	27	23	1.72708	2.02114	0.761197	0.123215	0.185632	0.132361	5.9263e-09	-3.28148	down
gene-GPR68	191	274	144	1334	527	1261	1.51414	2.00011	1.21334	10.6291	4.45981	9.03819	5.88525e-09	2.38279	up
gene-GPR65	16	51	36	613	353	1210	0.177302	0.520289	0.426921	6.92718	4.2462	12.3139	4.43523e-14	4.40007	up
gene-XRRA1	305	134	574	107	109	85	0.929765	0.374777	1.86706	0.334252	0.357426	0.231992	0.00509966	-1.77062	down
gene-ZKSCAN7	244	235	421	124	105	142	1.22707	1.08502	2.25478	0.621517	0.558762	0.644755	0.00486024	-1.28792	down
gene-CFAP161	213	181	252	108	8	21	2.41178	1.87594	3.04144	1.21968	0.086006	0.211043	0.00800454	-2.28339	down
gene-SYDE2	405	444	328	203	72	154	2.0305	2.05183	1.75196	1.01876	0.382129	0.695883	0.00070847	-1.44306	down
NewGene_35498	20	14	0	65	134	95	0.334613	0.212945	0	1.12331	2.48817	1.49141	0.00287214	3.25868	up
NewGene_35494	167	162	108	1744	2248	3291	3.13962	2.72114	2.04593	34.0045	43.2866	58.9961	2.78289e-34	4.11232	up
gene-ANXA8	9854	15824	8045	895	4598	1521	142.339	210.184	123.842	12.9331	70.7708	19.8046	0.000508285	-2.12037	down
gene-ANXA9	2390	1817	3117	214	435	217	11.061	7.38894	14.5129	0.993153	2.19926	0.856773	1.06746e-10	-3.02838	down
gene-ANXA5	4220	5917	3405	7807	8302	11793	63.1687	81.4857	54.2932	117.162	132.429	159.234	9.88483e-05	1.09655	up
gene-RDH16	1363	1145	683	39	27	9	23.6279	18.26	12.6076	0.663511	0.480942	0.134196	7.04727e-24	-5.33933	down
gene-PPP1R14C	1398	1805	1449	212	174	249	18.0709	21.4743	19.9643	2.74337	2.38578	2.89952	3.70113e-29	-2.84175	down
gene-PPP1R14D	83	77	156	0	4	0	2.67447	2.27654	2.87542	0	0.125689	0	3.43216e-07	-6.23384	down
gene-FAS	314	403	270	1345	1866	2231	3.0532	3.60183	2.78789	13.3105	21.45	21.7575	1.22564e-15	2.52079	up
gene-SERPINI1	80	108	74	129	259	330	1.09591	1.36992	1.08103	1.78181	3.8202	4.11753	0.00285459	1.51437	up
gene-LOC100620540	160	170	215	34	22	16	1.58576	1.55146	2.26979	0.330645	0.230517	0.134559	7.313e-08	-2.90514	down
NewGene_26774	265	443	317	81	30	46	3.55282	4.84511	3.47561	1.08784	0.306582	0.446582	2.32194e-08	-2.69162	down
gene-NXT2	277	407	132	511	820	866	2.74395	3.9939	1.38867	5.08644	9.29756	7.85407	0.000898137	1.52558	up
gene-LAT2	1802	1296	2142	4753	6455	7570	27.2181	18.0555	34.9317	75.0944	98.6962	99.0903	2.37471e-07	1.85971	up
gene-SHMT1	2069	3618	2238	264	183	146	20.5717	33.4079	23.9147	2.2927	1.91819	1.25385	1.47673e-25	-3.69111	down
gene-SDF2L1	128	252	208	526	476	510	4.03937	7.32366	6.98395	16.6439	16.018	14.5408	0.000209997	1.39532	up
gene-ALKAL2	146	92	38	37	11	10	1.38265	0.77494	0.350212	0.322935	0.098614	0.086082	0.00839847	-2.19867	down
gene-TGFB2	1047	1203	1029	371	349	799	6.44504	6.77697	6.561	2.23763	2.29333	4.5046	0.00426973	-1.09164	down
gene-TGFB1	2076	1694	1657	8169	10526	10144	21.1374	15.9292	18.09	83.7158	114.379	93.2041	6.31387e-21	2.46123	up
gene-WNT9A	406	364	582	255	121	179	2.87858	2.36944	4.39624	1.81293	0.911395	1.14509	0.00273156	-1.30094	down
gene-WNT9B	48	38	30	509	157	156	0.261587	0.188306	0.171137	2.80802	0.920386	0.77299	2.71994e-06	2.8443	up
gene-KDM4B	2424	3177	2791	1734	1655	1880	12.5673	15.1217	14.5846	9.1536	9.17036	8.76114	0.00630534	-0.63644	down
gene-KDM4C	700	665	453	957	1119	1039	4.48064	3.92287	3.08559	6.1451	7.63827	6.00365	0.00228435	0.842508	up
gene-RNF215	1589	1249	1868	971	589	871	22.1517	16.0123	27.7397	13.5679	8.74202	10.9525	0.00364329	-0.956221	down
gene-EHBP1L1	6745	3915	6222	14061	8033	11321	37.4964	19.976	34.6011	76.5408	47.8852	55.2708	0.00351093	0.986232	up
gene-OGFRL1	1055	1323	476	1786	5018	3630	3.61893	3.89873	1.43752	5.41746	17.1897	11.2089	6.65793e-05	1.99128	up
NewGene_24322	72	75	89	23	3	9	1.18024	1.13264	1.56006	0.368737	0.048831	0.132384	0.00104998	-2.78053	down
gene-PLEKHA7	1771	1997	2094	999	760	553	9.21089	8.95777	10.5953	4.35103	3.50978	2.33937	6.88277e-05	-1.31148	down
gene-PLEKHA5	1943	2046	1476	872	834	826	9.83668	9.25817	6.66099	4.67282	3.84669	3.78787	1.24064e-06	-1.05631	down
gene-SLC23A1	383	741	1096	116	138	92	3.12229	5.43312	9.71409	0.990221	1.30418	0.713805	2.74516e-07	-2.66754	down
gene-PLEKHA3	61	79	63	175	191	248	1.7564	2.08854	1.92688	5.08476	5.89124	6.49739	4.03968e-05	1.63724	up
gene-PFAS	448	428	448	167	119	113	1.80163	1.58556	1.92003	0.673323	0.508194	0.409101	3.09848e-07	-1.70301	down
gene-SLC20A2	2334	3292	4228	1607	1335	1268	8.57247	11.1282	16.5504	5.9184	5.22496	4.20145	0.00049286	-1.21657	down
gene-OPA1	907	787	601	1289	1218	1520	3.72345	3.04518	2.62758	5.42677	5.34718	5.70864	0.000329393	0.858931	up
NewGene_29017	1306	1067	713	2321	1485	1897	20.6406	16.4065	9.12665	42.822	29.4679	31.0091	0.0010951	0.93096	up
gene-PIK3C3	436	393	217	569	758	947	3.34732	2.99924	1.92013	4.61282	5.95426	7.2869	0.00126694	1.19035	up
gene-PGM2	854	1314	857	2578	2257	2383	6.5378	9.26066	6.992	19.8007	18.4211	16.468	3.27631e-07	1.3038	up
NewGene_2729	5	6	0	178	56	46	0.052656	0.061382	0	2.31572	0.77459	0.535839	1.01788e-05	4.7421	up
gene-PIK3CD	857	681	585	4201	4298	5259	4.07834	3.05626	2.9619	20.0737	21.9025	22.8914	3.59331e-30	2.74206	up
gene-PIK3CG	257	302	58	1804	1924	2157	0.997089	1.07623	0.236943	8.55022	10.4389	9.75424	6.33816e-11	3.3553	up
gene-ZNF862	2578	2235	2666	1713	1113	1508	6.99764	5.77359	7.66207	4.53032	3.1298	4.45587	0.00321607	-0.775625	down
gene-USP54	2153	2771	3006	704	918	654	7.78885	9.04638	11.2861	2.45785	3.46032	2.05666	2.04753e-07	-1.75674	down
gene-GAS7	2706	2633	1314	2921	5749	5383	9.25612	8.05187	4.45589	9.96583	21.9188	17.1871	0.00335994	1.17161	up
gene-GAS8	2069	1520	2629	916	437	554	9.6205	6.57228	11.1107	4.39544	2.71515	2.41421	1.62975e-05	-1.71908	down
gene-SMIM5	718	720	942	15	207	77	14.9779	13.8187	20.9503	0.306099	4.60496	1.4329	0.000255143	-2.887	down
gene-AHI1	517	347	243	972	672	985	2.75135	1.69958	1.37875	5.18954	3.81327	4.72982	0.000139975	1.29284	up
gene-TAP1	4050	1998	2027	11714	19133	19964	44.6284	19.7337	21.7644	128.182	228.265	198.243	5.48881e-12	2.71843	up
gene-TAP2	1682	852	884	4453	6650	6235	16.2177	7.07096	8.18838	42.1301	67.1311	51.5728	1.34198e-10	2.40737	up
gene-SDR42E2	86	103	210	42	30	38	0.514061	0.569474	1.34976	0.250029	0.188778	0.204069	0.00262455	-1.88398	down
gene-GBA	3218	4266	2956	6839	8131	11865	33.5212	41.0446	32.7514	71.6465	94.5703	119.347	1.40874e-06	1.40788	up
NewGene_36886	0	3	0	840	5333	2648	0	0.132653	0	63.3514	424.211	180.274	6.53092e-26	11.663	up
NewGene_36880	15	0	21	2085	9840	2945	0.952002	0	1.56048	145.814	723.332	184.277	6.37114e-09	8.73705	up
NewGene_36881	20	3	28	1975	10178	4995	1.40925	0.188924	2.06536	145.374	784.796	327.806	1.20581e-27	8.43984	up
NewGene_36883	0	0	0	766	4360	2494	0	0	0	56.8388	343.967	166.937	2.59319e-24	13.8546	up
NewGene_32645	182	414	151	1008	485	5250	2.91394	7.26947	2.82802	18.2776	9.55042	99.2637	2.27266e-05	3.18815	up
gene-YDJC	1150	648	997	134	80	67	26.7932	13.8899	24.7451	3.1107	1.98317	1.39601	9.80906e-15	-3.29868	down
gene-RFFL	899	1070	596	1434	1902	2056	6.55981	7.10957	4.22577	10.4827	14.8541	12.3056	0.000195326	1.14268	up
gene-HMCES	970	1150	592	1340	1512	1570	16.0987	17.559	10.4688	22.2918	26.7347	23.497	0.00839581	0.777181	up
NewGene_38031	3653	2720	2887	2095	1585	2206	17.7056	12.1211	14.911	10.1746	8.18849	9.59349	0.00914915	-0.628452	down
gene-CCL8	50	5	21	921	2021	2735	3.93709	0.350599	1.73917	74.1143	172.887	198.045	5.29447e-19	6.26918	up
gene-CCL5	265	460	239	4838	9786	17183	10.0802	16.1179	9.68031	184.822	397.423	590.682	1.17662e-26	5.10292	up
gene-CCL4	53	16	0	426	332	1470	4.93738	1.31894	0	39.7035	32.8839	123.537	1.34704e-06	5.07955	up
gene-CCL2	1054	193	364	10621	8093	15618	39.4356	6.62022	14.4991	398.688	322.926	527.487	4.66202e-15	4.44361	up
gene-DNASE2	619	818	903	1551	4052	4111	12.7946	15.5625	19.9071	32.1659	89.3653	76.7376	5.23805e-06	2.10003	up
gene-DNASE1	803	478	1013	256	237	252	5.39526	3.24112	9.64483	1.65598	1.98344	1.65573	0.000101404	-1.62024	down
gene-DHX32	1593	1789	1832	488	905	624	14.0578	14.5785	15.65	3.92077	8.56744	4.97659	0.000468317	-1.3086	down
gene-KPNA2	514	898	707	1515	2023	2804	6.21008	9.92124	9.00587	18.2099	27.7175	32.7828	8.47782e-06	1.61976	up
gene-KPNA3	755	847	500	1082	1305	1500	5.58259	6.07975	3.5741	8.70178	11.3357	10.612	0.00102323	0.951382	up
gene-AP3B2	74	100	196	17	4	7	0.494814	0.580866	1.34547	0.098269	0.024139	0.03619	3.43437e-06	-3.77508	down
gene-AP3B1	1257	1314	919	2089	2403	3020	9.85995	9.13863	7.39179	15.7317	19.2098	20.4426	6.65423e-06	1.15931	up
gene-CARD10	2425	2714	1610	1176	839	634	14.412	14.8432	10.1834	7.0086	5.29334	3.3785	8.54656e-05	-1.28953	down
gene-CARD11	225	67	169	948	927	870	1.0937	0.297085	0.875905	4.6488	6.20212	5.03025	1.18025e-07	2.59711	up
gene-DUSP11	3674	3515	7209	3002	1620	1618	82.8689	72.9342	173.238	67.8864	38.9212	32.9031	0.00601156	-1.23147	down
gene-DUSP14	1630	6516	5010	280	464	275	8.38362	36.1021	48.5729	1.4435	2.54302	1.27187	1.79529e-11	-3.62785	down
gene-LOC110260400	80	216	320	0	5	0	1.69193	4.20772	7.20587	0	0.105286	0	4.27636e-09	-6.86829	down
gene-NLN	111	158	90	238	296	216	0.797815	1.04732	0.688393	1.72738	2.40876	1.40946	0.00538806	1.13901	up
gene-GAS2L2	136	128	211	20	20	32	0.671638	0.591559	1.10811	0.101315	0.104932	0.149435	1.38047e-06	-2.72567	down
gene-HRC	622	292	455	110	70	47	7.42594	3.20346	5.78066	1.3149	0.886263	0.505312	3.48782e-07	-2.56628	down
gene-PSMG2	245	411	203	772	759	805	5.82372	8.9783	5.13795	18.3769	19.2091	17.2396	5.18554e-06	1.50837	up
gene-RSPH9	105	145	126	28	20	33	1.58022	2.03438	2.05027	0.426281	0.304774	0.450027	1.44554e-05	-2.19391	down
gene-TBK1	719	653	654	1004	1098	1299	6.08223	5.07807	5.89587	9.09449	10.3434	10.2418	0.00203631	0.784613	up
gene-DUSP8	453	570	893	354	103	85	2.97567	3.44526	6.25066	2.32905	0.71717	0.501039	0.00273766	-1.85345	down
gene-DUSP9	103	40	132	12	5	12	0.663396	0.234188	0.902964	0.139456	0.03072	0.066926	5.34389e-05	-3.28385	down
NewGene_28217	63	200	81	0	0	0	1.39357	3.78852	1.80042	0	0	0	3.28676e-10	-9.2159	down
gene-MRC1	521	1724	423	6566	16296	15137	2.81437	8.57688	2.43607	35.6073	93.9384	73.8577	4.18238e-12	3.95112	up
gene-HIP1R	6636	5655	6972	4446	2343	3711	41.424	32.4738	46.3641	27.8173	15.5803	20.8937	0.00321854	-0.87417	down
gene-CD27	18	25	0	1591	692	1649	0.637674	0.844544	0	59.2479	27.3777	55.2438	2.4009e-17	6.59448	up
gene-CD22	99	73	122	451	1353	979	0.787013	0.529949	1.0387	3.62687	11.6062	7.17751	6.09131e-10	3.29581	up
gene-CD28	0	3	0	62	110	111	0	0.053195	0	1.62854	3.06046	2.62496	3.34313e-08	6.65571	up
gene-GIPR	78	41	7	599	93	222	0.718659	0.328297	0.058418	5.38934	0.855563	1.74624	0.000876743	2.9042	up
NewGene_25088	372	278	597	1535	1211	3543	4.09439	2.69389	6.71274	17.3711	14.8552	35.4862	6.45513e-06	2.29748	up
gene-C4A	5530	12442	1307	48238	30986	25475	28.6146	59.2262	7.20152	250.238	170.857	118.897	4.05174e-05	2.55049	up
gene-LOC100622533	2511	4846	7403	0	0	2	52.1458	92.6033	163.845	0	0	0.027859	4.59891e-29	-12.8698	down
gene-LOC102159363	723	1151	979	306	284	221	8.65035	12.678	12.4867	3.66619	3.61896	2.37916	2.15644e-07	-1.77274	down
gene-ZBTB20	2440	2830	1758	1622	1387	1456	1.57521	2.04385	1.42264	1.30573	1.05385	0.983206	0.00863731	-0.599077	down
gene-LOC100517285	50	28	14	1046	335	942	0.467417	0.275098	0.142348	10.3922	3.30166	8.29146	7.45313e-17	4.68708	up
gene-PRR36	304	207	442	32	28	11	1.99027	1.24868	3.08671	0.210429	0.191107	0.059239	1.35711e-09	-3.73378	down
gene-NACAD	37	61	88	4	9	13	0.153671	0.231596	0.388144	0.016461	0.038908	0.047291	0.0010479	-2.83283	down
gene-LOC100738133	212	105	108	446	358	201	1.27439	0.581291	0.690521	2.69292	2.29906	1.09208	0.00983178	1.29994	up
gene-PNPLA7	2242	1411	2675	598	305	488	14.073	8.26832	17.1641	3.75012	2.03363	2.76097	2.81015e-08	-2.20275	down
gene-PNPLA2	9235	11584	4187	3553	2346	2664	130.492	149.907	60.9543	49.9185	35.8507	33.6219	4.36897e-05	-1.47619	down
gene-MTUS1	1113	1740	1130	701	477	500	7.12056	10.2371	7.70042	4.49413	3.25105	2.88172	5.2869e-05	-1.20495	down
gene-E4F1	6426	5667	9872	3735	1763	2493	25.9727	21.0733	42.512	15.1349	7.59215	9.08776	0.00016395	-1.48093	down
gene-C15H2orf88	174	175	76	18	58	30	0.981912	1.00068	0.453804	0.098106	0.386434	0.152583	0.0064405	-1.8772	down
gene-CAP1	7924	9032	4266	13728	15560	18961	73.9389	76.838	43.4881	116.384	153.541	170.022	4.08133e-05	1.25687	up
gene-SCRG1	70	43	49	8	14	14	0.530861	0.298844	0.392112	0.057981	0.107474	0.092252	0.00449081	-2.11818	down
gene-CAP2	762	401	250	259	144	132	6.38745	3.08851	2.23343	2.17185	1.28442	0.996485	0.00763284	-1.34326	down
gene-CAPS	158	147	226	48	30	46	3.24145	2.45816	4.85784	0.841208	0.665138	0.809701	2.37359e-05	-2.10549	down
gene-AMH	76	90	419	33	54	37	1.15143	1.20393	6.73202	0.494742	0.839097	0.491985	0.00615502	-2.27435	down
NewGene_5720	194	75	300	69	33	39	3.5183	1.20721	5.21241	1.02099	0.495282	0.514249	0.00292124	-2.05356	down
gene-NSMF	8853	7425	8915	4716	2239	3205	88.4604	68.0231	94.7724	47.0367	23.6613	28.7714	3.59669e-05	-1.30761	down
gene-PTGR1	2134	4031	2995	784	568	817	49.4292	76.8938	63.2868	18.1221	12.6636	16.1953	7.7736e-11	-2.05205	down
gene-IL17B	1671	1436	2349	563	440	101	39.9107	31.5596	59.7754	13.4761	11.1904	2.16966	0.000166321	-2.27857	down
gene-TWF2	2031	2177	1498	3895	4230	4087	33.922	33.4424	26.6522	65.205	75.2724	61.5663	3.35789e-07	1.15801	up
gene-F2R	944	1518	662	2168	2226	2240	6.91285	10.2305	5.16488	15.9201	17.3714	14.7975	0.000336104	1.16126	up
gene-GMEB2	3146	2032	3041	1937	966	1314	16.887	10.6924	16.5455	10.4704	5.25091	7.12819	0.00658131	-0.963934	down
gene-BANK1	84	137	103	579	1952	2154	0.558131	0.84458	0.735001	3.89215	13.965	13.0416	2.67067e-13	3.92022	up
gene-FAM71E1	230	247	270	661	412	369	7.31334	7.20776	9.15509	21.109	13.978	10.5858	0.00852822	0.968285	up
NewGene_188	7	12	12	83	61	162	0.065502	0.116209	0.14147	0.941943	0.756966	1.68231	3.01761e-06	3.30278	up
gene-CYB561	2770	2714	2116	864	753	681	27.755	25.1153	27.5262	8.59277	7.93092	6.16667	3.58694e-13	-1.6752	down
gene-RMI1	189	239	214	431	404	399	1.97163	2.2986	2.38436	4.51952	5.01587	4.19919	0.00107249	0.980914	up
gene-NUP210	228	173	262	819	1182	1075	0.904565	0.633316	1.11062	3.26757	5.01363	3.86132	2.16116e-09	2.24703	up
gene-RMI2	153	174	217	378	434	467	1.38445	1.44648	2.08952	3.43057	4.19102	3.81546	0.000578883	1.25721	up
gene-NUP214	1272	1328	757	2192	1684	1678	5.14085	4.94663	3.25085	8.90419	7.23702	6.12901	0.00422936	0.785543	up
gene-TNPO1	2180	2514	1542	3329	3054	3314	6.92405	7.33755	5.21095	10.8729	10.466	9.59693	0.00191437	0.694115	up
gene-STX7	505	841	587	1040	1682	1460	6.25055	9.5786	7.73863	12.9115	22.2054	16.3122	0.00106147	1.17967	up
gene-AACS	1668	1991	716	395	405	275	14.0526	15.4386	6.42711	3.33198	3.63467	2.08996	3.28729e-06	-1.92955	down
gene-TMPRSS2	247	225	325	0	13	3	2.26491	1.89434	3.17246	0	0.124613	0.021107	4.77655e-09	-5.53663	down
gene-TMPRSS5	191	70	69	0	0	0	2.49321	0.838153	0.954914	0	0	0	4.70425e-10	-9.16602	down
NewGene_4712	0	12	0	271	68	73	0	0.118795	0	3.43354	0.821599	0.715234	0.000143627	5.19256	up
gene-ARHGAP31	2022	1801	685	3568	3713	3755	5.84397	4.77369	2.10226	10.3247	11.4387	9.76193	0.00033641	1.37798	up
gene-ARHGAP30	1489	1226	1113	8103	8904	10886	9.42378	7.14109	7.61833	52.0007	60.8178	62.8974	7.07965e-34	2.90928	up
gene-ARHGAP32	1337	1126	837	468	668	479	3.4886	2.70744	2.32552	1.22384	1.85629	1.12514	0.00444416	-0.954275	down
gene-ARHGAP39	692	597	859	301	201	246	3.90806	3.10314	5.16665	1.70214	1.2051	1.25061	1.04122e-05	-1.51831	down
gene-TUBA1B	11454	12138	6893	20696	25249	24447	194.682	189.805	124.812	352.673	457.332	374.807	2.92691e-06	1.28066	up
gene-TUBA1A	8354	7177	5383	13924	9433	12294	136.614	107.8	94.089	228.657	164.937	181.393	0.00039426	0.809021	up
gene-ALAD	1301	1235	1449	521	363	662	28.0027	24.4549	33.2276	11.2443	8.32697	12.8546	9.1747e-06	-1.36083	down
gene-STMN1	926	1620	1256	2993	2980	3850	17.2021	30.0371	29.2857	64.9607	66.4395	74.4623	2.99917e-06	1.40454	up
gene-ABHD2	1906	2552	1389	2866	3649	4434	6.84136	8.42863	5.3099	10.3151	13.9614	14.3602	0.00140085	0.970882	up
gene-APC	1230	1021	301	1949	1756	2744	3.8156	2.9133	0.994798	6.06025	5.80204	7.67842	0.00254561	1.41641	up
gene-LOC110260307	54	63	30	841	1284	1473	0.501007	0.554499	0.291959	8.41754	13.9282	13.6227	3.9368e-32	4.68858	up
gene-LEP	463	315	59	6	5	0	3.99642	2.57028	0.534725	0.051302	0.042688	0	6.89295e-10	-6.12771	down
gene-ACTN1	5508	5060	2852	8197	6471	7650	47.1556	39.8518	26.007	70.3494	59.0319	59.0745	0.00307866	0.792405	up
gene-ACTN2	436	304	167	30	38	30	2.54962	1.63687	1.03719	0.172075	0.236305	0.154045	4.12072e-10	-3.1263	down
gene-ACTN3	265	40	43	28	14	8	2.53863	0.339324	0.428889	0.257709	0.131369	0.059976	0.0045055	-2.73284	down
gene-PTCH1	875	1144	1051	440	334	253	3.03876	3.65703	3.88889	1.53167	1.37283	0.879743	4.7504e-06	-1.54492	down
gene-C7H6orf132	2045	1922	2109	398	469	211	8.19747	7.08294	9.00174	1.5969	2.00173	0.759931	1.38326e-09	-2.43711	down
NewGene_3401	209	191	283	21	47	30	4.07267	3.16732	4.6747	0.389833	1.12014	0.601867	1.03303e-06	-2.75465	down
NewGene_7573	137	77	232	40	13	0	2.69202	1.21303	4.36152	0.607889	0.253471	0	0.00873564	-3.10878	down
gene-GIMAP1	826	656	303	4510	8388	10213	11.3566	8.29035	4.4349	62.2038	122.964	126.73	1.06187e-17	3.78151	up
gene-GIMAP2	2	6	0	63	145	176	0.025603	0.070269	0	0.874875	2.26689	2.12369	8.92519e-09	5.69519	up
gene-GIMAP4	1494	1198	286	9791	12633	21211	18.1794	13.411	3.68127	119.508	163.87	232.914	1.74137e-13	3.96224	up
gene-GIMAP7	169	109	38	1085	1770	2010	2.61422	1.55585	0.549984	16.8523	28.4223	26.5973	5.75503e-15	4.04109	up
gene-GIMAP6	1235	790	528	5164	8591	9475	17.2896	10.1651	7.87311	72.5219	128.2	119.694	1.16936e-16	3.26251	up
gene-GIMAP8	133	183	122	1718	3125	4399	0.822881	1.04274	0.803031	12.2	22.9809	27.3727	6.22885e-28	4.45509	up
NewGene_17895	966	788	1056	434	198	184	12.5943	9.45112	14.6694	5.66988	2.75084	2.15666	3.25426e-05	-1.78138	down
gene-MXD1	858	1346	1217	1635	2580	5491	4.18082	6.03634	6.31759	7.98979	13.3995	24.1429	0.00118476	1.52273	up
gene-GLT6D1	187	87	154	0	8	0	1.05654	0.447363	0.924341	0	0.044772	0	6.56407e-06	-5.60384	down
gene-GOLM1	1748	1940	839	3887	3933	5675	12.3179	12.6095	6.28902	27.4782	29.542	36.0813	1.16079e-06	1.64389	up
gene-PSAT1	1210	2979	2486	96	754	81	15.2285	34.4907	33.3411	1.20857	10.1084	0.919619	0.00113668	-2.69577	down
gene-LY96	59	157	120	206	531	466	2.50508	6.58138	5.8876	9.05928	25.5022	19.0471	0.00096624	1.90465	up
gene-CWH43	325	146	314	2	30	0	3.88694	1.59306	3.99003	0.015348	0.33696	0	0.000243472	-4.47047	down
gene-SSX2IP	1479	968	973	326	317	422	8.13537	4.88674	5.42956	1.87507	1.80773	2.16529	5.50392e-08	-1.64462	down
gene-PANX1	278	231	300	818	1371	981	1.17493	0.896895	1.34945	3.47109	6.18406	3.748	1.58552e-07	2.02152	up
gene-FAM53B	2748	2662	2228	3295	4046	4069	14.0234	12.0762	10.8258	15.7619	21.1923	18.1713	0.00808642	0.632777	up
gene-ECM1	14967	16906	12340	21125	21886	24767	173.356	188.383	133.252	238.386	275.027	263.582	0.000836499	0.666928	up
gene-ARID3C	399	241	700	138	71	138	1.71719	0.953579	3.21364	0.590289	0.324787	0.535508	0.000307982	-1.9946	down
gene-AMCF-II	12	24	0	1801	93	5563	0.215043	0.403129	0	33.7763	1.8379	93.8745	1.71911e-05	7.74677	up
gene-AKAP12	2020	1159	531	2220	2396	4311	6.82434	3.60131	1.91148	7.51897	8.62649	13.1398	0.00523058	1.33455	up
gene-SLC15A3	688	724	452	2850	4805	6573	7.47176	7.24091	5.2255	31.0644	55.6693	64.4679	9.08243e-16	2.9958	up
gene-TREM2	12	0	26	137	394	473	0.322835	0	0.792076	3.9165	11.9915	12.2015	6.79309e-06	4.68834	up
gene-TREM1	4	24	0	165	111	1351	0.092062	0.577439	0	4.41674	3.14712	32.6007	6.32482e-07	5.92946	up
NewGene_20737	49	94	78	285	120	265	0.592842	1.06313	1.01619	3.51178	1.56358	2.93998	0.00177685	1.59981	up
gene-KAT8	2820	2646	2722	1372	1683	1789	53.401	46.0928	54.9112	26.0409	33.9496	30.5449	0.00547225	-0.716474	down
NewGene_20884	117	63	123	16	31	21	2.32486	1.10099	3.3685	0.296738	0.802374	0.459989	0.00169515	-2.11516	down
gene-EPB41L3	822	932	539	1266	3243	3848	4.4802	5.879	2.34155	7.21683	24.1486	24.0087	2.07911e-05	1.9445	up
gene-EPB41L5	899	1142	675	169	159	123	4.13164	4.79539	3.28716	0.746347	0.75711	0.478775	3.69857e-15	-2.52457	down
NewGene_36300	0	0	13	38	1607	543	0	0	0.974306	2.65063	120.752	34.5036	0.00251032	7.36928	up
NewGene_29703	98	37	61	0	0	10	2.5814	0.890674	1.70728	0	0	0.233703	0.00346489	-4.32593	down
NewGene_29702	278	196	279	0	47	41	5.98334	4.1646	5.44074	0	1.25198	0.512704	0.0057574	-3.02458	down
NewGene_29708	58	163	196	418	461	446	0.326139	1.42323	2.23907	4.36454	5.34998	4.41458	0.00180644	1.6798	up
gene-LOC100523275	5454	35442	34428	19	18	13	143.746	859.391	966.694	0.482674	0.492146	0.297922	2.2647e-58	-10.5397	down
gene-TAPBPL	1433	1216	1242	3148	3475	4088	14.0452	10.9856	12.9701	31.7035	36.8802	36.5243	6.89607e-10	1.49896	up
gene-MAP3K7CL	68	24	30	247	52	178	1.08352	0.334471	0.499378	3.90238	0.867074	2.59401	0.00695981	1.96367	up
gene-DUSP2	112	204	161	1452	944	4639	1.78744	3.0085	2.73685	23.3533	16.1378	67.1447	9.83304e-12	3.87353	up
gene-DUSP1	3666	2386	1720	14795	8579	23095	48.2591	28.8237	24.0756	194.889	120.019	273.929	5.39489e-11	2.60669	up
gene-DUSP6	991	1379	658	3070	1301	3254	9.80156	12.5493	6.92871	30.4482	13.7113	29.0318	0.000482173	1.36316	up
gene-DUSP4	747	796	350	4024	3252	4012	3.89783	3.82102	1.94717	21.0659	18.0951	18.8977	5.79046e-17	2.64249	up
gene-BIRC3	2467	2426	2424	10964	13211	18372	12.1941	11.0295	12.763	54.333	69.5885	81.9142	3.09573e-20	2.57226	up
gene-RUNDC3B	610	551	532	358	214	244	2.28299	1.89644	2.12168	1.3415	0.851873	0.820934	0.000858875	-1.02821	down
gene-TEX9	445	307	287	142	123	134	8.75038	5.52894	5.97531	2.77505	2.56526	2.3654	8.87762e-05	-1.33737	down
gene-RAB8A	900	1024	695	1286	1307	1915	13.0115	13.6133	10.6939	18.6364	20.1247	24.9607	0.00202189	0.829521	up
gene-RAB8B	745	1122	646	2618	3802	5709	4.22303	5.8565	3.90376	14.8925	22.9884	29.2242	2.70957e-10	2.32756	up
gene-HSBP1	715	808	788	1309	981	1451	37.8909	39.4455	44.5113	69.6145	55.438	69.4482	0.00422463	0.714126	up
gene-CDCA5	277	311	213	500	354	527	1.48322	1.52865	1.21593	2.68361	2.01756	2.5469	0.00361487	0.823134	up
gene-SERPINA1	2711	4847	4047	20	0	14	54.1965	89.0986	86.2172	0.382347	0	0.244941	3.24635e-36	-8.44267	down
gene-HPCAL1	860	937	491	1099	1179	1640	13.064	13.1766	7.65259	16.6147	18.5487	22.5125	0.00792305	0.838075	up
gene-FASN	24996	55250	7634	3291	2788	2614	86.8183	176.542	28.2476	11.4595	10.3181	8.18697	5.99283e-09	-3.22768	down
gene-LMTK2	1511	2009	1918	789	813	876	5.0243	6.14824	6.79483	2.63098	2.87794	2.62579	4.03739e-05	-1.10076	down
gene-ERP44	1314	1634	888	2401	2691	3281	26.882	30.7629	19.3499	49.2608	58.6923	60.5707	2.40198e-05	1.18992	up
gene-WNT11	487	895	1190	61	70	29	6.21606	10.8948	15.0301	0.714791	0.87221	0.304078	3.42073e-13	-3.97709	down
gene-WNT16	2388	1282	2541	0	44	4	21.8047	10.7663	24.7242	0	0.425558	0.028562	4.46703e-05	-6.86791	down
gene-PDZK1	151	123	104	45	40	41	1.76444	1.37041	1.29854	0.521421	0.490789	0.467345	0.000676052	-1.53839	down
NewGene_38459	54	161	363	19	4	0	0.412949	1.21973	2.9923	0.13956	0.027632	0	6.20509e-05	-4.72271	down
gene-NRBP2	7336	4034	5348	3085	1452	2298	56.9952	29.0946	44.6916	24.249	12.1276	16.2577	0.000344551	-1.28391	down
gene-IL7	54	17	44	218	170	262	0.168781	0.046935	0.148002	0.991382	1.61867	1.73903	1.42241e-05	2.50168	up
gene-IL6	21	64	15	3458	222	6811	0.499471	1.45915	0.376176	85.9812	5.84698	152.396	2.33204e-14	6.72819	up
gene-LOC100156074	7	7	0	520	1428	1362	0.071256	0.067623	0	5.49116	16.3498	14.0908	1.34375e-28	8.00013	up
gene-LOC100156073	1966	1890	2045	3831	5710	6188	14.4633	12.7896	16.0265	28.2603	44.7714	41.0685	2.30085e-06	1.4557	up
gene-TPRA1	2452	2486	4028	1838	841	1266	45.3158	42.2748	79.3193	34.0561	16.5548	21.0994	0.00249102	-1.20745	down
NewGene_15046	906	374	462	8870	703	7710	11.0562	4.19576	6.00443	108.607	9.13605	84.9505	4.07649e-06	3.28494	up
gene-LOC100737508	39	53	97	5	9	16	0.265137	0.336314	0.71231	0.030661	0.062363	0.097452	0.00206145	-2.6699	down
gene-SEMA7A	832	849	530	3012	1869	4111	6.84419	6.42472	4.44735	24.8536	16.3937	30.5204	2.40087e-10	2.05536	up
gene-GTF2IRD1	667	558	519	256	136	152	6.00069	4.66876	4.78984	2.16687	1.20863	1.16569	2.31534e-06	-1.6551	down
gene-HTR1D	203	237	186	88	10	26	1.91213	2.0695	1.8883	0.878829	0.107918	0.402451	0.00170476	-2.34824	down
gene-BMI1	652	875	674	1429	954	1169	5.73121	7.07732	6.1346	12.5673	8.92446	9.2658	0.0049218	0.721552	up
gene-TAOK3	832	695	275	974	1898	1809	5.22372	3.38875	1.5547	6.14021	12.7241	9.51316	0.00160792	1.47963	up
gene-MAN1A1	1658	1571	623	4069	4377	4257	9.40236	8.16531	3.73727	23.3284	26.3216	21.7033	8.06168e-07	1.80767	up
gene-MAN1A2	760	693	357	1094	906	1100	2.32941	1.95377	1.16576	3.3633	2.96118	3.04236	0.00796046	0.839035	up
gene-CDYL2	343	347	279	604	694	563	1.13558	1.05875	0.984949	2.00911	2.4534	1.68487	0.000594265	1.00057	up
gene-ZNF683	97	83	48	497	799	998	0.706622	0.557884	0.369469	3.65224	6.2411	6.60146	1.12547e-15	3.40167	up
gene-MYCN	240	330	469	52	46	30	2.12625	2.68842	4.43208	0.46265	0.43078	0.239545	3.89989e-09	-3.00762	down
gene-LOC102167454	1101	948	2791	653	439	615	4.26868	3.38105	11.5319	2.53657	1.81343	2.15044	0.00260548	-1.54902	down
gene-RAB3IP	514	962	1110	179	175	183	6.44275	12.5738	16.309	2.18162	2.37768	2.08455	6.12463e-08	-2.25363	down
NewGene_20384	82	232	193	39	41	26	0.616797	1.6453	1.53744	0.291686	0.323499	0.171184	0.000328899	-2.21511	down
NewGene_28639	203	67	160	7	6	0	3.302	0.990378	3.46041	0.085789	0.079451	0	3.36452e-07	-5.0077	down
gene-KIAA0513	3945	4928	5062	2462	1743	2334	17.5099	20.1296	23.7799	10.8216	8.16474	9.27995	2.71062e-05	-1.07694	down
gene-GM2A	2083	2949	1540	5592	27001	27590	25.8813	34.4504	20.3738	69.6574	357.538	309.229	6.57041e-09	3.29085	up
gene-CEP170B	3983	2595	2418	747	676	498	16.8418	10.1917	10.8588	3.15638	3.0598	1.91536	2.01383e-11	-2.17173	down
gene-SRP9	545	803	509	884	1090	1335	10.2389	13.8869	10.1764	16.6585	21.8192	22.6364	0.00411861	0.888888	up
gene-KLRG1	28	18	0	162	178	178	0.807798	0.482579	0	4.81679	5.60897	4.74808	0.000289052	3.61254	up
gene-PLOD3	1910	1927	1248	3868	2592	4360	16.6132	15.0319	11.1486	32.5247	23.8014	33.1336	1.4047e-05	1.12721	up
gene-PLOD2	338	590	324	1546	923	1524	2.33103	3.75402	2.3854	10.9963	6.79524	9.54667	2.97272e-07	1.70959	up
gene-BTK	328	308	137	1383	1928	2104	3.57162	3.08565	1.58758	15.0965	22.3813	20.6691	5.04207e-14	2.89221	up
gene-CIITA	1816	1117	1309	7766	7165	8411	8.20284	3.08412	3.90884	24.3136	24.6582	23.0556	7.95162e-20	2.4942	up
gene-ARL11	129	52	7	394	1306	1249	1.85108	0.681499	0.100094	5.70403	19.9789	16.1989	6.01189e-07	4.10566	up
gene-VASP	3374	3061	1549	7639	5506	8339	39.5958	33.1026	15.6419	95.0415	71.6365	89.3802	1.71809e-06	1.48315	up
gene-L3MBTL1	121	130	75	39	44	20	0.530792	0.523105	0.349275	0.169739	0.204593	0.078589	0.00844698	-1.57738	down
NewGene_35592	155	219	53	40	15	19	1.7028	2.79681	0.626696	0.443087	0.145045	0.166907	0.000516623	-2.46188	down
gene-PML	1645	893	851	1746	3341	3958	7.29235	3.64185	4.01724	7.76133	15.7869	15.8326	0.000544607	1.48001	up
gene-CCDC57	740	465	458	176	102	115	3.96792	2.29884	2.60742	0.941397	0.579806	0.551535	5.69088e-08	-2.0496	down
gene-CCDC50	1905	2208	1440	3089	3308	3128	7.07817	7.52582	5.2214	11.5355	12.9125	10.3492	0.000353887	0.840429	up
gene-CASP8	593	370	264	893	1039	1327	5.19495	2.98285	2.46016	7.94019	10.001	10.7564	6.62558e-05	1.47066	up
gene-CASP1	113	67	33	470	960	1393	2.58594	1.41867	0.790812	10.8481	23.5531	28.9353	6.25901e-12	3.80902	up
gene-CASP3	105	210	170	425	522	535	3.48111	6.43269	6.00109	14.1845	18.5219	16.0558	3.94294e-05	1.65441	up
gene-CASP7	1323	1145	761	4345	3149	3363	11.7237	9.32595	7.17372	38.5918	30.6225	26.9688	7.88679e-12	1.80103	up
NewGene_11788	112	199	199	4774	1392	3211	1.19752	2.05691	2.13442	54.6951	17.0096	33.1593	4.9077e-19	4.18091	up
NewGene_11789	94	128	154	554	297	370	1.18241	1.636	1.98994	8.56688	4.38338	6.31308	5.81724e-05	1.69804	up
gene-PADI2	256	101	91	269	711	533	1.37412	0.499318	0.518548	1.44969	4.08263	2.58968	0.00149315	1.85361	up
gene-PADI3	369	1722	2042	0	11	69	2.75741	11.8361	16.2541	0	0.087386	0.464447	0.000901992	-5.73681	down
gene-LOC100522401	2330	2390	1626	3088	4786	6000	14.8918	14.0531	11.0692	19.7848	32.5981	34.5951	0.0002972	1.18998	up
gene-ITGBL1	4304	2125	1662	4606	8948	9119	44.8083	20.3523	18.4316	48.0706	99.2592	85.6277	0.000469005	1.5679	up
gene-CCDC157	378	293	215	148	71	151	2.63964	1.88465	1.59938	1.03742	0.528347	0.949838	0.00352645	-1.23405	down
gene-TBCK	310	347	308	496	524	554	1.07119	1.10342	1.1342	1.72192	1.93117	1.76662	0.00525859	0.748033	up
gene-TSTA3	2634	2914	2795	1611	1597	1787	51.7975	54.7646	59.3297	32.5125	34.6741	31.7071	0.00132442	-0.705541	down
gene-GNRHR2	55	66	116	19	11	25	0.657499	0.725013	1.63158	0.222582	0.141036	0.278808	0.00289827	-2.13788	down
gene-C2CD2L	545	624	506	1145	617	1092	4.42056	4.66164	4.3642	9.31776	5.32981	7.99288	0.00724434	0.786849	up
gene-LOC100152459	2916	2361	3346	2074	1313	1473	10.3166	7.75793	22.7427	8.11755	4.3219	5.26171	0.0086917	-0.821292	down
gene-PRSS53	1268	2754	4892	61	68	53	14.1807	28.3328	58.2845	0.674432	0.802162	0.529742	3.66718e-25	-5.62083	down
gene-C6H19orf47	513	553	468	341	204	266	6.46087	6.38152	6.36953	4.42406	2.71998	3.02169	0.00213919	-0.893484	down
gene-OSCAR	23	16	0	44	142	282	0.303698	0.189619	0	0.577616	2.00147	3.3625	0.00122032	3.69624	up
gene-ALS2CL	6438	1854	7281	283	289	183	52.3884	13.8897	63.1773	2.36995	2.58485	1.33208	1.56235e-15	-4.35888	down
gene-MBTD1	2232	2046	1715	870	1065	916	10.0604	9.5619	6.63329	3.17139	5.62511	3.21401	9.84502e-05	-1.01271	down
gene-GGH	557	661	480	941	1549	1558	11.3306	12.3726	10.3996	19.1935	33.582	28.5957	8.38646e-05	1.31797	up
NewGene_23902	1406	543	1273	258	84	151	25.8453	8.9122	24.9436	4.01815	1.69194	2.15217	2.74933e-07	-2.73306	down
NewGene_23901	2744	1161	4790	443	79	96	18.8706	7.34408	35.1025	3.05316	0.577239	0.594576	7.56785e-08	-3.88959	down
NewGene_23900	4433	3201	6261	1715	1162	1721	26.1374	25.0887	39.0231	14.7171	11.4131	14.2175	1.4933e-05	-1.61086	down
gene-CAPZB	5969	5147	3071	7856	7773	9743	97.0327	78.4297	54.5303	130.246	136.661	146.14	0.00113044	0.899794	up
gene-TST	1744	4138	2525	1021	808	758	33.8606	73.9372	52.2434	19.8631	16.7109	13.2749	7.62145e-06	-1.65283	down
gene-ANKRD35	1266	1982	2425	364	555	314	10.896	14.7308	16.1014	2.10175	5.0321	1.63095	8.80722e-07	-2.15837	down
gene-NCMAP	311	202	153	2	21	5	2.17107	1.29468	1.15236	0.013803	0.15326	0.028488	2.32718e-07	-4.42965	down
NewGene_2190	82	103	95	24	21	10	1.02569	1.51037	2.33913	0.557357	0.404375	0.100153	0.000344744	-2.30167	down
gene-FAM160A1	1066	1279	1271	17	252	41	4.71099	6.94578	5.97224	0.072391	1.23776	0.161794	5.62209e-05	-3.39756	down
gene-GMFG	226	231	317	2529	2586	3901	9.79211	9.22673	14.6258	110.263	119.79	153.019	6.81083e-26	3.54955	up
gene-CDCA7L	3324	2372	4266	1299	1485	1694	26.59	17.3187	35.4123	10.2825	13.1786	11.9226	0.00140735	-1.14355	down
gene-DGUOK	1576	1562	2091	879	1027	607	29.5124	27.2469	44.6265	16.2582	21.2966	10.5805	0.00657507	-1.01892	down
gene-CEP55	49	72	91	287	213	372	0.494537	0.665594	0.976998	2.97317	2.31865	3.46203	9.95086e-06	2.03603	up
gene-CUL7	2434	1555	2197	895	510	555	11.8708	7.0056	11.4615	4.37871	2.65001	2.44105	2.24989e-06	-1.64766	down
NewGene_29823	178	138	426	53	16	44	4.29484	3.01647	11.1733	1.12135	0.357624	0.838341	6.23086e-05	-2.78611	down
gene-HSD17B10	1598	1841	1029	888	857	900	43.262	45.91	29.7636	24.3748	24.9958	22.3189	0.00838283	-0.692451	down
gene-SEMA3D	411	270	155	594	754	1002	1.6848	1.01949	0.677725	2.44624	3.29954	3.71114	0.000207284	1.5611	up
gene-SEMA3E	253	306	222	6	23	14	1.21863	1.36347	1.12282	0.02696	0.115845	0.059206	1.22075e-11	-4.09513	down
gene-SEMA3B	6641	2214	4966	473	345	350	62.1623	20.0613	48.9353	5.73146	3.40066	2.94626	1.16796e-15	-3.55066	down
gene-TWNK	1472	1411	986	798	807	798	7.02222	6.19284	5.0127	3.81538	4.10338	3.43348	0.00941369	-0.628618	down
gene-GSTZ1	1089	1184	1010	507	590	613	11.7789	12.2229	12.1402	5.59581	6.99957	6.21859	0.000373738	-0.893353	down
gene-HERC6	6393	2415	2456	6543	13470	12740	35.55	13.5328	14.5292	37.5608	80.9728	66.2885	0.000825593	1.62	up
gene-HERC5	1122	166	196	488	3096	3641	5.98635	0.811017	1.11318	2.60865	17.6108	17.5338	0.00402339	2.38474	up
gene-RCE1	2126	3327	2341	870	432	615	16.6084	24.6098	22.7476	7.13291	4.42305	5.70467	5.90787e-10	-2.0004	down
NewGene_678	111	134	98	535	253	761	1.3351	1.63646	0.982769	6.76187	3.43071	8.95524	8.02682e-07	2.18447	up
gene-ACTBL2	119	282	159	0	4	0	1.2159	2.65975	1.73095	0	0.043739	0	5.34764e-11	-7.01614	down
gene-LOC100522887	1490	1560	758	5712	8612	11054	15.2577	14.6926	8.2645	58.6475	93.9863	102.117	1.78215e-14	2.81226	up
gene-C2H11orf58	1333	2159	1274	2767	2748	2830	37.5357	55.9261	38.209	78.1226	82.461	71.8979	0.00153087	0.866225	up
gene-LOC100518930	7655	25841	48796	2	0	0	311.317	966.865	2114.22	0.048762	0	0	7.00885e-36	-15.3759	down
gene-LOC100519082	4040	3108	1562	8859	3972	8547	69.9812	49.5348	28.8126	153.862	73.323	133.564	0.000810283	1.33511	up
gene-SIK2	3720	4511	2367	1649	1316	1375	12.0611	13.4902	8.09941	5.30159	4.4978	3.61929	4.69363e-06	-1.2267	down
gene-LOC100522225	164	67	67	465	523	880	1.12274	0.415274	0.481516	3.24388	3.92156	5.50831	4.00347e-08	2.69376	up
gene-ACSL5	2152	1478	1128	4783	5093	5938	22.9876	14.4823	11.511	51.0446	57.8078	56.995	6.9867e-10	1.79023	up
gene-ACSL4	2299	3400	1615	7001	5036	9247	13.1354	17.8463	8.93277	36.5845	28.7503	46.7316	7.63335e-07	1.5882	up
gene-ACSL6	9	2	0	86	46	60	0.04177	0.008375	0	0.407011	0.229723	0.252228	0.000240012	4.19774	up
gene-ACSL3	982	1866	891	601	607	567	5.00825	12.8589	8.15669	3.7801	5.68227	4.53304	0.0036448	-1.00452	down
gene-UBE4B	3437	3235	2961	1715	1276	1613	15.6709	14.7758	14.3811	8.42183	6.7448	7.07596	1.43692e-07	-1.03489	down
gene-MASP2	24	20	25	135	96	94	0.234594	0.174622	0.261974	1.33935	1.0076	0.838146	2.70706e-05	2.25872	up
gene-MASP1	1777	1631	1253	18929	3386	12892	9.66223	8.18184	7.54685	100.515	19.993	63.4308	9.82909e-09	2.91109	up
gene-HS3ST6	1045	594	1546	258	28	142	7.47153	3.90574	11.8266	1.84777	0.208803	0.91609	2.20642e-05	-2.9681	down
gene-TMEM150B	171	123	155	551	521	536	3.25888	2.1552	2.8896	10.7819	11.0301	9.62655	5.98108e-09	1.87145	up
gene-SERTAD3	873	725	567	1346	1061	1032	17.3863	13.2611	11.9987	26.8428	22.5271	18.6107	0.00640001	0.716398	up
gene-LOC396905	153	93	421	57	31	55	2.11423	1.67825	12.7359	0.970239	0.654837	0.838004	0.00143279	-2.29052	down
gene-LOC100625134	122	275	267	63	0	17	0.657405	1.36539	1.53224	0.339464	0	0.080817	0.00671269	-3.11093	down
gene-IL10RA	1223	1023	692	7100	9345	10246	9.9584	7.65817	6.05729	57.9819	81.148	75.2817	4.35035e-28	3.24987	up
gene-IL10RB	275	405	25	514	888	1209	7.02228	9.51463	0.670824	13.18	24.2032	27.8902	0.00836168	2.01379	up
gene-FAM204A	901	1451	832	1525	1728	2228	13.3212	20.402	9.59399	24.9072	28.568	29.872	0.00640583	0.839869	up
gene-CCR8	17	17	0	234	174	249	0.131239	0.120436	0	1.91695	1.56396	1.83606	7.58594e-07	4.37146	up
NewGene_19744	80	437	355	2	11	11	1.23539	4.1859	4.56319	0.050807	0.053227	0.069639	1.69692e-09	-5.13375	down
gene-BPGM	205	342	243	1244	282	673	1.96964	3.02892	2.48901	12.018	2.89441	5.8515	0.00473156	1.47356	up
gene-LOC100514340	545	618	325	257	67	21	4.30359	4.48708	2.72869	2.03236	0.563351	0.146206	0.00708184	-2.07394	down
gene-TAPBP	4021	3554	3087	12313	12971	14463	32.2134	26.196	26.3493	98.9065	110.743	104.526	1.39087e-20	1.94502	up
gene-UMODL1	39	68	14	250	134	96	0.202631	0.329733	0.076615	1.32835	0.752416	0.456115	0.00286926	2.07281	up
gene-NOTCH3	5835	4320	4516	3374	1410	1058	20.0846	13.68	16.5609	11.6417	5.1687	3.28233	0.00327852	-1.30957	down
gene-LMCD1	2102	1432	1576	1243	675	617	38.336	24.1051	29.8788	22.7806	13.1892	10.2965	0.00646128	-0.986784	down
gene-LRRC59	2279	2302	438	4002	3998	5625	22.0955	20.5298	3.11598	38.8618	41.2258	49.1972	0.00346348	1.5358	up
gene-KRT15	28145	15157	25495	14	0	0	423.155	209.647	408.357	0.20911	0	0	4.80783e-11	-12.3181	down
gene-KCNK2	142	90	60	537	545	1750	0.815851	0.473127	0.365147	3.10219	3.42698	9.37369	2.36199e-09	3.30991	up
NewGene_18597	36	61	98	503	572	652	0.933591	1.78311	3.33881	16.0811	19.5053	16.8005	1.99987e-10	3.14645	up
gene-LRRC4B	443	123	210	51	33	31	4.71925	1.15168	2.29302	0.514531	0.359621	0.280281	8.62793e-06	-2.72062	down
gene-SCGN	108	147	47	8	0	6	2.26753	2.74186	0.760196	0.166017	0	0.075979	1.01217e-05	-4.40629	down
gene-LLGL2	1075	952	1210	360	340	307	7.87587	6.41769	9.4418	2.64155	2.65501	2.02632	4.25532e-08	-1.65773	down
gene-SCG3	205	300	138	1030	636	593	1.47458	1.98805	1.05414	7.45326	4.89135	3.86109	1.19091e-06	1.87172	up
gene-SCG5	9	6	11	61	59	43	0.243022	0.11743	0.249692	1.39119	1.70124	1.17077	0.000519988	2.67484	up
gene-ELP2	1271	1188	1982	879	546	710	10.274	8.83329	17.0691	7.1201	4.69642	5.17139	0.00394179	-1.0684	down
NewGene_10928	88	113	74	433	115	2082	1.73765	2.06106	1.56027	8.65501	2.44317	37.4435	6.74356e-05	3.24108	up
gene-LOC100517492	1863	8387	13658	0	0	2	38.927	161.244	304.101	0	0	0.034602	1.10554e-27	-13.5866	down
NewGene_26957	9	23	50	146	96	844	0.082857	0.202986	0.527078	1.45681	1.01285	7.59137	8.36295e-05	3.63943	up
gene-TMEM104	217	272	155	645	615	857	1.69419	1.9383	1.27855	5.06959	5.19012	6.04632	7.06314e-09	1.76968	up
NewGene_3292	1	14	22	103	67	68	0.014313	0.299056	0.554718	2.49084	1.72336	1.47409	0.00846771	2.65686	up
gene-CACNA2D2	133	148	97	29	10	17	0.648551	0.665892	0.502719	0.142471	0.051921	0.071042	3.83567e-06	-2.72894	down
gene-C4H1orf194	113	46	67	9	21	6	3.00463	1.12209	2.25969	0.113819	0.323548	0.064459	0.0026352	-2.55882	down
gene-CDK1	92	249	115	250	340	562	0.331903	4.31964	0.443497	5.17316	6.69099	9.93372	0.00783081	1.39434	up
NewGene_33260	7	10	0	250	144	429	0.05424	0.069215	0	1.98861	1.21927	3.0733	5.55694e-12	5.66277	up
gene-TSKU	2022	1292	1249	2971	2887	3950	21.9439	12.8281	14.0092	32.3243	33.7564	39.0673	7.55634e-05	1.14433	up
gene-LOC100522145	8955	30415	6177	26	8	0	107.747	336.66	79.148	0.310815	0.101609	0	1.32788e-12	-10.3093	down
gene-LOC106504178	835	962	1452	621	275	268	5.25602	6.03973	9.7939	4.00676	1.83883	1.60844	0.00129071	-1.49655	down
gene-NEGR1	189	366	253	0	55	17	0.566984	1.09053	0.769655	0	0.165488	0.041804	0.00320266	-3.34168	down
gene-BAK1	692	696	434	1194	1844	2267	8.96208	8.42527	5.47147	15.9091	24.5213	26.972	4.00107e-06	1.60844	up
NewGene_34814	21	35	9	248	116	56	0.380371	0.407183	0.121988	3.2588	1.62939	0.644979	0.000376461	2.76783	up
NewGene_33841	14	22	0	91	132	97	0.14904	0.220383	0	1.04008	1.88831	1.26062	0.00186805	3.29643	up
gene-PSRC1	250	321	346	73	110	108	2.44207	2.43506	4.72422	0.4398	1.76044	1.37373	0.000140509	-1.61822	down
gene-ZNF446	901	827	1986	529	229	475	5.62447	4.17114	11.6883	2.64908	1.08295	2.89399	0.0012717	-1.64305	down
gene-LOC100521789	186	180	249	94	91	81	2.69969	2.39346	3.84153	1.36465	1.3943	1.0589	0.00570523	-1.18846	down
gene-LOC100623035	803	532	448	318	258	238	7.26951	4.43218	4.31698	2.8821	2.48409	1.94268	0.00147969	-1.07948	down
gene-SCGB1A1	390	239	76	0	0	0	22.8507	12.845	4.69132	0	0	0	5.05505e-13	-10.23	down
gene-GCKR	53	99	280	22	20	20	0.527647	0.953949	3.04355	0.22541	0.214358	0.176947	0.000369099	-2.84468	down
gene-PANK4	2307	1106	2605	1149	845	750	21.1966	9.34422	25.5059	10.5841	8.26692	6.21605	0.0087263	-1.13244	down
gene-PANK1	431	585	568	114	71	105	4.03349	3.97217	4.61435	0.856071	0.586738	1.01945	3.56029e-12	-2.43669	down
gene-ERRFI1	1397	1336	821	3075	1231	3098	12.4416	10.9473	7.78611	27.4671	11.6908	24.9003	0.00409613	1.08156	up
gene-PSORS1C2	2250	6916	7722	73	211	108	46.342	167.069	155.34	1.45152	5.22937	1.90603	1.89571e-19	-5.36975	down
gene-TTC38	2641	2793	4487	1796	1631	1425	31.4898	30.6358	57.1199	21.5046	20.7104	15.3535	0.00481027	-1.02473	down
gene-TTC36	3085	2381	3151	64	44	62	20.406	14.3369	22.3563	0.39616	0.282473	0.346085	1.65373e-73	-5.65266	down
gene-SYT5	110	47	117	18	4	21	1.67861	0.652414	1.89761	0.26616	0.059126	0.289331	0.00106702	-2.71644	down
gene-SPSB1	412	514	224	883	835	1629	3.73635	4.29153	1.79705	8.03687	8.07551	13.3422	5.91159e-05	1.59695	up
gene-SPSB3	5504	5253	5366	2641	1678	1367	77.6592	68.8673	79.6255	37.2656	25.5468	17.8115	2.79419e-06	-1.4759	down
gene-FAM159B	171	338	419	62	83	121	1.74619	3.18194	4.55956	0.631805	0.898153	1.10918	0.000890565	-1.79719	down
gene-ZFP36	3018	3133	2237	8764	5963	10684	49.7094	47.4821	39.2555	144.751	104.682	158.76	9.14371e-11	1.63019	up
gene-ADGRG2	395	390	127	32	15	68	2.36382	2.14464	0.805621	0.186959	0.093624	0.366436	8.18138e-06	-2.94496	down
gene-ADGRG1	8268	7128	7912	4728	3454	2563	63.7475	50.6979	65.2367	36.6551	28.071	17.8717	0.000525566	-1.08539	down
gene-LOC100519166	869	2242	3563	913	889	539	15.6266	37.1085	68.3094	16.4728	17.0332	8.73805	0.00666005	-1.5107	down
gene-LAD1	4129	5297	5080	206	1741	432	37.2002	43.9246	48.7574	1.85641	16.8265	3.49985	0.000450091	-2.47783	down
NewGene_36802	126	100	147	28	1	0	1.26482	0.924759	1.57442	0.27397	0.007171	0	0.00453789	-3.73582	down
gene-SYCP2	354	684	569	1977	1317	1433	1.09149	2.03966	1.77845	6.48646	4.60475	3.83458	7.40223e-06	1.57973	up
gene-GAPDHS	187	276	242	29	33	27	2.97681	4.03768	4.10375	0.456764	0.544801	0.376456	7.19046e-11	-2.94231	down
gene-RELB	1033	502	567	3147	2482	3332	12.4901	5.53573	7.19102	38.159	32.0779	36.391	4.72837e-10	2.12685	up
gene-RELN	567	342	297	584	717	983	1.37851	0.764796	0.767681	1.42345	1.85672	2.15561	0.00969958	0.973177	up
gene-RELT	234	218	222	1506	865	1391	1.32821	1.09785	1.20833	14.6052	8.43195	11.0888	5.09622e-18	2.49386	up
gene-PSTPIP1	199	365	371	1065	1089	1503	3.21589	5.57509	6.28903	17.5306	19.3124	22.3333	1.72058e-07	1.98424	up
gene-PSTPIP2	63	53	28	96	271	280	1.56842	1.20677	0.734529	2.37533	7.18982	6.26642	0.000238475	2.26002	up
gene-COBL	1342	711	1075	158	151	88	6.98882	3.40806	5.96702	0.821806	0.834621	0.409009	8.0965e-12	-2.93721	down
gene-PDE1A	1273	1188	439	290	353	71	7.11674	5.72684	2.48751	1.63374	2.15232	0.351455	0.00296927	-1.89719	down
gene-PDE1B	447	596	312	1347	720	853	2.95767	4.72347	2.19433	11.8543	6.73081	6.74915	0.000857252	1.15339	up
gene-PDE1C	330	276	170	1450	535	1089	1.8696	1.42232	0.807112	7.92681	3.01276	5.21685	1.09924e-06	2.0123	up
NewGene_34480	607	685	734	409	237	216	2.90422	3.04723	3.73501	1.45306	1.4649	1.06384	0.00097427	-1.2164	down
NewGene_34739	0	0	0	228	172	325	0	0	0	1.81071	1.64337	2.40448	1.5202e-15	10.3789	up
gene-PDE12	451	436	208	611	772	741	2.21555	1.9739	1.08933	3.01499	4.04522	3.28692	0.00473685	1.03841	up
gene-CXCL8	2	61	15	3054	951	53119	0.037221	1.0444	0.294338	57.3476	18.9743	897.655	2.10118e-08	9.52845	up
gene-CXCL9	50	62	25	9431	12081	13295	3.07858	3.48001	1.61415	585.341	797.009	742.378	2.15369e-118	8.06539	up
gene-CXCL2	76	403	166	1981	487	16526	1.95993	9.58879	4.55682	51.4551	13.4434	386.3	0.000182011	4.87157	up
gene-SMO	1741	1721	1943	1334	454	911	13.5954	12.3631	16.1665	10.4435	3.77858	6.41824	0.00998029	-1.01263	down
gene-ID4	3426	2699	2537	1010	628	230	39.3944	28.5507	31.0765	11.6452	7.69548	2.37405	1.91715e-05	-2.1663	down
gene-SMS	704	895	413	1515	1626	1794	10.807	12.64	6.75735	23.3171	26.6106	24.8478	1.21915e-05	1.36726	up
gene-SSC4D	132	128	135	410	298	245	1.15689	1.03187	1.26788	3.91226	3.06903	2.03103	0.000556702	1.30135	up
NewGene_14976	85	55	277	20	21	6	1.01439	0.605723	3.58258	0.24266	0.25992	0.06476	0.00045597	-3.17409	down
NewGene_14977	638	699	285	48	189	5	15.2929	15.4124	7.26926	1.14863	4.81518	0.107212	0.00815965	-2.55847	down
NewGene_24940	7	43	3	197	183	219	0.241765	1.43633	0.084128	7.14354	7.29582	7.03171	3.09974e-05	3.6122	up
gene-CALCRL	896	1264	360	2344	1939	1507	3.11722	4.01328	1.32177	8.11146	7.19081	4.69097	0.00312929	1.29281	up
gene-HMOX2	3269	4815	3471	2273	1931	2423	48.7105	69.3387	53.5054	36.0768	31.301	34.6282	0.00120395	-0.763092	down
gene-HMOX1	586	1636	1008	3867	5393	5164	10.5256	27.0262	19.2817	69.6226	103.214	83.6633	1.02303e-07	2.21951	up
gene-MPST	730	861	1720	423	378	321	4.56686	4.97375	11.4163	2.63882	2.51707	1.80177	0.000744967	-1.57071	down
gene-CAPN12	1978	2686	7518	34	22	65	17.3824	23.6285	75.2917	0.286505	0.194236	0.501418	1.77298e-27	-6.72396	down
gene-CAPN10	935	773	1035	2177	1253	2277	10.8675	8.27766	12.84	25.1538	15.3462	23.9361	0.00106088	1.0535	up
NewGene_2095	17	4	14	59	93	55	0.325523	0.071407	0.295323	1.15505	1.9526	0.973133	0.00190111	2.60897	up
NewGene_2094	6323	2393	4733	11793	19778	21656	23.5214	9.50455	28.2709	53.7546	65.9438	58.8278	6.5831e-06	2.02045	up
NewGene_2096	35	28	48	111	234	208	0.29812	0.269382	0.435991	1.54229	3.17386	2.34509	5.62146e-05	2.35231	up
gene-LONP2	3482	3946	2159	1849	1795	2094	33.3519	34.7738	22.0296	17.7577	18.3163	18.0882	0.00846432	-0.677878	down
gene-NPTXR	231	458	339	58	47	35	1.12487	2.05788	1.76473	0.283725	0.244042	0.151734	1.03648e-09	-2.83357	down
gene-NPTX1	56	181	95	39	6	28	0.295088	0.884915	0.535576	0.206876	0.032797	0.130963	0.0077645	-2.18556	down
gene-PARM1	486	403	386	565	1014	913	10.6549	8.12115	9.00979	12.4277	23.7089	18.0787	0.00517117	1.02916	up
NewGene_12908	122	64	242	42	28	43	2.02121	0.983311	4.30123	0.68742	0.489577	0.640981	0.00474425	-1.9663	down
gene-EPHX3	1866	832	1412	570	291	189	24.3704	9.99077	19.6451	7.45435	4.05024	2.22443	0.000109791	-1.95359	down
gene-DLK2	1309	582	944	22	314	14	25.4718	8.98985	16.4339	0.328994	5.32377	0.179152	0.00431792	-2.85373	down
gene-DHX9	5806	5690	2952	7319	13107	10005	33.667	30.372	15.5271	42.59	78.5639	51.7836	0.00165913	1.17099	up
gene-SAL1	233	66	147	2	16	14	7.13934	1.84918	4.79204	0.034116	0.512274	0.382575	2.46313e-05	-3.7371	down
gene-KRT27	2752	30897	17973	0	256	10	47.6747	492.466	331.73	0	4.72187	0.145743	0.000662043	-7.40655	down
gene-ROCK1	2660	1998	941	3303	3686	4257	11.296	7.80551	4.25507	14.0654	16.6833	16.31	0.00361436	1.08442	up
gene-KRT23	910	1845	825	26	33	15	8.74128	16.3044	8.434	0.24161	0.333978	0.129611	2.7091e-30	-5.50561	down
gene-KRT28	238	1142	1383	21	21	0	3.5397	15.6431	21.9469	0.301105	0.322785	0	1.35434e-09	-6.00331	down
gene-NUDT16L1	1441	1280	2628	1188	409	574	4.66431	3.82052	9.07929	3.84359	1.40033	1.66407	0.00747719	-1.34191	down
gene-PSMB10	541	496	575	2792	4429	3947	15.3214	12.9301	17.3513	79.3266	133.736	100.879	5.53242e-18	2.83923	up
gene-HAVCR2	124	157	65	792	1445	1186	0.60856	0.708821	0.339854	3.90683	7.66768	5.38909	2.30037e-15	3.40529	up
gene-E2F2	143	175	131	610	413	651	0.872953	0.98342	0.852238	3.73455	2.68675	3.58728	9.79572e-11	1.92739	up
gene-E2F3	410	482	309	600	633	662	2.04875	2.2198	1.64457	3.00881	4.06453	2.98904	0.00786257	0.716742	up
gene-NPC2	3804	5172	2821	8214	14223	16383	86.5744	108.3	68.3806	187.43	344.96	336.336	6.2617e-07	1.7923	up
NewGene_36196	0	0	18	99	205	174	0	0	0.367681	1.90991	4.20676	3.07389	0.00102591	4.64159	up
gene-CA3	2360	6270	208	110	211	59	38.7583	94.7425	3.63895	1.80842	3.67702	0.868157	6.89629e-07	-4.35311	down
gene-CA6	705	215	389	0	6	0	14.8671	4.17274	8.73222	0	0.134945	0	3.64715e-14	-7.65425	down
gene-CA9	783	1746	730	299	449	348	10.3081	21.075	9.77486	3.7601	6.32605	3.97099	0.000608703	-1.48019	down
gene-VCP	8072	9083	5230	10917	11096	11432	71.294	73.1183	49.102	95.1671	102.901	89.6687	0.00765159	0.644339	up
gene-CAT	7081	9189	3814	2766	3678	3150	83.8386	100.142	48.1032	32.8227	46.4262	33.6392	0.00508494	-0.974684	down
gene-NRCAM	253	276	188	8	22	14	0.815042	0.852819	0.691487	0.02409	0.073169	0.038703	2.29014e-12	-3.94148	down
gene-SIGLEC5	682	405	359	2135	2135	3224	4.38542	2.39639	2.45623	13.774	14.6446	18.7182	9.0213e-13	2.41767	up
gene-AIF1	673	446	677	2999	4143	5084	23.2376	14.5233	23.8294	117.056	179.067	183.44	5.42289e-15	2.7922	up
gene-SNX10	377	431	245	1665	5248	4472	4.13563	4.3474	2.86123	18.3119	61.4492	44.2831	1.66643e-13	3.53165	up
gene-SNX12	662	1107	672	1210	1495	1720	7.72574	11.8762	8.35301	14.1473	18.5917	18.0977	0.00395556	0.916468	up
gene-SH3KBP1	1375	1569	772	2193	2310	3365	11.4002	12.0609	6.62126	16.0095	18.6783	21.7251	0.000334551	1.14493	up
gene-TLE4	1287	1455	1320	736	800	804	7.69289	9.12236	8.21541	5.04551	5.31421	4.33231	0.0018198	-0.752994	down
gene-LOC100511905	70	167	127	355	264	356	1.7808	3.92166	3.43544	9.08056	7.16394	8.20421	0.00112329	1.44594	up
gene-PARP9	1089	570	713	1456	2789	3224	9.6635	4.2008	6.08782	13.6952	24.8937	26.2825	6.45296e-05	1.70639	up
gene-EPM2AIP1	1080	1108	941	511	630	502	6.35005	5.99323	5.8958	3.01246	3.94647	2.65963	0.00191535	-0.87111	down
gene-TWIST2	1485	948	1155	3665	1293	3888	29.2275	17.1632	24.222	72.3226	27.1097	69.0299	0.00221744	1.29208	up
gene-RYR1	170	92	244	65	47	68	0.306602	0.152127	0.469528	0.116659	0.090694	0.109592	0.00891014	-1.51223	down
gene-MRS2	1381	1194	1210	730	696	725	5.06251	4.02649	4.72463	2.68442	2.71776	2.39854	0.000827888	-0.777645	down
gene-PRRX2	1577	1168	857	5452	1995	3777	31.9944	21.7973	18.5114	110.886	43.1156	69.1122	1.48568e-05	1.66116	up
gene-PRRX1	3377	2901	1891	4665	3381	7139	17.2148	13.6797	10.2688	23.8383	18.4015	32.928	0.00446451	0.930504	up
gene-SFI1	754	634	1500	292	170	198	4.99585	3.86468	10.5909	1.93383	1.19417	1.18122	7.88052e-06	-2.16016	down
gene-FAM69B	1913	2009	1794	1514	712	959	26.332	25.7782	26.4199	21.2336	10.4394	11.9037	0.00791294	-0.827885	down
gene-MAP3K21	804	593	621	266	137	191	3.6114	2.45212	2.97126	1.19605	0.654608	0.771824	3.53184e-07	-1.74695	down
gene-LOC100155404	962	888	874	316	212	267	6.37459	5.41625	6.16914	2.09862	1.49561	1.59286	1.63159e-11	-1.75227	down
gene-ARL6IP4	2525	2013	3625	1802	926	1305	64.948	47.7736	99.4027	46.4663	25.3593	30.328	0.0074172	-1.03618	down
gene-ARL6IP5	717	974	439	1263	1307	1338	14.6593	18.316	9.56356	25.881	28.4865	24.6741	0.00277749	0.950002	up
gene-ARL6IP1	2412	4106	2109	4993	7538	9025	20.0041	30.9557	17.8501	40.1492	66.7386	67.8889	0.000100849	1.39128	up
gene-CHN1	737	544	480	1973	767	1032	12.0733	5.60389	5.73335	22.1985	9.25693	10.483	0.00456576	1.11768	up
gene-SLA-DOA	919	415	133	2211	4027	4016	13.233	5.50154	2.03466	31.9326	61.846	52.1984	1.12243e-06	2.91562	up
gene-SLA-DOB	113	53	139	803	648	642	1.44941	0.626911	1.90488	10.8158	9.33998	8.25462	3.69428e-09	2.77648	up
gene-FAM189A2	1066	858	703	141	138	82	11.3121	8.36533	7.92347	1.48482	1.54707	0.789301	4.02448e-14	-2.79969	down
gene-TNFRSF12A	1178	999	1173	2917	1332	2288	33.7737	26.3543	35.8379	83.8772	40.721	59.1967	0.0033193	0.964092	up
gene-TSPEAR	170	154	112	0	12	2	1.64725	1.37329	1.15797	0	0.117728	0.012054	5.99822e-06	-4.80851	down
gene-AADACL2	342	223	229	0	24	0	4.54462	2.72254	3.2422	0	0.327626	0	0.000370564	-4.85828	down
gene-FN3K	395	488	243	89	70	78	8.64997	9.82592	5.65266	1.93104	1.61672	1.52513	4.50458e-09	-2.18712	down
gene-MST1	207	214	220	86	52	43	2.31794	2.16652	2.60672	0.935293	0.60564	0.424789	7.81337e-05	-1.80005	down
gene-CHTF18	541	403	438	975	607	827	4.70661	3.22601	4.03734	8.54484	5.59533	6.48508	0.00472652	0.821581	up
gene-SH2D2A	88	83	62	898	638	1274	1.05202	0.911712	0.783651	10.7638	8.13201	13.7363	3.70448e-26	3.62	up
gene-NDC80	68	153	169	324	241	443	0.808351	1.66616	2.13204	3.8554	3.04478	4.75683	0.00684441	1.36395	up
gene-SUN1	12895	9249	9369	5850	3871	3600	80.7825	53.3054	62.5264	36.7401	25.8422	20.3386	3.25077e-05	-1.20834	down
gene-LOC106506651	11428	100716	52924	17	0	3	140.993	1143.21	695.644	0.199228	0	0.023353	1.70339e-24	-13.0331	down
gene-AKR1CL1	946	1479	269	78	114	44	19.1342	27.5125	5.79561	1.57343	2.44129	0.79554	8.21145e-08	-3.37247	down
gene-CLDN7	202	282	182	14	40	19	5.59661	6.93018	5.30157	0.34164	1.13222	0.397683	2.67045e-07	-3.08992	down
gene-CLDN4	1846	3665	2383	320	1076	594	29.8092	53.8892	42.7734	5.04709	18.568	8.50619	0.000301597	-1.88651	down
gene-CLDN3	425	601	292	40	55	31	14.9619	19.4686	10.945	1.39673	2.05886	0.975473	6.31191e-13	-3.2962	down
gene-CLDN1	156	543	170	2	69	25	3.49735	11.235	4.07506	0.02875	1.64815	0.49757	0.00304074	-3.00445	down
gene-FAT3	130	83	55	28	13	14	0.186458	0.108781	0.083582	0.039073	0.018542	0.017715	0.000914859	-2.23919	down
NewGene_23512	54	27	8	305	278	448	0.716997	0.322542	0.103663	4.06168	3.93908	5.37191	1.26635e-08	3.60942	up
gene-COL23A1	552	689	558	146	70	124	2.5336	2.90678	2.72674	0.670244	0.340366	0.513125	9.44152e-12	-2.38771	down
gene-CELSR2	1223	1101	1943	414	346	141	3.14438	2.60467	5.32243	1.06675	0.947433	0.325805	1.33554e-05	-2.22682	down
gene-VSIG10L	646	360	493	18	86	15	3.73892	1.91558	3.03961	0.098671	0.529281	0.076508	2.33702e-06	-3.5327	down
gene-SLA-DRA	9905	6851	3586	68721	122365	120039	220.748	140.467	85.127	1535.48	2906.2	2413.16	3.67547e-22	4.02665	up
gene-HEBP2	600	1075	719	137	210	138	5.2032	8.59729	6.64716	1.18457	1.93897	1.07786	3.9109e-08	-2.22969	down
gene-WDR27	207	195	442	73	27	22	1.65974	1.43974	3.78148	0.585973	0.22365	0.154971	2.32398e-05	-2.82929	down
gene-KIAA1551	1234	2387	1794	2916	3165	3754	5.66033	10.0997	8.74517	13.4268	15.484	15.5427	0.00548124	0.901065	up
gene-CCDC183	298	192	285	16	0	5	2.9362	1.74308	2.99521	0.155309	0	0.038898	3.21047e-09	-5.24676	down
gene-ZNF286A	153	293	309	138	43	69	1.83065	3.29394	4.28619	1.76073	0.525614	0.694483	0.00545483	-1.61174	down
gene-COL4A6	2829	1692	1099	411	523	194	12.95	7.12413	5.35742	1.8847	2.54894	0.799229	9.41123e-06	-2.21527	down
gene-COL4A5	5491	2883	1323	815	888	310	23.2446	11.2283	5.96745	3.45591	4.00314	1.18066	0.000154204	-2.15705	down
gene-HNRNPLL	893	662	188	1179	1557	2083	5.34986	4.66021	0.849666	8.11644	8.98515	11.1344	0.00260694	1.56037	up
gene-KMO	491	1002	408	990	1588	2099	8.4271	15.8193	7.45907	17.0225	29.0473	32.4929	0.00172348	1.37599	up
gene-PEG3	853	713	2062	327	182	332	2.46608	1.89536	6.35158	0.945594	0.55878	0.86557	4.57985e-05	-2.16244	down
gene-LOC110261304	179	71	202	38	32	27	3.65852	1.31861	4.38665	0.775649	0.676866	0.487051	0.000503132	-2.21865	down
NewGene_15328	388	316	248	1195	719	773	10.9282	8.17953	7.44023	33.7683	21.5812	19.6603	1.21018e-06	1.5357	up
gene-KCNN1	87	111	115	11	4	19	1.05228	1.40537	1.48786	0.132731	0.048851	0.205571	7.66464e-06	-3.21568	down
NewGene_11136	4	26	18	217	180	228	0.044082	0.477002	0.279138	4.15323	4.61254	4.83448	3.81709e-08	3.73051	up
gene-KIAA1549L	210	263	245	62	30	42	0.668229	0.771728	0.832229	0.198245	0.099868	0.118314	5.0422e-08	-2.40885	down
gene-LOC100627093	232	1126	309	0	0	0	2.69791	12.0951	3.84055	0	0	0	1.18312e-16	-11.4755	down
gene-NPNT	3355	1978	1882	332	372	247	18.6102	10.1673	11.063	1.83621	2.18342	1.22976	2.60175e-15	-2.85725	down
gene-CHODL	220	223	210	37	5	26	1.73681	1.06135	1.10875	0.3843	0.024073	0.113939	9.08741e-07	-3.28051	down
gene-TBC1D19	72	141	17	447	192	446	0.709062	1.27556	0.171639	4.42889	2.02452	3.97959	0.00080761	2.31178	up
gene-NECTIN3	633	756	289	1505	688	1373	2.5339	2.51809	1.14475	6.20009	3.09166	5.51212	0.00618021	1.13489	up
gene-CNTN4	105	218	108	15	14	14	0.483636	0.921952	0.527023	0.066533	0.064827	0.054429	2.34851e-08	-3.26382	down
gene-CNTN1	200	283	288	110	57	82	0.978045	1.27528	1.44606	0.537971	0.29515	0.35672	0.000178177	-1.6254	down
gene-CNTN3	430	471	256	113	71	96	1.56736	2.13075	0.992648	0.411639	0.27346	0.412849	5.06352e-08	-1.99757	down
gene-CNTN2	311	135	64	41	18	15	1.13224	0.452119	0.248079	0.148169	0.067002	0.049031	0.000278095	-2.72064	down
gene-CLEC5A	0	4	0	41	94	182	0	0.097098	0	1.32695	3.37148	5.58067	4.65603e-07	6.39841	up
gene-NTRK3	902	1131	775	231	79	27	5.10246	5.76614	4.92666	1.50164	0.393507	0.129645	4.55984e-06	-3.02863	down
gene-LOC733618	184	1106	541	0	0	0	2.57387	14.4066	8.06341	0	0	0	4.2924e-17	-11.6417	down
gene-G3BP2	1113	1334	740	1785	2290	2647	6.99401	7.78199	4.64481	11.1442	14.9387	15.0428	0.000151356	1.14473	up
gene-TPST2	1109	1096	692	2083	1644	2731	18.1233	16.4762	12.0481	34.14	28.641	40.2603	1.2845e-05	1.19967	up
gene-PCLAF	88	186	184	421	581	804	1.50635	2.94154	3.37515	7.28546	10.6998	12.5194	2.04507e-05	2.00173	up
gene-TYMS	1071	803	889	1199	2060	2085	19.0742	13.1453	16.8535	21.3944	39.0936	33.4855	0.00467014	1.00321	up
gene-IDH2	3112	3534	2459	5352	5357	5233	47.7271	49.8655	40.1826	82.3086	87.5694	72.4107	4.07308e-05	0.864288	up
gene-AUH	946	1297	1116	561	378	802	16.4548	20.7628	20.6985	9.7924	7.00899	12.5816	0.00539047	-0.936427	down
gene-TMEM189	1439	1597	919	2362	2031	2764	18.0791	18.4656	12.295	29.7563	27.223	31.3671	0.000312681	0.908834	up
gene-KIF21A	999	1254	1096	55	117	68	3.87504	4.48638	4.52641	0.210833	0.481003	0.236955	1.69926e-18	-3.72817	down
gene-KIF21B	696	418	400	1874	1467	2425	2.25295	1.24473	1.3795	6.08547	5.06089	7.08523	1.40964e-09	1.96155	up
gene-LOC110258505	37	16	35	232	321	663	2.32226	0.917932	2.31106	14.6194	21.5517	37.6517	1.39151e-10	3.79095	up
gene-CCR2	14	38	0	204	790	598	0.166617	0.430954	0	2.54623	10.4846	6.72349	3.78655e-07	5.10878	up
NewGene_32826	173	113	152	24	0	6	4.4853	2.6946	4.20957	0.610804	0	0.117895	0.000228316	-3.91252	down
gene-TSC2	5115	3384	8444	3112	1598	2016	24.5695	14.7781	40.3563	14.9051	7.82339	8.25577	0.00251159	-1.36496	down
gene-TSC1	3313	3551	4677	2220	1413	1952	10.6271	10.479	15.9823	7.13924	4.83029	5.64655	0.000629864	-1.04813	down
gene-ENTPD3	382	457	400	72	70	240	2.58553	3.37846	2.89034	0.488099	0.503351	1.4645	0.00211982	-1.69207	down
gene-ST6GAL1	920	939	811	1813	4824	3930	4.63673	4.35274	4.355	10.114	38.2514	22.7491	1.30413e-06	2.06071	up
gene-AOAH	133	173	154	588	1837	2928	1.6799	0.70323	0.722322	4.97859	19.6198	27.7325	8.66262e-11	3.58279	up
gene-TBCE	562	532	351	760	871	991	7.93679	7.00607	5.15226	10.8747	13.2567	12.7891	0.00127124	0.920206	up
gene-CCDC85C	646	975	958	389	234	184	4.23511	5.88262	6.68824	2.55615	1.63135	1.0848	4.85411e-05	-1.65666	down
gene-LOC100525417	39	52	71	0	0	4	0.122465	0.149426	0.236547	0	0	0.009574	8.57002e-05	-5.3767	down
gene-NAXD	6572	7818	7634	3889	2853	3819	87.7886	95.9447	109.327	51.6342	40.2483	45.95	5.21747e-06	-1.04072	down
gene-SASH3	358	324	111	4550	4826	5401	3.80999	3.16344	1.25842	48.5585	54.7471	51.8591	1.30101e-26	4.30606	up
NewGene_5307	101	120	110	42	28	23	2.83917	3.03522	2.93045	1.00995	0.688303	0.476863	0.000715194	-1.80024	down
gene-ROR2	668	602	256	1546	1770	2669	4.47806	3.7114	1.82846	10.3986	12.6545	16.1507	2.92957e-07	2.04331	up
gene-LOC100518305	98	208	50	0	2	9	1.37979	2.70268	0.741272	0	0.020184	0.113215	7.01581e-06	-4.94892	down
gene-NARFL	5627	3526	5233	2675	976	1872	74.2899	42.8186	73.6084	35.4047	13.7272	22.2829	0.000497071	-1.39426	down
gene-FFAR2	177	103	205	916	358	1199	2.24096	1.16435	3.64023	11.2838	5.42083	13.4578	7.18801e-06	2.31468	up
gene-RORC	1149	856	1171	136	165	112	14.7587	9.93436	10.2363	1.08823	1.56124	0.918291	3.04758e-15	-2.90222	down
gene-RORA	2106	2472	1667	675	1011	1050	5.12467	4.86323	2.24179	0.853761	1.36044	2.25141	0.000245136	-1.12515	down
gene-LOC100621388	2963	2703	5079	1963	1497	1661	9.37639	8.17954	17.092	6.66739	5.1803	4.96774	0.00435518	-1.07904	down
gene-ABHD8	660	575	482	340	202	356	8.94506	7.1644	6.95875	4.60742	2.91061	4.34918	0.00299345	-0.910779	down
gene-LPGAT1	1694	1555	947	2023	2118	2479	6.44116	5.44903	3.49892	7.72677	7.83293	8.51781	0.00796894	0.720147	up
NewGene_22454	6759	3289	4524	0	28	0	313.8	140.473	223.759	0	1.35798	0	8.45832e-05	-8.83255	down
NewGene_22453	4528	3303	4430	8	106	0	202.133	135.656	210.666	0.34614	5.01862	0	0.000317618	-6.58134	down
NewGene_22450	84	1685	1577	0	12	8	3.33899	62.1933	67.4323	0	0.508256	0.286775	6.798e-06	-7.31515	down
gene-CIR1	3965	5084	3645	2887	2234	3002	62.3227	73.5224	61.0505	45.4932	37.427	42.5689	0.00372613	-0.606594	down
gene-RXFP2	125	272	67	16	2	11	1.0548	2.11008	0.59822	0.133693	0.015487	0.078481	2.32336e-06	-3.95978	down
gene-ACOD1	2	10	0	183	980	1919	0.018536	0.085263	0	1.73609	9.78573	16.1337	2.88999e-16	8.11496	up
gene-IMPAD1	513	682	329	1061	682	1178	7.4765	9.14623	5.11271	15.5126	10.5962	15.4985	0.00300356	0.985081	up
gene-SET	7131	7573	4604	7988	11797	12347	69.5524	68.5477	47.9386	79.0197	124.697	110.747	0.0078797	0.80694	up
NewGene_11367	83	104	261	41	20	44	0.569459	0.656099	1.91454	0.280427	0.145809	0.268499	0.002357	-2.15197	down
gene-RASGRF1	114	191	108	31	20	50	0.527814	0.84491	0.579562	0.136411	0.077233	0.170608	0.00036005	-2.00162	down
gene-MAPK1IP1L	1512	1737	1075	2038	2361	2829	8.77646	8.82789	6.16196	12.0755	14.17	14.0514	0.00250223	0.800998	up
gene-MID1	1011	1588	1010	658	490	440	4.1105	5.95182	4.37897	2.68142	2.12396	1.61407	0.000267848	-1.13525	down
gene-FLNC	1806	1165	692	745	355	524	5.47188	3.24372	2.22939	2.25834	1.14235	1.43112	0.00600778	-1.12948	down
gene-MAD2L2	815	906	420	1143	1398	1421	20.6987	21.1964	11.3673	29.0844	37.9919	32.5754	0.00396559	0.967918	up
gene-FGF22	106	193	567	4	18	16	1.59096	2.67516	9.13023	0.0484	0.288773	0.215426	1.38436e-07	-4.52494	down
gene-IL6ST	5942	6367	2467	8292	9282	9795	23.3769	23.0735	10.2127	32.6432	38.9861	34.7797	0.00578102	0.97413	up
gene-CCL3L1	19	7	0	312	161	1800	1.78385	0.54896	0	30.8504	16.8628	160.312	1.12873e-09	6.49181	up
gene-RP2	238	185	56	259	477	784	1.60327	1.14258	0.395398	1.7459	3.42257	4.76315	0.00370351	1.75422	up
gene-DDX39A	1086	1155	1240	2208	1851	2230	17.5066	17.1345	21.2947	35.6951	31.8073	32.4381	0.000200932	0.875903	up
gene-CDC42EP1	3639	3014	2929	1596	568	855	34.998	26.7201	29.8051	15.2843	5.77454	7.36693	1.36061e-05	-1.65913	down
NewGene_39053	0	0	0	367	247	359	0	0	0	10.8751	7.79172	9.57983	1.32928e-17	10.8074	up
gene-LOC106507784	183	253	420	15	25	29	1.82656	2.32531	4.4758	0.147967	0.256672	0.256067	7.02231e-10	-3.62969	down
gene-CCDC88A	1331	1232	590	3248	3102	3382	3.88256	3.32572	1.8316	9.50775	9.64283	8.94123	8.88643e-08	1.69849	up
gene-C1QL2	3	9	0	443	40	263	0.036396	0.09998	0	5.67109	0.53499	3.03163	2.44094e-08	6.00179	up
gene-TBC1D5	749	815	439	1082	1050	1161	1.19861	1.1955	0.745063	1.78361	1.81029	1.6755	0.0054084	0.782179	up
gene-TBC1D1	2919	2847	1786	6435	5410	6366	17.0592	15.6047	8.71042	36.3875	29.8396	35.0353	6.23494e-09	1.32418	up
gene-SLC25A53	2	2	0	141	100	124	0.012984	0.011825	0	0.919669	0.689366	0.724646	5.85253e-12	6.56525	up
gene-GIPC1	2467	2625	2429	1215	1613	1382	35.3547	34.4545	37.137	17.3069	24.6903	17.8431	0.00405401	-0.784148	down
gene-CCT3	3150	4458	3015	5184	5403	5522	44.0677	57.3792	44.9434	72.7209	80.5499	69.6898	0.00592615	0.654792	up
gene-CCT8	2284	2629	1827	3413	3417	3491	33.6193	35.6047	28.6471	50.3823	53.6086	46.3621	0.00143811	0.669518	up
gene-AKT1S1	2466	2470	2406	1617	1278	1453	28.4831	31.4632	33.7015	19.4401	16.1905	18.2892	0.000449797	-0.726415	down
gene-LOC110258711	0	0	0	90	487	280	0	0	0	2.46036	14.2175	6.90298	1.09219e-13	10.7008	up
gene-FNBP1	3835	2669	2958	6024	8312	8356	20.5246	13.1409	16.8658	32.3217	47.405	40.3369	1.26543e-05	1.3106	up
gene-C7H15orf59	197	224	317	65	51	46	0.869563	0.911522	1.49101	0.287905	0.239948	0.183572	3.25698e-06	-2.17896	down
gene-CALM1	6024	7514	5094	13621	13087	15583	37.5533	43.0905	33.826	85.1215	86.9312	87.6191	2.32423e-09	1.23212	up
gene-API5	2259	2379	1511	2801	3721	3638	16.682	16.1546	11.898	20.729	29.2611	24.22	0.00432127	0.79413	up
NewGene_22433	519	370	804	9	77	10	6.23576	4.08779	10.2926	0.105872	0.98129	0.101554	3.06304e-06	-4.03632	down
gene-FAM13B	1659	1301	1084	2266	2166	2464	8.6971	6.33437	5.79896	11.9209	12.173	11.5601	0.000515772	0.818223	up
gene-PTBP3	1557	2755	1314	3900	4359	5488	6.36901	10.3707	5.72494	16.131	19.2401	20.2735	3.49118e-05	1.35418	up
gene-AHSA2	75	56	57	299	133	172	0.4533	0.316979	0.370133	1.84327	0.871681	0.95021	0.000370793	1.69979	up
gene-ZNF529	409	407	665	255	175	233	1.83481	1.68078	3.17689	1.14529	1.25466	1.39542	0.00379384	-1.16884	down
gene-CYR61	1480	973	1369	17209	4067	8784	21.274	12.8727	20.9635	248.137	62.3246	113.956	7.7875e-10	2.95331	up
gene-ZNF521	528	630	298	1441	1060	1452	2.84591	3.12613	1.71134	7.79702	6.09803	7.06959	1.13296e-06	1.49793	up
gene-PNRC2	2886	3474	2097	5970	4484	5844	33.8494	37.4831	26.2054	70.2046	56.0483	61.828	1.04134e-05	0.994006	up
gene-LOC100512181	171	347	100	25	42	60	1.03821	1.93874	0.648789	0.147196	0.265871	0.327579	0.000457745	-2.194	down
gene-SHC2	172	68	147	22	44	5	1.90203	0.685717	1.72913	0.234454	0.513786	0.049351	0.00784342	-2.36298	down
gene-IL15	123	106	73	430	401	446	2.17972	1.94076	0.653085	4.3323	5.2642	5.47163	3.14017e-11	2.13446	up
gene-RFC2	1310	1841	1388	2249	2691	2890	24.5446	32.1123	27.8143	42.4831	54.0046	49.2646	0.0017019	0.836786	up
gene-RNPEP	3485	2722	2402	4612	4319	4541	38.5221	27.678	28.2863	51.1112	50.8769	45.278	0.00193455	0.693017	up
gene-RAP1GDS1	1445	1130	1093	1949	2190	2424	10.7717	7.78817	8.62724	14.5474	17.4739	16.3915	0.000465195	0.884613	up
gene-TRPC1	2956	2178	1968	1656	482	739	6.28878	4.25332	4.31254	3.45113	1.11595	1.59317	0.00367511	-1.29519	down
gene-TRPC3	0	13	0	169	62	77	0	0.089685	0	1.41148	0.522832	0.57463	0.000809635	4.66876	up
gene-MDFI	629	1479	1161	353	389	385	10.1938	25.8225	19.9086	5.69047	6.9941	6.43726	0.000173594	-1.49605	down
gene-LOC110261493	522	1051	1189	5	20	0	11.8338	21.9319	28.7312	0.111598	0.466431	0	1.27978e-13	-6.6815	down
gene-MOB3A	890	1278	934	2433	2529	3364	10.7869	14.3713	11.9898	29.8307	32.6973	36.8839	3.46856e-08	1.46616	up
gene-MOB3C	1332	1131	944	2045	1839	1864	12.9968	10.3165	8.42883	20.2258	19.4077	16.6921	0.000317428	0.802421	up
gene-MYO5B	660	1056	682	19	286	64	2.94344	4.33759	3.24126	0.082951	1.35862	0.255265	0.0023567	-2.54154	down
gene-MYO5C	47	84	37	0	2	0	0.18868	0.311387	0.15782	0	0.006921	0	1.16239e-05	-6.27252	down
gene-TSPYL2	3107	2444	4448	1734	885	901	29.0247	21.0075	44.3024	16.249	8.80153	7.60021	0.000246497	-1.52007	down
gene-UBE2R2	2925	2877	2610	1699	1689	2036	18.5762	16.8113	17.6596	10.819	11.4262	11.6621	0.00391709	-0.594876	down
gene-KLHL9	796	1215	817	1475	1427	1833	4.83077	6.78216	5.28244	8.97481	9.22358	10.0334	0.00325879	0.788426	up
gene-SYNDIG1	198	101	124	12	14	11	2.44072	1.13882	1.61854	0.142019	0.171898	0.111685	8.05023e-09	-3.46621	down
gene-KLHL5	778	370	365	1689	1561	1627	5.70068	2.49421	2.84346	12.4033	12.1874	10.7526	2.14741e-06	1.74138	up
gene-KLHL7	1109	998	697	431	465	471	10.6121	8.78179	7.10607	4.13145	4.74019	4.06241	0.000315262	-0.97592	down
gene-KLHL6	131	85	55	640	399	642	0.588858	0.350376	0.263063	2.89279	1.91936	2.61331	2.93176e-11	2.67608	up
gene-CEP135	1543	1280	1897	822	742	840	8.31179	6.34373	10.8862	4.65451	4.25976	4.08921	0.00185108	-0.96112	down
gene-CEP131	1473	755	2811	617	219	311	10.3366	4.87059	21.0189	4.33893	1.63147	1.96455	0.000187054	-2.19511	down
gene-GAMT	584	653	711	188	143	199	16.0077	16.2591	20.5994	5.11097	4.0476	4.61264	9.02451e-10	-1.8628	down
gene-ATG5	671	778	547	1069	1188	1341	6.38182	6.4485	5.49584	10.8936	11.7084	11.694	0.000275513	0.903709	up
gene-ATG3	1408	1173	842	1573	2029	2142	21.2133	16.2666	13.5079	23.7643	32.5882	29.1161	0.00546498	0.811097	up
gene-MSH2	217	309	237	567	459	673	2.01607	2.6464	2.35163	5.28869	4.54883	5.65109	6.50501e-05	1.18592	up
gene-SRXN1	497	509	338	1409	965	1886	5.42917	5.11371	3.93544	15.4386	11.2284	18.5891	2.6521e-08	1.69725	up
gene-GNMT	89	122	176	35	5	7	2.17611	2.75197	4.59028	0.857797	0.11076	0.150082	0.000349088	-3.08551	down
NewGene_27358	860	993	1121	3734	2140	2704	9.04762	10.9912	12.5626	44.8263	24.2947	26.6852	4.34873e-07	1.53453	up
gene-PACSIN3	2957	2639	3024	845	791	554	41.0135	34.4303	35.0753	12.0019	11.1479	7.12955	3.44848e-10	-1.93808	down
gene-TMEM55A	412	187	216	83	51	46	4.76682	1.98655	2.65355	0.956392	0.619351	0.470747	2.70031e-05	-2.14139	down
gene-LOC100515345	0	38	2	102	43	1725	0	0.210755	0.01298	0.62012	0.279857	9.50848	0.00859025	5.60396	up
gene-PCOLCE	18495	21491	16368	8344	5370	9308	305.236	326.302	287.782	138.046	94.4387	138.563	1.17454e-07	-1.26621	down
gene-LOC641352	305	265	267	530	515	787	5.85817	4.55652	5.10573	9.77834	10.6221	13.4137	0.000155511	1.15808	up
NewGene_4080	33	89	330	46	15	16	0.52845	1.33775	5.73569	0.741736	0.256493	0.23442	0.00597215	-2.64808	down
gene-GALR1	193	194	134	9	30	10	0.439054	0.406465	0.32416	0.024061	0.071058	0.01967	1.57814e-06	-3.2974	down
gene-TFEC	53	111	36	929	2517	3174	0.09605	0.185461	0.068049	1.69764	4.89033	5.21973	2.26555e-20	5.14379	up
gene-PSMD1	2121	2404	1634	3256	2823	3409	18.1617	18.9347	14.9081	27.9521	25.7626	26.3335	0.000753912	0.671281	up
gene-RSPO4	20	22	28	160	43	63	0.634809	0.642472	0.925725	5.11204	1.45883	1.81491	0.00926493	1.90714	up
gene-RSPO1	127	192	146	755	138	620	1.49996	2.08693	1.8346	8.95434	1.73284	6.61411	0.00395453	1.68704	up
gene-ALDH3A1	85	95	386	11	38	16	0.644905	0.66297	3.14403	0.081085	0.307149	0.103681	0.000434932	-3.11804	down
gene-FAM111A	1655	2472	1096	6350	8525	9684	9.36891	12.8736	6.60588	36.0378	51.4266	49.4463	1.1897e-11	2.31119	up
gene-FAM111B	435	340	271	781	1348	1588	4.57768	3.22904	2.97586	8.33563	15.3626	15.3168	7.07277e-07	1.89187	up
gene-C2H5orf46	105	114	66	0	0	0	2.59524	2.60845	1.74307	0	0	0	2.39241e-10	-8.95179	down
gene-MEFV	3	4	0	318	475	1824	0.024653	0.026665	0	2.80126	4.37865	14.1851	3.97435e-21	8.59414	up
gene-BAMBI	235	794	880	78	154	147	5.64062	17.5842	22.5565	1.87229	3.94829	3.18214	0.00013235	-2.30475	down
gene-CD58	191	212	90	362	430	403	5.82899	5.94606	2.92434	11.0906	13.9984	11.0981	0.000729821	1.36132	up
gene-CD53	364	819	313	4148	4954	10984	6.06063	12.5576	5.55294	69.3246	88.0125	165.18	1.72608e-15	3.8033	up
gene-CD52	434	392	317	3818	2746	3464	25.8019	21.4512	20.0695	227.801	174.177	185.99	1.41781e-48	3.16983	up
gene-C13H3orf70	554	399	188	768	737	811	2.71357	1.79885	0.979024	3.77332	3.84916	3.58666	0.00623671	1.097	up
gene-HSP90AA1	16341	17708	10563	21620	21722	30852	187.343	186.769	129.011	248.494	265.377	319.04	0.00243324	0.788171	up
gene-SYNGR1	1566	1873	1448	920	520	455	18.9349	21.8994	22.1815	11.5478	7.1367	5.38283	8.02548e-05	-1.33258	down
NewGene_20648	0	9	0	34	48	81	0	0.058637	0	0.250236	0.376944	0.63131	0.00401326	4.30087	up
gene-LOC110258135	166	892	217	1004	2157	1608	0.745475	3.69546	1.04046	4.53343	10.3599	6.53623	0.00141335	2.0271	up
gene-LOC110260197	2290	1909	1965	1134	1079	669	17.7034	13.5793	16.1846	8.78383	8.88553	4.66209	0.00148959	-1.04684	down
NewGene_36093	5345	5340	6730	840	701	738	147.427	135.497	197.752	23.2266	20.6028	18.3537	8.22523e-27	-2.91684	down
NewGene_812	260	139	385	115	74	83	10.9367	5.38027	17.2843	4.84598	3.31034	3.14697	0.00509485	-1.54866	down
gene-UHMK1	741	1180	590	1472	1670	1602	2.49595	3.65837	2.116	4.97506	5.99829	4.86901	0.00160201	0.990141	up
gene-TXN	1277	3103	2066	3309	5500	6157	60.4774	142.976	112.932	173.056	294.036	290.654	0.00250321	1.27115	up
gene-TXK	33	22	43	227	251	231	0.161243	0.098517	0.224379	1.13155	1.33349	1.04192	6.56327e-09	2.87359	up
gene-FDFT1	1692	2251	1605	1363	956	1108	18.3034	22.7122	15.7431	14.2338	13.4419	10.4041	0.00620506	-0.656905	down
gene-LPAR3	115	135	186	0	9	26	1.07415	1.18928	1.85068	0	0.088128	0.219425	0.000759932	-3.64228	down
gene-LPAR2	217	298	190	47	82	45	3.39511	4.22649	3.47776	0.743694	1.43097	0.689768	9.4964e-05	-1.93165	down
gene-SERPINE1	1813	3659	591	13624	12768	7227	17.0622	31.6748	5.92036	128.545	128.05	61.3504	3.67774e-06	2.5916	up
gene-LOC100513542	2949	3678	2557	1447	1671	1516	10.9934	12.616	10.1557	5.40888	6.63812	5.09601	0.000177936	-0.926235	down
NewGene_39608	287	228	163	907	337	803	1.59336	1.84034	0.943169	5.92082	2.77947	4.48784	0.000133115	1.61222	up
gene-AASS	426	334	314	106	96	116	1.98325	1.43084	1.55602	0.491366	0.472705	0.4844	9.79312e-08	-1.71714	down
gene-PLCXD2	90	294	319	58	94	52	0.329291	0.996779	1.25388	0.211531	0.368729	0.169946	0.00791457	-1.74296	down
gene-TPM3	6575	5589	3422	16444	19313	21155	81.2884	70.0007	46.9562	204.346	260.474	275.707	1.37283e-11	1.93687	up
gene-TPM4	15685	8753	5098	23374	20717	31158	191.33	99.2067	65.6527	304.062	271.597	357.214	0.000342862	1.41062	up
gene-ATP6V1B2	2261	2936	1900	3454	5749	6484	20.5306	24.5302	18.3846	31.4503	55.6426	53.1176	0.000326217	1.20995	up
gene-NPFF	304	231	591	189	109	122	18.7144	13.0822	38.7928	11.6618	7.12041	6.75556	0.00672624	-1.45431	down
gene-BTN2A2	57	47	47	304	193	218	0.484964	0.359548	0.418518	2.56589	1.72951	1.69537	1.52321e-08	2.27079	up
gene-FAM135A	2274	2773	3080	1113	974	1072	9.42143	10.7297	14.3893	4.64279	4.42834	4.14511	7.3509e-07	-1.3426	down
gene-EIF4EBP2	8977	9923	4328	2924	3518	2998	35.1078	35.7025	18.0303	11.4633	14.6616	10.5755	0.000311913	-1.21099	down
gene-EIF4EBP3	846	1281	712	260	258	379	34.5818	48.1941	31.0264	10.6557	11.2102	13.952	6.9518e-07	-1.61032	down
gene-TREML2	81	110	49	183	247	341	0.67732	0.846494	0.429992	1.53501	2.20488	2.58002	0.000184837	1.75355	up
gene-ITSN1	477	821	327	683	1276	2038	1.21192	1.91766	0.882911	1.7376	3.45427	4.67023	0.00475451	1.37305	up
gene-GSTO1	532	722	300	1173	913	1318	16.8947	21.0772	10.1212	37.3332	30.898	37.7643	0.000455677	1.19274	up
gene-SLC4A9	180	236	679	14	24	28	1.07767	1.30179	4.34185	0.080155	0.149413	0.147304	5.35058e-09	-4.08215	down
gene-SLC4A3	846	399	849	88	22	70	5.4999	2.38493	5.87794	0.571768	0.146406	0.40994	3.12393e-10	-3.57634	down
gene-TRIM38	410	266	255	777	1256	1527	5.90248	3.4998	3.88038	11.7721	19.7805	20.6586	2.78357e-07	1.98991	up
gene-CSRP1	25558	22627	11002	12919	9176	8605	415.177	338.14	190.392	210.394	158.828	126.077	0.0091395	-0.879291	down
gene-PDZRN4	1308	226	296	44	24	11	5.88846	0.885131	1.41846	0.099964	0.058663	0.022138	6.05022e-09	-4.47103	down
gene-RTP4	1353	261	256	1958	3308	4271	6.31844	1.11982	1.27341	9.16484	16.4591	17.9902	0.000167941	2.43152	up
gene-DNAL4	1169	879	1468	530	266	421	21.7325	15.0415	10.8551	10.1483	5.18647	6.86747	6.31766e-05	-1.54527	down
gene-TBC1D10C	422	379	393	3390	2034	2619	5.98671	4.75269	6.44868	47.5579	30.5387	34.1737	6.45418e-26	2.77026	up
gene-TBC1D10A	2349	2694	4128	1278	1177	1210	33.0436	34.8798	61.8753	18.0388	17.6423	15.3625	0.000188338	-1.31871	down
gene-FAM168B	451	542	344	2061	1354	2307	2.37413	2.66403	1.91929	11.0538	7.78305	11.2818	5.05585e-15	2.1326	up
gene-MEGF9	1349	2143	1198	254	596	617	5.87815	8.58918	5.55797	1.10933	2.76322	2.42297	0.000319485	-1.59659	down
NewGene_37592	32	34	67	503	152	390	0.163393	0.159261	0.365804	2.60551	0.836601	1.81752	1.10418e-06	2.92465	up
gene-ABCC3	356	332	344	894	1151	1628	1.4373	1.23361	1.48176	3.62246	4.95801	5.93828	1.64796e-08	1.86414	up
gene-ABCC2	48	143	80	25	14	15	0.129885	0.358828	0.232343	0.067209	0.040178	0.035127	0.00115002	-2.28893	down
gene-ABCC4	599	353	364	2115	574	1130	3.18116	1.71888	2.06008	11.2654	3.24328	5.41018	0.00128969	1.53946	up
gene-ABCC8	104	94	56	0	14	0	0.595263	0.493771	0.339561	0	0.084484	0	0.00825163	-3.97612	down
gene-DTX4	542	636	504	2666	6941	7963	2.51477	3.01513	2.66337	13.8878	34.789	31.9373	5.14726e-15	3.44819	up
gene-TEAD3	925	928	728	514	229	379	19.7022	18.1833	16.5147	10.9761	5.19693	7.27986	0.00039062	-1.18223	down
NewGene_9928	0	0	0	54	46	166	0	0	0	0.485725	0.409124	1.38317	6.86487e-09	8.91644	up
gene-WHRN	107	176	112	5	27	29	0.691526	1.05321	0.771468	0.027558	0.182514	0.169006	0.000638062	-2.6171	down
gene-CCNYL1	1120	1440	604	2928	1776	3312	8.37157	9.91149	4.93375	21.9627	14.1617	22.3686	7.95145e-05	1.39138	up
gene-PLD1	1464	1381	1289	706	657	864	3.60502	3.12944	3.38444	1.74829	1.74084	1.91981	0.000141208	-0.858898	down
gene-PLD4	645	808	389	2675	4207	3430	9.3051	10.9127	5.91899	38.3689	64.4144	43.961	3.77948e-13	2.57556	up
gene-APOBR	921	721	606	4289	3196	5089	5.33657	3.84124	3.74085	24.9257	19.7464	26.6101	7.30012e-23	2.51663	up
gene-ITM2C	1389	1129	564	1644	4290	4184	47.7678	35.6971	20.6311	56.6578	157.221	129.773	0.000152439	1.81373	up
NewGene_23865	2535	4795	1800	1370	86	304	27.2362	44.6123	25.6023	18.1294	0.897387	4.52808	0.00214183	-2.36756	down
gene-FCER1A	227	338	175	892	845	971	6.02799	8.29701	4.96256	23.807	24.0079	23.3599	2.25535e-10	1.93224	up
gene-FCER1G	953	990	574	4087	6052	8768	45.8489	43.8009	29.3875	197.124	310.286	380.509	1.15577e-16	2.97213	up
gene-ALDH1B1	265	285	137	401	354	543	2.59192	2.56597	1.42658	3.93581	3.69818	4.7943	0.0079681	0.976264	up
gene-CD109	1887	2801	2400	925	1107	1344	5.43737	7.43161	7.3692	2.6702	3.39711	3.49434	0.000573663	-1.03232	down
gene-CD101	55	23	55	105	115	392	0.218368	0.0845	0.234287	0.420542	0.489077	1.41504	0.0023905	2.17948	up
NewGene_4038	183	54	349	8	10	3	9.70476	2.5953	19.7127	0.423568	0.511416	0.107742	7.86686e-08	-4.81213	down
gene-SPCS3	718	1591	968	2202	2662	2335	4.93996	10.0752	7.09641	15.1955	19.5225	14.4933	0.000927117	1.1981	up
gene-KIAA1456	630	438	935	14	27	27	3.43148	2.20192	3.89449	0.054462	0.152836	0.094991	3.81608e-20	-4.86902	down
gene-LOC110259534	173	116	31	0	0	0	3.8716	2.37783	0.723066	0	0	0	3.08902e-09	-9.08686	down
gene-ADHFE1	798	899	409	77	70	73	10.681	11.0693	5.83226	1.02074	0.994541	0.876276	6.06568e-18	-3.18751	down
gene-LOC100513863	505	904	392	1036	927	1332	4.49866	7.45922	3.77153	9.22513	8.93717	10.74	0.00833473	0.932027	up
gene-GTF2A2	366	511	384	773	638	732	12.3834	16.0178	13.9185	25.3975	23.3079	22.5545	0.00202397	0.804103	up
gene-GPR18	18	28	0	273	201	213	0.276843	0.400548	0	4.35785	3.40649	3.05897	2.19999e-05	4.0157	up
gene-DMTN	361	415	230	129	46	104	3.80005	4.02218	2.27375	1.19978	0.502595	0.955323	8.32868e-05	-1.82367	down
gene-LOC110261221	132	175	382	81	55	74	1.59821	1.94905	4.94684	0.986206	0.712595	0.808446	0.00329791	-1.74935	down
gene-PPFIBP2	3452	4286	5021	1409	680	1108	31.4273	36.0095	43.9997	11.5765	5.81863	8.08849	4.56234e-09	-2.00374	down
gene-PPFIBP1	4721	4126	2816	2213	2189	2609	25.511	21.1026	16.2024	12.042	12.9439	13.0381	0.00540231	-0.678359	down
gene-LOC100158069	4	0	0	143	461	867	0.012085	0	0	0.541073	1.96396	2.993	3.42319e-15	8.58626	up
gene-LOC110261595	6	0	0	47	55	69	0.059528	0	0	0.518419	0.644671	0.683863	0.000338643	4.91551	up
gene-C4H1orf162	80	40	57	435	221	590	1.85139	0.822636	1.23831	10.6874	5.84171	12.4589	1.48102e-08	2.81347	up
gene-SULT2B1	697	879	1681	20	327	114	16.8113	19.4865	43.1799	0.46042	8.38997	2.45957	0.00118889	-2.7404	down
gene-ITK	70	39	9	821	1548	1266	0.43056	0.222083	0.057238	5.09765	10.2237	7.07505	2.76298e-16	5.06444	up
gene-CXCL10	123	107	80	10739	18021	27072	3.01178	2.41037	2.0878	264.248	471.366	599.365	1.36157e-83	7.54617	up
gene-CXCL11	0	26	13	801	1837	2012	0	0.557766	0.316453	18.8356	45.9176	42.6583	1.11537e-16	6.96523	up
gene-CXCL13	56	74	95	44	973	747	1.28931	1.57287	2.33479	1.0043	23.9775	15.5863	0.000558032	3.04074	up
gene-PILRA	492	504	597	2377	2538	3835	10.4441	10.0061	13.6284	51.2112	58.03	73.8981	2.00173e-15	2.47418	up
gene-ACPP	60	406	99	0	28	10	0.531213	3.34412	0.94327	0	0.264931	0.078161	0.00248171	-3.70982	down
gene-ACP2	699	1094	675	1352	1706	2464	9.28687	13.3665	9.54716	18.0152	24.158	29.5338	0.000351044	1.21306	up
gene-ACP5	398	889	620	4363	5824	8096	5.72228	13.2191	9.25057	65.2326	94.7797	109.366	3.88834e-17	3.30318	up
gene-PIK3AP1	602	603	220	1273	3490	5488	2.7502	2.53549	1.07067	5.83793	17.012	23.9371	1.54546e-07	2.93467	up
gene-KCNQ4	361	274	371	71	18	37	2.44215	1.70274	2.67454	0.481532	0.128212	0.223641	4.62241e-08	-3.01446	down
gene-IGFBP4	1266	1297	495	8384	1687	5450	45.2178	42.6168	18.7975	300.18	64.1891	175.557	1.09549e-05	2.37078	up
gene-IGFBP2	1708	1829	781	14508	3236	2355	34.349	33.8419	16.7337	292.557	69.351	42.7259	0.000360101	2.25432	up
gene-MPC1	4842	4654	4915	3147	1886	2603	55.9447	60.3612	70.1856	68.5886	25.0104	36.7737	0.000321775	-0.902536	down
gene-MCAT	571	507	546	349	310	268	11.408	9.31746	11.6353	7.00068	6.5909	4.8239	0.00984533	-0.772867	down
gene-NUS1	776	1209	650	1184	1549	1798	5.71818	8.1989	5.10561	8.74989	12.1677	11.9585	0.00983115	0.848575	up
gene-PAPSS1	1065	1043	412	1723	1400	2451	10.3729	9.344	4.2671	16.8252	14.5319	22.4891	0.00189767	1.20801	up
gene-ADGRL3	758	530	405	265	77	53	1.64365	1.05794	0.936124	0.575182	0.177669	0.103639	0.000783573	-2.07422	down
gene-ADGRL1	3941	2993	5628	1804	934	950	13.9981	9.51969	21.2826	6.2105	3.45153	2.95459	1.76498e-05	-1.78261	down
gene-EVC2	786	982	1753	534	291	348	4.95517	5.69422	11.7743	3.37405	1.95038	1.97587	0.000422493	-1.61127	down
NewGene_762	30	46	26	103	105	186	0.726479	1.07632	0.709755	2.84593	2.84642	4.47143	0.000200006	1.99371	up
gene-HSF2BP	1353	1077	1030	675	614	755	20.2564	14.9054	15.996	10.113	10.1384	10.3947	0.00250966	-0.722161	down
gene-LOC100152566	865	826	761	2261	1089	1838	3.90163	3.41543	3.64467	10.2032	5.33429	7.46803	0.000258453	1.09386	up
gene-GTPBP3	1078	840	1217	695	515	505	14.6124	10.4604	17.5906	9.29771	7.39017	6.1825	0.00906237	-0.856927	down
gene-ZPLD1	34	275	31	0	7	4	0.174131	1.30922	0.167745	0	0.033992	0.016161	0.000186014	-4.77347	down
gene-PDZD2	1224	1254	1150	278	119	147	2.92965	2.76095	2.93275	0.666849	0.30312	0.315304	1.05658e-13	-2.72302	down
gene-ZNF84	553	642	444	325	285	383	1.95288	2.17909	1.67208	1.19352	1.10022	1.26734	0.00965944	-0.67898	down
NewGene_24350	986	360	985	173	74	136	7.79066	2.6171	8.29428	1.36793	0.618869	0.969599	6.8596e-07	-2.63146	down
NewGene_15014	3854	6610	7698	0	0	2	93.6398	134.833	201.542	0	0	0.039716	1.61335e-32	-13.1462	down
NewGene_15017	4396	8283	7704	0	0	0	126.766	219.75	236.68	0	0	0	4.04633e-34	-15.1474	down
NewGene_15011	1650	4455	4052	2	0	0	25.9339	78.4624	67.8496	0.030268	0	0	3.14794e-27	-12.3005	down
NewGene_15012	3160	6312	8367	0	0	0	69.8514	128.378	197.088	0	0	0	9.69861e-32	-14.9794	down
gene-OIP5	1427	2192	1381	2196	3224	3042	3.81847	5.39776	3.93718	5.89114	9.19624	7.34297	0.0093434	0.827172	up
gene-JAG1	14439	9242	7889	5748	2995	2708	70.5933	41.7245	41.3	28.2579	15.6629	12.0206	0.000142302	-1.42483	down
gene-RASSF4	1114	864	1041	2613	2564	2550	12.6192	8.88911	12.2571	29.1686	30.7206	25.9138	8.24387e-08	1.3884	up
gene-RASSF5	668	942	478	1925	2207	2761	5.29203	6.62381	3.88621	15.3276	18.6018	19.705	6.85836e-09	1.78811	up
gene-RASSF6	261	307	308	54	46	21	1.5592	1.68466	1.95869	0.321675	0.290401	0.109126	3.408e-08	-2.813	down
gene-RASSF2	897	564	575	3844	3043	4380	3.87158	2.2385	2.64075	18.6332	15.6644	19.0837	7.73708e-19	2.50016	up
gene-PPP2R5E	286	235	84	360	490	511	4.96201	3.74361	1.5478	6.26303	9.06167	7.99918	0.00929298	1.26347	up
gene-LOC100157002	755	912	569	1050	1055	1407	7.85823	8.72934	6.30451	10.9561	11.7031	13.214	0.00769735	0.703309	up
NewGene_3081	3479	4510	3330	18943	12173	16170	29.2666	33.5877	28.7207	164.795	105.023	120.046	3.84574e-20	2.09379	up
gene-PMAIP1	233	392	205	1032	1458	1754	5.99678	9.29804	5.62378	26.7251	40.1463	40.8814	4.02387e-11	2.42138	up
gene-NEU1	332	634	127	652	720	1433	4.77572	8.39399	1.94155	9.40986	11.0455	18.607	0.00997682	1.44335	up
gene-NEU3	266	191	157	375	438	452	1.27497	0.842361	0.804177	1.80618	2.24145	1.95715	0.00125611	1.10097	up
gene-NEU4	31	4	5	227	281	263	0.117144	0.01338	0.017615	0.870167	1.14597	0.907854	2.97916e-08	4.34954	up
gene-GRB7	736	1214	1579	17	167	23	7.97223	12.0863	16.3159	0.145163	1.891	0.162884	2.1869e-06	-3.97124	down
gene-GRB2	1512	1528	759	3646	5323	6896	39.1003	36.3601	20.9042	94.5377	146.727	160.883	4.13551e-09	2.13645	up
gene-ZNF831	51	29	24	450	432	394	0.10497	0.055296	0.053045	1.00841	0.978472	0.992093	1.539e-18	3.67567	up
gene-HTR2A	95	154	14	316	294	472	0.490642	0.73078	0.075203	1.63868	1.61936	2.21305	0.00261793	2.14264	up
gene-SORBS1	5777	6195	3085	1077	1231	540	21.4893	23.3885	11.6864	3.86671	4.80508	1.7365	4.37132e-08	-2.30549	down
gene-SORBS2	1975	1634	809	935	591	538	11.1589	9.26805	3.53734	3.78481	3.8786	3.11541	0.00750331	-1.03339	down
gene-SDCCAG8	397	458	506	593	943	1608	3.59833	3.58479	8.32005	5.11727	12.6195	15.1952	0.0045815	1.2285	up
gene-TIMMDC1	1346	1280	1671	486	424	577	10.3854	9.08082	13.7317	3.75243	3.48674	4.01223	3.13273e-07	-1.52004	down
gene-MYL9	25490	25746	9457	10599	5513	5434	558.722	519.168	220.818	232.898	128.768	107.428	0.000660038	-1.42769	down
gene-FRMD6	5088	5026	4061	2149	2473	2814	28.7303	26.1046	24.4325	12.1626	14.8811	14.3347	0.000109314	-0.880909	down
gene-MUC5B	561	533	272	131	50	118	0.854394	0.74739	0.441154	0.199426	0.080025	0.162198	3.03492e-06	-2.1583	down
gene-FRMD8	1351	1339	1193	2897	1913	2743	11.8391	10.7941	11.1362	25.4447	17.9101	21.7033	7.32306e-06	0.984572	up
gene-LOC110255206	1166	632	1370	2755	1689	3087	22.7637	11.3501	28.488	53.9187	35.135	54.3526	0.00271915	1.22996	up
gene-LOC106505000	14	0	0	89	151	237	0.169214	0	0	1.07897	1.9502	2.58951	7.31506e-05	5.18172	up
gene-SH3PXD2A	6809	5735	3499	2789	2310	3179	14.2313	11.2496	7.63345	5.73795	5.0491	5.87329	0.00101108	-0.900921	down
gene-NAPEPLD	690	541	309	741	1272	1050	3.81252	2.7497	1.81754	4.10485	7.48438	5.23967	0.00719696	1.08296	up
gene-PELI3	763	425	444	216	143	207	9.95711	5.16235	6.50262	2.891	2.09461	2.5789	5.09275e-05	-1.49796	down
NewGene_36834	298	166	206	100	102	49	5.28151	3.19658	5.05577	1.64462	1.85186	1.14817	0.00968472	-1.3599	down
gene-LOC100626583	8084	31759	27100	11	0	2	245.588	887.638	877.097	0.320417	0	0.053894	2.85388e-54	-12.3563	down
gene-LRMP	59	13	25	1072	760	718	0.584293	0.117201	0.261852	11.3061	8.88133	6.79388	4.07748e-18	4.75467	up
gene-FHOD3	845	803	668	152	108	451	3.97353	3.47343	3.34495	0.710223	0.53846	1.91131	0.00130865	-1.69915	down
gene-ARL4C	998	1050	801	5470	5857	8961	7.46719	7.22755	6.3808	41.0411	46.7172	60.4992	1.42943e-26	2.87304	up
gene-KCNMB1	1749	1497	495	150	180	58	12.0681	9.49907	3.63914	1.03574	1.3216	0.356923	5.42593e-08	-3.148	down
gene-ALOX12	1257	783	2139	575	279	246	13.5856	8.2223	24.6749	6.86013	3.47478	2.64923	0.000214064	-1.95727	down
NewGene_29561	592	819	3567	20	0	25	7.3524	9.86434	47.8164	0.239399	0	0.286069	7.47038e-06	-6.93187	down
gene-GCHFR	199	283	201	473	327	455	5.70868	7.47827	6.15946	13.65	10.0279	11.8147	0.00293907	0.910561	up
gene-RGS1	103	179	79	3454	6948	14523	2.16498	3.38138	1.69212	72.8357	157.762	284.747	6.61835e-32	6.16839	up
gene-RGS2	620	1169	996	8589	4884	14069	13.6357	23.6558	23.3444	189.48	114.513	279.253	4.28006e-15	3.30235	up
gene-RGS4	75	158	34	817	443	898	0.717257	1.38991	0.345074	8.09763	4.52895	7.77159	1.10238e-08	3.08076	up
gene-RGS7	199	163	214	36	22	66	2.36564	1.79795	2.57822	0.405501	0.266254	0.681414	4.84353e-05	-2.22472	down
gene-RGS6	237	142	95	12	16	33	1.09004	0.599165	0.461798	0.05234	0.077705	0.133038	6.5009e-06	-2.90565	down
gene-LOC100620188	254	177	344	122	62	72	1.5644	1.00241	2.26193	0.752351	0.405754	0.400007	0.00158012	-1.61306	down
gene-CTH	308	858	640	178	95	142	4.55281	11.6973	10.1057	2.63216	1.49445	1.89897	1.01724e-05	-2.1082	down
gene-CTGF	5341	4415	3250	11518	8239	7684	63.3416	48.1635	41.0592	136.941	104.128	82.1996	3.34767e-05	1.12724	up
gene-VTN	127	151	155	41	47	63	2.33316	2.55602	3.02001	0.741354	0.913904	1.0367	0.00136787	-1.49265	down
gene-LOC100521659	2553	2050	1705	6537	1746	5825	13.1597	9.72369	9.36122	33.789	9.58898	27.0916	0.00885076	1.16099	up
NewGene_18273	0	2	0	289	121	292	0	0.017216	0	2.78361	1.23669	2.52383	1.35889e-12	8.47869	up
gene-LOC100523492	105	66	90	648	706	837	1.39062	0.796923	1.26507	8.65956	10.0239	10.0685	1.04313e-18	3.09997	up
gene-LAPTM4A	4550	6839	4697	7104	8489	12534	50.3985	69.2786	55.0934	78.4231	99.7781	124.534	0.00593355	0.850309	up
gene-UBE2J1	281	423	244	533	761	657	8.15641	11.3225	7.5576	15.5449	23.597	17.2465	0.00163126	1.11589	up
gene-CHMP7	1380	1395	1512	2186	2028	2896	13.1461	12.2212	15.3462	20.8725	20.5871	24.8811	0.00336768	0.750718	up
gene-TMEM88B	236	70	150	55	18	11	3.90752	1.05265	2.63583	0.911613	0.305297	0.150286	0.00233181	-2.4382	down
gene-TAF8	2573	2733	2893	1681	1476	1721	22.9431	21.3465	17.6021	14.933	13.9371	13.7169	0.00151935	-0.723865	down
gene-LOC110260610	83	53	94	12	25	25	0.47065	0.272888	0.56337	0.066947	0.147965	0.12562	0.00821216	-1.86138	down
NewGene_12571	219	516	158	45	32	41	1.40772	3.04511	1.56845	0.279695	0.341943	0.345607	1.62589e-07	-2.84765	down
gene-MEN1	1382	1591	2337	896	745	1105	13.7449	14.6337	24.6992	9.05487	7.86105	9.93462	0.00708395	-0.956333	down
gene-SPIB	22	6	78	226	269	377	0.244535	0.05824	0.928978	2.53171	3.2027	3.8037	0.000548417	2.97057	up
gene-LGR4	1999	2306	949	138	285	226	10.4424	11.0865	5.27945	0.579153	1.27482	1.06195	4.63114e-11	-2.91191	down
gene-LGR5	317	375	338	8	0	2	2.45669	2.58888	2.63984	0.055585	0	0.013209	1.86642e-19	-6.68729	down
gene-LGR6	887	438	908	15	81	12	4.43962	2.01815	4.90155	0.070314	0.431784	0.053653	4.78289e-08	-4.26245	down
gene-LOC100523177	187	898	535	0	0	2	3.38594	14.3521	10.2846	0	0	0.015444	5.87572e-15	-9.6354	down
gene-STARD8	679	498	382	1194	955	1162	3.82875	2.63675	2.2926	6.87917	5.86182	6.03384	4.90349e-05	1.13386	up
gene-C15H2orf54	390	239	1041	14	96	51	4.44059	2.50292	12.6305	0.148655	1.15764	0.517038	4.21976e-05	-3.35294	down
gene-HLF	2303	2310	938	614	754	327	11.6332	10.7355	5.0424	3.10671	4.05734	1.48914	0.000622073	-1.6024	down
gene-GNA13	2044	2204	944	3517	7012	5069	9.02395	8.95022	4.44	15.5692	32.9942	20.1865	5.21944e-05	1.69486	up
gene-GNA15	1142	1562	1464	2247	2289	2768	5.1784	6.51739	7.07232	10.2152	11.0622	11.3232	0.00169322	0.839627	up
gene-LOC100515551	34	127	62	562	1288	1872	0.313821	1.12059	0.634021	5.42096	13.2087	16.265	3.45473e-12	4.12552	up
gene-ANKZF1	2584	2413	3183	1569	1057	1079	28.2954	24.3021	37.1292	17.2246	12.3341	10.6566	0.000228078	-1.13224	down
gene-MLPH	930	1106	1666	593	261	305	11.9815	13.1625	23.2078	7.6422	3.95202	3.69863	0.000142886	-1.69439	down
gene-LZTS2	5932	4441	5167	3100	1843	2166	55.0486	36.1031	50.1465	30.7871	19.2952	18.9097	9.06754e-05	-1.11109	down
gene-AGTRAP	804	881	819	1197	1860	2420	8.33399	8.16651	10.5746	13.2241	21.1515	24.0615	0.000674172	1.17087	up
gene-BOC	2588	1380	2298	671	616	397	9.65021	4.77053	6.28871	1.38217	2.63334	0.619221	3.36221e-06	-1.86347	down
gene-SEZ6L	181	350	291	19	14	11	0.727931	1.30127	1.25237	0.075896	0.058494	0.039006	3.10037e-15	-4.19209	down
gene-UCP2	1314	1415	418	4938	4744	5053	26.9635	26.7084	9.13464	101.631	103.787	93.5615	2.10945e-08	2.31697	up
gene-FNBP1L	1746	1879	1489	1363	875	1008	9.67276	10.1545	8.07997	7.59138	5.11231	5.35249	0.00975991	-0.622154	down
gene-HSPH1	1263	1264	1341	3178	1701	3309	9.78142	9.00656	11.0607	24.6811	14.0375	23.1545	0.000306551	1.08472	up
gene-SEMA4G	1137	579	911	233	109	211	4.42605	2.07139	3.77628	0.907755	0.451515	0.740594	9.74919e-08	-2.25175	down
gene-SEMA4A	1294	1102	732	2743	8175	6522	11.1098	8.70616	6.69551	23.6097	74.806	50.5158	2.43079e-08	2.57537	up
gene-SEMA4C	4574	2905	3418	2417	960	900	34.3701	21.3769	25.013	18.9264	8.12079	6.48339	0.00211987	-1.33726	down
gene-SEMA4B	1469	1671	1812	518	861	680	9.39243	9.84121	12.3452	3.32107	5.86776	3.91969	0.000585959	-1.21564	down
gene-LOC445536	0	0	0	161	806	114	0	0	0	8.04889	42.8761	5.12058	2.20289e-13	11.0774	up
gene-PIP4K2C	1347	1147	1314	616	779	764	11.6245	9.09678	11.8599	5.20274	7.11699	5.81329	0.0074726	-0.778691	down
gene-BHLHB9	603	483	745	322	196	369	3.95102	2.93	5.20049	2.11172	1.40203	2.18832	0.00592703	-1.05602	down
gene-PIP4K2A	1987	1458	799	2824	3498	4513	15.9697	10.7754	6.83963	22.757	29.9337	32.7344	0.000104799	1.42355	up
gene-RBM38	441	268	225	1122	539	895	5.56114	2.99891	1.63039	11.8381	6.08497	8.51413	0.000117851	1.47983	up
gene-EMP3	3182	2392	1932	5194	4151	5456	94.4072	65.2388	60.9524	154.2	130.805	145.684	2.4588e-05	1.02201	up
gene-EMP2	6310	11665	5903	2647	1606	1083	41.4838	70.6816	41.4001	17.4018	11.2307	6.38251	2.99236e-07	-2.10424	down
gene-TMEM52	1265	1537	926	331	215	139	9.02356	10.1169	7.0435	2.35887	1.62756	0.889298	1.41207e-09	-2.38739	down
gene-TMEM54	1228	1210	1827	339	269	268	28.7323	25.8557	42.8954	7.97635	7.00494	5.69177	8.42113e-11	-2.27764	down
gene-CDC23	126	109	82	235	191	198	1.21069	0.965358	0.838667	2.26911	1.95727	1.71452	0.00430353	1.02571	up
gene-CDC27	1042	1186	775	1407	1469	1963	5.20401	5.44926	4.1256	7.04735	7.85875	8.86593	0.0040775	0.73966	up
gene-SDHD	812	1393	617	1474	1945	2538	24.1299	38.088	19.5362	43.9153	61.6042	68.05	0.00200916	1.14927	up
gene-LDLR	1810	1962	1380	3561	2535	3072	12.6414	12.5964	7.91601	23.8871	17.7107	18.4208	3.46066e-05	0.873034	up
gene-KRT8	2779	2131	816	0	76	18	45.2877	31.9494	14.1684	0	1.31536	0.25076	0.000609916	-5.72991	down
gene-KRT2	1895	13056	39922	12	299	0	25.2608	160.176	567.194	0.151616	4.24359	0	0.00123845	-7.37508	down
NewGene_34536	57	56	107	0	0	4	0.841056	0.767351	1.69564	0	0	0.052733	6.32939e-06	-5.82941	down
gene-MOCOS	707	530	709	124	265	120	5.98086	4.12694	6.39517	1.04575	2.38333	0.911033	0.00015291	-1.8633	down
NewGene_5847	60	552	44	20	22	31	0.530893	5.77927	0.392791	0.165573	0.195817	0.324393	0.00125323	-3.048	down
gene-PRR9	4137	29843	18781	0	2	2	83.9064	584.262	422.661	0	0.039488	0.025586	1.48764e-44	-13.6394	down
gene-C1QB	1071	3984	1209	11079	42720	48107	28.7137	98.506	34.5926	297.215	1216.68	1161.61	6.55424e-11	4.13168	up
gene-C1QC	1330	5400	1337	15822	58001	66577	33.2254	119.62	34.2475	382.001	1488.02	1446.09	7.6542e-11	4.23603	up
gene-C1QA	1075	4473	853	10131	44112	50675	29.4098	113.17	16.5732	283.688	1322.6	1276.84	2.83438e-09	4.16095	up
gene-LITAF	2609	3510	1252	6496	6672	9007	32.692	40.6373	15.8019	77.7359	87.8265	101.853	4.37925e-06	1.66563	up
gene-GZMH	73	109	97	282	1696	1034	2.02806	2.79994	2.88303	7.91179	50.742	26.173	3.80046e-08	3.52542	up
gene-GZMK	27	22	28	998	969	1763	0.858312	0.639289	0.933867	31.8623	32.8949	50.6677	8.94823e-46	5.6142	up
gene-GZMM	13	16	6	70	110	77	0.172183	0.199598	0.085022	0.960835	3.18974	1.91116	1.87937e-05	2.97357	up
gene-GZMA	0	0	0	333	835	1644	0	0	0	8.43263	22.5259	37.551	5.60525e-20	12.3494	up
gene-GZMB	14	17	27	226	234	805	0.43372	0.477698	0.890177	7.10815	7.82254	22.8154	1.75615e-11	4.42095	up
gene-KIFC2	4118	1116	4299	881	410	374	36.0062	8.74956	39.9723	7.83821	3.92792	2.93718	1.0561e-05	-2.53964	down
gene-GPX3	15807	19271	7117	1756	1340	790	281.381	315.601	134.959	31.3267	25.4076	12.6771	3.6392e-15	-3.35391	down
gene-MAN2A1	902	1083	502	1508	1685	2017	3.51673	3.88528	2.08321	5.89864	7.00347	7.09638	0.000383896	1.13882	up
gene-LPCAT2	423	492	298	2379	1867	2670	3.82499	4.09511	2.87473	21.6064	18.0288	21.8226	4.78205e-25	2.55731	up
gene-CD300LF	47	16	62	580	1313	1538	0.755225	0.230149	1.02669	10.1679	23.4151	23.6042	4.42607e-15	4.78533	up
gene-CD300LB	43	27	11	66	70	232	0.650986	0.38412	0.181029	1.02462	1.14469	3.23426	0.00435163	2.23192	up
gene-DDX17	27662	27391	28383	19346	14105	17334	163.447	148.894	178.661	114.597	88.8089	92.3804	0.000970507	-0.694464	down
gene-LOC110255237	2164	1589	2669	175	147	117	23.4765	15.8588	30.8378	1.9029	1.70483	1.14281	4.96784e-25	-3.85713	down
gene-CAND1	1024	1305	983	1490	1739	1843	3.09864	3.63104	3.16658	4.51864	5.60687	5.02921	0.00809911	0.666398	up
NewGene_2304	436	380	426	254	112	130	6.9206	5.54226	7.19051	4.03369	1.88322	1.85091	0.00164906	-1.31619	down
gene-AJAP1	202	98	58	10	14	18	0.871293	0.388223	0.266799	0.040954	0.060109	0.068991	2.11067e-05	-3.01644	down
gene-ST8SIA4	340	350	57	1221	1394	1401	1.79061	1.69723	0.315021	6.45439	7.82876	6.66141	8.59657e-06	2.53719	up
gene-LRRC36	205	137	104	60	18	31	2.56192	1.73664	1.25014	0.729016	0.205457	0.307244	0.000952057	-2.0109	down
gene-ST8SIA1	151	145	43	663	715	625	0.417279	0.452734	0.126715	2.1233	2.70927	1.86523	2.31336e-08	2.65934	up
gene-LRRC38	55	90	109	2	0	12	0.136506	0.208066	0.291283	0.003799	0	0.026612	0.000241748	-4.23338	down
gene-LOC100622426	2370	3919	5435	8	0	0	58.0146	88.2519	141.749	0.186363	0	0	4.85758e-11	-10.5815	down
gene-CSDC2	758	1089	1448	150	96	111	8.09095	10.7206	16.4477	1.58952	1.11637	1.08012	1.65819e-15	-3.20995	down
gene-REPS2	296	430	196	133	65	71	1.08599	1.45466	0.76783	0.488675	0.253616	0.236211	0.00021752	-1.72625	down
gene-XPO6	3000	2709	2050	3711	4143	5350	18.1223	15.0533	13.1917	22.4761	26.6709	29.1558	0.00119948	0.817518	up
gene-CD180	49	77	25	420	946	1232	0.52263	0.758034	0.281319	4.50651	10.7924	11.8976	1.22985e-14	4.1962	up
gene-EYA2	46	43	58	10	3	0	0.341332	0.37871	0.463073	0.06958	0.017571	0	0.00387103	-3.5004	down
NewGene_22725	1171	624	625	169	382	333	6.29986	3.20147	3.61677	0.908581	2.18665	1.61263	0.00351301	-1.37646	down
NewGene_36462	4	0	33	307	255	216	0.018177	0	0.734977	3.12801	1.93079	1.32868	0.000170514	4.29767	up
gene-SEC61A2	1017	757	1125	527	396	478	11.1952	7.7324	13.3434	5.85814	4.62735	4.86343	0.00119474	-1.04022	down
gene-SEC61A1	5422	6841	3454	7888	7605	9570	26.5554	26.9825	10.4823	64.8559	61.6638	68.9333	0.0064536	0.736094	up
gene-TMEM158	192	193	252	1784	469	1086	2.91997	2.70071	4.08473	27.2541	7.6136	14.9215	1.09679e-06	2.36322	up
gene-TMEM156	52	40	25	672	610	735	0.88944	0.627121	0.457157	11.6998	11.2953	11.5162	1.4531e-32	4.16221	up
NewGene_1625	164	144	602	18	4	0	1.14547	0.926096	4.48534	0.119329	0.027805	0	5.41264e-07	-5.45198	down
gene-EED	753	718	571	1205	1226	1465	10.3006	9.01281	8.38898	15.8032	15.0312	15.6635	1.91054e-05	0.978821	up
gene-CIB1	1579	1932	923	2367	2713	2893	40.2103	45.2595	25.0376	60.4104	73.6	66.4338	0.00245277	0.921233	up
gene-ALOXE3	2277	2268	3940	2	85	8	19.4183	17.7983	35.7986	0.014367	0.770102	0.059399	4.07639e-06	-6.34762	down
gene-DDR1	5053	5433	5591	454	887	662	35.5874	34.7347	41.5013	2.26424	6.83123	4.22568	7.31384e-16	-2.94401	down
gene-GRAMD1B	119	220	110	541	443	364	0.348554	0.69849	0.39647	1.84169	1.67445	0.981333	3.73151e-05	1.65006	up
gene-GRAMD1C	739	604	702	30	189	35	5.58214	4.20428	5.65178	0.223945	1.51962	0.235767	0.000110346	-2.88001	down
gene-LOC100623597	2155	4414	6952	0	0	2	43.9808	82.8681	151.159	0	0	0.036819	4.64591e-28	-12.747	down
gene-CD40LG	10	4	0	73	85	108	0.330345	0.123042	0	2.57102	3.18005	3.43611	1.47774e-05	4.34326	up
gene-GJC2	66	73	110	306	182	196	0.604583	0.616057	1.07826	2.83839	2.27003	1.89895	0.00239561	1.45348	up
gene-DAPP1	480	323	183	1431	1797	2639	4.65425	2.87567	1.88652	13.9065	18.5628	23.0742	9.11856e-11	2.63966	up
gene-ADGRD1	1380	2249	574	426	241	363	7.00976	10.5144	3.10743	2.16561	1.30395	1.66146	2.53622e-05	-1.95765	down
gene-SCN4B	26	67	36	100	196	175	0.153076	0.36434	0.229091	0.593131	1.24336	0.938101	0.00126684	1.94657	up
gene-SCN4A	78	61	46	19	17	16	0.209233	0.151055	0.131821	0.050017	0.046842	0.037648	0.00519044	-1.77633	down
gene-FCN1	108	270	109	868	479	1651	2.43188	5.25935	1.90191	20.4401	10.392	33.9747	6.69335e-07	2.65254	up
gene-L1TD1	96	88	139	38	2	24	0.906756	0.768178	1.39781	0.355333	0.012678	0.199377	0.00944733	-2.39503	down
gene-LAG3	19	10	29	2807	2279	4089	0.330025	0.167056	0.564517	51.428	44.3827	67.4141	6.66477e-58	7.29189	up
gene-ERGIC2	916	977	802	1152	1404	1796	7.79149	6.66301	7.96852	7.18259	14.4912	13.9909	0.00727242	0.73645	up
gene-SBK1	369	301	471	175	120	141	2.14302	1.60679	2.9176	1.01803	0.743743	0.74889	0.00044396	-1.38612	down
gene-LOC102158035	191	100	81	2264	2138	3190	6.56627	3.14814	2.94789	78.3353	78.6521	99.3147	8.97912e-32	4.40027	up
gene-JPH1	166	85	116	33	29	28	1.07563	0.50427	0.802133	0.214227	0.197457	0.1592	0.000275505	-1.99381	down
gene-PLEKHN1	7683	3010	10174	840	1125	570	78.595	28.0442	109.123	8.4781	12.0606	5.19362	1.47944e-08	-3.02214	down
gene-MINDY1	1698	2388	2078	1269	820	1010	16.2774	20.9871	20.9351	12.7596	8.80182	9.04391	0.000396979	-0.969986	down
gene-MINDY2	596	654	525	286	293	336	1.91014	1.91934	1.78572	0.914644	0.996425	0.966324	0.000355593	-0.911214	down
NewGene_14058	2100	1812	704	4859	3082	3954	16.1262	12.8711	5.72009	41.1609	27.0623	29.9103	0.0002353	1.43215	up
gene-RASA3	2432	1874	1903	5654	3875	5425	17.178	12.1765	10.6161	40.0481	29.1523	34.5685	4.59336e-08	1.29242	up
gene-RASA2	2334	1937	1719	3237	2505	3072	11.5914	8.84839	9.09624	16.1621	13.29	13.7977	0.00457064	0.593552	up
gene-RASA1	673	854	632	1029	1012	1259	3.66575	4.1928	3.28635	5.92274	5.78381	5.8834	0.00636632	0.655766	up
gene-SHF	1077	783	2408	216	171	155	15.8787	11.0168	35.9637	2.97047	2.4617	1.96568	9.0885e-09	-3.00594	down
gene-OPTN	4689	3937	1668	5553	7247	7448	66.1359	49.779	24.8365	79.4112	109.924	93.348	0.00551429	1.06449	up
gene-WDSUB1	332	487	1386	289	179	281	3.58614	5.16608	11.9343	2.92094	2.39673	2.95824	0.00790748	-1.61854	down
gene-SEPT11	1645	1283	1084	2793	1888	2193	7.30229	5.61788	5.28007	14.6874	8.57179	8.94504	0.0013517	0.814639	up
gene-SEC31B	707	889	1203	576	265	334	2.64443	3.15175	4.75499	2.17192	1.06372	1.13703	0.00261677	-1.26531	down
gene-KLRK1	54	62	43	3468	2019	3985	1.0309	1.08977	0.878829	68.2886	44.4388	70.3669	7.12079e-77	5.92044	up
gene-OSR1	2816	4298	2889	907	928	584	16.3929	32.7589	13.7245	10.6231	11.6264	5.84249	2.73965e-09	-1.98307	down
gene-ELFN2	296	138	189	0	2	2	0.564511	0.242721	0.664622	0	0.004078	0.002842	2.33712e-14	-7.23891	down
gene-UGCG	728	852	758	1407	1308	2806	5.14077	5.74495	6.05267	10.106	10.4295	18.9614	0.000391148	1.25709	up
gene-NUF2	207	279	163	446	483	423	2.87004	4.00571	2.42008	6.21549	8.00241	5.95741	0.000567078	1.12565	up
gene-CROCC2	462	884	538	341	54	58	1.25831	2.16677	1.50863	0.909375	0.149465	0.138183	0.00373094	-2.05453	down
gene-LOC106508706	0	0	12	59	97	95	0	0	0.104488	0.514447	0.909583	0.817567	0.0035103	4.29329	up
gene-C3H16orf71	129	153	158	61	41	48	1.64729	1.683	1.99879	0.696834	0.511834	0.518885	0.000623334	-1.53397	down
gene-ZNF382	239	318	301	154	131	148	0.998479	1.2238	1.34045	0.645658	0.583836	0.558289	0.00506298	-0.958834	down
gene-LOC110255287	29	44	62	233	198	197	0.149548	0.211344	0.350605	1.24061	1.11947	0.972758	1.13584e-05	2.22477	up
gene-RNF180	157	195	56	22	4	7	1.43424	1.64392	0.543057	0.194178	0.038031	0.057425	1.27491e-05	-3.58125	down
gene-RNF183	174	129	58	42	34	10	0.842515	0.574397	0.299456	0.202107	0.171175	0.043849	0.00890458	-1.97567	down
gene-AKR1B1	1446	1526	1175	2107	11561	2329	31.4902	30.117	26.3989	43.6011	306.139	45.2681	0.00159348	2.09274	up
NewGene_8873	514	318	421	771	974	1285	1.23866	0.705071	1.07972	1.86364	2.50262	2.79528	0.000290719	1.30481	up
gene-EFCAB6	74	65	91	31	11	10	0.40918	0.331665	0.539056	0.171716	0.062415	0.048839	0.00380311	-2.15155	down
gene-VAV1	489	593	209	2396	3136	4647	4.75652	5.30532	2.16465	23.3562	32.4918	40.7649	2.35284e-13	3.05818	up
gene-FNDC1	1584	2305	778	2517	2511	4488	6.73332	9.01341	3.52259	10.7267	11.3739	17.2066	0.00761877	1.09687	up
gene-DSG4	306	767	322	0	0	0	1.65183	3.8169	1.85678	0	0	0	9.15101e-18	-11.2358	down
gene-DSG2	281	382	106	26	23	16	1.51689	1.89676	0.610387	0.136459	0.131984	0.073632	5.33086e-09	-3.46888	down
gene-FNDC4	309	352	275	118	47	35	2.49395	2.61074	2.36092	0.953341	0.398592	0.251873	4.4979e-05	-2.20104	down
gene-CLU	5157	4324	4212	44102	35218	80850	80.4725	62.0118	71.1076	683.905	583.407	1126.22	1.40863e-26	3.56293	up
gene-MYBPH	87	69	82	528	95	401	0.494598	0.358575	0.494675	3.01102	0.5746	2.12828	0.000727291	2.0783	up
gene-STAT1	2995	2350	668	13844	31191	32937	22.6938	16.2405	5.19594	104.568	248.86	228.827	1.60624e-12	3.80913	up
gene-STAT2	3282	2526	1513	4261	9262	9420	19.6676	13.9236	9.66005	25.6007	59.1575	50.9252	4.09028e-05	1.73491	up
gene-STAT4	33	33	38	523	528	552	0.326781	0.301676	0.397725	5.25195	6.13835	5.45544	1.86755e-30	3.9797	up
gene-LOC102164887	114	97	59	19	19	6	0.664454	0.519652	0.364381	0.107362	0.114661	0.028379	0.000569337	-2.53229	down
gene-GRHL2	1611	1643	1347	25	305	14	7.77593	6.83267	5.507	0.090574	1.21604	0.045578	0.000156853	-3.56323	down
gene-GRHL1	4409	3987	5570	15	485	76	35.6334	30.1528	48.9624	0.112656	4.28701	0.552424	0.000395282	-4.45946	down
gene-GALNT15	627	8882	1961	362	114	148	3.75784	47.0211	11.8215	2.3264	1.21389	0.797835	1.31976e-07	-4.13972	down
gene-GALNT17	796	388	395	16	112	24	5.68038	2.54494	3.00273	0.10734	0.846645	0.148984	3.49593e-05	-3.23019	down
gene-GALNT16	3441	3185	1245	1206	382	639	24.3063	20.6943	9.36256	8.5454	2.87294	4.07578	0.00021807	-1.77774	down
gene-GALNT10	1210	1187	528	3018	2364	3617	5.9499	5.36971	2.76437	14.8882	12.3954	16.0599	6.24303e-07	1.68221	up
gene-ELMOD1	166	291	279	4	7	7	1.44012	2.52686	2.57666	0.03105	0.051597	0.046189	7.46811e-18	-5.32112	down
gene-TANK	1028	750	1023	1919	2178	2398	13.3428	8.94979	14.1426	24.9633	30.1299	28.0708	3.54941e-05	1.24111	up
gene-MSX2	703	1193	1417	119	109	83	8.57605	13.39	18.4162	1.44547	1.40962	0.910868	9.09373e-16	-3.39393	down
NewGene_11085	1685	3089	2811	0	0	0	12.9718	21.8842	23.061	0	0	0	3.29086e-28	-13.7194	down
NewGene_11084	2275	4739	4051	2	10	0	76.9821	147.563	146.075	0.066064	0.35207	0	1.96841e-41	-9.75805	down
NewGene_11088	2324	3366	2555	0	0	0	108.415	144.488	126.975	0	0	0	9.04078e-30	-13.8249	down
NewGene_6528	103	64	38	0	10	0	2.38411	1.52824	0.999395	0	0.266196	0	0.00618521	-4.15295	down
gene-PPM1J	291	132	284	992	443	528	4.7661	1.95148	4.85727	16.3688	7.75115	7.88067	0.00294031	1.46158	up
gene-PPM1M	1699	1938	1579	3007	2550	2951	21.0822	22.4443	19.4428	37.7899	32.7175	32.9258	6.98279e-05	0.744352	up
gene-PPM1F	1984	1881	1705	3882	2509	2836	12.401	11.1896	11.2875	24.2613	16.7182	15.8861	0.00139068	0.757348	up
gene-TSTD1	327	639	710	71	41	73	15.0574	27.1121	34.8505	3.25401	1.98149	3.04077	1.27621e-11	-3.18737	down
gene-LOC100524475	1303	1536	1414	729	566	427	8.8032	10.4713	10.1529	4.93554	4.15398	2.62031	5.02804e-05	-1.26673	down
gene-ZFR2	47	37	59	329	324	322	0.297732	0.22163	0.326733	1.75226	1.81723	1.55235	2.27787e-11	2.7892	up
gene-ATG12	101	168	52	203	284	336	3.9077	5.96877	2.12679	7.8704	11.6841	11.7152	0.00466929	1.44792	up
NewGene_1191	74	45	97	18	18	21	1.71354	0.812311	3.12842	0.284955	0.292478	0.33777	0.00508623	-1.92108	down
gene-PPDPF	6350	6715	5512	4151	3451	3233	221.96	215.937	205.259	145.455	128.516	101.905	0.000508673	-0.733749	down
gene-PRSS23	2418	2398	793	8102	3163	3526	38.1062	34.7443	13.7695	127.922	53.0807	50.0585	0.00265037	1.45836	up
gene-PRSS22	1465	936	1563	433	712	394	5.36997	3.17814	6.17167	1.61218	2.81806	1.31028	0.00257921	-1.31517	down
gene-ETFDH	2926	2633	2439	1473	1571	1861	33.4503	26.929	28.8346	16.4572	18.5884	18.6644	0.00323271	-0.664254	down
gene-STAC	485	449	134	1550	1565	3339	2.20518	1.87601	0.647564	7.06363	7.58018	13.6943	1.09002e-07	2.6655	up
gene-MTR	2126	3474	1570	424	588	414	6.71774	10.0981	5.28483	1.34276	1.97681	1.1775	1.84654e-09	-2.23842	down
gene-MT3	209	434	404	29	8	7	15.3853	29.4515	31.7894	2.10055	0.585882	0.454145	6.79123e-12	-4.57644	down
gene-PLIN1	3727	3723	342	274	48	92	65.8409	60.5071	6.435	4.84496	0.89484	1.46355	1.23433e-07	-4.17175	down
NewGene_7937	66	60	81	13	0	0	1.15983	1.04888	1.25474	0.177259	0	0	0.0064074	-4.04551	down
gene-HOXC13	750	1949	1821	4	23	35	8.5734	20.512	22.1897	0.036246	0.27286	0.351428	1.29913e-19	-6.15586	down
NewGene_24010	172	111	137	66	46	41	1.02234	0.607713	0.866935	0.389805	0.289985	0.219611	0.00371536	-1.42843	down
gene-SMIM1	417	206	172	30	38	66	10.766	4.88455	4.71378	0.754461	1.03582	1.536	5.35271e-06	-2.51772	down
gene-CHIA	12871	23633	4519	0	0	10	218.63	369.325	81.7777	0	0	0.143113	4.48286e-11	-11.972	down
NewGene_38656	380	645	405	238	190	205	2.26682	3.53741	2.56883	1.42145	1.20523	1.09811	0.000751003	-1.12903	down
gene-BMP7	1919	2093	2912	373	609	124	14.9667	14.4835	23.6122	2.80051	4.86263	0.860172	1.11255e-05	-2.579	down
gene-CD200R1	131	133	37	443	349	555	1.64885	1.54939	0.498311	5.62265	4.70585	6.33455	8.56067e-06	2.23589	up
gene-MYH7B	4349	2646	6647	1442	787	775	18.9408	11.1802	28.6102	5.8608	3.88115	3.14676	1.81413e-06	-2.20666	down
gene-ATP6V1G1	1052	1963	1428	2566	3333	3896	27.3424	46.9676	39.5587	66.8992	92.3871	91.4096	0.000464775	1.18769	up
gene-LOC110258345	24	6	63	225	427	232	0.19642	0.04261	0.561716	1.90689	3.8513	1.77006	0.000108087	3.23568	up
gene-ANKRD44	757	751	572	1641	2180	2382	1.94587	1.69061	1.48113	4.09286	6.10752	5.51186	3.75497e-09	1.63391	up
gene-SLC12A7	2073	1524	1355	3161	3089	3671	12.0302	8.13467	8.1709	18.3866	19.0975	19.2109	2.04154e-05	1.04812	up
gene-SLC12A1	24	42	8	1137	21	71	0.152899	0.244573	0.051294	7.37219	0.143715	0.408641	0.000435105	4.07479	up
gene-PRKACB	810	980	435	1903	2498	2311	4.58443	5.32286	2.31597	11.6379	16.0421	12.8326	9.82882e-07	1.6787	up
gene-TARBP2	1384	1058	1537	829	594	656	22.7915	15.9987	26.9448	13.6902	10.4191	9.73566	0.00325653	-0.926414	down
gene-HDC	399	206	259	1820	601	1041	3.1351	1.79285	1.79453	17.0878	6.24051	8.98713	1.35405e-05	2.00402	up
gene-TESPA1	55	86	81	630	656	623	0.146024	0.209729	0.228558	1.67837	1.86004	1.49374	6.44847e-19	3.14121	up
gene-PHF11	3311	2337	2094	4409	5350	7441	55.5135	36.0357	37.5598	74.225	95.2728	112.542	0.000102871	1.19785	up
gene-RAP2C	1768	1558	1431	2172	2623	3388	13.942	10.5424	12.2023	17.6349	21.3894	24.4363	0.00228355	0.824818	up
gene-RAP2B	104	105	42	176	210	250	5.21088	4.84869	2.22349	8.87584	11.2566	11.3436	0.00308952	1.4205	up
gene-IL4I1	251	240	279	973	656	886	2.40925	2.1217	2.80476	13.5822	8.01304	10.6022	2.90645e-09	1.72043	up
gene-SATB1	343	413	229	748	765	926	2.2266	2.46362	1.57896	4.86977	5.29171	5.42292	2.93926e-06	1.36865	up
gene-MLXIPL	638	1034	297	39	11	5	5.46345	7.53625	2.47336	0.303493	0.085926	0.031896	1.67132e-12	-5.10053	down
gene-CARMIL2	292	241	650	2015	1056	1123	1.85775	1.41044	4.46159	13.1256	7.24001	6.50351	0.000560881	1.78623	up
gene-CARMIL3	159	91	339	66	49	43	0.961747	0.508169	2.19077	0.401009	0.313649	0.23399	0.00381579	-1.93145	down
gene-LOC100626206	117	224	39	27	13	10	0.611356	1.0781	0.212947	0.139457	0.070244	0.045901	0.000402579	-2.83729	down
gene-SH2D1B	18	9	0	142	149	59	0.270255	0.121067	0	2.18423	2.43413	0.809944	0.000345594	3.82966	up
gene-SH2D1A	2	0	0	43	59	95	0.098384	0	0	3.0504	4.479	6.11365	1.49115e-06	6.67697	up
NewGene_28721	164	86	180	42	38	29	3.00976	1.47226	4.41353	0.694926	0.930328	0.660648	0.000720294	-1.96563	down
gene-RGMB	1984	1473	933	705	763	639	11.085	7.57212	5.5538	3.94781	4.54022	3.21904	0.00306429	-0.984771	down
gene-GUCA1B	239	143	129	58	34	94	2.4443	1.34241	1.40476	0.59313	0.361967	0.866304	0.00822227	-1.43856	down
gene-CCDC88B	358	250	178	1908	1250	1911	1.86454	1.20066	0.986515	9.98261	6.94977	8.99895	1.2532e-17	2.72999	up
gene-M6PR	1928	2566	1690	3569	4518	4899	18.9448	23.3672	17.8537	35.2882	47.357	44.2286	2.76894e-05	1.12997	up
gene-MAP9	80	55	106	21	20	25	0.583589	0.388931	1.08266	0.151508	0.15015	0.173555	0.00361052	-1.86726	down
gene-MAP7	1895	2671	2142	84	425	46	14.0171	18.3194	17.165	0.4568	3.47456	0.223027	4.21884e-06	-3.44917	down
gene-NPAS1	253	196	258	58	43	50	3.68667	2.61949	4.00335	0.840482	0.710134	0.649135	9.99019e-08	-2.21066	down
gene-MAPT	1408	1457	916	385	403	390	6.88539	6.72517	4.76867	1.88386	2.09962	1.71798	1.18335e-09	-1.61861	down
gene-FAM49B	607	526	665	1473	2822	3217	7.84749	6.85855	9.16172	21.3547	44.3678	42.2714	1.1671e-07	2.10056	up
gene-CSRNP1	690	942	299	2271	1331	3878	6.01748	7.55945	2.7767	19.8583	12.3675	30.5176	2.44356e-05	2.00351	up
gene-STK4	1083	897	593	3526	3859	5238	5.43848	2.08513	1.59654	17.5792	20.5883	23.5467	1.35385e-15	2.35115	up
gene-XCL1	12	13	0	120	257	194	0.918989	0.933354	0	9.66058	22.0417	14.0635	3.57918e-07	4.65571	up
gene-FCER2	3	0	0	60	93	80	0.016287	0	0	0.484576	0.806718	0.587593	2.69923e-07	6.36237	up
NewGene_22694	468	193	155	21	4	25	7.22228	2.39443	2.31134	0.26584	0.035345	0.275798	3.20976e-08	-4.01539	down
gene-HRAS	1465	1369	2173	1009	610	702	36.9839	31.8527	58.1732	25.876	16.5734	16.0726	0.00222633	-1.11606	down
gene-HDAC11	811	786	624	227	52	121	8.88883	7.90977	7.28247	2.49118	0.597571	1.21517	7.15439e-07	-2.47144	down
gene-CCDC158	149	57	156	0	12	0	1.01313	0.372944	1.13441	0	0.080062	0	0.00073327	-4.77594	down
NewGene_22345	15	3	80	92	70	1003	0.308907	0.047222	1.80532	1.97079	1.59204	19.3899	0.00439673	3.41762	up
gene-TEK	1174	1242	447	3029	1853	2517	5.2878	5.14117	2.14059	14.0343	8.88836	10.5681	0.000199435	1.43498	up
gene-ACE	4758	3654	1860	1493	1168	937	31.93	23.2295	13.2476	10.0515	8.33502	5.67171	0.000117442	-1.43942	down
gene-LOC110261354	41	39	1	135	371	280	2.87429	2.54174	0.01522	9.55915	27.978	17.8653	0.000287179	3.43304	up
gene-CUL1	2878	2170	1714	3278	4080	3788	25.3637	17.5469	10.3277	29.0733	36.7894	29.619	0.00562756	0.78574	up
gene-FBXO6	1539	1204	1242	2317	2068	2257	18.3722	14.2257	14.9223	29.32	28.9532	26.7135	0.000690369	0.77317	up
gene-CEACAM16	404	417	179	34	93	20	6.11694	5.81195	2.88108	0.513594	1.49597	0.266427	0.000165815	-2.61872	down
NewGene_28411	318	258	484	150	49	33	4.9329	3.60758	7.91495	1.80705	0.733446	0.346766	0.000698888	-2.21774	down
gene-PMP22	6118	5381	2457	2995	1930	2187	84.053	67.1783	30.4478	35.2899	24.1581	22.4423	0.00973164	-0.909088	down
gene-GMPS	1077	1055	618	1278	1739	1962	2.99371	2.69786	1.82923	3.56086	5.14914	4.97066	0.00376139	0.926826	up
gene-GMPR	655	818	365	994	1135	1092	3.23825	3.59348	1.85636	4.76021	5.83605	4.70581	0.0079413	0.889469	up
gene-PLTP	1889	1168	1399	3021	7867	10500	26.6145	15.2222	20.8235	43.9873	123.467	145.806	1.39301e-06	2.31096	up
gene-KCNK1	195	342	291	31	119	78	2.61232	4.2256	4.15425	0.416702	1.69855	0.934011	0.0043161	-1.78002	down
gene-KCNK7	1340	1626	2220	137	370	117	14.9564	16.6948	26.4002	1.52915	4.40118	1.1696	1.16973e-07	-2.97962	down
gene-BPHL	1797	1084	1598	471	368	496	42.5316	23.5962	40.2835	11.1696	9.27672	10.5894	8.5894e-08	-1.73257	down
gene-ACTR3	965	1094	356	2889	4410	5187	21.3746	22.3024	8.39729	64.1753	104.142	103.679	1.32519e-08	2.46427	up
gene-PRPSAP1	2036	1943	2710	1502	716	993	28.6196	25.1366	40.645	21.1733	10.7247	12.595	0.00304107	-1.06802	down
gene-UBA6	186	239	170	405	445	539	0.719355	0.853578	0.702189	1.57337	1.84176	1.88743	3.3225e-05	1.27182	up
gene-KNL1	122	182	166	208	402	533	0.377785	0.518669	0.545515	0.645638	1.32551	1.49016	0.00614978	1.32228	up
gene-RND1	154	205	84	720	322	573	2.57872	3.15652	1.50047	12.1209	5.74783	8.68179	1.01529e-05	1.91033	up
gene-GPSM3	587	373	214	2470	2436	3380	10.5858	6.17949	4.10801	44.7081	46.8569	55.0372	1.73309e-14	2.88319	up
gene-PLIN2	2249	3380	4231	961	1054	1623	34.1394	46.7152	67.7271	14.4732	16.9348	21.9762	0.000190987	-1.43437	down
gene-CLN3	921	726	995	1813	1138	1589	11.0662	8.26796	12.778	21.7391	14.2051	16.4817	0.00975553	0.785306	up
gene-CLN5	766	1211	970	1650	2868	2813	7.35027	10.6974	9.92369	15.8798	29.3487	24.3594	0.00017704	1.37124	up
gene-CCRL2	35	41	4	221	771	804	0.439749	0.699468	0.050101	4.69158	17.1248	15.457	1.94915e-09	4.62305	up
gene-CLNK	0	8	0	111	87	105	0	0.097888	0	1.62771	1.33757	1.37606	1.15849e-05	5.35098	up
gene-LIMK1	463	380	267	728	786	889	4.07451	3.06993	2.49618	6.40691	7.35543	7.0385	6.81196e-05	1.17295	up
gene-LIMK2	4911	4875	6009	1485	1559	1684	33.3866	30.4898	48.4245	11.2815	11.9417	11.5004	2.10038e-10	-1.71605	down
gene-IDO1	9	10	35	837	1731	3435	0.196877	0.187359	0.82276	18.9409	41.6721	69.9934	1.45591e-22	6.75528	up
gene-TBC1D17	3121	3698	2948	2324	1437	1877	29.4759	32.1173	29.1397	22.7361	14.3135	15.9768	0.00110274	-0.76489	down
gene-NECTIN1	4094	4257	4187	132	1368	308	18.2752	17.5205	19.9089	0.587359	6.51676	1.23832	0.000338048	-2.65493	down
NewGene_2598	163	116	350	69	6	31	1.76946	1.143	4.26428	0.879983	0.048331	0.33559	0.00200784	-2.65797	down
NewGene_2599	365	194	214	74	45	26	2.72677	1.67029	1.63084	0.969546	0.367552	0.219196	2.14398e-05	-2.37285	down
gene-RASL11B	279	291	356	980	520	657	3.89679	3.74853	5.30201	13.7526	7.75009	8.29086	0.000593381	1.2221	up
gene-EOMES	11	16	0	1198	474	1206	0.082036	0.11128	0	9.08769	3.81784	8.2577	9.24546e-21	6.80346	up
gene-FES	1805	952	1431	3593	2073	3559	15.3075	7.27773	12.314	30.5676	18.1092	26.1038	0.00124725	1.14308	up
gene-OLFML3	3959	2937	3536	6289	4023	7146	53.2831	37.6052	32.9441	80.492	59.5834	83.8927	0.00863172	0.751139	up
gene-MYRIP	609	806	268	280	184	115	3.31946	4.04349	1.55642	1.5275	1.06971	0.561957	0.00401712	-1.4564	down
gene-STK26	54	64	83	90	261	348	0.81584	0.887696	1.336	1.35179	4.19913	4.74869	0.00367228	1.82715	up
gene-CYP2J34	36	74	26	278	349	326	0.508156	0.975795	0.397166	4.01653	5.34893	4.22873	3.67905e-09	2.89486	up
gene-G0S2	60	94	46	250	135	3986	1.98762	2.81184	1.56408	8.18427	4.70441	117.152	5.30161e-06	4.44228	up
gene-IGSF5	531	332	882	0	19	10	5.65261	3.43684	9.8424	0	0.1916	0.088013	1.38158e-10	-5.85651	down
gene-TNIK	262	364	302	1014	1140	1022	0.561941	0.717485	0.689645	2.18172	2.6405	2.00775	3.90275e-10	1.82363	up
gene-CPNE8	198	285	164	591	417	298	1.01834	1.35028	0.896019	3.04961	2.2881	1.38175	0.00776383	1.07114	up
gene-NLRC3	188	186	313	1383	1250	1909	0.262682	0.238866	0.466768	2.50291	2.47428	3.00497	1.8561e-12	2.71749	up
gene-CLVS1	32	124	172	1270	771	1387	0.171124	0.623548	0.999797	7.10241	4.57437	6.84323	2.15873e-08	3.35386	up
gene-NLRC5	1368	670	865	4905	4828	6652	5.46485	2.46222	3.67858	20.0299	20.6506	25.0103	1.71544e-13	2.52897	up
gene-PSAPL1	1377	1360	1753	2	9	0	8.94008	8.12585	12.128	0.01259	0.058559	0	1.07601e-35	-8.60471	down
gene-ETHE1	546	883	738	1048	1233	1458	12.7043	18.8939	18.29	24.4459	30.5746	30.5907	0.00970185	0.825364	up
gene-CDK3	372	226	483	154	64	50	5.40256	3.04122	6.88601	2.59057	0.928023	0.71481	0.000560273	-2.03021	down
gene-OMD	4827	3097	1485	153	288	973	22.5779	13.3234	7.39938	0.712864	1.43438	4.10438	3.47118e-05	-2.6852	down
gene-ACER1	169	210	47	48	27	30	4.74027	5.53351	1.24931	1.20139	0.723872	0.674986	0.00389304	-1.93928	down
gene-ACER3	1740	1961	801	2467	3101	3498	4.37303	4.53194	2.14409	6.21565	8.30403	7.92965	0.00226066	1.09275	up
gene-PDE4D	412	637	197	1567	783	2091	0.557292	0.81403	0.274412	2.20519	1.12439	7.04567	6.36423e-05	1.88298	up
gene-PDE4B	1911	944	677	3981	3322	7953	14.9091	6.52962	5.44302	30.9866	28.649	57.5562	2.79119e-06	2.15162	up
gene-CSTF2T	837	990	574	1152	1537	1515	5.15224	5.60453	3.76192	7.10761	10.087	8.41235	0.00354663	0.880141	up
gene-SKAP1	90	71	42	1503	2020	1949	1.567	1.14507	0.782421	26.4284	37.754	30.8319	2.76446e-42	4.82746	up
gene-SKAP2	1081	1334	1159	1699	2806	3278	7.46786	8.47642	8.52807	11.7678	20.6592	20.4275	0.000631639	1.17126	up
gene-NRP2	1365	1902	1109	3370	5497	5808	5.49828	7.08917	4.76545	13.7244	23.7703	21.3848	7.98562e-08	1.81774	up
gene-TSPAN17	782	861	794	1211	1259	1420	7.6844	7.72691	8.06808	11.4162	12.5788	12.057	0.00230371	0.712748	up
gene-TSPAN18	612	1044	747	1857	1241	1888	3.86689	6.06599	5.02767	11.7573	8.35617	10.7589	0.000328613	1.0797	up
gene-PRKD3	863	885	986	1588	1292	1716	6.30429	6.01078	7.77044	11.705	10.2514	11.4449	0.00218343	0.767343	up
gene-HES7	0	8	0	93	70	115	0	0.079582	0	1.02922	0.821743	1.14323	3.2989e-05	5.21967	up
gene-PSMB3	862	1345	887	1697	1585	1782	34.0735	48.9485	37.3924	67.3242	66.8052	63.5922	0.00360539	0.759237	up
gene-HES1	2349	1345	1644	890	501	576	76.6163	40.3434	57.1266	29.0946	17.3881	16.92	4.84161e-05	-1.41965	down
gene-COL24A1	73	161	527	99	31	53	0.248282	0.506908	1.92903	0.338607	0.112521	0.161943	0.00926142	-2.1486	down
gene-CYP3A46	152	111	61	1728	4059	1972	2.18173	1.46404	0.927647	24.9795	62.4028	25.6497	2.08435e-21	4.70069	up
gene-LOC396781	2876	328	185	116821	93343	104418	55.6803	5.83572	3.79714	2267.39	1925.74	1823.43	5.91906e-17	6.62377	up
gene-HSPA4L	671	838	896	238	255	321	2.22657	2.56023	3.17044	0.79072	0.901977	0.961727	1.52901e-06	-1.53904	down
gene-SAA3	59	13	23	9564	2613	9980	2.73635	0.451862	1.68262	445.048	125.236	416.459	2.84794e-38	7.86182	up
gene-DHTKD1	685	1335	577	437	244	281	3.76328	6.74378	3.37665	2.40337	1.42555	1.38918	0.000637361	-1.37941	down
gene-SIRPB2	60	40	20	258	278	701	0.74558	0.456336	0.263114	3.30083	3.76807	8.03741	3.70306e-09	3.41462	up
gene-MSRB2	431	411	473	269	205	224	8.80773	7.73253	10.3042	5.50724	4.46713	4.12852	0.00378169	-0.892779	down
gene-TFPI2	1704	1846	484	4752	4076	5944	26.7786	26.7	8.09869	74.8919	68.2774	84.2912	1.12562e-05	1.95467	up
gene-FOCAD	1179	1365	1631	961	554	765	2.98564	3.18053	4.40064	2.43916	1.49333	2.05607	0.00660693	-0.871602	down
gene-VDR	2713	2740	5955	1082	820	1674	20.0479	20.3597	43.046	7.35399	6.744	11.2599	0.000235279	-1.71136	down
gene-PPFIA3	3199	2078	6385	952	469	579	18.6579	10.3117	36.7029	5.14459	2.86669	3.03741	4.17375e-07	-2.58907	down
gene-CD9	11173	12955	8014	6032	6451	3982	257.451	274.619	196.723	139.347	158.391	82.7503	0.00481511	-0.889267	down
gene-CD7	47	6	87	226	230	261	0.516622	0.057205	1.01833	2.49922	2.70999	2.59554	0.00607679	2.31338	up
gene-CD6	81	45	34	2695	1861	2389	0.712582	0.358946	0.313727	24.5964	17.6481	19.2757	1.70275e-53	5.48515	up
gene-CD5	110	92	88	2900	1958	2929	1.50815	1.16132	1.28784	40.0264	28.7274	36.3816	1.28564e-75	4.77156	up
gene-CD4	43	63	76	2633	8546	9289	0.400217	0.525696	0.730113	24.6254	85.1349	76.8643	6.30529e-38	6.85439	up
gene-CD2	129	96	28	2147	4035	3960	3.50164	2.38363	0.804426	58.6102	117.087	97.269	1.90504e-25	5.43337	up
gene-LOC100519314	31	18	0	1572	1463	2710	0.841163	0.441171	0	43.5119	44.3368	72.5308	5.74665e-19	6.96607	up
gene-FZD10	708	756	838	491	407	380	6.41846	6.30626	8.09276	4.46218	3.92449	3.10274	0.00509074	-0.822694	down
gene-WWP1	1687	1900	1268	2177	2214	3000	9.52877	10.8686	7.40124	13.7457	15.0194	17.7219	0.00736031	0.655818	up
gene-FNDC5	108	160	322	27	35	79	1.52438	1.56832	5.06304	0.263952	0.372195	0.731545	0.00255531	-2.10059	down
gene-FNDC9	11	6	5	63	80	80	0.02984	0.013295	0.013789	0.173039	0.234341	0.19693	2.45185e-06	3.4038	up
gene-ERAL1	1267	1288	1083	846	595	831	18.8134	17.5895	17.1192	12.6219	9.4126	11.125	0.00314791	-0.649387	down
gene-AHCY	762	1523	968	2301	2675	3708	9.73682	17.9076	13.1848	29.4859	36.4322	42.7583	3.1059e-05	1.4628	up
NewGene_6874	585	266	369	163	40	70	4.02859	1.68237	2.70561	1.12517	0.290925	0.432899	0.000238225	-2.16541	down
gene-ITGAM	138	65	92	336	257	431	0.707536	0.303499	0.500687	1.73687	1.47514	2.16797	3.86161e-05	1.81368	up
gene-ITGAL	1115	726	363	2305	6081	5505	6.06928	3.63553	2.08651	12.6983	35.5911	27.4992	4.67316e-08	2.76091	up
gene-RETREG1	1072	2335	834	527	557	312	8.5901	16.8477	7.33122	4.36026	4.89494	2.32691	0.00106303	-1.50606	down
gene-HDAC5	7541	6642	6628	5072	2845	4900	54.9913	44.2678	51.1182	37.0311	21.942	32.0138	0.00896995	-0.68652	down
gene-HDAC1	3207	2674	3388	6069	4382	5931	42.0414	32.247	47.3127	79.7576	61.2183	70.1295	0.00123447	0.83307	up
gene-ITGA4	144	115	71	621	907	1113	0.382039	0.278899	0.199054	1.65118	2.59665	2.68654	5.92099e-15	3.06894	up
gene-ITGA3	2149	2205	3483	1024	1493	921	13.0261	12.2944	22.4955	6.22369	9.64227	5.03512	0.00491257	-1.15567	down
gene-ITGA8	855	2001	538	2540	2809	4932	3.75163	8.08187	2.51555	11.1831	13.1459	19.5389	0.000497909	1.67675	up
gene-CLRN3	102	237	163	61	34	14	1.55024	3.33028	2.65405	0.92782	0.548335	0.182463	0.00177361	-2.16329	down
gene-EFNB3	67	144	197	14	23	13	0.984177	2.00925	2.9586	0.179214	0.320536	0.177701	2.56435e-05	-3.00043	down
gene-ATG9B	2534	2492	9350	99	186	27	19.092	18.0048	75.4977	0.741928	1.49321	0.179351	6.22818e-13	-5.50869	down
gene-LOC110256282	1058	2756	4992	0	0	0	46.1198	110.518	231.862	0	0	0	2.06351e-25	-13.9859	down
gene-NR4A3	128	19	4	506	349	1832	0.612415	0.082299	0.019006	2.44167	1.80783	8.38573	1.91854e-05	4.2056	up
gene-TFAP2C	1279	881	1234	656	422	338	11.7154	7.42464	12.0397	6.02029	4.11354	2.79265	0.00101867	-1.24301	down
gene-IFITM3	3954	1661	1611	5889	7936	10420	251.436	97.1893	109.103	375.508	537.869	597.789	2.19514e-05	1.80524	up
gene-IFITM1	2739	1139	901	7775	9705	12990	97.8062	37.4212	34.2504	278.39	369.378	418.494	6.85089e-10	2.73815	up
gene-DBNDD1	155	66	263	0	5	6	2.41076	0.934097	4.35506	0	0.079455	0.083997	6.21499e-08	-5.46254	down
gene-DHX58	810	126	177	408	2122	2458	8.62139	1.20886	1.97197	4.28413	24.1767	23.766	0.0042912	2.25771	up
gene-DTNA	655	606	225	121	203	90	4.02358	3.37323	0.925028	0.609369	1.09702	0.406943	0.00160425	-1.72095	down
gene-PPEF1	811	645	519	423	292	373	6.47351	4.63133	4.36114	3.3382	2.45097	2.65558	0.00350044	-0.821572	down
gene-WISP1	211	159	214	353	367	561	1.37033	0.969759	1.48459	2.34787	2.58019	3.34467	0.00218461	1.14961	up
gene-WISP3	341	247	106	23	25	16	2.24441	1.70034	0.943034	0.145482	0.173563	0.137239	1.34129e-08	-3.34596	down
gene-WISP2	35	11	53	353	334	262	0.51036	0.144468	0.83743	5.34665	5.37689	3.56014	4.66928e-07	3.25121	up
gene-LOC100739325	169	154	126	2114	1399	2167	1.78656	1.50382	1.41698	23.583	16.6707	21.862	1.24976e-46	3.69009	up
gene-SH3GL2	123	180	145	56	35	54	1.16186	1.56621	1.46226	0.525044	0.346865	0.458612	0.000423305	-1.6052	down
gene-P3H2	3415	4145	5397	676	428	354	26.7432	29.8606	45.0256	5.30137	3.56802	2.49691	5.98286e-17	-3.1449	down
gene-CEP162	1306	1069	1597	654	449	659	6.20579	4.67905	7.872	3.11183	2.27175	2.82229	0.000313465	-1.17372	down
gene-MSMB	167	219	123	282	625	510	9.06044	10.9646	7.13946	15.3676	36.279	25.0322	0.000619325	1.5672	up
gene-ZNF750	2303	2336	3779	25	368	78	14.4161	13.4543	25.209	0.151044	2.45003	0.439735	7.40935e-07	-4.04667	down
gene-MRI1	1269	1006	1723	827	456	514	27.7741	20.2516	40.1973	18.1392	10.6364	10.1508	0.00289668	-1.16301	down
gene-PTGIR	90	74	26	266	175	348	0.68672	0.518774	0.205147	2.03649	1.42032	2.39487	9.04844e-05	2.11235	up
gene-GYG1	833	1194	630	1754	2202	2427	12.2628	16.1884	9.87649	25.895	35.6871	32.7081	1.52659e-05	1.33365	up
gene-GYG2	5360	2692	4764	1722	737	708	43.5459	20.026	41.0549	13.8811	6.34987	5.0401	9.35642e-06	-2.01929	down
gene-PRR22	1616	993	2267	931	458	399	26.7776	15.1438	40.3626	15.4158	7.93308	5.4783	0.00255037	-1.46655	down
gene-PRR29	143	118	68	560	389	564	3.63278	2.76106	1.84211	14.2888	10.5539	12.9323	4.838e-10	2.25032	up
gene-BIN2	337	297	97	2770	2481	3758	4.56901	3.71271	1.39009	37.7345	35.9286	46.0599	7.73279e-18	3.69861	up
gene-MMP12	62	57	13	134	31	558	1.22799	1.03362	0.258455	2.67138	0.650265	9.99296	0.00985673	2.47923	up
gene-MMP11	5229	4143	5472	3143	1528	1468	37.1797	26.1784	44.1762	25.9427	11.823	12.9911	0.000719348	-1.26846	down
gene-MMP14	20729	20652	12442	38147	33498	54538	155.401	142.492	99.8789	286.726	269.698	372.011	2.99347e-06	1.27749	up
gene-LHPP	1001	1230	707	437	565	493	18.2707	20.6623	13.7183	8.02061	10.9881	8.09667	0.00379916	-0.9001	down
gene-LOC110255361	354	83	10	1047	2501	3234	0.950975	0.203514	0.028461	2.82459	7.37294	8.03558	5.76736e-06	4.04053	up
gene-TMEM184A	384	649	476	66	33	32	2.38113	3.67724	3.13443	0.404456	0.215983	0.177291	4.55073e-15	-3.49834	down
gene-WDR59	937	881	1421	640	375	553	6.99065	6.04965	11.2998	4.79053	2.98072	3.72187	0.00463262	-1.0603	down
gene-FXYD5	1476	1647	1122	6107	4517	4608	40.0158	40.6691	31.8839	165.749	129.209	111.22	1.62203e-16	1.89094	up
gene-FXYD7	2794	2302	2029	911	479	413	46.6066	33.503	34.1946	14.4378	9.25743	6.06507	6.20963e-08	-1.95036	down
gene-SIX1	138	254	46	649	289	875	1.76371	2.97963	0.623594	8.32099	3.93874	10.0996	0.000564084	2.11037	up
gene-VCAN	2127	3512	1328	4974	6205	8959	4.903	9.11119	4.37544	11.7976	18.5984	22.7306	3.19706e-05	1.60587	up
gene-C2H19orf57	669	219	423	11	51	46	6.72723	1.95668	4.38668	0.07928	0.414425	0.396361	3.56747e-07	-3.5377	down
gene-DPEP1	193	164	1077	61	86	16	3.65638	2.74946	20.9749	1.09911	1.70951	0.253569	0.000449928	-3.16159	down
gene-BCL11A	655	459	791	122	215	183	6.1732	5.55955	8.77569	1.16264	2.46527	2.21328	3.91144e-05	-1.84053	down
gene-AK1	1865	946	1401	280	348	190	27.1204	12.6584	21.7113	4.0696	5.39254	2.48823	7.0085e-08	-2.30957	down
gene-AK4	1487	2072	630	652	462	516	6.17216	7.98085	2.74726	2.67566	2.01197	2.05349	0.00189809	-1.28386	down
gene-NOCT	370	400	305	836	1009	1360	2.91679	3.28159	2.53366	6.55007	8.58886	11.9538	5.06884e-08	1.62283	up
gene-IL27RA	687	573	760	4771	3726	4997	7.51839	5.77138	8.8642	52.396	43.4978	49.371	2.0451e-24	2.75122	up
gene-TRAFD1	1187	1319	906	1603	2166	2841	12.0604	12.3365	9.80877	16.3311	23.4625	26.0486	0.000984637	1.00931	up
gene-AATK	734	523	564	47	23	27	3.24877	2.13034	2.65735	0.205974	0.10587	0.10521	2.83512e-25	-4.20967	down
gene-ADCY6	3985	3767	2214	2134	995	1310	18.4749	16.0658	10.9333	9.91907	4.91394	5.47786	0.000980917	-1.12707	down
gene-GATA1	8	14	2	261	58	188	0.149728	0.245621	0.02977	5.08172	1.18751	3.30083	7.67728e-08	4.44224	up
gene-GATA3	4652	4100	9050	1165	696	595	34.0042	28.3442	70.5284	8.55728	5.54694	4.37403	4.04514e-10	-2.87935	down
gene-EXOC6	345	321	198	1053	531	658	2.64532	2.2665	1.59529	8.17115	4.3704	4.55813	7.82191e-05	1.41603	up
gene-TGM5	467	1075	2021	13	274	33	4.82258	10.2238	22.2574	0.125584	3.00985	0.299733	0.000635104	-3.37402	down
gene-TGM7	63	1285	1106	0	4	0	0.614904	11.6285	11.5862	0	0.041932	0	2.88275e-06	-9.12363	down
gene-TGM6	41	193	285	0	21	0	0.303073	1.322	2.25945	0	0.166407	0	0.00326855	-4.49517	down
gene-TGM1	967	1813	2234	188	686	606	9.38696	16.2019	23.1209	1.82485	7.10075	5.30912	0.00295416	-1.71686	down
gene-HOOK1	433	768	349	16	201	11	2.09906	3.42984	1.80354	0.074707	1.03667	0.044752	0.00953853	-2.56566	down
gene-HOOK2	1086	884	781	179	99	63	11.1535	8.60513	7.85867	1.82441	1.11667	0.519329	1.07437e-11	-2.97374	down
gene-LOC100525027	434	163	420	49	54	32	4.3259	1.49566	4.46168	0.485427	0.57339	0.281114	5.6915e-07	-2.88815	down
gene-P14ARF	2	0	0	83	159	160	0.05903	0	0	2.5571	5.20924	4.44586	8.44029e-10	7.72455	up
gene-FAN1	1457	1231	1205	571	509	644	11.3976	8.88168	9.99099	4.61328	4.29172	4.62591	8.10603e-07	-1.14178	down
gene-SARDH	139	85	347	4	10	0	0.988383	0.545175	2.62656	0.027812	0.071935	0	6.08483e-07	-5.3166	down
gene-TLCD1	151	180	105	57	62	55	3.25787	3.48657	2.42114	1.23149	1.41096	1.07259	0.00442137	-1.25815	down
gene-CEMIP	554	376	313	3138	740	5807	1.19143	0.742883	0.716386	7.72314	1.69688	12.4892	7.44372e-07	2.95313	up
NewGene_19216	18	6	15	119	45	74	0.211179	0.063485	0.187178	1.45909	0.582718	0.813355	0.000817192	2.5962	up
gene-C14H10orf90	135	168	202	0	0	2	0.94508	1.08169	1.51493	0	0	0.009399	3.63093e-11	-7.97848	down
gene-SDS	11	45	20	2435	267	18878	0.189474	0.74402	0.379137	44.2163	5.14216	308.443	8.90956e-09	8.1341	up
gene-SDC1	7049	7267	7958	3395	2357	2868	60.9433	57.7978	73.3099	29.4271	21.705	22.3603	1.86197e-08	-1.35308	down
gene-SDC3	1543	1080	862	2128	2885	4155	7.18566	4.62466	4.27648	9.93609	14.3154	17.4567	4.22029e-05	1.44862	up
gene-SDC2	1393	1244	1224	2731	3720	6043	35.2898	28.9966	33.0506	69.3849	100.489	138.171	6.86892e-07	1.72667	up
NewGene_14126	1	13	0	69	60	68	0.056475	0.713199	0	4.4959	4.18556	3.93669	0.0018161	3.93817	up
NewGene_14125	0	2	1	71	43	84	0	0.047559	0.029758	2.21094	1.4187	2.36047	2.44542e-07	6.06613	up
NewGene_14124	0	7	11	53	155	56	0	0.106524	0.198864	0.923486	2.88327	0.880478	0.000731192	3.92074	up
gene-FCGRT	6433	5010	2885	8453	10357	12608	110.514	80.1692	55.1981	148.697	194.419	199.37	0.000284627	1.20293	up
gene-CLIP4	1148	1549	1399	450	636	541	7.02324	8.71645	9.11325	2.75493	4.14076	2.98212	6.93563e-05	-1.28063	down
gene-SLC41A2	367	453	176	699	834	957	1.79041	2.03411	0.914665	3.42158	4.34172	4.21784	0.000262732	1.40334	up
gene-QPCT	452	574	304	95	147	137	7.54609	8.81923	5.3951	1.57784	2.61035	2.05062	1.30362e-05	-1.73163	down
gene-ACVR1C	190	304	82	17	8	2	0.584633	0.862869	0.269243	0.051781	0.024238	0.004906	1.47801e-07	-4.33096	down
gene-UBAC1	6652	5706	6666	4696	3185	3734	103.707	83.3329	111.178	69.2888	49.6553	53.1417	0.00554186	-0.694633	down
gene-PRIMPOL	139	241	142	459	428	570	1.20954	1.73624	1.18337	3.9571	3.70922	4.03034	1.0265e-05	1.52891	up
gene-KIF26B	351	247	462	1368	345	1684	0.62329	0.402819	0.873477	2.43683	0.653035	2.79283	0.00391166	1.63047	up
gene-IRX2	2867	2303	2716	847	519	1036	28.7268	21.2684	29.122	8.43152	5.61789	9.51528	3.40248e-08	-1.71092	down
gene-IRX3	4740	3848	4041	638	668	489	40.3284	30.1167	36.6836	5.42594	6.11012	3.77028	2.51453e-22	-2.76604	down
gene-IRX4	1137	723	1516	8	123	13	12.6492	7.43937	17.7884	0.086564	1.47254	0.117674	1.23884e-06	-4.42704	down
gene-IRX5	967	751	859	128	215	304	10.8114	7.72603	10.2301	1.43159	2.55992	3.06283	1.93703e-06	-1.95842	down
gene-BTC	383	379	330	56	64	18	3.18862	3.50721	2.91501	0.462698	0.55801	0.131247	2.13909e-07	-2.9103	down
gene-ACAP3	2228	1141	1604	1094	536	831	15.6442	7.33774	7.97182	7.67833	2.71684	3.62813	0.00785456	-1.00801	down
gene-ACAP1	1315	766	1172	8485	4179	4748	7.3882	3.86877	7.23759	49.1987	24.4995	25.0116	1.42864e-10	2.42359	up
gene-HRH2	96	130	76	739	1235	1137	0.548843	0.697577	0.462577	4.27244	7.62568	5.95457	7.19963e-20	3.44113	up
gene-TTLL3	6657	5616	8931	2763	1515	1303	46.3558	35.4467	76.6232	20.0599	11.4424	8.10308	1.10871e-06	-1.9281	down
gene-TTLL4	1054	985	1242	560	341	497	5.11197	4.39767	6.42151	2.72338	1.76013	2.17422	6.81034e-05	-1.22734	down
NewGene_23851	1705	668	697	16740	790	8182	16.2702	6.27447	7.48006	165.844	8.17674	75.4747	9.40318e-05	3.0473	up
NewGene_23854	420	107	290	23	25	21	8.31435	1.99054	6.22261	0.48202	0.544013	0.370435	2.85681e-08	-3.53717	down
gene-EPHB6	3685	3101	5193	7196	6432	8182	17.1091	14.0306	19.2625	29.7657	28.5593	31.3342	0.00868898	0.865033	up
gene-EPHB1	463	349	340	109	26	58	1.18685	0.822927	0.927853	0.279351	0.069452	0.132619	1.42105e-06	-2.5789	down
gene-EPHB3	2054	1503	1821	1093	685	792	13.3907	9.04649	10.4336	6.59231	4.05075	4.66354	0.000358063	-1.04789	down
gene-PPP1R1B	4086	2659	816	228	56	108	63.1245	37.9916	13.5961	3.50024	0.911512	1.49684	3.80019e-12	-4.22204	down
gene-PPP1R1A	1081	474	149	56	13	0	36.5192	14.7347	5.33256	1.89431	0.434029	0	5.68323e-05	-4.56531	down
gene-PPP1R18	3161	2211	1952	7055	4828	7554	26.6081	17.0762	16.9472	61.2371	43.1117	57.4613	9.0906e-08	1.43951	up
gene-ACHE	820	435	552	117	83	68	7.73293	3.72986	5.79348	1.08213	0.880692	0.537499	8.03561e-11	-2.71917	down
[truncated: 2,910 more rows]

## Sheet: G1vsG2 KEGG enrichment
KEGG_A_class	KEGG_B_class	ID	Pathway	GeneRatio	BgRatio	enrich_factor	pvalue	qvalue	geneID	gene_number	Contained
Organismal Systems	Immune system	ko04062	Chemokine signaling pathway	0.0409	0.0177	2.31	8.61202e-19	1.7224e-16	NewGene_32645;gene-ADCY2;gene-ADCY5;gene-ADCY6;gene-ADCY7;gene-AKT2;gene-AMCF-II;gene-ARRB1;gene-ARRB2;gene-CCL11;gene-CCL17;gene-CCL19;gene-CCL2;gene-CCL21;gene-CCL22;gene-CCL3L1;gene-CCL4;gene-CCL5;gene-CCL8;gene-CCR1;gene-CCR2;gene-CCR3;gene-CCR4;gene-CCR5;gene-CCR6;gene-CCR7;gene-CCR8;gene-CRK;gene-CX3CL1;gene-CXCL10;gene-CXCL11;gene-CXCL13;gene-CXCL16;gene-CXCL2;gene-CXCL8;gene-CXCL9;gene-CX…	96	up&down
Environmental Information Processing	Signaling molecules and interaction	ko04061	Viral protein interaction with cytokine and cytokine receptor	0.0239	0.0086	2.78	3.71464e-16	3.71464e-14	NewGene_32645;gene-ACKR3;gene-AMCF-II;gene-CCL11;gene-CCL17;gene-CCL19;gene-CCL2;gene-CCL21;gene-CCL22;gene-CCL3L1;gene-CCL4;gene-CCL5;gene-CCL8;gene-CCR1;gene-CCR2;gene-CCR3;gene-CCR4;gene-CCR5;gene-CCR6;gene-CCR7;gene-CCR8;gene-CRLF1;gene-CSF1R;gene-CX3CL1;gene-CXCL10;gene-CXCL11;gene-CXCL13;gene-CXCL2;gene-CXCL8;gene-CXCL9;gene-CXCR2;gene-CXCR3;gene-CXCR4;gene-IL10;gene-IL10RA;gene-IL10RB;gene…	56	up&down
Human Diseases	Infectious disease: parasitic	ko05140	Leishmaniasis	0.026	0.01	2.61	1.13785e-15	7.58568e-14	NewGene_36612;NewGene_36865;NewGene_36866;NewGene_36867;NewGene_36874;NewGene_36942;NewGene_36945;NewGene_36952;gene-C3;gene-CYBA;gene-FCGR3A;gene-FOS;gene-GP91-PHOX;gene-IFNGR1;gene-IFNGR2;gene-IL10;gene-IL12B;gene-IL1A;gene-IL1B;gene-IRAK4;gene-ITGA4;gene-ITGAM;gene-ITGB1;gene-ITGB2;gene-JAK2;gene-JUN;gene-LOC100038328;gene-LOC100038329;gene-LOC100125542;gene-LOC100153139;gene-LOC102160313;gene…	61	up&down
Environmental Information Processing	Signaling molecules and interaction	ko04514	Cell adhesion molecules	0.0469	0.0236	1.99	3.97305e-15	1.67959e-13	NewGene_14108;NewGene_14111;NewGene_14113;NewGene_14116;NewGene_14117;NewGene_14124;NewGene_14125;NewGene_14126;NewGene_29679;NewGene_29680;NewGene_30884;NewGene_30910;gene-AZGP1;gene-CADM1;gene-CADM3;gene-CD2;gene-CD22;gene-CD226;gene-CD28;gene-CD4;gene-CD40;gene-CD40LG;gene-CD58;gene-CD6;gene-CD80;gene-CD86;gene-CD8A;gene-CD8B;gene-CD99L2;gene-CDH1;gene-CDH3;gene-CLDN1;gene-CLDN10;gene-CLDN23;g…	110	up&down
Cellular Processes	Transport and catabolism	ko04145	Phagosome	0.0443	0.0218	2.03	4.19899e-15	1.67959e-13	NewGene_29679;NewGene_29680;NewGene_35494;NewGene_36612;NewGene_36865;NewGene_36866;NewGene_36867;NewGene_36874;NewGene_36942;NewGene_36945;NewGene_36952;gene-ACTB;gene-ACTBL2;gene-ACTG1;gene-ATP6V0A1;gene-ATP6V0A4;gene-ATP6V1A;gene-ATP6V1B2;gene-ATP6V1G1;gene-AZGP1;gene-C1R;gene-C1RL;gene-C3;gene-CALR;gene-CANX;gene-CD14;gene-CD209;gene-CD36;gene-CLEC7A;gene-COLEC12;gene-CORO1A;gene-CRLF3;gene-C…	104	up&down
Environmental Information Processing	Signaling molecules and interaction	ko04060	Cytokine-cytokine receptor interaction	0.0563	0.0307	1.83	2.03563e-14	6.78542e-13	NewGene_32645;gene-ACKR3;gene-ACVR1C;gene-ACVR2B;gene-ACVRL1;gene-AMCF-II;gene-AMH;gene-BMP3;gene-BMP4;gene-BMP7;gene-BMP8A;gene-CCL11;gene-CCL17;gene-CCL19;gene-CCL2;gene-CCL21;gene-CCL22;gene-CCL3L1;gene-CCL4;gene-CCL5;gene-CCL8;gene-CCR1;gene-CCR2;gene-CCR3;gene-CCR4;gene-CCR5;gene-CCR6;gene-CCR7;gene-CCR8;gene-CD27;gene-CD4;gene-CD40;gene-CD40LG;gene-CRLF1;gene-CSF1R;gene-CSF2;gene-CSF2RA;gen…	132	up&down
Environmental Information Processing	Signal transduction	ko04064	NF-kappa B signaling pathway	0.0379	0.018	2.11	2.39094e-14	6.83125e-13	NewGene_14108;NewGene_14111;NewGene_14113;NewGene_14116;NewGene_14117;NewGene_14124;NewGene_14125;NewGene_14126;NewGene_30884;NewGene_30910;NewGene_32645;NewGene_36612;NewGene_36865;NewGene_36866;NewGene_36867;NewGene_36874;NewGene_36942;NewGene_36945;NewGene_36952;gene-BCL2A1;gene-BIRC3;gene-BLNK;gene-BTK;gene-CARD10;gene-CARD11;gene-CCL19;gene-CCL21;gene-CCL4;gene-CD14;gene-CD40;gene-CD40LG;gen…	89	up&down
Human Diseases	Infectious disease: parasitic	ko05145	Toxoplasmosis	0.026	0.0106	2.45	7.50267e-14	1.87567e-12	gene-AKT2;gene-BIRC3;gene-CASP3;gene-CASP8;gene-CCR5;gene-CD40;gene-CD40LG;gene-CIITA;gene-CYCS;gene-GNAI2;gene-GNAI3;gene-HSPA2;gene-HSPA6;gene-HSPA8;gene-IFNGR1;gene-IFNGR2;gene-IL10;gene-IL10RA;gene-IL10RB;gene-IL12B;gene-IRAK4;gene-ITGB1;gene-JAK2;gene-LAMA2;gene-LAMA3;gene-LAMA5;gene-LAMB2;gene-LAMB3;gene-LDLR;gene-LOC100153139;gene-LOC100622859;gene-LY96;gene-MAPK10;gene-MAPK13;gene-MAPK14;…	61	up&down
Organismal Systems	Development and regeneration	ko04380	Osteoclast differentiation	0.0315	0.0141	2.24	9.16489e-14	2.03664e-12	gene-ACP5;gene-AKT2;gene-BLNK;gene-BTK;gene-CAMK4;gene-CLNK;gene-CSF1R;gene-CTSK;gene-CYBA;gene-CYLD;gene-FCGR2B;gene-FCGR3A;gene-FOS;gene-FOSL1;gene-GAB2;gene-GAB3;gene-GRB2;gene-IFNAR1;gene-IFNAR2;gene-IFNGR1;gene-IFNGR2;gene-IL1A;gene-IL1B;gene-JUN;gene-JUNB;gene-LCK;gene-LCP2;gene-LOC100511639;gene-LOC100517285;gene-LOC100521529;gene-LOC100522225;gene-LOC100522579;gene-LOC100525227;gene-LOC10…	74	up&down
Organismal Systems	Immune system	ko04666	Fc gamma R-mediated phagocytosis	0.0269	0.0112	2.4	1.0739e-13	2.14781e-12	NewGene_34686;NewGene_36612;NewGene_36865;NewGene_36866;NewGene_36867;NewGene_36874;NewGene_36942;NewGene_36945;NewGene_36952;gene-AKT2;gene-ARF6;gene-ARPC1B;gene-ARPC2;gene-ARPC3;gene-ARPC4;gene-ARPC5;gene-ARPC5L;gene-ASAP1;gene-ASAP3;gene-CCDC125;gene-CFL1;gene-CRK;gene-FCGR2B;gene-FCGR3A;gene-GAB2;gene-GAB3;gene-HCK;gene-INPP5D;gene-LAT;gene-LIMK1;gene-LIMK2;gene-LOC100038328;gene-LOC100038329…	63	up&down
Human Diseases	Infectious disease: bacterial	ko05150	Staphylococcus aureus infection	0.035	0.0164	2.13	1.45111e-13	2.63837e-12	NewGene_14108;NewGene_14111;NewGene_14113;NewGene_14116;NewGene_14117;NewGene_14124;NewGene_14125;NewGene_14126;NewGene_30884;NewGene_30910;NewGene_36612;NewGene_36865;NewGene_36866;NewGene_36867;NewGene_36874;NewGene_36942;NewGene_36945;NewGene_36952;gene-C1QA;gene-C1QB;gene-C1QC;gene-C1R;gene-C1RL;gene-C1S;gene-C2;gene-C3;gene-C3AR1;gene-C4A;gene-C5AR1;gene-CFB;gene-CFI;gene-FCGR2B;gene-FCGR3A;…	82	up&down
Human Diseases	Cancer: overview	ko05200	Pathways in cancer	0.084	0.0537	1.56	1.35798e-12	2.26331e-11	gene-ADCY2;gene-ADCY5;gene-ADCY6;gene-ADCY7;gene-AGT;gene-AKT2;gene-APC;gene-AR;gene-ARHGEF1;gene-AXIN1;gene-AXIN2;gene-BAK1;gene-BCL2L11;gene-BDKRB1;gene-BIRC3;gene-BMP4;gene-CAMK2A;gene-CASP3;gene-CASP7;gene-CASP8;gene-CCND3;gene-CDH1;gene-COL4A5;gene-COL4A6;gene-CRK;gene-CRLF1;gene-CSF1R;gene-CSF2RA;gene-CSF2RB;gene-CSF3R;gene-CUL1;gene-CXCL8;gene-CXCR4;gene-CYCS;gene-DLL3;gene-DVL1;gene-E2F2;…	197	up&down
Human Diseases	Immune disease	ko05323	Rheumatoid arthritis	0.035	0.0172	2.03	3.24202e-12	4.98772e-11	NewGene_14108;NewGene_14111;NewGene_14113;NewGene_14116;NewGene_14117;NewGene_14124;NewGene_14125;NewGene_14126;NewGene_30884;NewGene_30910;NewGene_32645;NewGene_36612;NewGene_36865;NewGene_36866;NewGene_36867;NewGene_36874;NewGene_36942;NewGene_36945;NewGene_36952;gene-ACP5;gene-AMCF-II;gene-ATP6V0A1;gene-ATP6V0A4;gene-ATP6V1A;gene-ATP6V1B2;gene-ATP6V1G1;gene-CCL2;gene-CCL3L1;gene-CCL5;gene-CD28…	82	up&down
Organismal Systems	Immune system	ko04612	Antigen processing and presentation	0.0294	0.0136	2.16	5.35015e-12	7.64308e-11	NewGene_14108;NewGene_14111;NewGene_14113;NewGene_14116;NewGene_14117;NewGene_14124;NewGene_14125;NewGene_14126;NewGene_29679;NewGene_29680;NewGene_30884;NewGene_30910;gene-AZGP1;gene-B2M;gene-B2M-2;gene-CALR;gene-CANX;gene-CD4;gene-CD74;gene-CD8A;gene-CD8B;gene-CIITA;gene-CTSB;gene-CTSL;gene-CTSS;gene-HFE;gene-HSP90AA1;gene-HSPA2;gene-HSPA5;gene-HSPA6;gene-HSPA8;gene-IFI30;gene-KLRD1;gene-LGMN;g…	69	up&down
Human Diseases	Infectious disease: bacterial	ko05135	Yersinia infection	0.0401	0.021	1.91	7.05415e-12	9.40553e-11	NewGene_14108;NewGene_14111;NewGene_14113;NewGene_14116;NewGene_14117;NewGene_14124;NewGene_14125;NewGene_14126;NewGene_30884;NewGene_30910;NewGene_36612;NewGene_36865;NewGene_36866;NewGene_36867;NewGene_36874;NewGene_36942;NewGene_36945;NewGene_36952;gene-ACTR2;gene-ACTR3;gene-ACTR3B;gene-AKT2;gene-ARF6;gene-ARHGEF1;gene-ARHGEF28;gene-BAIAP2;gene-CASP1;gene-CCL2;gene-CD4;gene-CD8A;gene-CD8B;gene…	94	up&down
Environmental Information Processing	Signal transduction	ko04668	TNF signaling pathway	0.026	0.0116	2.24	1.17803e-11	1.47254e-10	NewGene_32645;gene-AKT2;gene-AMCF-II;gene-BCL3;gene-BIRC3;gene-CASP10;gene-CASP3;gene-CASP7;gene-CASP8;gene-CCL2;gene-CCL5;gene-CEBPB;gene-CFLAR;gene-CREB3L1;gene-CREB3L4;gene-CSF2;gene-CX3CL1;gene-CXCL10;gene-CXCL2;gene-FAS;gene-FOS;gene-ICAM1;gene-IL15;gene-IL18R1;gene-IL1B;gene-IL6;gene-IRF1;gene-JAG1;gene-JUN;gene-JUNB;gene-LIF;gene-LOC100525396;gene-LOC100622859;gene-MAP2K1;gene-MAP3K8;gene-…	61	up&down
Human Diseases	Infectious disease: viral	ko05169	Epstein-Barr virus infection	0.0546	0.0318	1.72	1.2614e-11	1.484e-10	NewGene_14108;NewGene_14111;NewGene_14113;NewGene_14116;NewGene_14117;NewGene_14124;NewGene_14125;NewGene_14126;NewGene_29679;NewGene_29680;NewGene_30884;NewGene_30910;NewGene_36612;NewGene_36865;NewGene_36866;NewGene_36867;NewGene_36874;NewGene_36942;NewGene_36945;NewGene_36952;gene-AKT2;gene-AZGP1;gene-B2M;gene-B2M-2;gene-BAK1;gene-BCL2L11;gene-BLNK;gene-BTK;gene-CALR;gene-CASP3;gene-CASP8;gene…	128	up&down
Human Diseases	Immune disease	ko05340	Primary immunodeficiency	0.0171	0.0064	2.67	3.50133e-11	3.79462e-10	NewGene_36612;NewGene_36865;NewGene_36866;NewGene_36867;NewGene_36874;NewGene_36942;NewGene_36945;NewGene_36952;NewGene_7556;gene-BLNK;gene-BTK;gene-CD19;gene-CD3D;gene-CD3E;gene-CD4;gene-CD40;gene-CD40LG;gene-CD8A;gene-CD8B;gene-CIITA;gene-ICOS;gene-IL2RG;gene-IL7R;gene-JAK3;gene-LCK;gene-LOC100038328;gene-LOC100038329;gene-LOC100125542;gene-LOC100152327;gene-LOC100523213;gene-LOC100739325;gene-…	40	up
Human Diseases	Infectious disease: bacterial	ko05133	Pertussis	0.02	0.0081	2.47	3.60489e-11	3.79462e-10	gene-AMCF-II;gene-C1QA;gene-C1QB;gene-C1QC;gene-C1R;gene-C1RL;gene-C1S;gene-C2;gene-C3;gene-C4A;gene-C4BPA;gene-C4BPA-2;gene-CASP1;gene-CASP3;gene-CASP7;gene-CCDC125;gene-CD14;gene-CFL1;gene-CXCL8;gene-FOS;gene-GNAI2;gene-GNAI3;gene-IL10;gene-IL12B;gene-IL1A;gene-IL1B;gene-IL6;gene-IRAK4;gene-IRF1;gene-IRF8;gene-ITGAM;gene-ITGB1;gene-ITGB2;gene-JUN;gene-LOC100522011;gene-LY96;gene-MAPK10;gene-MAP…	47	up&down
Human Diseases	Cardiovascular disease	ko05416	Viral myocarditis	0.0315	0.0157	2.02	6.1203e-11	6.1203e-10	NewGene_14108;NewGene_14111;NewGene_14113;NewGene_14116;NewGene_14117;NewGene_14124;NewGene_14125;NewGene_14126;NewGene_29679;NewGene_29680;NewGene_30884;NewGene_30910;NewGene_36612;NewGene_36865;NewGene_36866;NewGene_36867;NewGene_36874;NewGene_36942;NewGene_36945;NewGene_36952;gene-ABL2;gene-AZGP1;gene-CASP3;gene-CASP8;gene-CD28;gene-CD40;gene-CD40LG;gene-CD80;gene-CD86;gene-CYCS;gene-DMD;gene-…	74	up&down
Organismal Systems	Immune system	ko04640	Hematopoietic cell lineage	0.0273	0.0128	2.12	7.89439e-11	7.51846e-10	NewGene_36612;NewGene_36865;NewGene_36866;NewGene_36867;NewGene_36874;NewGene_36942;NewGene_36945;NewGene_36952;gene-CD1.1;gene-CD14;gene-CD19;gene-CD1D;gene-CD1E;gene-CD2;gene-CD22;gene-CD36;gene-CD37;gene-CD38;gene-CD3D;gene-CD3E;gene-CD3G;gene-CD4;gene-CD5;gene-CD7;gene-CD8A;gene-CD8B;gene-CD9;gene-CSF1R;gene-CSF2;gene-CSF2RA;gene-CSF3R;gene-FCER2;gene-FLT3;gene-IL1A;gene-IL1B;gene-IL4R;gene-I…	64	up&down
Human Diseases	Immune disease	ko05330	Allograft rejection	0.0277	0.0132	2.09	1.21154e-10	1.1014e-09	NewGene_14108;NewGene_14111;NewGene_14113;NewGene_14116;NewGene_14117;NewGene_14124;NewGene_14125;NewGene_14126;NewGene_29679;NewGene_29680;NewGene_30884;NewGene_30910;NewGene_36612;NewGene_36865;NewGene_36866;NewGene_36867;NewGene_36874;NewGene_36942;NewGene_36945;NewGene_36952;gene-AZGP1;gene-CD28;gene-CD40;gene-CD40LG;gene-CD80;gene-CD86;gene-FAS;gene-FASLG;gene-GZMB;gene-HFE;gene-IL10;gene-IL…	65	up&down
Organismal Systems	Immune system	ko04662	B cell receptor signaling pathway	0.0243	0.011	2.21	1.29151e-10	1.12305e-09	NewGene_36612;NewGene_36865;NewGene_36866;NewGene_36867;NewGene_36874;NewGene_36942;NewGene_36945;NewGene_36952;gene-AKT2;gene-BANK1;gene-BLNK;gene-BTK;gene-CARD11;gene-CD19;gene-CD22;gene-CD72;gene-DAPP1;gene-FCGR2B;gene-FOS;gene-GRB2;gene-HRAS;gene-INPP5D;gene-JUN;gene-LOC100038328;gene-LOC100038329;gene-LOC100125542;gene-LOC100511639;gene-LOC100517285;gene-LOC100519082;gene-LOC100521529;gene-L…	57	up&down
Environmental Information Processing	Signal transduction	ko04014	Ras signaling pathway	0.0477	0.0279	1.71	3.27353e-10	2.72794e-09	NewGene_14108;NewGene_14111;NewGene_14113;NewGene_14116;NewGene_14117;NewGene_14124;NewGene_14125;NewGene_14126;NewGene_30884;NewGene_30910;gene-ABL2;gene-AFDN;gene-AKT2;gene-ANGPT4;gene-ARF6;gene-CSF1R;gene-EFNA1;gene-EFNA2;gene-EFNA3;gene-EFNA4;gene-EFNA5;gene-EGFR;gene-ETS1;gene-ETS2;gene-FASLG;gene-FGF18;gene-FGF22;gene-FGF5;gene-FGF7;gene-FGFR1;gene-FGFR2;gene-FGFR3;gene-FLT3;gene-FLT4;gene-…	112	up&down
Environmental Information Processing	Signal transduction	ko04015	Rap1 signaling pathway	0.0452	0.0261	1.73	4.12474e-10	3.29979e-09	NewGene_14108;NewGene_14111;NewGene_14113;NewGene_14116;NewGene_14117;NewGene_14124;NewGene_14125;NewGene_14126;NewGene_30884;NewGene_30910;gene-ADCY2;gene-ADCY5;gene-ADCY6;gene-ADCY7;gene-ADORA2A;gene-AFDN;gene-AKT2;gene-ANGPT4;gene-APBB1IP;gene-CDH1;gene-CLNK;gene-CRK;gene-CSF1R;gene-DOCK4;gene-EFNA1;gene-EFNA2;gene-EFNA3;gene-EFNA4;gene-EFNA5;gene-EGFR;gene-EVL;gene-F2R;gene-FARP2;gene-FGF18;g…	106	up&down
Organismal Systems	Immune system	ko04659	Th17 cell differentiation	0.0315	0.0163	1.93	6.78885e-10	5.22219e-09	NewGene_14108;NewGene_14111;NewGene_14113;NewGene_14116;NewGene_14117;NewGene_14124;NewGene_14125;NewGene_14126;NewGene_30884;NewGene_30910;gene-AHR;gene-CD247;gene-CD3D;gene-CD3E;gene-CD3G;gene-CD4;gene-CRLF1;gene-FOS;gene-FOXP3;gene-FOXS1;gene-GATA3;gene-HIF1A;gene-HSP90AA1;gene-IFNGR1;gene-IFNGR2;gene-IL12RB1;gene-IL1B;gene-IL21R;gene-IL27RA;gene-IL2RB;gene-IL2RG;gene-IL4R;gene-IL6;gene-IL6ST;…	74	up&down
Human Diseases	Infectious disease: parasitic	ko05146	Amoebiasis	0.0273	0.0135	2.02	1.15525e-09	8.55738e-09	NewGene_29017;NewGene_32645;NewGene_36612;NewGene_36865;NewGene_36866;NewGene_36867;NewGene_36874;NewGene_36942;NewGene_36945;NewGene_36952;gene-ACTN1;gene-ARG1;gene-C8G;gene-CASP3;gene-CD1.1;gene-CD14;gene-CD1D;gene-CD1E;gene-COL1A1;gene-COL3A1;gene-COL4A5;gene-COL4A6;gene-CSF2;gene-CXCL2;gene-CXCL8;gene-FN1;gene-GNA15;gene-GNAL;gene-HSPB1;gene-IL10;gene-IL12B;gene-IL1B;gene-IL6;gene-ITGAM;gene-…	64	up&down
Human Diseases	Cancer: overview	ko05205	Proteoglycans in cancer	0.0367	0.0203	1.81	1.70445e-09	1.21747e-08	gene-AKT2;gene-ANK3;gene-ARHGEF1;gene-CAMK2A;gene-CASP3;gene-CD63;gene-COL1A1;gene-CTSL;gene-EGFR;gene-ERBB2;gene-ERBB3;gene-ESR1;gene-FAS;gene-FASLG;gene-FGFR1;gene-FLNC;gene-FN1;gene-FZD1;gene-FZD10;gene-FZD3;gene-GAB1;gene-GPC3;gene-GRB2;gene-HCLS1;gene-HIF1A;gene-HOXD10;gene-HPSE;gene-HPSE2;gene-HRAS;gene-HSPB2;gene-IGF1;gene-IL12B;gene-IQGAP1;gene-ITGB1;gene-ITGB5;gene-ITPR3;gene-LOC10062054…	86	up&down
Cellular Processes	Transport and catabolism	ko04142	Lysosome	0.0298	0.0155	1.93	2.04964e-09	1.41354e-08	gene-ABCB9;gene-ACP2;gene-ACP5;gene-AP1S1;gene-AP1S2;gene-AP1S3;gene-AP3B1;gene-AP3B2;gene-AP3S1;gene-ARSA;gene-ARSB;gene-ASAH1;gene-ATP6V0A1;gene-ATP6V0A4;gene-C6H1orf210;gene-CD63;gene-CD68;gene-CLN3;gene-CLN5;gene-CLTA;gene-CLTC;gene-CTSA;gene-CTSB;gene-CTSC;gene-CTSD;gene-CTSH;gene-CTSK;gene-CTSL;gene-CTSS;gene-CTSW;gene-CTSZ;gene-DNASE2;gene-FAM189A2;gene-FUCA1;gene-FUCA2;gene-GBA;gene-GLA;g…	70	up&down
Organismal Systems	Immune system	ko04672	Intestinal immune network for IgA production	0.0251	0.0124	2.03	3.4789e-09	2.31927e-08	NewGene_14108;NewGene_14111;NewGene_14113;NewGene_14116;NewGene_14117;NewGene_14124;NewGene_14125;NewGene_14126;NewGene_30884;NewGene_30910;NewGene_35494;NewGene_36612;NewGene_36865;NewGene_36866;NewGene_36867;NewGene_36874;NewGene_36942;NewGene_36945;NewGene_36952;gene-CD28;gene-CD40;gene-CD40LG;gene-CD80;gene-CD86;gene-CXCR4;gene-FCMR;gene-ICOS;gene-IL10;gene-IL15;gene-IL15RA;gene-IL6;gene-ITGA…	59	up
Human Diseases	Infectious disease: parasitic	ko05142	Chagas disease	0.0298	0.0158	1.88	7.28442e-09	4.69963e-08	NewGene_14108;NewGene_14111;NewGene_14113;NewGene_14116;NewGene_14117;NewGene_14124;NewGene_14125;NewGene_14126;NewGene_30884;NewGene_30910;gene-ACE;gene-AKT2;gene-C1QA;gene-C1QB;gene-C1QC;gene-C3;gene-CALR;gene-CASP8;gene-CCL2;gene-CCL3L1;gene-CCL5;gene-CD247;gene-CD3D;gene-CD3E;gene-CD3G;gene-CFLAR;gene-CXCL8;gene-FAS;gene-FASLG;gene-FOS;gene-GNA15;gene-GNAI2;gene-GNAI3;gene-GNAL;gene-IFNGR1;ge…	70	up&down
Organismal Systems	Immune system	ko04658	Th1 and Th2 cell differentiation	0.0269	0.0139	1.93	1.30427e-08	8.1517e-08	NewGene_14108;NewGene_14111;NewGene_14113;NewGene_14116;NewGene_14117;NewGene_14124;NewGene_14125;NewGene_14126;NewGene_30884;NewGene_30910;gene-CD247;gene-CD3D;gene-CD3E;gene-CD3G;gene-CD4;gene-DLL3;gene-FOS;gene-GATA3;gene-IFNGR1;gene-IFNGR2;gene-IL12B;gene-IL12RB1;gene-IL2RB;gene-IL2RG;gene-IL4R;gene-JAG1;gene-JAK2;gene-JAK3;gene-JUN;gene-LAT;gene-LCK;gene-LOC100153139;gene-LOC100621559;gene-L…	63	up&down
Cellular Processes	Cellular community - eukaryotes	ko04530	Tight junction	0.0341	0.0192	1.77	1.70094e-08	1.01641e-07	gene-ACTB;gene-ACTBL2;gene-ACTG1;gene-ACTN1;gene-ACTR2;gene-ACTR3;gene-ACTR3B;gene-AFDN;gene-AMOTL1;gene-ANKRD24;gene-ANKRD35;gene-ARHGEF2;gene-CCDC88A;gene-CD1.1;gene-CD1D;gene-CD1E;gene-CDC42;gene-CGN;gene-CLDN1;gene-CLDN10;gene-CLDN23;gene-CLDN3;gene-CLDN4;gene-CLDN7;gene-CLDN8;gene-DLG2;gene-DLG3;gene-EPB41L4B;gene-EPB41L5;gene-ERBB2;gene-HCLS1;gene-HSH2D;gene-IGSF5;gene-ITGB1;gene-JTB;gene-J…	80	up&down
Environmental Information Processing	Signal transduction	ko04010	MAPK signaling pathway	0.0499	0.0313	1.59	1.72789e-08	1.01641e-07	NewGene_23851;gene-AKT2;gene-ANGPT4;gene-ARRB1;gene-ARRB2;gene-CACNA1H;gene-CACNA2D2;gene-CACNG4;gene-CASP3;gene-CCDC88B;gene-CD14;gene-CDC42;gene-CRK;gene-CSF1R;gene-DUSP1;gene-DUSP2;gene-DUSP4;gene-DUSP6;gene-DUSP8;gene-DUSP9;gene-EFNA1;gene-EFNA2;gene-EFNA3;gene-EFNA4;gene-EFNA5;gene-EGFR;gene-ERBB2;gene-ERBB3;gene-FAS;gene-FASLG;gene-FGF18;gene-FGF22;gene-FGF5;gene-FGF7;gene-FGFR1;gene-FGFR2;…	117	up&down
Human Diseases	Immune disease	ko05321	Inflammatory bowel disease	0.0239	0.012	1.99	2.13901e-08	1.22229e-07	NewGene_14108;NewGene_14111;NewGene_14113;NewGene_14116;NewGene_14117;NewGene_14124;NewGene_14125;NewGene_14126;NewGene_30884;NewGene_30910;gene-FOXP3;gene-GATA3;gene-IFNGR1;gene-IFNGR2;gene-IL10;gene-IL12B;gene-IL12RB1;gene-IL18;gene-IL18R1;gene-IL18RAP;gene-IL1A;gene-IL1B;gene-IL21R;gene-IL2RG;gene-IL4R;gene-IL6;gene-JUN;gene-LOC100153139;gene-LOC100621559;gene-LOC100622670;gene-LOC102158035;ge…	56	up&down
Organismal Systems	Immune system	ko04650	Natural killer cell mediated cytotoxicity	0.0286	0.0155	1.85	3.79295e-08	2.10719e-07	NewGene_29708;NewGene_36612;NewGene_36865;NewGene_36866;NewGene_36867;NewGene_36874;NewGene_36942;NewGene_36945;NewGene_36952;gene-CASP3;gene-CD244;gene-CD247;gene-CD48;gene-CLNK;gene-CSF2;gene-FAS;gene-FASLG;gene-FCER1G;gene-FCGR3A;gene-GRB2;gene-GZMB;gene-HCST;gene-HRAS;gene-ICAM1;gene-ICAM2;gene-IFNAR1;gene-IFNAR2;gene-IFNGR1;gene-IFNGR2;gene-ITGAL;gene-ITGB2;gene-KLRD1;gene-KLRK1;gene-LAT;gen…	67	up&down
Organismal Systems	Immune system	ko04664	Fc epsilon RI signaling pathway	0.0192	0.009	2.13	4.08616e-08	2.20873e-07	NewGene_36612;NewGene_36865;NewGene_36866;NewGene_36867;NewGene_36874;NewGene_36942;NewGene_36945;NewGene_36952;gene-AKT2;gene-BTK;gene-CLNK;gene-CSF2;gene-FCER1A;gene-FCER1G;gene-GAB2;gene-GAB3;gene-GRB2;gene-HRAS;gene-INPP5D;gene-LAT;gene-LCP2;gene-LOC100038328;gene-LOC100038329;gene-LOC100125542;gene-LOC102160313;gene-LOC396781;gene-LOC445536;gene-LYN;gene-MAP2K1;gene-MAPK10;gene-MAPK13;gene-M…	45	up&down
Human Diseases	Cancer: overview	ko05202	Transcriptional misregulation in cancer	0.0422	0.0258	1.64	4.94399e-08	2.6021e-07	NewGene_14108;NewGene_14111;NewGene_14113;NewGene_14116;NewGene_14117;NewGene_14124;NewGene_14125;NewGene_14126;NewGene_30884;NewGene_30910;NewGene_36612;NewGene_36865;NewGene_36866;NewGene_36867;NewGene_36874;NewGene_36942;NewGene_36945;NewGene_36952;gene-BAIAP3;gene-BAK1;gene-BCL2A1;gene-BIRC3;gene-BMI1;gene-CD14;gene-CD40;gene-CD86;gene-CDK14;gene-CEBPB;gene-CEBPE;gene-CSF1R;gene-CSF2;gene-CXC…	99	up&down
Organismal Systems	Immune system	ko04660	T cell receptor signaling pathway	0.0281	0.0153	1.84	5.36307e-08	2.75029e-07	NewGene_14108;NewGene_14111;NewGene_14113;NewGene_14116;NewGene_14117;NewGene_14124;NewGene_14125;NewGene_14126;NewGene_30884;NewGene_30910;gene-AKT2;gene-CARD11;gene-CBLB;gene-CD247;gene-CD28;gene-CD3D;gene-CD3E;gene-CD3G;gene-CD4;gene-CD40LG;gene-CD8A;gene-CD8B;gene-CLNK;gene-CSF2;gene-CTLA4;gene-FOS;gene-GRAP2;gene-GRB2;gene-HRAS;gene-ICOS;gene-IL10;gene-ITK;gene-JUN;gene-LAT;gene-LCK;gene-LCP…	66	up&down
Human Diseases	Infectious disease: viral	ko05166	Human T-cell leukemia virus 1 infection	0.046	0.0289	1.59	6.06335e-08	3.03168e-07	NewGene_14108;NewGene_14111;NewGene_14113;NewGene_14116;NewGene_14117;NewGene_14124;NewGene_14125;NewGene_14126;NewGene_29679;NewGene_29680;NewGene_30884;NewGene_30910;gene-ADCY2;gene-ADCY5;gene-ADCY6;gene-ADCY7;gene-AKT2;gene-ANAPC2;gene-AZGP1;gene-B2M;gene-B2M-2;gene-BUB1B;gene-CALR;gene-CANX;gene-CCND3;gene-CD3D;gene-CD3E;gene-CD3G;gene-CD4;gene-CD40;gene-CDC23;gene-CDC27;gene-CREB3L1;gene-CRE…	108	up&down
Human Diseases	Infectious disease: bacterial	ko05152	Tuberculosis	0.0384	0.0231	1.66	8.82571e-08	4.30522e-07	NewGene_18213;NewGene_36612;NewGene_36865;NewGene_36866;NewGene_36867;NewGene_36874;NewGene_36942;NewGene_36945;NewGene_36952;gene-AKT2;gene-ATP6V0A1;gene-ATP6V0A4;gene-BTBD19;gene-C3;gene-CAMK2A;gene-CARD9;gene-CASP10;gene-CASP3;gene-CASP8;gene-CD14;gene-CD209;gene-CD74;gene-CEBPB;gene-CIITA;gene-CLEC4E;gene-CLEC7A;gene-CORO1A;gene-CTSD;gene-CTSS;gene-CYCS;gene-FCER1G;gene-FCGR2B;gene-FCGR3A;gen…	90	up&down
Human Diseases	Infectious disease: bacterial	ko05132	Salmonella infection	0.0413	0.0255	1.62	1.12334e-07	5.34924e-07	gene-ACTB;gene-ACTBL2;gene-ACTG1;gene-AHNAK;gene-AHNAK2;gene-AKT2;gene-ARF6;gene-ARHGEF26;gene-ARPC1B;gene-ARPC2;gene-ARPC3;gene-ARPC4;gene-ARPC5;gene-ARPC5L;gene-BAK1;gene-BIRC3;gene-CASP1;gene-CASP3;gene-CASP7;gene-CASP8;gene-CD14;gene-CDC42;gene-CXCL8;gene-CYCS;gene-CYFIP2;gene-CYTH1;gene-CYTH3;gene-CYTH4;gene-DYNC1I1;gene-DYNC2LI1;gene-ELMO1;gene-FHOD3;gene-FLNC;gene-FOS;gene-GSDMD;gene-HRAS;…	97	up&down
Human Diseases	Immune disease	ko05332	Graft-versus-host disease	0.0226	0.0116	1.95	1.25653e-07	5.84435e-07	NewGene_14108;NewGene_14111;NewGene_14113;NewGene_14116;NewGene_14117;NewGene_14124;NewGene_14125;NewGene_14126;NewGene_29679;NewGene_29680;NewGene_30884;NewGene_30910;gene-AZGP1;gene-CD28;gene-CD80;gene-CD86;gene-FAS;gene-FASLG;gene-GZMB;gene-HFE;gene-IL1A;gene-IL1B;gene-IL6;gene-KLRD1;gene-LOC100153139;gene-LOC100513601;gene-LOC100515902;gene-LOC100519314;gene-LOC100523789;gene-LOC100621559;gen…	53	up&down
Human Diseases	Infectious disease: viral	ko05167	Kaposi sarcoma-associated herpesvirus infection	0.0375	0.0229	1.64	2.54381e-07	1.15628e-06	NewGene_29679;NewGene_29680;NewGene_29708;NewGene_32645;gene-AKT2;gene-ATG3;gene-AZGP1;gene-BAK1;gene-C3;gene-CASP3;gene-CASP8;gene-CCR1;gene-CCR3;gene-CCR4;gene-CCR5;gene-CCR8;gene-CD200R1;gene-CD200R1L;gene-CD86;gene-CLEC2B;gene-CRLF1;gene-CSF2;gene-CXCL2;gene-CXCL8;gene-CYCS;gene-E2F2;gene-E2F3;gene-FAS;gene-FOS;gene-GNB4;gene-GNG10;gene-GNG12;gene-GNG2;gene-GNG5;gene-GNG7;gene-HCK;gene-HFE;ge…	88	up&down
Human Diseases	Infectious disease: viral	ko05170	Human immunodeficiency virus 1 infection	0.0456	0.0295	1.55	3.77223e-07	1.67655e-06	NewGene_14108;NewGene_14111;NewGene_14113;NewGene_14116;NewGene_14117;NewGene_14124;NewGene_14125;NewGene_14126;NewGene_29679;NewGene_29680;NewGene_30884;NewGene_30910;gene-AKT2;gene-AP1S1;gene-AP1S2;gene-AP1S3;gene-APOBEC3B;gene-AZGP1;gene-B2M;gene-B2M-2;gene-BAK1;gene-BST2;gene-CALR;gene-CASP3;gene-CASP8;gene-CCDC125;gene-CCR5;gene-CD247;gene-CD3D;gene-CD3E;gene-CD3G;gene-CD4;gene-CDK1;gene-CFL…	107	up&down
Cellular Processes	Cell motility	ko04810	Regulation of actin cytoskeleton	0.0384	0.0239	1.61	4.92268e-07	2.14029e-06	NewGene_18213;NewGene_34686;gene-ACTB;gene-ACTBL2;gene-ACTG1;gene-ACTN1;gene-APC;gene-ARHGEF1;gene-ARPC1B;gene-ARPC2;gene-ARPC3;gene-ARPC4;gene-ARPC5;gene-ARPC5L;gene-BAIAP2;gene-BDKRB1;gene-CCDC125;gene-CDC42;gene-CFL1;gene-CRK;gene-CXCR4;gene-CYFIP2;gene-DIAPH1;gene-EFS;gene-EGFR;gene-F2R;gene-FGD3;gene-FGF18;gene-FGF22;gene-FGF5;gene-FGF7;gene-FGFR1;gene-FGFR2;gene-FGFR3;gene-FGFRL1;gene-FN1;g…	90	up&down
Human Diseases	Immune disease	ko05310	Asthma	0.0205	0.0106	1.93	7.54436e-07	3.21037e-06	NewGene_14108;NewGene_14111;NewGene_14113;NewGene_14116;NewGene_14117;NewGene_14124;NewGene_14125;NewGene_14126;NewGene_30884;NewGene_30910;NewGene_36612;NewGene_36865;NewGene_36866;NewGene_36867;NewGene_36874;NewGene_36942;NewGene_36945;NewGene_36952;gene-CCL11;gene-CD40;gene-CD40LG;gene-FCER1A;gene-FCER1G;gene-IL10;gene-LOC100038328;gene-LOC100038329;gene-LOC100125542;gene-LOC100153139;gene-LOC…	48	up
Human Diseases	Cancer: overview	ko05235	PD-L1 expression and PD-1 checkpoint pathway in cancer	0.0247	0.0138	1.79	1.09695e-06	4.57062e-06	NewGene_14108;NewGene_14111;NewGene_14113;NewGene_14116;NewGene_14117;NewGene_14124;NewGene_14125;NewGene_14126;NewGene_30884;NewGene_30910;gene-AKT2;gene-BATF;gene-BATF2;gene-BATF3;gene-CD247;gene-CD28;gene-CD3D;gene-CD3E;gene-CD3G;gene-CD4;gene-EGFR;gene-EML4;gene-FOS;gene-HIF1A;gene-HRAS;gene-IFNGR1;gene-IFNGR2;gene-JAK2;gene-JUN;gene-LAT;gene-LCK;gene-LOC100620540;gene-LOC100621559;gene-LOC10…	58	up&down
Organismal Systems	Development and regeneration	ko04360	Axon guidance	0.0307	0.0184	1.67	1.29155e-06	5.21067e-06	gene-ABLIM1;gene-BMP7;gene-BOC;gene-CAMK2A;gene-CCDC125;gene-CFL1;gene-CXCR4;gene-DMTN;gene-DPYSL3;gene-EFNA1;gene-EFNA2;gene-EFNA3;gene-EFNA4;gene-EFNA5;gene-EFNB3;gene-EPHA1;gene-EPHB1;gene-EPHB3;gene-EPHB6;gene-FES;gene-FZD3;gene-GNAI2;gene-GNAI3;gene-HRAS;gene-ITGB1;gene-LIMK1;gene-LIMK2;gene-LOC100620540;gene-LOC102157603;gene-MET;gene-NCK1;gene-NEO1;gene-NTN3;gene-NTNG2;gene-PAK1;gene-PAK2;…	72	up&down
Organismal Systems	Immune system	ko04670	Leukocyte transendothelial migration	0.0213	0.0114	1.87	1.30267e-06	5.21067e-06	gene-ACTN1;gene-AFDN;gene-CD99L2;gene-CLDN1;gene-CLDN10;gene-CLDN23;gene-CLDN3;gene-CLDN4;gene-CLDN7;gene-CLDN8;gene-CXCR4;gene-CYBA;gene-GNAI2;gene-GNAI3;gene-GP91-PHOX;gene-ICAM1;gene-ITGA4;gene-ITGAL;gene-ITGAM;gene-ITGB1;gene-ITGB2;gene-ITK;gene-LOC100620540;gene-MAPK13;gene-MAPK14;gene-MMP2;gene-MMP9;gene-MSN;gene-NCF1;gene-NCF2;gene-NCF4;gene-OCLN;gene-PIK3CD;gene-PIK3R2;gene-PLCG2;gene-PRK…	50	up&down
Environmental Information Processing	Signal transduction	ko04151	PI3K-Akt signaling pathway	0.0554	0.0384	1.44	1.70991e-06	6.70554e-06	NewGene_23851;NewGene_36612;NewGene_36865;NewGene_36866;NewGene_36867;NewGene_36874;NewGene_36942;NewGene_36945;NewGene_36952;gene-AKT2;gene-ANGPT4;gene-BANK1;gene-BCL2L11;gene-CCND3;gene-CD19;gene-COL1A1;gene-COL4A5;gene-COL4A6;gene-CREB3L1;gene-CREB3L4;gene-CSF1R;gene-CSF3R;gene-EFNA1;gene-EFNA2;gene-EFNA3;gene-EFNA4;gene-EFNA5;gene-EGFR;gene-ERBB2;gene-ERBB3;gene-F2R;gene-FASLG;gene-FGF18;gene…	130	up&down
Human Diseases	Cardiovascular disease	ko05414	Dilated cardiomyopathy	0.0213	0.0116	1.84	2.35848e-06	9.07106e-06	NewGene_36612;NewGene_36865;NewGene_36866;NewGene_36867;NewGene_36874;NewGene_36942;NewGene_36945;NewGene_36952;gene-ADCY2;gene-ADCY5;gene-ADCY6;gene-ADCY7;gene-ADRB1;gene-AGT;gene-ATP2A1;gene-ATP2A2;gene-ATP2A3;gene-CACNA2D2;gene-CACNG4;gene-DES;gene-DMD;gene-IGF1;gene-ITGA3;gene-ITGA4;gene-ITGA8;gene-ITGB1;gene-ITGB4;gene-ITGB5;gene-ITGB7;gene-LAMA2;gene-LOC100038328;gene-LOC100038329;gene-LOC1…	50	up&down
Environmental Information Processing	Signal transduction	ko04310	Wnt signaling pathway	0.0307	0.0186	1.65	2.52752e-06	9.53781e-06	gene-ANKRD55;gene-APC;gene-AXIN1;gene-AXIN2;gene-BAMBI;gene-CAMK2A;gene-CCND3;gene-CFAP100;gene-CTNNBIP1;gene-CTNND2;gene-CUL1;gene-DAAM2;gene-DKK2;gene-DKK3;gene-DVL1;gene-FHDC1;gene-FMNL1;gene-FOSL1;gene-FRZB;gene-FZD1;gene-FZD10;gene-FZD3;gene-JUN;gene-LGR4;gene-LGR5;gene-LGR6;gene-LOC100524475;gene-LRP5;gene-MAP3K7CL;gene-MAPK10;gene-MMP7;gene-NKD2;gene-NOTUM;gene-PKP4;gene-PLCB2;gene-PLCB4;g…	72	up&down
Organismal Systems	Immune system	ko04625	C-type lectin receptor signaling pathway	0.0213	0.0117	1.82	3.14555e-06	1.16502e-05	gene-AKT2;gene-BCL3;gene-BTBD19;gene-CALM1;gene-CARD9;gene-CASP1;gene-CASP8;gene-CBLB;gene-CCL17;gene-CCL22;gene-CD209;gene-CLEC4E;gene-CLEC7A;gene-CYLD;gene-FCER1G;gene-HRAS;gene-IKBKE;gene-IL10;gene-IL12B;gene-IL1B;gene-IL6;gene-IRF1;gene-ITPR3;gene-JUN;gene-KIAA1549L;gene-LOC100522011;gene-LOC100620540;gene-LOC110258711;gene-LSP1;gene-MAPK10;gene-MAPK13;gene-MAPK14;gene-MAPKAPK2;gene-NFKB1;gen…	50	up&down
Organismal Systems	Immune system	ko04620	Toll-like receptor signaling pathway	0.0243	0.0139	1.75	3.3814e-06	1.2296e-05	gene-AKT2;gene-BPIFB6;gene-BPIFC;gene-CASP8;gene-CCL3L1;gene-CCL4;gene-CCL5;gene-CD14;gene-CD40;gene-CD80;gene-CD86;gene-CTSK;gene-CXCL10;gene-CXCL11;gene-CXCL8;gene-CXCL9;gene-FOS;gene-IFNAR1;gene-IFNAR2;gene-IKBKE;gene-IL12B;gene-IL1B;gene-IL6;gene-IRAK4;gene-IRF5;gene-IRF7;gene-JUN;gene-LOC102159965;gene-LY96;gene-MAP2K1;gene-MAP3K7CL;gene-MAP3K8;gene-MAPK10;gene-MAPK13;gene-MAPK14;gene-MYD88;…	57	up&down
Organismal Systems	Immune system	ko04621	NOD-like receptor signaling pathway	0.0345	0.0218	1.58	3.82334e-06	1.36548e-05	NewGene_32645;gene-ANTXR2;gene-ANTXRL;gene-ARRDC3;gene-ARRDC4;gene-ATG12;gene-ATG5;gene-BIRC3;gene-CARD6;gene-CARD9;gene-CASP1;gene-CASP8;gene-CCL2;gene-CCL5;gene-CTSB;gene-CXCL2;gene-CXCL8;gene-CYBA;gene-GBP1;gene-GBP2;gene-GP91-PHOX;gene-GSDMD;gene-GVIN1;gene-HSP90AA1;gene-IFNAR1;gene-IFNAR2;gene-IKBKE;gene-IL18;gene-IL1B;gene-IL6;gene-IRAK4;gene-IRF7;gene-ITPR3;gene-JUN;gene-KIAA1549L;gene-LOC…	81	up&down
Environmental Information Processing	Signal transduction	ko04072	Phospholipase D signaling pathway	0.0286	0.0172	1.66	3.91675e-06	1.3743e-05	NewGene_36612;NewGene_36865;NewGene_36866;NewGene_36867;NewGene_36874;NewGene_36942;NewGene_36945;NewGene_36952;gene-ADCY2;gene-ADCY5;gene-ADCY6;gene-ADCY7;gene-AGPAT2;gene-AGT;gene-AKT2;gene-ARF6;gene-CXCL8;gene-CXCR2;gene-CYTH1;gene-CYTH3;gene-CYTH4;gene-EGFR;gene-F2R;gene-FCER1A;gene-FCER1G;gene-GAB1;gene-GAB2;gene-GAB3;gene-GNA13;gene-GRB2;gene-HRAS;gene-KITLG;gene-LOC100038328;gene-LOC100038…	67	up&down
Human Diseases	Immune disease	ko05320	Autoimmune thyroid disease	0.0273	0.0162	1.68	4.02779e-06	1.38889e-05	NewGene_14108;NewGene_14111;NewGene_14113;NewGene_14116;NewGene_14117;NewGene_14124;NewGene_14125;NewGene_14126;NewGene_29679;NewGene_29680;NewGene_30884;NewGene_30910;NewGene_36612;NewGene_36865;NewGene_36866;NewGene_36867;NewGene_36874;NewGene_36942;NewGene_36945;NewGene_36952;gene-AZGP1;gene-CD28;gene-CD40;gene-CD40LG;gene-CD80;gene-CD86;gene-CTLA4;gene-FAS;gene-FASLG;gene-GZMB;gene-HFE;gene-I…	64	up&down
Organismal Systems	Immune system	ko04657	IL-17 signaling pathway	0.0188	0.01	1.88	4.28832e-06	1.45367e-05	NewGene_32645;gene-AMCF-II;gene-CASP3;gene-CASP8;gene-CCL11;gene-CCL17;gene-CCL2;gene-CEBPB;gene-CSF2;gene-CXCL10;gene-CXCL2;gene-CXCL8;gene-ELAVL1;gene-FOS;gene-FOSL1;gene-HSP90AA1;gene-HSP90B1;gene-IKBKE;gene-IL17B;gene-IL17RA;gene-IL17RC;gene-IL1B;gene-IL25;gene-IL6;gene-JUN;gene-LOC100525396;gene-MAPK10;gene-MAPK13;gene-MAPK14;gene-MAPK15;gene-MAPK6;gene-MMP9;gene-MUC5B;gene-NFKB1;gene-NFKBIA…	44	up&down
Human Diseases	Infectious disease: bacterial	ko05134	Legionellosis	0.0136	0.0065	2.11	5.19503e-06	1.6955e-05	NewGene_32645;gene-BNIP3;gene-C3;gene-CASP1;gene-CASP3;gene-CASP7;gene-CASP8;gene-CD14;gene-CXCL2;gene-CXCL8;gene-CYCS;gene-HSPA2;gene-HSPA6;gene-HSPA8;gene-IL12B;gene-IL18;gene-IL1B;gene-IL6;gene-ITGAM;gene-ITGB2;gene-LOC100157002;gene-LOC100522011;gene-LOC100525396;gene-MYD88;gene-NFKB1;gene-NFKB2;gene-NFKBIA;gene-RAB1A;gene-TLR2;gene-TLR4;gene-TNF;gene-VCP	32	up&down
Human Diseases	Infectious disease: viral	ko05163	Human cytomegalovirus infection	0.0396	0.0261	1.52	5.23905e-06	1.6955e-05	NewGene_29679;NewGene_29680;gene-ADCY2;gene-ADCY5;gene-ADCY6;gene-ADCY7;gene-AKT2;gene-ARHGEF1;gene-AZGP1;gene-B2M;gene-B2M-2;gene-BAK1;gene-CALR;gene-CASP3;gene-CASP8;gene-CCL2;gene-CCL3L1;gene-CCL4;gene-CCL5;gene-CCR1;gene-CCR3;gene-CCR5;gene-CREB3L1;gene-CREB3L4;gene-CRK;gene-CX3CL1;gene-CXCL8;gene-CXCR2;gene-CXCR4;gene-CYCS;gene-E2F2;gene-E2F3;gene-EGFR;gene-FAS;gene-FASLG;gene-GNA13;gene-GNA…	93	up&down
Human Diseases	Endocrine and metabolic disease	ko04933	AGE-RAGE signaling pathway in diabetic complications	0.0196	0.0106	1.85	5.25606e-06	1.6955e-05	gene-AGT;gene-AKT2;gene-CASP3;gene-CCL2;gene-COL1A1;gene-COL3A1;gene-COL4A5;gene-COL4A6;gene-CXCL8;gene-DIAPH1;gene-EGR1;gene-FN1;gene-GP91-PHOX;gene-HEG1;gene-HRAS;gene-ICAM1;gene-IL1A;gene-IL1B;gene-IL6;gene-JAK2;gene-JUN;gene-MAPK10;gene-MAPK13;gene-MAPK14;gene-MMP2;gene-NFKB1;gene-NOX4;gene-PIK3CD;gene-PIK3R2;gene-PIM1;gene-PLCB2;gene-PLCB4;gene-PLCD1;gene-PLCG2;gene-PRKCB;gene-PRKCD;gene-SEL…	46	up&down
Human Diseases	Endocrine and metabolic disease	ko04940	Type I diabetes mellitus	0.0217	0.0123	1.77	6.73817e-06	2.1391e-05	NewGene_14108;NewGene_14111;NewGene_14113;NewGene_14116;NewGene_14117;NewGene_14124;NewGene_14125;NewGene_14126;NewGene_29679;NewGene_29680;NewGene_30884;NewGene_30910;gene-AZGP1;gene-CD28;gene-CD80;gene-CD86;gene-CPE;gene-FAS;gene-FASLG;gene-GZMB;gene-HFE;gene-IL12B;gene-IL1A;gene-IL1B;gene-LOC100153139;gene-LOC100513601;gene-LOC100515902;gene-LOC100621559;gene-LOC100622670;gene-LOC102158035;gen…	51	up&down
Human Diseases	Infectious disease: parasitic	ko05143	African trypanosomiasis	0.0136	0.0066	2.08	7.69781e-06	2.40556e-05	NewGene_36612;NewGene_36865;NewGene_36866;NewGene_36867;NewGene_36874;NewGene_36942;NewGene_36945;NewGene_36952;gene-F2RL1;gene-FAS;gene-FASLG;gene-ICAM1;gene-IDO1;gene-IL10;gene-IL12B;gene-IL18;gene-IL1B;gene-IL6;gene-LOC100038328;gene-LOC100038329;gene-LOC100125542;gene-LOC102160313;gene-LOC396781;gene-LOC445536;gene-MYD88;gene-PLCB2;gene-PLCB4;gene-PRKCB;gene-SELE;gene-TLR9;gene-TNF;gene-VCAM1	32	up&down
Human Diseases	Infectious disease: viral	ko05165	Human papillomavirus infection	0.0516	0.0362	1.42	8.69352e-06	2.6598e-05	NewGene_2631;NewGene_29679;NewGene_29680;gene-AKT2;gene-APC;gene-ATP6V0A1;gene-ATP6V0A4;gene-ATP6V1A;gene-ATP6V1B2;gene-ATP6V1G1;gene-AXIN1;gene-AXIN2;gene-AZGP1;gene-BAK1;gene-CASP3;gene-CASP8;gene-CCND3;gene-COL1A1;gene-COL4A5;gene-COL4A6;gene-CREB3L1;gene-CREB3L4;gene-CRLF3;gene-DLG2;gene-DLG3;gene-DVL1;gene-EGFR;gene-FAS;gene-FASLG;gene-FN1;gene-FZD1;gene-FZD10;gene-FZD3;gene-GRB2;gene-HDAC1;…	121	up&down
Human Diseases	Infectious disease: parasitic	ko05144	Malaria	0.02	0.0111	1.8	8.77732e-06	2.6598e-05	NewGene_14108;NewGene_14111;NewGene_14113;NewGene_14116;NewGene_14117;NewGene_14124;NewGene_14125;NewGene_14126;NewGene_30884;NewGene_30910;gene-CCL2;gene-CD36;gene-CD40;gene-CD40LG;gene-CXCL8;gene-ICAM1;gene-IL10;gene-IL18;gene-IL1B;gene-IL6;gene-ITGAL;gene-ITGB2;gene-KLRB1;gene-KLRK1;gene-LOC100511343;gene-LOC100621559;gene-LOC100622670;gene-LOC102158035;gene-LOC102165774;gene-LOC106508706;gene…	47	up&down
Human Diseases	Cancer: overview	ko05206	MicroRNAs in cancer	0.0269	0.0163	1.64	1.08188e-05	3.22949e-05	gene-ABCB1;gene-APC;gene-BAK1;gene-BCL2L11;gene-BMI1;gene-CASP3;gene-CCNG1;gene-CDCA5;gene-CRK;gene-E2F2;gene-E2F3;gene-EFNA1;gene-EFNA2;gene-EFNA3;gene-EFNA4;gene-EFNA5;gene-EGFR;gene-ERBB2;gene-ERBB3;gene-FGFR3;gene-FSCN1;gene-FZD3;gene-GRB2;gene-HDAC1;gene-HDAC5;gene-HMOX1;gene-HOXD10;gene-HRAS;gene-MAP2K1;gene-MARCKS;gene-MCL1;gene-MDM4;gene-MET;gene-MMP9;gene-NFKB1;gene-NOTCH3;gene-P14ARF;ge…	63	up&down
Cellular Processes	Transport and catabolism	ko04144	Endocytosis	0.0439	0.0301	1.46	1.38088e-05	4.06141e-05	NewGene_29679;NewGene_29680;gene-ACAP1;gene-ACAP3;gene-ADAP1;gene-AGAP2;gene-ARAP1;gene-ARF4;gene-ARF5;gene-ARF6;gene-ARPC1B;gene-ARPC2;gene-ARPC3;gene-ARPC4;gene-ARPC5;gene-ARPC5L;gene-ARRB1;gene-ARRB2;gene-ASAP1;gene-ASAP3;gene-AZGP1;gene-CAPZA1;gene-CAPZB;gene-CBLB;gene-CCNYL1;gene-CCR5;gene-CDC42;gene-CHMP4C;gene-CHMP7;gene-CLTA;gene-CLTC;gene-CXCR2;gene-CXCR4;gene-CYTH1;gene-CYTH3;gene-CYTH4…	103	up&down
Organismal Systems	Endocrine system	ko04915	Estrogen signaling pathway	0.0226	0.0132	1.71	1.59826e-05	4.63263e-05	gene-ADCY2;gene-ADCY5;gene-ADCY6;gene-ADCY7;gene-AKT2;gene-CREB3L1;gene-CREB3L4;gene-CTSD;gene-EGFR;gene-ESR1;gene-ESR2;gene-FOS;gene-GNAI2;gene-GNAI3;gene-GRB2;gene-HRAS;gene-HSP90AA1;gene-HSP90B1;gene-HSPA2;gene-HSPA6;gene-HSPA8;gene-ITPR3;gene-JUN;gene-KCNJ3;gene-KRT12;gene-KRT15;gene-KRT18;gene-KRT19;gene-KRT23;gene-KRT25;gene-KRT27;gene-KRT28;gene-KRT31;gene-KRT32;gene-KRT33A;gene-KRT34;gene…	53	up&down
Organismal Systems	Immune system	ko04611	Platelet activation	0.0213	0.0125	1.71	2.59037e-05	7.40106e-05	gene-ADCY2;gene-ADCY5;gene-ADCY6;gene-ADCY7;gene-AKT2;gene-APBB1IP;gene-ARHGEF1;gene-BTK;gene-CLNK;gene-COL1A1;gene-COL3A1;gene-F2R;gene-FCER1G;gene-FERMT3;gene-GNA13;gene-GNAI2;gene-GNAI3;gene-HSH2D;gene-ITGB1;gene-ITPR3;gene-LCP2;gene-LYN;gene-MAPK13;gene-MAPK14;gene-PIK3CD;gene-PIK3CG;gene-PIK3R2;gene-PIK3R5;gene-PIK3R6;gene-PLA2G4A;gene-PLA2G4B;gene-PLA2G4E;gene-PLA2G4F;gene-PLCB2;gene-PLCB4;…	50	up&down
Environmental Information Processing	Signal transduction	ko04390	Hippo signaling pathway	0.0251	0.0156	1.62	3.65623e-05	0.000102992	gene-AJUBA;gene-AMH;gene-APC;gene-AXIN1;gene-AXIN2;gene-BIRC3;gene-BMP4;gene-BMP7;gene-BMP8A;gene-CCND3;gene-CDH1;gene-CTGF;gene-DLG2;gene-DLG3;gene-DVL1;gene-FRMD6;gene-FZD1;gene-FZD10;gene-FZD3;gene-GLI2;gene-HSH2D;gene-ITGB2;gene-LLGL2;gene-LOC100622859;gene-LOC102166306;gene-MOB1A;gene-MOB3A;gene-NF2;gene-NKD2;gene-PARD3;gene-PATJ;gene-PPP2R2B;gene-PPP2R2C;gene-PRKCI;gene-RASSF6;gene-SCRIB;ge…	59	up&down
Cellular Processes	Cellular community - eukaryotes	ko04510	Focal adhesion	0.0341	0.0227	1.5	3.75684e-05	0.000104357	gene-ACTB;gene-ACTBL2;gene-ACTG1;gene-ACTN1;gene-AKT2;gene-BIRC3;gene-CCND3;gene-CDC42;gene-COL1A1;gene-COL4A5;gene-COL4A6;gene-CRK;gene-DIAPH1;gene-EFS;gene-EGFR;gene-ERBB2;gene-FLNC;gene-FLT4;gene-FN1;gene-GRAP;gene-GRB2;gene-HRAS;gene-IGF1;gene-ITGA3;gene-ITGA4;gene-ITGA8;gene-ITGB1;gene-ITGB4;gene-ITGB5;gene-ITGB7;gene-ITGBL1;gene-JUN;gene-LAMA2;gene-LAMA3;gene-LAMA5;gene-LAMB2;gene-LAMB3;gen…	80	up&down
Cellular Processes	Cellular community - eukaryotes	ko04520	Adherens junction	0.0153	0.0082	1.87	3.89876e-05	0.000106815	gene-ACTB;gene-ACTBL2;gene-ACTG1;gene-ACTN1;gene-AFDN;gene-BAIAP2;gene-CDC42;gene-CDH1;gene-EGFR;gene-ERBB2;gene-FARP2;gene-FGFR1;gene-IQGAP1;gene-LIMCH1;gene-MAP3K7CL;gene-MET;gene-NECTIN1;gene-NECTIN3;gene-PARD3;gene-PTPN1;gene-PTPN6;gene-PTPRF;gene-PTPRJ;gene-RAC2;gene-RAC3;gene-RHOA;gene-SMAD3;gene-SNAI1;gene-SORBS1;gene-SORBS2;gene-SSX2IP;gene-TCF7;gene-TCF7L1;gene-WAS;gene-WASF1;gene-WASF3	36	up&down
Human Diseases	Infectious disease: viral	ko05164	Influenza A	0.0307	0.0202	1.52	5.86102e-05	0.000158406	gene-ACTB;gene-ACTG1;gene-AKT2;gene-BAK1;gene-CASP1;gene-CASP3;gene-CASP8;gene-CCL2;gene-CCL5;gene-CCND3;gene-CIITA;gene-CXCL10;gene-CXCL8;gene-CYCS;gene-DDX58;gene-DNAJC3;gene-FAS;gene-FASLG;gene-ICAM1;gene-IFIH1;gene-IFNAR1;gene-IFNAR2;gene-IFNGR1;gene-IFNGR2;gene-IKBKE;gene-IL12B;gene-IL18;gene-IL1A;gene-IL1B;gene-IL33;gene-IL6;gene-IRAK4;gene-IRF7;gene-JAK2;gene-KPNA2;gene-LOC100153139;gene-L…	72	up&down
Human Diseases	Cancer: specific types	ko05217	Basal cell carcinoma	0.0124	0.0063	1.97	6.97278e-05	0.000185941	gene-APC;gene-AXIN1;gene-AXIN2;gene-BAK1;gene-BMP4;gene-DVL1;gene-FZD1;gene-FZD10;gene-FZD3;gene-GLI1;gene-GLI2;gene-HHIP;gene-KIF7;gene-PTCH1;gene-SMO;gene-TCF7;gene-TCF7L1;gene-WNT10B;gene-WNT11;gene-WNT16;gene-WNT3;gene-WNT3A;gene-WNT4;gene-WNT5A;gene-WNT5B;gene-WNT6;gene-WNT7B;gene-WNT9A;gene-WNT9B	29	up&down
Human Diseases	Infectious disease: viral	ko05162	Measles	0.0315	0.0213	1.48	0.000112026	0.000294804	NewGene_14108;NewGene_14111;NewGene_14113;NewGene_14116;NewGene_14117;NewGene_14124;NewGene_14125;NewGene_14126;NewGene_30884;NewGene_30910;gene-AKT2;gene-BAK1;gene-CASP3;gene-CASP8;gene-CBLB;gene-CCND3;gene-CD209;gene-CD28;gene-CD3D;gene-CD3E;gene-CD3G;gene-CD46;gene-CYCS;gene-DDX58;gene-FAS;gene-FASLG;gene-FCGR2B;gene-FOS;gene-HSPA2;gene-HSPA6;gene-HSPA8;gene-IFIH1;gene-IFNAR1;gene-IFNAR2;gene-…	74	up&down
Organismal Systems	Immune system	ko04610	Complement and coagulation cascades	0.0153	0.0087	1.76	0.000161004	0.000418191	NewGene_18213;gene-BDKRB1;gene-C1QA;gene-C1QB;gene-C1QC;gene-C1R;gene-C1RL;gene-C1S;gene-C2;gene-C3;gene-C3AR1;gene-C4A;gene-C4BPA;gene-C4BPA-2;gene-C5AR1;gene-C8G;gene-CD46;gene-CFB;gene-CFI;gene-CLU;gene-F13A1;gene-F2R;gene-HEG1;gene-ITGAM;gene-ITGB2;gene-LOC110258505;gene-MASP1;gene-PLAU;gene-PLAUR;gene-SERPINA1;gene-SERPINE1;gene-SERPINF2;gene-SERPING1;gene-VSIG4;gene-VTN;gene-VWF	36	up&down
Organismal Systems	Endocrine system	ko04928	Parathyroid hormone synthesis, secretion and action	0.0179	0.0106	1.68	0.000165122	0.000418655	gene-ADCY2;gene-ADCY5;gene-ADCY6;gene-ADCY7;gene-ARHGEF1;gene-ARRB1;gene-ARRB2;gene-BGLAP;gene-CREB3L1;gene-CREB3L4;gene-EGFR;gene-EGR1;gene-FGFR1;gene-FOS;gene-GATA3;gene-GNA13;gene-GNAI2;gene-GNAI3;gene-ITPR3;gene-LRP5;gene-MAFB;gene-MAP2K1;gene-MMP14;gene-MMP25;gene-NACAD;gene-NR4A2;gene-PDE4B;gene-PDE4D;gene-PDZK1;gene-PLCB2;gene-PLCB4;gene-PLD1;gene-PRKACB;gene-PRKCB;gene-PTH1R;gene-RHOA;gen…	42	up&down
Human Diseases	Immune disease	ko05322	Systemic lupus erythematosus	0.0277	0.0184	1.51	0.000165369	0.000418655	NewGene_14108;NewGene_14111;NewGene_14113;NewGene_14116;NewGene_14117;NewGene_14124;NewGene_14125;NewGene_14126;NewGene_30884;NewGene_30910;NewGene_36612;NewGene_36865;NewGene_36866;NewGene_36867;NewGene_36874;NewGene_36942;NewGene_36945;NewGene_36952;gene-ACTN1;gene-C1QA;gene-C1QB;gene-C1QC;gene-C1R;gene-C1RL;gene-C1S;gene-C2;gene-C3;gene-C4A;gene-C8G;gene-CD28;gene-CD40;gene-CD40LG;gene-CD80;ge…	65	up&down
Human Diseases	Cancer: overview	ko05203	Viral carcinogenesis	0.0303	0.0205	1.48	0.00017747	0.000443675	NewGene_29679;NewGene_29680;NewGene_34686;gene-ACTN1;gene-AZGP1;gene-BAK1;gene-C3;gene-CASP3;gene-CASP8;gene-CCND3;gene-CCR3;gene-CCR4;gene-CCR5;gene-CCR8;gene-CDK1;gene-CREB3L1;gene-CREB3L4;gene-CRLF1;gene-DDX3X;gene-DNAJA3;gene-GRB2;gene-GTF2A2;gene-GTF2E1;gene-HDAC1;gene-HDAC11;gene-HDAC5;gene-HFE;gene-HRAS;gene-IL6ST;gene-IRF7;gene-JAK3;gene-JUN;gene-LOC100155404;gene-LOC100513601;gene-LOC100…	71	up&down
Cellular Processes	Cell growth and death	ko04210	Apoptosis	0.0234	0.0152	1.55	0.000258911	0.000639288	gene-ACTB;gene-ACTBL2;gene-ACTG1;gene-AKT2;gene-ARPP19;gene-BAK1;gene-BCL2A1;gene-BCL2L11;gene-BIRC3;gene-CASP10;gene-CASP3;gene-CASP7;gene-CASP8;gene-CFLAR;gene-CSF2RB;gene-CTSB;gene-CTSC;gene-CTSD;gene-CTSH;gene-CTSK;gene-CTSL;gene-CTSS;gene-CTSW;gene-CTSZ;gene-CYCS;gene-FAS;gene-FASLG;gene-FOS;gene-GZMB;gene-HRAS;gene-ITPR3;gene-JUN;gene-KIAA1549L;gene-LMNB1;gene-LOC100158003;gene-LOC100622859…	55	up&down
Metabolism	Lipid metabolism	ko00590	Arachidonic acid metabolism	0.0153	0.0089	1.73	0.000269547	0.000657432	gene-AKR1C1;gene-AKR1C1-2;gene-AKR1CL1;gene-ALOX12;gene-ALOX12B;gene-CBR1;gene-CBR2;gene-CYP2J34;gene-CYP4F55;gene-EPHX2;gene-FAM213A;gene-GGT1;gene-GPX1;gene-GPX3;gene-LOC100522145;gene-LOC100622246;gene-LOC100739101;gene-LOC102167481;gene-LOC110255237;gene-LOC110259329;gene-LOC110261221;gene-PDCL;gene-PLA2G2D;gene-PLA2G2E;gene-PLA2G2F;gene-PLA2G3;gene-PLA2G4A;gene-PLA2G4B;gene-PLA2G4E;gene-PLA2…	36	up&down
Human Diseases	Substance dependence	ko05032	Morphine addiction	0.0158	0.0093	1.7	0.000318006	0.000766281	gene-ADCY2;gene-ADCY5;gene-ADCY6;gene-ADCY7;gene-ADORA1;gene-ARRB1;gene-ARRB2;gene-GABRA2;gene-GABRA5;gene-GABRE;gene-GABRG1;gene-GABRP;gene-GNAI2;gene-GNAI3;gene-GNB4;gene-GNG10;gene-GNG12;gene-GNG2;gene-GNG5;gene-GNG7;gene-GRK2;gene-GRK3;gene-GRK4;gene-GRK6;gene-KCNJ3;gene-PDE1A;gene-PDE1B;gene-PDE1C;gene-PDE3B;gene-PDE4B;gene-PDE4D;gene-PDE7A;gene-PDE7B;gene-PDE8A;gene-PDE8B;gene-PRKACB;gene-P…	37	up&down
Human Diseases	Cancer: specific types	ko05224	Breast cancer	0.0226	0.0147	1.54	0.000378437	0.000901041	gene-AKT2;gene-APC;gene-AXIN1;gene-AXIN2;gene-BAK1;gene-DLL3;gene-DVL1;gene-E2F2;gene-E2F3;gene-EGFR;gene-ERBB2;gene-ESR1;gene-ESR2;gene-FGF18;gene-FGF22;gene-FGF5;gene-FGF7;gene-FGFR1;gene-FLT4;gene-FOS;gene-FZD1;gene-FZD10;gene-FZD3;gene-GRB2;gene-HES1;gene-HRAS;gene-IGF1;gene-JAG1;gene-JUN;gene-LRP5;gene-MAP2K1;gene-NCOA3;gene-NFKB2;gene-NOTCH3;gene-PIK3CD;gene-PIK3R2;gene-RPS6KB2;gene-SHC2;ge…	53	up&down
Cellular Processes	Cellular community - eukaryotes	ko04550	Signaling pathways regulating pluripotency of stem cells	0.0226	0.0148	1.53	0.000453579	0.00106724	gene-ACVR1C;gene-ACVR2B;gene-AKT2;gene-APC;gene-AXIN1;gene-AXIN2;gene-BMI1;gene-BMP4;gene-CRLF1;gene-DLX5;gene-DUSP9;gene-DVL1;gene-FGFR1;gene-FGFR2;gene-FGFR3;gene-FZD1;gene-FZD10;gene-FZD3;gene-GRB2;gene-HOXA1;gene-HRAS;gene-ID4;gene-IGF1;gene-IL6ST;gene-INHBA-2;gene-JAK2;gene-JAK3;gene-LIF;gene-LOC102167255;gene-MAP2K1;gene-MAPK13;gene-MAPK14;gene-MEIS1;gene-OTX1;gene-PCGF6;gene-PIK3CD;gene-PI…	53	up&down
Metabolism	Global and overview maps	ko01212	Fatty acid metabolism	0.0119	0.0067	1.79	0.000633292	0.00147277	gene-ACAA1;gene-ACACA;gene-ACADM;gene-ACADVL;gene-ACAT2;gene-ACOX1;gene-ACSBG1;gene-ACSL3;gene-ACSL4;gene-ACSL5;gene-ACSL6;gene-CCDC57;gene-ELOVL3;gene-ELOVL4;gene-ELOVL6;gene-ELOVL7;gene-FADS1;gene-FADS2;gene-FASN;gene-HACD1;gene-HACD2;gene-HACD3;gene-HACD4;gene-HSD17B8;gene-MCAT;gene-PPT1;gene-SCD;gene-TECR	28	up&down
Organismal Systems	Nervous system	ko04722	Neurotrophin signaling pathway	0.0192	0.0123	1.56	0.000685494	0.00157585	gene-AKT2;gene-ARHGDIA;gene-ARHGDIB;gene-BEX1;gene-BEX3;gene-CAMK2A;gene-CAMK4;gene-CRK;gene-FASLG;gene-GAB1;gene-GRB2;gene-HRAS;gene-IRAK2;gene-IRAK4;gene-JUN;gene-KIDINS220;gene-LOC100620540;gene-MAP2K1;gene-MAP2K5;gene-MAPK10;gene-MAPK13;gene-MAPK14;gene-MAPKAPK2;gene-MATK;gene-NFKB1;gene-NFKBIA;gene-NFKBIE;gene-NGFR;gene-NTF4;gene-NTRK1;gene-NTRK3;gene-PIK3CD;gene-PIK3R2;gene-PLCG2;gene-PRKCD…	45	up&down
Environmental Information Processing	Signal transduction	ko04071	Sphingolipid signaling pathway	0.0179	0.0114	1.57	0.000917215	0.00208458	gene-ACER1;gene-ADORA1;gene-ADORA3;gene-AKT2;gene-ASAH1;gene-CTSD;gene-DEGS2;gene-FCER1A;gene-FCER1G;gene-GAB2;gene-GAB3;gene-GNA13;gene-GNAI2;gene-GNAI3;gene-HRAS;gene-MAP2K1;gene-MAPK10;gene-MAPK13;gene-MAPK14;gene-MS4A2;gene-NFKB1;gene-PIK3CD;gene-PIK3R2;gene-PLCB2;gene-PLCB4;gene-PLD1;gene-PPP2R2B;gene-PPP2R2C;gene-PPP2R3C;gene-PRKCB;gene-RAC2;gene-RAC3;gene-RHOA;gene-ROCK1;gene-S1PR2;gene-S1…	42	up&down
Environmental Information Processing	Signal transduction	ko04630	JAK-STAT signaling pathway	0.0264	0.0185	1.43	0.00109659	0.00246425	gene-AKT2;gene-AOX2;gene-CCND3;gene-CRLF1;gene-CSF2;gene-CSF2RA;gene-CSF2RB;gene-CSF3R;gene-EGFR;gene-FHL1;gene-GFAP;gene-GHR;gene-GRB2;gene-HRAS;gene-IFNAR1;gene-IFNAR2;gene-IFNGR1;gene-IFNGR2;gene-IL10;gene-IL10RA;gene-IL10RB;gene-IL12B;gene-IL12RB1;gene-IL15;gene-IL15RA;gene-IL20RA;gene-IL20RB;gene-IL21R;gene-IL27RA;gene-IL2RB;gene-IL2RG;gene-IL4R;gene-IL6;gene-IL6ST;gene-IL7;gene-IL7R;gene-JA…	62	up&down
Human Diseases	Infectious disease: bacterial	ko05100	Bacterial invasion of epithelial cells	0.0124	0.0072	1.71	0.00127933	0.00284295	gene-ARHGEF26;gene-ARPC1B;gene-ARPC2;gene-ARPC3;gene-ARPC4;gene-ARPC5;gene-ARPC5L;gene-CDH1;gene-CLTA;gene-CLTC;gene-CRK;gene-ELMO1;gene-ELMO3;gene-FN1;gene-GAB1;gene-HCLS1;gene-ITGB1;gene-MAD2L2;gene-MET;gene-PIK3CD;gene-PIK3R2;gene-RHOA;gene-RHOG;gene-SEPT1;gene-SEPT11;gene-SEPT6;gene-SEPT9;gene-SHC2;gene-WASF1	29	up&down
Organismal Systems	Endocrine system	ko03320	PPAR signaling pathway	0.0153	0.0097	1.59	0.00163869	0.00360152	gene-ACAA1;gene-ACADM;gene-ACOX1;gene-ACOX2;gene-ACSBG1;gene-ACSL3;gene-ACSL4;gene-ACSL5;gene-ACSL6;gene-ADIPOQ;gene-AQP7;gene-C1QTNF7;gene-CD36;gene-CYP27A1;gene-CYP7A1;gene-DBI;gene-FABP3;gene-FABP4;gene-FADS2;gene-LOC100511343;gene-LOC100522145;gene-LOC100522569;gene-LPL;gene-ME3;gene-PCK2;gene-PLIN1;gene-PLIN2;gene-PLIN4;gene-PLTP;gene-PMP2;gene-PPARG;gene-RXRA;gene-RXRG;gene-SCD;gene-SORBS1;…	36	up&down
Metabolism	Energy metabolism	ko00920	Sulfur metabolism	0.003	0.001	3.09	0.00189494	0.00411944	gene-ETHE1;gene-IMPAD1;gene-MPST;gene-PAPSS1;gene-SELENBP1;gene-SQOR;gene-TST	7	up&down
Metabolism	Glycan biosynthesis and metabolism	ko00511	Other glycan degradation	0.0055	0.0025	2.21	0.00204456	0.0043969	gene-ENGASE;gene-FAM189A2;gene-FUCA1;gene-FUCA2;gene-GBA;gene-GLB1;gene-HEXA;gene-HEXB;gene-MAN2B1;gene-MANBA;gene-NEU1;gene-NEU3;gene-NEU4	13	up&down
Organismal Systems	Endocrine system	ko04920	Adipocytokine signaling pathway	0.0136	0.0085	1.6	0.00240679	0.00512084	gene-ACSBG1;gene-ACSL3;gene-ACSL4;gene-ACSL5;gene-ACSL6;gene-ADIPOQ;gene-AKT2;gene-C1QTNF7;gene-CAMKK2;gene-CD36;gene-JAK2;gene-LEP;gene-LEPR;gene-LOC100511343;gene-LOC100522569;gene-LOC100620540;gene-MAPK10;gene-NFKB1;gene-NFKBIA;gene-NFKBIE;gene-PAQR3;gene-PCK2;gene-PRKAG2;gene-PRKCQ;gene-RXRA;gene-RXRG;gene-SLC2A4;gene-SOCS3;gene-TNF;gene-TNFRSF1A;gene-TNFRSF1B;gene-TRAF2	32	up&down
Human Diseases	Endocrine and metabolic disease	ko04934	Cushing syndrome	0.0222	0.0155	1.43	0.00257252	0.00541582	NewGene_23851;gene-ADCY2;gene-ADCY5;gene-ADCY6;gene-ADCY7;gene-AGT;gene-AHR;gene-AIPL1;gene-APC;gene-AXIN1;gene-AXIN2;gene-CACNA1H;gene-CAMK2A;gene-CREB3L1;gene-CREB3L4;gene-DVL1;gene-E2F2;gene-E2F3;gene-EGFR;gene-FZD1;gene-FZD10;gene-FZD3;gene-GNAI2;gene-GNAI3;gene-HSD3B1;gene-ITPR3;gene-KCNK2;gene-LDLR;gene-MAP2K1;gene-MEN1;gene-NCEH1;gene-P14ARF;gene-PDE8A;gene-PDE8B;gene-PLCB2;gene-PLCB4;gene…	52	up&down
Organismal Systems	Nervous system	ko04724	Glutamatergic synapse	0.0166	0.0109	1.52	0.00261029	0.0054381	gene-ADCY2;gene-ADCY5;gene-ADCY6;gene-ADCY7;gene-GNAI2;gene-GNAI3;gene-GNB4;gene-GNG10;gene-GNG12;gene-GNG2;gene-GNG5;gene-GNG7;gene-GRIA2;gene-GRIA4;gene-GRIK3;gene-GRIK4;gene-GRIN1;gene-GRK2;gene-GRK3;gene-HOMER2;gene-HOMER3;gene-ITPR3;gene-KCNJ3;gene-PLA2G4A;gene-PLA2G4B;gene-PLA2G4E;gene-PLA2G4F;gene-PLCB2;gene-PLCB4;gene-PLD1;gene-PRKACB;gene-PRKCB;gene-SHANK2;gene-SLC1A1;gene-SLC1A2;gene-SL…	39	up&down
Organismal Systems	Endocrine system	ko04926	Relaxin signaling pathway	0.0188	0.0127	1.48	0.00264084	0.00544503	gene-ADCY2;gene-ADCY5;gene-ADCY6;gene-ADCY7;gene-AKT2;gene-ARRB1;gene-ARRB2;gene-COL1A1;gene-COL3A1;gene-COL4A5;gene-COL4A6;gene-CREB3L1;gene-CREB3L4;gene-EGFR;gene-FOS;gene-GNA15;gene-GNAI2;gene-GNAI3;gene-GNB4;gene-GNG10;gene-GNG12;gene-GNG2;gene-GNG5;gene-GNG7;gene-GRB2;gene-HRAS;gene-JUN;gene-MAP2K1;gene-MAPK10;gene-MAPK13;gene-MAPK14;gene-MMP2;gene-MMP9;gene-NFKB1;gene-NFKBIA;gene-PIK3CD;gen…	44	up&down
Human Diseases	Cardiovascular disease	ko05410	Hypertrophic cardiomyopathy	0.0141	0.0089	1.58	0.00268166	0.00547277	gene-ACE;gene-AGT;gene-ATP2A1;gene-ATP2A2;gene-ATP2A3;gene-CACNA2D2;gene-CACNG4;gene-DES;gene-DMD;gene-IGF1;gene-IL6;gene-ITGA3;gene-ITGA4;gene-ITGA8;gene-ITGB1;gene-ITGB4;gene-ITGB5;gene-ITGB7;gene-LAMA2;gene-LOC100736765;gene-MYBPC3;gene-MYH7;gene-PRKAG2;gene-RYR2;gene-SGCA;gene-SGCG;gene-SLC8A1;gene-SLC8A2;gene-TGFB1;gene-TGFB2;gene-TNF;gene-TPM3;gene-TPM4	33	up&down
Organismal Systems	Aging	ko04213	Longevity regulating pathway - multiple species	0.0102	0.0061	1.68	0.00405877	0.00819953	gene-ADCY2;gene-ADCY5;gene-ADCY6;gene-ADCY7;gene-AKT1S1;gene-AKT2;gene-ATG5;gene-CAT;gene-CLPB;gene-CRYAB;gene-EIF4EBP2;gene-HDAC1;gene-HRAS;gene-HSPA2;gene-HSPA6;gene-HSPA8;gene-IGF1;gene-PIK3CD;gene-PIK3R2;gene-PRKACB;gene-PRKAG2;gene-RPS6KB2;gene-RPTOR;gene-SOD2	24	up&down
Human Diseases	Cancer: specific types	ko05221	Acute myeloid leukemia	0.0107	0.0065	1.65	0.00466982	0.00933965	gene-AKT2;gene-BCL2A1;gene-CD14;gene-CEBPE;gene-CSF1R;gene-CSF2;gene-DUSP6;gene-FLT3;gene-GRB2;gene-HRAS;gene-ITGAM;gene-JUP;gene-MAP2K1;gene-NFKB1;gene-PER2;gene-PIK3CD;gene-PIK3R2;gene-PIM1;gene-PML;gene-RPS6KB2;gene-RUNX1;gene-SPI1;gene-STAT5A;gene-TCF7;gene-TCF7L1	25	up&down
Organismal Systems	Endocrine system	ko04917	Prolactin signaling pathway	0.0111	0.007	1.59	0.00653208	0.0129348	gene-AKT2;gene-ELF5;gene-ESR1;gene-ESR2;gene-FOS;gene-GALT;gene-GCK;gene-GRB2;gene-HRAS;gene-IRF1;gene-JAK2;gene-MAP2K1;gene-MAPK10;gene-MAPK13;gene-MAPK14;gene-NFKB1;gene-PIK3CD;gene-PIK3R2;gene-SHC2;gene-SOCS1;gene-SOCS3;gene-SOCS4;gene-SOCS5;gene-STAT1;gene-STAT5A;gene-TNFSF11	26	up&down
Organismal Systems	Endocrine system	ko04923	Regulation of lipolysis in adipocytes	0.009	0.0053	1.68	0.00674074	0.0132171	gene-ADCY2;gene-ADCY5;gene-ADCY6;gene-ADCY7;gene-ADORA1;gene-ADRB1;gene-AKT2;gene-AQP7;gene-FABP4;gene-GNAI2;gene-GNAI3;gene-LIPE;gene-NPR1;gene-PDE3B;gene-PIK3CD;gene-PIK3R2;gene-PLIN1;gene-PNPLA2;gene-PRKACB;gene-PTGS1;gene-PTGS2	21	up&down
Human Diseases	Cancer: overview	ko05230	Central carbon metabolism in cancer	0.0107	0.0067	1.6	0.00720946	0.013967	gene-AKT2;gene-EGFR;gene-ERBB2;gene-FGFR1;gene-FGFR2;gene-FGFR3;gene-FLT3;gene-GCK;gene-HIF1A;gene-HK3;gene-HRAS;gene-IDH2;gene-LDHA;gene-MAP2K1;gene-MET;gene-NTRK1;gene-NTRK3;gene-PDGFRA;gene-PFKM;gene-PGAM2;gene-PIK3CD;gene-PIK3R2;gene-SIRT3;gene-SLC16A3;gene-TIGAR	25	up&down
Human Diseases	Cancer: specific types	ko05226	Gastric cancer	0.0213	0.0155	1.38	0.00726284	0.013967	gene-ABCB1;gene-AKT2;gene-APC;gene-AXIN1;gene-AXIN2;gene-BAK1;gene-CDH1;gene-DVL1;gene-E2F2;gene-E2F3;gene-EGFR;gene-ERBB2;gene-FGF18;gene-FGF22;gene-FGF5;gene-FGF7;gene-FGFR2;gene-FZD1;gene-FZD10;gene-FZD3;gene-GAB1;gene-GRB2;gene-HRAS;gene-JUP;gene-LRP5;gene-MAP2K1;gene-MET;gene-PIK3CD;gene-PIK3R2;gene-RPS6KB2;gene-RXRA;gene-RXRG;gene-SHC2;gene-SMAD3;gene-TCF7;gene-TCF7L1;gene-TGFB1;gene-TGFB2;…	50	up&down
Organismal Systems	Circulatory system	ko04261	Adrenergic signaling in cardiomyocytes	0.0217	0.0158	1.37	0.00749137	0.0141537	gene-ADCY2;gene-ADCY5;gene-ADCY6;gene-ADCY7;gene-ADRA1A;gene-ADRB1;gene-AGT;gene-AKT2;gene-ATP1A1;gene-ATP2A1;gene-ATP2A2;gene-ATP2A3;gene-CACNA2D2;gene-CACNG4;gene-CALM1;gene-CAMK2A;gene-CCDC149;gene-CREB1;gene-CREB3L1;gene-CREB3L4;gene-CREM;gene-GNAI2;gene-GNAI3;gene-ILDR2;gene-LOC100736765;gene-LSR;gene-MAPK13;gene-MAPK14;gene-MYH7;gene-PIK3CG;gene-PIK3R5;gene-PIK3R6;gene-PLCB2;gene-PLCB4;gene…	51	up&down
Environmental Information Processing	Signal transduction	ko04371	Apelin signaling pathway	0.02	0.0144	1.39	0.00750147	0.0141537	gene-ADCY2;gene-ADCY5;gene-ADCY6;gene-ADCY7;gene-AKT2;gene-CALM1;gene-CAMK4;gene-CDH1;gene-CTGF;gene-DLK2;gene-EGR1;gene-GNA13;gene-GNAI2;gene-GNAI3;gene-GNB4;gene-GNG10;gene-GNG12;gene-GNG2;gene-GNG5;gene-GNG7;gene-HDAC5;gene-HRAS;gene-ITPR3;gene-JAG1;gene-KIAA1549L;gene-LIPE;gene-MAP2K1;gene-MEF2B;gene-NOTCH3;gene-PDE3B;gene-PIK3C3;gene-PIK3CG;gene-PIK3R5;gene-PIK3R6;gene-PLCB2;gene-PLCB4;gene-…	47	up&down
Organismal Systems	Sensory system	ko04750	Inflammatory mediator regulation of TRP channels	0.0158	0.0109	1.44	0.00871547	0.0162906	gene-ADCY2;gene-ADCY5;gene-ADCY6;gene-ADCY7;gene-ALOX12;gene-ASIC3;gene-BDKRB1;gene-CAMK2A;gene-CYP2J34;gene-F2RL1;gene-HTR2A;gene-IGF1;gene-IL1B;gene-ITPR3;gene-LOC100522145;gene-LOC110261221;gene-MAPK10;gene-MAPK13;gene-MAPK14;gene-NTRK1;gene-PIK3CD;gene-PIK3R2;gene-PLA2G4A;gene-PLA2G4B;gene-PLA2G4E;gene-PLA2G4F;gene-PLCB2;gene-PLCB4;gene-PLCG2;gene-PRKACB;gene-PRKCB;gene-PRKCD;gene-PRKCQ;gene-…	37	up&down
Organismal Systems	Endocrine system	ko04916	Melanogenesis	0.0153	0.0106	1.44	0.00966057	0.01789	gene-ADCY2;gene-ADCY5;gene-ADCY6;gene-ADCY7;gene-CALM1;gene-CAMK2A;gene-CREB1;gene-CREB3L1;gene-CREB3L4;gene-DVL1;gene-FZD1;gene-FZD10;gene-FZD3;gene-GNAI2;gene-GNAI3;gene-HRAS;gene-KITLG;gene-MAP2K1;gene-PLCB2;gene-PLCB4;gene-PRKACB;gene-PRKCB;gene-TCF7;gene-TCF7L1;gene-WNT10B;gene-WNT11;gene-WNT16;gene-WNT3;gene-WNT3A;gene-WNT4;gene-WNT5A;gene-WNT5B;gene-WNT6;gene-WNT7B;gene-WNT9A;gene-WNT9B	36	up&down
Metabolism	Nucleotide metabolism	ko00230	Purine metabolism	0.02	0.0146	1.37	0.00978184	0.0178989	gene-ADA2;gene-ADCY2;gene-ADCY5;gene-ADCY6;gene-ADCY7;gene-ADSSL1;gene-AK1;gene-AK2;gene-AK4;gene-AMPD1;gene-AMPD3;gene-DCK;gene-DGUOK;gene-ENPP4;gene-ENTPD1;gene-ENTPD2;gene-ENTPD3;gene-ENTPD8;gene-GMPR;gene-GMPS;gene-HDDC3;gene-HPRT1;gene-NME6;gene-NME7;gene-NPR1;gene-NT5M;gene-NUDT2;gene-PAPSS1;gene-PDE1A;gene-PDE1B;gene-PDE1C;gene-PDE3B;gene-PDE4B;gene-PDE4D;gene-PDE6C;gene-PDE6D;gene-PDE7A;g…	47	up&down
Metabolism	Lipid metabolism	ko00592	alpha-Linolenic acid metabolism	0.0051	0.0026	1.96	0.00984442	0.0178989	gene-ACAA1;gene-ACOX1;gene-FADS2;gene-PLA2G2D;gene-PLA2G2E;gene-PLA2G2F;gene-PLA2G3;gene-PLA2G4A;gene-PLA2G4B;gene-PLA2G4E;gene-PLA2G4F;gene-PLB1	12	up&down
Metabolism	Glycan biosynthesis and metabolism	ko00603	Glycosphingolipid biosynthesis - globo and isoglobo series	0.0038	0.0017	2.21	0.0100445	0.0180981	gene-B3GALT5;gene-FUT1;gene-GLA;gene-HEXA;gene-HEXB;gene-NAGA;gene-ST3GAL1;gene-ST3GAL2;gene-ST8SIA1	9	up&down
Metabolism	Lipid metabolism	ko00061	Fatty acid biosynthesis	0.0043	0.002	2.1	0.0102459	0.0182962	gene-ACACA;gene-ACSBG1;gene-ACSL3;gene-ACSL4;gene-ACSL5;gene-ACSL6;gene-CCDC57;gene-FASN;gene-HSD17B8;gene-MCAT	10	up&down
Human Diseases	Drug resistance: antineoplastic	ko01522	Endocrine resistance	0.0136	0.0093	1.47	0.0106288	0.0188121	gene-ADCY2;gene-ADCY5;gene-ADCY6;gene-ADCY7;gene-AKT2;gene-DLL3;gene-E2F2;gene-E2F3;gene-EGFR;gene-ERBB2;gene-ESR1;gene-ESR2;gene-FOS;gene-GRB2;gene-HRAS;gene-IGF1;gene-JAG1;gene-JUN;gene-MAP2K1;gene-MAPK10;gene-MAPK13;gene-MAPK14;gene-MMP2;gene-MMP9;gene-NCOA3;gene-NOTCH3;gene-P14ARF;gene-PIK3CD;gene-PIK3R2;gene-PRKACB;gene-RPS6KB2;gene-SHC2	32	up&down
Environmental Information Processing	Signal transduction	ko04370	VEGF signaling pathway	0.0098	0.0062	1.59	0.0108287	0.0189978	gene-AKT2;gene-CDC42;gene-HRAS;gene-HSPB1;gene-LPXN;gene-MAP2K1;gene-MAPK13;gene-MAPK14;gene-MAPKAPK2;gene-PDGFRL;gene-PIK3CD;gene-PIK3R2;gene-PLA2G4A;gene-PLA2G4B;gene-PLA2G4E;gene-PLA2G4F;gene-PLCG2;gene-PRKCB;gene-PTGS2;gene-RAC2;gene-RAC3;gene-SH2D2A;gene-SHC2	23	up&down
Human Diseases	Cardiovascular disease	ko05412	Arrhythmogenic right ventricular cardiomyopathy	0.0119	0.0079	1.51	0.0114575	0.0199261	gene-ACTN2;gene-ACTN3;gene-ATP2A1;gene-ATP2A2;gene-ATP2A3;gene-CACNA2D2;gene-CACNG4;gene-DES;gene-DMD;gene-DSG2;gene-ITGA3;gene-ITGA4;gene-ITGA8;gene-ITGB1;gene-ITGB4;gene-ITGB5;gene-ITGB7;gene-JUP;gene-LAMA2;gene-PKP2;gene-PKP3;gene-RYR2;gene-SGCA;gene-SGCG;gene-SLC8A1;gene-SLC8A2;gene-TCF7;gene-TCF7L1	28	up&down
Organismal Systems	Endocrine system	ko04912	GnRH signaling pathway	0.0136	0.0095	1.44	0.0146219	0.0252102	gene-ADCY2;gene-ADCY5;gene-ADCY6;gene-ADCY7;gene-CALM1;gene-CAMK2A;gene-CDC42;gene-EGFR;gene-EGR1;gene-GNRHR2;gene-GRAP;gene-GRB2;gene-HRAS;gene-ITPR3;gene-JUN;gene-KIAA1549L;gene-MAP2K1;gene-MAPK10;gene-MAPK13;gene-MAPK14;gene-MMP14;gene-MMP2;gene-PLA2G4A;gene-PLA2G4B;gene-PLA2G4E;gene-PLA2G4F;gene-PLCB2;gene-PLCB4;gene-PLD1;gene-PRKACB;gene-PRKCB;gene-PRKCD	32	up&down
Environmental Information Processing	Signal transduction	ko04392	Hippo signaling pathway - multiple species	0.006	0.0034	1.76	0.0159961	0.0273438	gene-AJUBA;gene-DCHS2;gene-FRMD6;gene-LOC110258364;gene-MOB1A;gene-MOB3A;gene-MOB3C;gene-NF2;gene-PAK1;gene-RASSF2;gene-RASSF4;gene-RASSF6;gene-TEAD3;gene-WWC1	14	up&down
Organismal Systems	Nervous system	ko04725	Cholinergic synapse	0.0153	0.011	1.39	0.0173537	0.029413	gene-ACHE;gene-ADCY2;gene-ADCY5;gene-ADCY6;gene-ADCY7;gene-AKT2;gene-CAMK2A;gene-CAMK4;gene-CREB3L1;gene-CREB3L4;gene-FOS;gene-GNAI2;gene-GNAI3;gene-GNB4;gene-GNG10;gene-GNG12;gene-GNG2;gene-GNG5;gene-GNG7;gene-HRAS;gene-ITPR3;gene-JAK2;gene-KCNJ12;gene-KCNJ14;gene-KCNJ3;gene-KCNQ4;gene-MAP2K1;gene-PIK3CD;gene-PIK3CG;gene-PIK3R2;gene-PIK3R5;gene-PIK3R6;gene-PLCB2;gene-PLCB4;gene-PRKACB;gene-PRKCB	36	up&down
Organismal Systems	Nervous system	ko04726	Serotonergic synapse	0.0162	0.0118	1.37	0.0185535	0.0311823	gene-ADCY5;gene-ALOX12;gene-ALOX12B;gene-CASP3;gene-CYP2J34;gene-DDC;gene-DUSP1;gene-GNAI2;gene-GNAI3;gene-GNB4;gene-GNG10;gene-GNG12;gene-GNG2;gene-GNG5;gene-GNG7;gene-HRAS;gene-HTR1D;gene-HTR2A;gene-HTR7;gene-ITPR3;gene-KCNJ3;gene-LOC100627093;gene-LOC110255328;gene-LOC110261221;gene-MAP2K1;gene-PLA2G4A;gene-PLA2G4B;gene-PLA2G4E;gene-PLA2G4F;gene-PLCB2;gene-PLCB4;gene-PRKACB;gene-PRKCB;gene-PTG…	38	up&down
Human Diseases	Cancer: specific types	ko05225	Hepatocellular carcinoma	0.0217	0.0166	1.31	0.0193693	0.0322821	gene-AKT2;gene-APC;gene-AXIN1;gene-AXIN2;gene-BAK1;gene-DVL1;gene-E2F2;gene-E2F3;gene-EGFR;gene-FZD1;gene-FZD10;gene-FZD3;gene-GAB1;gene-GRB2;gene-GSTA1;gene-GSTO1;gene-HMOX1;gene-HRAS;gene-LOC100526118;gene-LOC100739163;gene-LRP5;gene-MAP2K1;gene-MET;gene-MGST2;gene-P14ARF;gene-PIK3CD;gene-PIK3R2;gene-PLCG2;gene-PRKCB;gene-RPS6KB2;gene-SHC2;gene-SMAD3;gene-SMARCA4;gene-SMARCD2;gene-SMARCD3;gene-…	51	up&down
Organismal Systems	Digestive system	ko04979	Cholesterol metabolism	0.0081	0.0051	1.58	0.0200284	0.0331048	gene-ABCA1;gene-CD36;gene-CYP27A1;gene-CYP7A1;gene-LDLR;gene-LIPA;gene-LIPG;gene-LOC100511343;gene-LPL;gene-NCEH1;gene-NPC1;gene-NPC2;gene-PCSK9;gene-PLTP;gene-SOAT1;gene-SOAT2;gene-SORCS2;gene-SORT1;gene-TSPO	19	up&down
Environmental Information Processing	Signaling molecules and interaction	ko04512	ECM-receptor interaction	0.0158	0.0115	1.37	0.0205314	0.0336581	gene-AGRN;gene-CD36;gene-CD47;gene-COL1A1;gene-COL4A5;gene-COL4A6;gene-FN1;gene-FRAS1;gene-FREM1;gene-FREM2;gene-HMMR;gene-ITGA3;gene-ITGA4;gene-ITGA8;gene-ITGB1;gene-ITGB4;gene-ITGB5;gene-ITGB7;gene-ITGBL1;gene-LAMA2;gene-LAMA3;gene-LAMA5;gene-LAMB2;gene-LAMB3;gene-LOC100511343;gene-MEGF9;gene-NPNT;gene-RELN;gene-SDC1;gene-THBS1;gene-THBS2;gene-THBS4;gene-TNC;gene-TNXB;gene-VTN;gene-VWA2;gene-VWF	37	up&down
Human Diseases	Cancer: specific types	ko05215	Prostate cancer	0.0132	0.0094	1.41	0.0219108	0.0352684	gene-AKT2;gene-AR;gene-CREB3L1;gene-CREB3L4;gene-E2F2;gene-E2F3;gene-EGFR;gene-ERBB2;gene-FGFR1;gene-FGFR2;gene-GRB2;gene-HRAS;gene-HSP90AA1;gene-HSP90B1;gene-IGF1;gene-INSRR;gene-LOC100739163;gene-MAP2K1;gene-MMP9;gene-NFKB1;gene-NFKBIA;gene-NKX3-1;gene-PDGFD;gene-PDGFRA;gene-PIK3CD;gene-PIK3R2;gene-PLAU;gene-SPINT1;gene-TCF7;gene-TCF7L1;gene-TMPRSS2	31	up&down
Organismal Systems	Endocrine system	ko04921	Oxytocin signaling pathway	0.0192	0.0145	1.32	0.021944	0.0352684	gene-ADCY2;gene-ADCY5;gene-ADCY6;gene-ADCY7;gene-CACNA2D2;gene-CACNG4;gene-CAMK2A;gene-CAMK4;gene-CAMKK2;gene-CD38;gene-EEF2K;gene-EGFR;gene-FOS;gene-GNAI2;gene-GNAI3;gene-HRAS;gene-ITPR3;gene-JUN;gene-KCNJ12;gene-KCNJ14;gene-KCNJ3;gene-MAP2K1;gene-MAP2K5;gene-NPR1;gene-PIK3CG;gene-PIK3R5;gene-PIK3R6;gene-PLA2G4A;gene-PLA2G4B;gene-PLA2G4E;gene-PLA2G4F;gene-PLCB2;gene-PLCB4;gene-PPP1R12B;gene-PRKA…	45	up&down
Metabolism	Amino acid metabolism	ko00270	Cysteine and methionine metabolism	0.0085	0.0055	1.55	0.0220428	0.0352684	gene-AHCY;gene-AMD1;gene-BCAT1;gene-CDO1;gene-CTH;gene-IL4I1;gene-KYAT1;gene-LDHA;gene-LOC100156167;gene-MAT2B;gene-MPST;gene-MRI1;gene-MTAP;gene-MTR;gene-PHGDH;gene-PSAT1;gene-SDS;gene-SLC35F6;gene-SMS;gene-TST	20	up&down
Human Diseases	Infectious disease: viral	ko05161	Hepatitis B	0.023	0.018	1.28	0.0247541	0.0392922	gene-AKT2;gene-CASP10;gene-CASP3;gene-CASP8;gene-CREB3L1;gene-CREB3L4;gene-CXCL8;gene-CYCS;gene-DDX3X;gene-DDX58;gene-E2F2;gene-E2F3;gene-FAS;gene-FASLG;gene-FOS;gene-GRB2;gene-HRAS;gene-IFIH1;gene-IFNAR1;gene-IKBKE;gene-IL6;gene-IRAK4;gene-IRF7;gene-JAK2;gene-JAK3;gene-JUN;gene-MAP2K1;gene-MAPK10;gene-MAPK13;gene-MAPK14;gene-MMP9;gene-MYD88;gene-NFKB1;gene-NFKBIA;gene-PCNA;gene-PIK3CD;gene-PIK3R…	54	up&down
Metabolism	Lipid metabolism	ko01040	Biosynthesis of unsaturated fatty acids	0.006	0.0036	1.67	0.0267129	0.0418841	gene-ACAA1;gene-ACOX1;gene-ELOVL3;gene-ELOVL4;gene-ELOVL6;gene-ELOVL7;gene-FADS1;gene-FADS2;gene-HACD1;gene-HACD2;gene-HACD3;gene-HACD4;gene-SCD;gene-TECR	14	up&down
Environmental Information Processing	Signal transduction	ko04012	ErbB signaling pathway	0.0124	0.0088	1.41	0.0270153	0.0418841	gene-ABL2;gene-AKT2;gene-BTC;gene-CAMK2A;gene-CBLB;gene-CRK;gene-EGFR;gene-ERBB2;gene-ERBB3;gene-GAB1;gene-GRAP;gene-GRB2;gene-HRAS;gene-JUN;gene-MAP2K1;gene-MAPK10;gene-NCK1;gene-NRG2;gene-PAK1;gene-PAK2;gene-PAK4;gene-PAK6;gene-PIK3CD;gene-PIK3R2;gene-PLCG2;gene-PRKCB;gene-RPS6KB2;gene-SHC2;gene-STAT5A	29	up&down
Human Diseases	Cancer: specific types	ko05210	Colorectal cancer	0.0124	0.0088	1.41	0.0270153	0.0418841	gene-AKT2;gene-APC;gene-AXIN1;gene-AXIN2;gene-BAK1;gene-BCL2L11;gene-CASP3;gene-CYCS;gene-EGFR;gene-FOS;gene-GRB2;gene-HRAS;gene-JUN;gene-MAP2K1;gene-MAPK10;gene-MSH2;gene-PIK3CD;gene-PIK3R2;gene-PMAIP1;gene-RAC2;gene-RAC3;gene-RALGDS;gene-RHOA;gene-RPS6KB2;gene-SMAD3;gene-TCF7;gene-TCF7L1;gene-TGFB1;gene-TGFB2	29	up&down
Cellular Processes	Cellular community - eukaryotes	ko04540	Gap junction	0.0128	0.0092	1.39	0.0280612	0.0431711	gene-ADCY2;gene-ADCY5;gene-ADCY6;gene-ADCY7;gene-ADRB1;gene-CDK1;gene-EGFR;gene-GNAI2;gene-GNAI3;gene-GRAP;gene-GRB2;gene-HRAS;gene-HTR2A;gene-ITPR3;gene-KIAA1549L;gene-LOC100158003;gene-MAP2K1;gene-MAP2K5;gene-PDGFD;gene-PDGFRA;gene-PLCB2;gene-PLCB4;gene-PRKACB;gene-PRKCB;gene-TUBA1A;gene-TUBA1B;gene-TUBA4A;gene-TUBB;gene-TUBB4A;gene-TUBB6	30	up&down
Metabolism	Lipid metabolism	ko00100	Steroid biosynthesis	0.0043	0.0023	1.84	0.0292696	0.044434	gene-BCAS1;gene-DHCR7;gene-FDFT1;gene-LIPA;gene-LSS;gene-NSDHL;gene-SDR42E2;gene-SOAT1;gene-SOAT2;gene-TM7SF2	10	up&down
Organismal Systems	Endocrine system	ko04935	Growth hormone synthesis, secretion and action	0.0153	0.0114	1.35	0.0293265	0.044434	gene-ADCY2;gene-ADCY5;gene-ADCY6;gene-ADCY7;gene-AKT2;gene-CREB3L1;gene-CREB3L4;gene-CRK;gene-FOS;gene-GHR;gene-GNAI2;gene-GNAI3;gene-GRB2;gene-HRAS;gene-IGF1;gene-IGFALS;gene-ITPR3;gene-JAK2;gene-JUNB;gene-MAP2K1;gene-MAPK10;gene-MAPK13;gene-MAPK14;gene-PIK3CD;gene-PIK3R2;gene-PLCB2;gene-PLCB4;gene-PLCG2;gene-PRKACB;gene-PRKCB;gene-SHC2;gene-SOCS1;gene-SOCS3;gene-SSTR3;gene-STAT1;gene-STAT5A	36	up&down
Organismal Systems	Endocrine system	ko04913	Ovarian steroidogenesis	0.0081	0.0053	1.52	0.0297094	0.0446758	gene-ADCY2;gene-ADCY5;gene-ADCY6;gene-ADCY7;gene-AKR1C1;gene-AKR1C1-2;gene-AKR1CL1;gene-CYP2J34;gene-HSD17B2;gene-HSD3B1;gene-IGF1;gene-LDLR;gene-LOC110261221;gene-PLA2G4A;gene-PLA2G4B;gene-PLA2G4E;gene-PLA2G4F;gene-PRKACB;gene-PTGS2	19	up&down
Human Diseases	Cardiovascular disease	ko05418	Fluid shear stress and atherosclerosis	0.0188	0.0144	1.3	0.0302096	0.0450302	gene-ACVR2B;gene-AKT2;gene-ARHGEF2;gene-BMP4;gene-CCL2;gene-CTSL;gene-CYBA;gene-DUSP1;gene-FOS;gene-GSTA1;gene-GSTO1;gene-HEG1;gene-HMOX1;gene-HSP90AA1;gene-HSP90B1;gene-ICAM1;gene-IL1A;gene-IL1B;gene-JUN;gene-LOC100526118;gene-LOC100739163;gene-MAP2K5;gene-MAPK10;gene-MAPK13;gene-MAPK14;gene-MGST2;gene-MMP2;gene-MMP9;gene-NCF1;gene-NCF2;gene-NFKB1;gene-PIK3CD;gene-PIK3R2;gene-RAC2;gene-RAC3;gene…	44	up&down
Organismal Systems	Circulatory system	ko04270	Vascular smooth muscle contraction	0.0192	0.0148	1.3	0.030612	0.0450302	gene-ACTG2;gene-ADCY2;gene-ADCY5;gene-ADCY6;gene-ADCY7;gene-ADM;gene-ADORA2A;gene-ADRA1A;gene-AGT;gene-ARHGEF1;gene-CALCRL;gene-CALM1;gene-EDN2;gene-GNA13;gene-ITPR3;gene-KCNMA1;gene-KCNMB1;gene-KIAA1549L;gene-LOC100522145;gene-LRMP;gene-MAP2K1;gene-MYH10;gene-MYH11;gene-MYH14;gene-MYH9;gene-MYL9;gene-NPR1;gene-PLA2G2D;gene-PLA2G2E;gene-PLA2G2F;gene-PLA2G3;gene-PLA2G4A;gene-PLA2G4B;gene-PLA2G4E;g…	45	up&down
Human Diseases	Cancer: specific types	ko05211	Renal cell carcinoma	0.0094	0.0064	1.47	0.0306205	0.0450302	gene-AKT2;gene-CRK;gene-EPAS1;gene-ETS1;gene-GAB1;gene-GRB2;gene-HIF1A;gene-HRAS;gene-JUN;gene-LOC100620540;gene-MAP2K1;gene-MET;gene-PAK1;gene-PAK2;gene-PAK4;gene-PAK6;gene-PIK3CD;gene-PIK3R2;gene-RAP1A;gene-TGFB1;gene-TGFB2;gene-VHL	22	up&down
Human Diseases	Cancer: overview	ko05231	Choline metabolism in cancer	0.0132	0.0097	1.37	0.0332261	0.0485053	gene-AKT2;gene-CHKA;gene-EGFR;gene-FOS;gene-GRB2;gene-HIF1A;gene-HRAS;gene-JUN;gene-MAP2K1;gene-MAPK10;gene-PDGFD;gene-PDGFRA;gene-PIK3CD;gene-PIK3R2;gene-PLA2G4A;gene-PLA2G4B;gene-PLA2G4E;gene-PLA2G4F;gene-PLD1;gene-PRKCB;gene-RAC2;gene-RAC3;gene-RALGDS;gene-RPS6KB2;gene-SLC22A5;gene-SLC44A3;gene-TSC1;gene-TSC2;gene-WAS;gene-WASF1;gene-WASF3	31	up&down
Metabolism	Lipid metabolism	ko00565	Ether lipid metabolism	0.0081	0.0054	1.5	0.0356935	0.0517297	gene-AGPS;gene-ENPP2;gene-ENPP6;gene-GDPD3;gene-LPCAT1;gene-LPCAT2;gene-PLA2G2D;gene-PLA2G2E;gene-PLA2G2F;gene-PLA2G3;gene-PLA2G4A;gene-PLA2G4B;gene-PLA2G4E;gene-PLA2G4F;gene-PLA2G7;gene-PLB1;gene-PLD1;gene-PLD4;gene-TMEM189	19	up&down
Environmental Information Processing	Signal transduction	ko04150	mTOR signaling pathway	0.0226	0.018	1.26	0.03622	0.0521151	gene-AKT1S1;gene-AKT2;gene-ATP6V1A;gene-ATP6V1B2;gene-ATP6V1G1;gene-CASTOR1;gene-CRLF3;gene-DVL1;gene-FNIP2;gene-FZD1;gene-FZD10;gene-FZD3;gene-GLCCI1;gene-GRAP;gene-GRB14;gene-GRB2;gene-GRB7;gene-HRAS;gene-IGF1;gene-LPIN1;gene-LPIN2;gene-LPIN3;gene-LRP5;gene-MAP2K1;gene-PIK3CD;gene-PIK3R2;gene-PRKCB;gene-RASGEF1A;gene-RHOA;gene-RPS6KA1;gene-RPS6KA3;gene-RPS6KB2;gene-RPTOR;gene-RRAGC;gene-SGK1;ge…	53	up&down
Metabolism	Metabolism of cofactors and vitamins	ko00790	Folate biosynthesis	0.0055	0.0034	1.64	0.0374251	0.0534645	NewGene_39176;gene-AKR1B1;gene-AKR1C1;gene-AKR1C1-2;gene-AKR1CL1;gene-CBR1;gene-DHFR;gene-GCH1;gene-GGH;gene-LOC100622246;gene-MOCOS;gene-MOCS2;gene-PAH	13	up&down
Genetic Information Processing	Replication and repair	ko03030	DNA replication	0.006	0.0038	1.58	0.0419559	0.0591577	gene-C5H12orf10;gene-FEN1;gene-MCM2;gene-MCM3;gene-MCM4;gene-MCM5;gene-MCM6;gene-NXPE3;gene-PCNA;gene-POLA2;gene-POLD4;gene-POLE;gene-RFC2;gene-RNASEH2B	14	up&down
Environmental Information Processing	Signal transduction	ko04020	Calcium signaling pathway	0.0345	0.029	1.19	0.042002	0.0591577	NewGene_14108;NewGene_14111;NewGene_14113;NewGene_14116;NewGene_14117;NewGene_14124;NewGene_14125;NewGene_14126;NewGene_30884;NewGene_30910;NewGene_35494;NewGene_36612;NewGene_36865;NewGene_36866;NewGene_36867;NewGene_36874;NewGene_36942;NewGene_36945;NewGene_36952;gene-ADCY2;gene-ADCY7;gene-ADORA2A;gene-ADRA1A;gene-ADRB1;gene-ATP2A1;gene-ATP2A2;gene-ATP2A3;gene-BDKRB1;gene-CACNA1H;gene-CALM1;gen…	81	up&down
Human Diseases	Cancer: specific types	ko05223	Non-small cell lung cancer	0.0094	0.0066	1.43	0.0423286	0.0592009	gene-AKT2;gene-BAK1;gene-E2F2;gene-E2F3;gene-EGFR;gene-EML4;gene-ERBB2;gene-GRB2;gene-HRAS;gene-JAK3;gene-MAP2K1;gene-MET;gene-P14ARF;gene-PIK3CD;gene-PIK3R2;gene-PLCG2;gene-PRKCB;gene-RASSF5;gene-RXRA;gene-RXRG;gene-STAT5A;gene-STK4	22	up&down
Human Diseases	Infectious disease: viral	ko05168	Herpes simplex virus 1 infection	0.0669	0.0593	1.13	0.0437481	0.0607612	NewGene_14067;NewGene_15875;NewGene_2913;NewGene_29679;NewGene_29680;NewGene_36922;gene-AKT2;gene-ALYREF;gene-AZGP1;gene-B2M;gene-B2M-2;gene-BAK1;gene-BIRC3;gene-BST2;gene-C2H19orf38;gene-C3;gene-CALR;gene-CARD9;gene-CASP3;gene-CASP8;gene-CCL2;gene-CCL5;gene-CD74;gene-CFP;gene-CYCS;gene-DDX58;gene-EPM2AIP1;gene-FAS;gene-FASLG;gene-GIMAP2;gene-GIMAP4;gene-GIMAP6;gene-GIMAP7;gene-GIMAP8;gene-HFE;ge…	157	up&down
Metabolism	Metabolism of cofactors and vitamins	ko00670	One carbon pool by folate	0.0034	0.0018	1.86	0.0463761	0.063967	gene-ALDH1L1;gene-AMT;gene-DHFR;gene-LOC102167410;gene-MTHFD2L;gene-MTR;gene-SHMT1;gene-TYMS	8	up&down
Organismal Systems	Immune system	ko04622	RIG-I-like receptor signaling pathway	0.0132	0.01	1.33	0.0485226	0.0664694	gene-ATG12;gene-ATG5;gene-CASP10;gene-CASP8;gene-CXCL10;gene-CXCL8;gene-CYLD;gene-DDX3X;gene-DDX58;gene-DHX58;gene-IFIH1;gene-IKBKE;gene-IL12B;gene-IRF7;gene-ISG15;gene-LRRN1;gene-MAP3K7CL;gene-MAPK10;gene-MAPK13;gene-MAPK14;gene-NFKB1;gene-NFKBIA;gene-RNF125;gene-TANK;gene-TBK1;gene-TMEM173;gene-TNF;gene-TRAF2;gene-TRAF3;gene-TRIM25;gene-UBTD2	31	up&down
Human Diseases	Infectious disease: viral	ko05160	Hepatitis C	0.0222	0.018	1.23	0.0517821	0.0704519	gene-AKT2;gene-BAK1;gene-CASP3;gene-CASP8;gene-CFLAR;gene-CLDN1;gene-CLDN10;gene-CLDN23;gene-CLDN3;gene-CLDN4;gene-CLDN7;gene-CLDN8;gene-CXCL10;gene-CYCS;gene-DDX58;gene-E2F2;gene-E2F3;gene-EGFR;gene-FAS;gene-FASLG;gene-GRB2;gene-HRAS;gene-IFIT1;gene-IFIT2;gene-IFIT3;gene-IFNAR1;gene-IFNAR2;gene-IKBKE;gene-IRF7;gene-LDLR;gene-LOC100151816;gene-MAP2K1;gene-MX1;gene-MX2;gene-NFKB1;gene-NFKBIA;gene-…	52	up&down
Environmental Information Processing	Signal transduction	ko04068	FoxO signaling pathway	0.0171	0.0134	1.27	0.0542372	0.0732935	gene-AGAP2;gene-AKT2;gene-ATG12;gene-BCL2L11;gene-BNIP3;gene-BTBD19;gene-CAT;gene-EGFR;gene-FASLG;gene-FBXO32;gene-FOXO6;gene-GRAP;gene-GRB2;gene-HOMER2;gene-HOMER3;gene-HRAS;gene-IGF1;gene-IL10;gene-IL6;gene-IL7R;gene-MAP2K1;gene-MAPK10;gene-MAPK13;gene-MAPK14;gene-PCK2;gene-PIK3CD;gene-PIK3R2;gene-PRKAG2;gene-RASGEF1A;gene-S1PR4;gene-SGK1;gene-SGK2;gene-SLC2A4;gene-SMAD3;gene-SOD2;gene-STK4;gen…	40	up&down
Metabolism	Lipid metabolism	ko00591	Linoleic acid metabolism	0.0055	0.0036	1.55	0.0576774	0.0774193	gene-CYP2J34;gene-CYP3A29;gene-CYP3A46;gene-LOC110261221;gene-PLA2G2D;gene-PLA2G2E;gene-PLA2G2F;gene-PLA2G3;gene-PLA2G4A;gene-PLA2G4B;gene-PLA2G4E;gene-PLA2G4F;gene-PLB1	13	up&down
Human Diseases	Cancer: specific types	ko05222	Small cell lung cancer	0.0124	0.0094	1.32	0.0594109	0.0791784	gene-AKT2;gene-BAK1;gene-BIRC3;gene-CASP3;gene-COL4A5;gene-COL4A6;gene-CYCS;gene-E2F2;gene-E2F3;gene-FN1;gene-ITGA3;gene-ITGB1;gene-LAMA2;gene-LAMA3;gene-LAMA5;gene-LAMB2;gene-LAMB3;gene-LOC100622859;gene-MEGF9;gene-NFKB1;gene-NFKBIA;gene-PIK3CD;gene-PIK3R2;gene-PTGS2;gene-RXRA;gene-RXRG;gene-TRAF1;gene-TRAF2;gene-TRAF3	29	up&down
Environmental Information Processing	Signal transduction	ko04024	cAMP signaling pathway	0.0273	0.0228	1.2	0.0597797	0.0791784	gene-ABCC4;gene-ACOX1;gene-ADCY2;gene-ADCY5;gene-ADCY6;gene-ADCY7;gene-ADORA1;gene-ADORA2A;gene-ADRB1;gene-AFDN;gene-AKT2;gene-AMH;gene-ATP1A1;gene-ATP2A1;gene-ATP2A2;gene-ATP2A3;gene-CAMK2A;gene-CAMK4;gene-CNGA3;gene-CREB3L1;gene-CREB3L4;gene-EDN2;gene-F2R;gene-FFAR2;gene-FOS;gene-GIPR;gene-GLI1;gene-GNAI2;gene-GNAI3;gene-GRIA2;gene-GRIA4;gene-GRIN1;gene-HHIP;gene-HTR1D;gene-JUN;gene-LIPE;gene-M…	64	up&down
Human Diseases	Endocrine and metabolic disease	ko04931	Insulin resistance	0.0136	0.0105	1.3	0.0620427	0.0816351	gene-AGT;gene-AKT2;gene-CD36;gene-CREB3L1;gene-CREB3L4;gene-GFPT1;gene-IL6;gene-LOC100511343;gene-LOC100620540;gene-MAPK10;gene-MLXIPL;gene-NFKB1;gene-NFKBIA;gene-PCK2;gene-PIK3CD;gene-PIK3R2;gene-PPP1R3E;gene-PRKAG2;gene-PRKCB;gene-PRKCD;gene-PRKCQ;gene-PTPN1;gene-PTPRF;gene-PYGB;gene-PYGM;gene-RPS6KA1;gene-RPS6KA3;gene-RPS6KB2;gene-SLC2A4;gene-SOCS3;gene-TNF;gene-TNFRSF1A	32	up&down
Metabolism	Glycan biosynthesis and metabolism	ko00601	Glycosphingolipid biosynthesis - lacto and neolacto series	0.0051	0.0033	1.56	0.0646485	0.0845079	gene-B3GALT5;gene-B3GNT2;gene-B3GNT3;gene-B4GALT1;gene-C9H11orf97;gene-FUT1;gene-FUT4;gene-FUT7;gene-GGTA1P;gene-LOC100152566;gene-LOC110255306;gene-ST8SIA1	12	up&down
Cellular Processes	Cell growth and death	ko04217	Necroptosis	0.0234	0.0194	1.21	0.0662407	0.0860268	gene-BIRC3;gene-CAMK2A;gene-CASP1;gene-CASP8;gene-CFLAR;gene-CHMP4C;gene-CHMP7;gene-CYLD;gene-FAS;gene-FASLG;gene-FTH1;gene-FTL;gene-GP91-PHOX;gene-HMGB1;gene-HSP90AA1;gene-IFNAR1;gene-IFNAR2;gene-IFNGR1;gene-IFNGR2;gene-IL1A;gene-IL1B;gene-IL33;gene-JAK2;gene-JAK3;gene-LOC100517800;gene-LOC100522011;gene-LOC100522201;gene-LOC100620916;gene-LOC100622859;gene-LOC100625850;gene-MAPK10;gene-MLKL;gen…	55	up&down
Human Diseases	Drug resistance: antineoplastic	ko01521	EGFR tyrosine kinase inhibitor resistance	0.0102	0.0076	1.34	0.0689361	0.0889498	gene-AKT2;gene-BCL2L11;gene-EGFR;gene-ERBB2;gene-ERBB3;gene-FGFR2;gene-FGFR3;gene-GAB1;gene-GRB2;gene-HRAS;gene-IGF1;gene-IL6;gene-JAK2;gene-MAP2K1;gene-MET;gene-NRG2;gene-PDGFD;gene-PDGFRA;gene-PIK3CD;gene-PIK3R2;gene-PLCG2;gene-PRKCB;gene-RPS6KB2;gene-SHC2	24	up&down
Cellular Processes	Transport and catabolism	ko04140	Autophagy - animal	0.0188	0.0153	1.23	0.0727893	0.0933197	gene-AKT1S1;gene-AKT2;gene-ATG12;gene-ATG16L2;gene-ATG2B;gene-ATG3;gene-ATG5;gene-ATG9B;gene-BNIP3;gene-CAMKK2;gene-CFAP100;gene-CFLAR;gene-CTSB;gene-CTSD;gene-CTSL;gene-HIF1A;gene-HMGB1;gene-HRAS;gene-LAMP1;gene-MAP2K1;gene-MAP3K7CL;gene-MAPK10;gene-PIK3C3;gene-PIK3CD;gene-PIK3R2;gene-PRKACB;gene-PRKCD;gene-PRKCQ;gene-RAB1A;gene-RAB8A;gene-RPS6KB2;gene-RPTOR;gene-RRAGC;gene-STX17;gene-TANK;gene-…	44	up&down
Metabolism	Lipid metabolism	ko00600	Sphingolipid metabolism	0.0081	0.0059	1.37	0.0792189	0.100468	gene-ACER1;gene-ACER3;gene-ARSA;gene-ASAH1;gene-DEGS2;gene-FAM189A2;gene-GBA;gene-GLA;gene-GLB1;gene-NEU1;gene-NEU3;gene-NEU4;gene-PSAP;gene-PSAPL1;gene-SGPP1;gene-SMPD3;gene-SMPD5;gene-SPTLC2;gene-UGCG	19	up&down
Organismal Systems	Endocrine system	ko04910	Insulin signaling pathway	0.0179	0.0146	1.23	0.0793699	0.100468	gene-ACACA;gene-AKT2;gene-CALM1;gene-CBLB;gene-CCDC57;gene-CRK;gene-FASN;gene-GCK;gene-GRAP;gene-GRB2;gene-HK3;gene-HRAS;gene-HSH2D;gene-LIPE;gene-MAP2K1;gene-MAPK10;gene-PCK2;gene-PDE3B;gene-PIK3CD;gene-PIK3R2;gene-PPP1R3E;gene-PPP1R3G;gene-PRKACB;gene-PRKAG2;gene-PRKAR1A;gene-PRKCI;gene-PTPN1;gene-PTPRF;gene-PYGB;gene-PYGM;gene-RPS6KB2;gene-RPTOR;gene-SHC2;gene-SLC2A4;gene-SOCS1;gene-SOCS3;gene…	42	up&down
Metabolism	Glycan biosynthesis and metabolism	ko00604	Glycosphingolipid biosynthesis - ganglio series	0.0034	0.002	1.68	0.0814795	0.10249	gene-GLB1;gene-HEXA;gene-HEXB;gene-ST3GAL1;gene-ST3GAL2;gene-ST3GAL5;gene-ST6GALNAC4;gene-ST8SIA1	8	up
Organismal Systems	Environmental adaptation	ko04713	Circadian entrainment	0.0124	0.0097	1.28	0.0832953	0.104119	gene-ADCY2;gene-ADCY5;gene-ADCY6;gene-ADCY7;gene-CACNA1H;gene-CAMK2A;gene-FOS;gene-GNAI2;gene-GNAI3;gene-GNB4;gene-GNG10;gene-GNG12;gene-GNG2;gene-GNG5;gene-GNG7;gene-GRIA2;gene-GRIA4;gene-GRIN1;gene-ITPR3;gene-KCNJ3;gene-PER2;gene-PER3;gene-PLCB2;gene-PLCB4;gene-PRKACB;gene-PRKCB;gene-RYR1;gene-RYR2;gene-RYR3	29	up&down
Environmental Information Processing	Signal transduction	ko04152	AMPK signaling pathway	0.0149	0.012	1.25	0.0860708	0.10692	gene-ACACA;gene-ADIPOQ;gene-ADRA1A;gene-AKT1S1;gene-AKT2;gene-CAMKK2;gene-CCDC57;gene-CD36;gene-CREB3L1;gene-CREB3L4;gene-EEF2K;gene-ELAVL1;gene-FASN;gene-IGF1;gene-LEP;gene-LEPR;gene-LIPE;gene-LOC100511343;gene-PCK2;gene-PFKM;gene-PIK3CD;gene-PIK3R2;gene-PPARG;gene-PPP2R2B;gene-PPP2R2C;gene-PPP2R3C;gene-PRKAG2;gene-RAB8A;gene-RPS6KB2;gene-RPTOR;gene-SCD;gene-SLC2A4;gene-TBC1D1;gene-TSC1;gene-TSC2	35	up&down
Human Diseases	Cancer: specific types	ko05220	Chronic myeloid leukemia	0.0098	0.0074	1.32	0.0867413	0.107088	gene-AKT2;gene-BAK1;gene-CRK;gene-E2F2;gene-E2F3;gene-GAB2;gene-GAB3;gene-GRB2;gene-HDAC1;gene-HRAS;gene-LOC100620540;gene-MAP2K1;gene-NFKB1;gene-NFKBIA;gene-P14ARF;gene-PIK3CD;gene-PIK3R2;gene-RUNX1;gene-SHC2;gene-SMAD3;gene-STAT5A;gene-TGFB1;gene-TGFB2	23	up&down
Organismal Systems	Aging	ko04211	Longevity regulating pathway	0.0111	0.0086	1.29	0.0902647	0.110754	gene-ADCY2;gene-ADCY5;gene-ADCY6;gene-ADCY7;gene-ADIPOQ;gene-AKT1S1;gene-AKT2;gene-ATG5;gene-CAMK4;gene-CAMKK2;gene-CAT;gene-CREB3L1;gene-CREB3L4;gene-HRAS;gene-IGF1;gene-NFKB1;gene-PIK3CD;gene-PIK3R2;gene-PPARG;gene-PRKACB;gene-PRKAG2;gene-RPS6KB2;gene-RPTOR;gene-SOD2;gene-TSC1;gene-TSC2	26	up&down
Metabolism	Metabolism of other amino acids	ko00480	Glutathione metabolism	0.0081	0.006	1.35	0.0909291	0.110889	gene-AZIN1;gene-CHAC1;gene-GGCT;gene-GGT1;gene-GGT7;gene-GPX1;gene-GPX3;gene-GSR;gene-GSTA1;gene-GSTK1;gene-GSTO1;gene-IDH2;gene-LOC100526118;gene-LOC100739163;gene-MGST2;gene-ODC1;gene-OPLAH;gene-RRM2;gene-SMS	19	up&down
Environmental Information Processing	Signal transduction	ko04350	TGF-beta signaling pathway	0.0124	0.0098	1.27	0.0925253	0.112152	gene-ACVR1C;gene-ACVR2B;gene-AMH;gene-BAMBI;gene-BMP4;gene-BMP7;gene-BMP8A;gene-CUL1;gene-FBN1;gene-FNDC1;gene-FST;gene-GREM1;gene-GREM2;gene-ID4;gene-INHBA-2;gene-LOC100153543;gene-LTBP1;gene-NEO1;gene-RGMB;gene-RHOA;gene-ROCK1;gene-RPS6KB2;gene-SMAD3;gene-TGFB1;gene-TGFB2;gene-TGIF2;gene-THBS1;gene-TNF;gene-ZFYVE9	29	up&down
Organismal Systems	Endocrine system	ko04924	Renin secretion	0.009	0.0068	1.32	0.0948007	0.112951	gene-ACE;gene-ADCY5;gene-ADCY6;gene-ADORA1;gene-ADRB1;gene-AGT;gene-CTSB;gene-EDN2;gene-GNAI2;gene-GNAI3;gene-ITPR3;gene-KCNMA1;gene-NPR1;gene-PDE1A;gene-PDE1B;gene-PDE1C;gene-PDE3B;gene-PLCB2;gene-PLCB4;gene-PRKACB;gene-PTGER2	21	up&down
Cellular Processes	Cell growth and death	ko04215	Apoptosis - multiple species	0.0051	0.0035	1.47	0.0948791	0.112951	gene-BAK1;gene-BCL2L11;gene-BIRC3;gene-CASP3;gene-CASP7;gene-CASP8;gene-CYCS;gene-LOC100622859;gene-MAPK10;gene-NGFR;gene-PMAIP1;gene-TNFRSF1A	12	up&down
Human Diseases	Cancer: specific types	ko05216	Thyroid cancer	0.0051	0.0035	1.47	0.0948791	0.112951	gene-BAK1;gene-CDH1;gene-HRAS;gene-MAP2K1;gene-NCOA4;gene-NTRK1;gene-PPARG;gene-RXRA;gene-RXRG;gene-TCF7;gene-TCF7L1;gene-TPM3	12	up&down
Organismal Systems	Endocrine system	ko04918	Thyroid hormone synthesis	0.0094	0.0071	1.31	0.0963584	0.114034	gene-ADCY2;gene-ADCY5;gene-ADCY6;gene-ADCY7;gene-ASGR2;gene-ATP1A1;gene-CANX;gene-CREB3L1;gene-CREB3L4;gene-GPX1;gene-GPX3;gene-GSR;gene-HSP90B1;gene-HSPA5;gene-ITPR3;gene-IYD;gene-PDIA4;gene-PLCB2;gene-PLCB4;gene-PRKACB;gene-PRKCB;gene-TTF2	22	up&down
Human Diseases	Drug resistance: antineoplastic	ko01524	Platinum drug resistance	0.0098	0.0075	1.3	0.0977021	0.114944	gene-ABCC2;gene-AKT2;gene-ATP7B;gene-BAK1;gene-BIRC3;gene-CASP3;gene-CASP8;gene-CYCS;gene-ERBB2;gene-FAS;gene-FASLG;gene-GSTA1;gene-GSTO1;gene-LOC100526118;gene-LOC100622859;gene-LOC100739163;gene-MGST2;gene-MSH2;gene-P14ARF;gene-PIK3CD;gene-PIK3R2;gene-PMAIP1;gene-TOP2A	23	up&down
Human Diseases	Cancer: specific types	ko05219	Bladder cancer	0.0055	0.0039	1.43	0.0999756	0.11693	gene-CDH1;gene-CXCL8;gene-E2F2;gene-E2F3;gene-EGFR;gene-ERBB2;gene-FGFR3;gene-HRAS;gene-MAP2K1;gene-MMP2;gene-MMP9;gene-P14ARF;gene-THBS1	13	up&down
Cellular Processes	Cell growth and death	ko04218	Cellular senescence	0.0209	0.0177	1.18	0.106823	0.124213	NewGene_29679;NewGene_29680;gene-AKT2;gene-AZGP1;gene-CALM1;gene-CCND3;gene-CDK1;gene-CXCL8;gene-E2F2;gene-E2F3;gene-ETS1;gene-HFE;gene-HRAS;gene-IL1A;gene-IL6;gene-ITPR3;gene-KIAA1549L;gene-LOC100513601;gene-LOC100515902;gene-MAP2K1;gene-MAPK13;gene-MAPK14;gene-MAPKAPK2;gene-MYBL2;gene-NBN;gene-NFKB1;gene-P14ARF;gene-PIK3CD;gene-PIK3R2;gene-RAD9B;gene-RASSF5;gene-RBBP4;gene-SERPINE1;gene-SLA-1;g…	49	up&down
Organismal Systems	Nervous system	ko04728	Dopaminergic synapse	0.0149	0.0123	1.22	0.112892	0.130377	gene-ADCY5;gene-AKT2;gene-ARRB1;gene-ARRB2;gene-CAMK2A;gene-COMT;gene-CREB3L1;gene-CREB3L4;gene-DDC;gene-FOS;gene-GNAI2;gene-GNAI3;gene-GNAL;gene-GNB4;gene-GNG10;gene-GNG12;gene-GNG2;gene-GNG5;gene-GNG7;gene-GRIA2;gene-GRIA4;gene-ITPR3;gene-KCNJ3;gene-MAPK10;gene-MAPK13;gene-MAPK14;gene-PLCB2;gene-PLCB4;gene-PPP1R1B;gene-PPP2R2B;gene-PPP2R2C;gene-PPP2R3C;gene-PRKACB;gene-PRKCB;gene-SLC18A1	35	up&down
Metabolism	Glycan biosynthesis and metabolism	ko00531	Glycosaminoglycan degradation	0.0038	0.0025	1.53	0.113428	0.130377	gene-ARSB;gene-GLB1;gene-GNS;gene-GUSB;gene-HEXA;gene-HEXB;gene-HPSE;gene-HPSE2;gene-HYAL4	9	up&down
Metabolism	Lipid metabolism	ko00564	Glycerophospholipid metabolism	0.0128	0.0104	1.23	0.124117	0.141828	gene-ACHE;gene-AGPAT2;gene-CHKA;gene-GPAM;gene-GPD1;gene-GPD2;gene-LPCAT1;gene-LPCAT2;gene-LPGAT1;gene-LPIN1;gene-LPIN2;gene-LPIN3;gene-MBOAT1;gene-MBOAT2;gene-PCYT2;gene-PGS1;gene-PLA2G2D;gene-PLA2G2E;gene-PLA2G2F;gene-PLA2G3;gene-PLA2G4A;gene-PLA2G4B;gene-PLA2G4E;gene-PLA2G4F;gene-PLB1;gene-PLD1;gene-PLD4;gene-PNPLA7;gene-PTDSS2;gene-TAZ	30	up&down
Environmental Information Processing	Signal transduction	ko04013	MAPK signaling pathway - fly	0.0017	0.0009	1.96	0.124808	0.141828	gene-C6H19orf47;gene-CNKSR1;gene-IPCEF1;gene-RASGEF1A	4	up&down
Environmental Information Processing	Signal transduction	ko04391	Hippo signaling pathway - fly	0.0013	0.0006	2.21	0.13422	0.151152	gene-FJX1;gene-LOC110258364;gene-MOB3C	3	up
Organismal Systems	Endocrine system	ko04919	Thyroid hormone signaling pathway	0.0141	0.0117	1.2	0.134525	0.151152	gene-AKT2;gene-ATP1A1;gene-ATP2A1;gene-ATP2A2;gene-ATP2A3;gene-BMP4;gene-DIO2;gene-DIO3;gene-ESR1;gene-HDAC1;gene-HIF1A;gene-HRAS;gene-LOC100736765;gene-MAP2K1;gene-MYH7;gene-NCOA3;gene-NOTCH3;gene-PFKM;gene-PIK3CD;gene-PIK3R2;gene-PLCB2;gene-PLCB4;gene-PLCD1;gene-PLCG2;gene-PRKACB;gene-PRKCB;gene-RXRA;gene-RXRG;gene-STAT1;gene-THRA;gene-THRB;gene-TSC2;gene-WNT4	33	up&down
Organismal Systems	Excretory system	ko04966	Collecting duct acid secretion	0.0038	0.0026	1.47	0.137552	0.153689	gene-ATP6V0A1;gene-ATP6V0A4;gene-ATP6V1A;gene-ATP6V1B2;gene-ATP6V1G1;gene-CA11;gene-CRLF3;gene-SLC12A7;gene-TCIRG1	9	up&down
Metabolism	Amino acid metabolism	ko00260	Glycine, serine and threonine metabolism	0.006	0.0044	1.34	0.139675	0.154337	gene-AMT;gene-BPGM;gene-CHDH;gene-CTH;gene-GAMT;gene-GATM;gene-GNMT;gene-LOC100156167;gene-PGAM2;gene-PHGDH;gene-PSAT1;gene-SARDH;gene-SDS;gene-SHMT1	14	up&down
Human Diseases	Substance dependence	ko05030	Cocaine addiction	0.006	0.0044	1.34	0.139675	0.154337	gene-ADCY5;gene-CREB3L1;gene-CREB3L4;gene-DDC;gene-GNAI2;gene-GNAI3;gene-GRIA2;gene-GRIN1;gene-JUN;gene-NFKB1;gene-PPP1R1B;gene-PRKACB;gene-RGS9;gene-SLC18A1	14	up&down
Metabolism	Amino acid metabolism	ko00350	Tyrosine metabolism	0.0064	0.0048	1.32	0.142295	0.156368	gene-ADH1C;gene-ALDH3A1;gene-AOX2;gene-COMT;gene-CSDC2;gene-DDC;gene-FAH;gene-GSTZ1;gene-HEATR5B;gene-HPD;gene-IL4I1;gene-LOC100511166;gene-LOC100522421;gene-LOC110262184;gene-MOXD1	15	up&down
Metabolism	Lipid metabolism	ko00062	Fatty acid elongation	0.0043	0.003	1.42	0.144358	0.157768	gene-ELOVL3;gene-ELOVL4;gene-ELOVL6;gene-ELOVL7;gene-HACD1;gene-HACD2;gene-HACD3;gene-HACD4;gene-PPT1;gene-TECR	10	up&down
Metabolism	Amino acid metabolism	ko00340	Histidine metabolism	0.0038	0.0027	1.42	0.164073	0.177758	gene-ALDH1B1;gene-ALDH3A1;gene-AOC1;gene-CNDP1;gene-CNDP2;gene-HAL;gene-HDC;gene-HNMT;gene-LOC100522421	9	up&down
Metabolism	Xenobiotics biodegradation and metabolism	ko00980	Metabolism of xenobiotics by cytochrome P450	0.0081	0.0065	1.25	0.165315	0.177758	gene-ADH1C;gene-AKR7A2;gene-ALDH3A1;gene-CBR1;gene-CBR2;gene-CYP2A19;gene-EPHX1;gene-GSTA1;gene-GSTK1;gene-GSTO1;gene-HSD11B1L;gene-LOC100522421;gene-LOC100526118;gene-LOC100622246;gene-LOC100739163;gene-LOC106510546;gene-LOC110262184;gene-MGST2;gene-TRAF3IP3	19	up&down
Organismal Systems	Endocrine system	ko04927	Cortisol synthesis and secretion	0.0081	0.0065	1.25	0.165315	0.177758	NewGene_23851;gene-ADCY2;gene-ADCY5;gene-ADCY6;gene-ADCY7;gene-AGT;gene-CACNA1H;gene-CREB3L1;gene-CREB3L4;gene-HSD3B1;gene-ITPR3;gene-KCNK2;gene-LDLR;gene-NCEH1;gene-PDE8A;gene-PDE8B;gene-PLCB2;gene-PLCB4;gene-PRKACB	19	up&down
Metabolism	Metabolism of cofactors and vitamins	ko00750	Vitamin B6 metabolism	0.0017	0.001	1.76	0.172222	0.184194	gene-AOX2;gene-HEATR5B;gene-PNPO;gene-PSAT1	4	up&down
Environmental Information Processing	Signal transduction	ko04066	HIF-1 signaling pathway	0.0124	0.0104	1.18	0.175521	0.186724	gene-AKT2;gene-ALDOC;gene-ANGPT4;gene-CAMK2A;gene-EGFR;gene-ERBB2;gene-GP91-PHOX;gene-HIF1A;gene-HK3;gene-HMOX1;gene-IFNGR1;gene-IFNGR2;gene-IGF1;gene-IL6;gene-LDHA;gene-MAP2K1;gene-NFKB1;gene-PFKM;gene-PGK1;gene-PIK3CD;gene-PIK3R2;gene-PLCG2;gene-PRKCB;gene-RPS6KB2;gene-SERPINE1;gene-TEK;gene-TIMP1;gene-TLR4;gene-VHL	29	up&down
Environmental Information Processing	Signal transduction	ko04340	Hedgehog signaling pathway	0.0064	0.005	1.27	0.182019	0.191597	gene-ARRB1;gene-ARRB2;gene-BOC;gene-CUL1;gene-EVC2;gene-GLI1;gene-GLI2;gene-GRK2;gene-GRK3;gene-HHIP;gene-KIF7;gene-MGRN1;gene-PRKACB;gene-PTCH1;gene-SMO	15	up&down
Human Diseases	Cancer: specific types	ko05212	Pancreatic cancer	0.009	0.0073	1.22	0.182537	0.191597	gene-AKT2;gene-BAK1;gene-E2F2;gene-E2F3;gene-EGFR;gene-ERBB2;gene-MAP2K1;gene-MAPK10;gene-NFKB1;gene-P14ARF;gene-PIK3CD;gene-PIK3R2;gene-PLD1;gene-RAC2;gene-RAC3;gene-RALGDS;gene-RPS6KB2;gene-SMAD3;gene-STAT1;gene-TGFB1;gene-TGFB2	21	up&down
Human Diseases	Cancer: specific types	ko05218	Melanoma	0.0085	0.007	1.23	0.182975	0.191597	gene-AKT2;gene-BAK1;gene-CDH1;gene-E2F2;gene-E2F3;gene-EGFR;gene-FGF18;gene-FGF22;gene-FGF5;gene-FGF7;gene-FGFR1;gene-HRAS;gene-IGF1;gene-MAP2K1;gene-MET;gene-P14ARF;gene-PDGFD;gene-PDGFRA;gene-PIK3CD;gene-PIK3R2	20	up&down
Cellular Processes	Transport and catabolism	ko04146	Peroxisome	0.0115	0.0098	1.18	0.192793	0.200826	gene-ACAA1;gene-ACOX1;gene-ACOX2;gene-ACSL3;gene-ACSL4;gene-ACSL5;gene-ACSL6;gene-AGPS;gene-CAT;gene-DDO;gene-DECR2;gene-DHRS4;gene-EPHX2;gene-FAR2;gene-GSTK1;gene-HACL1;gene-IDH2;gene-MPV17L;gene-PEX10;gene-PEX11A;gene-PEX11G;gene-PEX14;gene-PEX5;gene-PHYH;gene-PRDX1;gene-PXMP2;gene-SOD2	27	up&down
Metabolism	Carbohydrate metabolism	ko00051	Fructose and mannose metabolism	0.0043	0.0032	1.34	0.196782	0.202868	gene-AKR1B1;gene-ALDOC;gene-ENOSF1;gene-GMDS;gene-GMPPA;gene-HK3;gene-LMCD1;gene-PFKM;gene-TIGAR;gene-TSTA3	10	up&down
Metabolism	Glycan biosynthesis and metabolism	ko00512	Mucin type O-glycan biosynthesis	0.0043	0.0032	1.34	0.196782	0.202868	gene-B4GALT5;gene-GALNT1;gene-GALNT10;gene-GALNT15;gene-GALNT16;gene-GALNT17;gene-GCNT1;gene-ST3GAL1;gene-ST3GAL2;gene-ST6GALNAC1	10	up&down
Organismal Systems	Nervous system	ko04730	Long-term depression	0.0072	0.0059	1.23	0.203368	0.207881	gene-GNA13;gene-GNAI2;gene-GNAI3;gene-GRIA2;gene-HRAS;gene-IGF1;gene-ITPR3;gene-LYN;gene-MAP2K1;gene-PLA2G4A;gene-PLA2G4B;gene-PLA2G4E;gene-PLA2G4F;gene-PLCB2;gene-PLCB4;gene-PRKCB;gene-RYR1	17	up&down
Metabolism	Lipid metabolism	ko00071	Fatty acid degradation	0.0064	0.0051	1.25	0.203723	0.207881	gene-ACAA1;gene-ACADM;gene-ACADVL;gene-ACAT2;gene-ACOX1;gene-ACSBG1;gene-ACSL3;gene-ACSL4;gene-ACSL5;gene-ACSL6;gene-ADH1C;gene-ALDH1B1;gene-ECI1;gene-LOC100522145;gene-LOC110262184	15	up&down
Metabolism	Metabolism of terpenoids and polyketides	ko00981	Insect hormone biosynthesis	0.0004	0.0001	4.41	0.226645	0.229384	gene-NINJ1	1	up
Genetic Information Processing	Folding, sorting and degradation	ko04141	Protein processing in endoplasmic reticulum	0.0205	0.0185	1.11	0.229172	0.229384	gene-BAK1;gene-CALR;gene-CANX;gene-CKAP4;gene-CRYAB;gene-CUL1;gene-DNAJA1;gene-DNAJB11;gene-DNAJB2;gene-DNAJC10;gene-DNAJC3;gene-EDEM1;gene-EDEM3;gene-FBXO6;gene-HSP90AA1;gene-HSP90B1;gene-HSPA2;gene-HSPA4L;gene-HSPA5;gene-HSPA6;gene-HSPA8;gene-HSPH1;gene-HYOU1;gene-LMAN1L;gene-MAN1A1;gene-MAN1A2;gene-MAN1C1;gene-MAPK10;gene-NGLY1;gene-PDIA3;gene-PDIA4;gene-PDIA6;gene-PHLDB1;gene-RPN2;gene-RRBP1;…	48	up&down
Organismal Systems	Endocrine system	ko04914	Progesterone-mediated oocyte maturation	0.0107	0.0092	1.16	0.229323	0.229384	gene-ADCY2;gene-ADCY5;gene-ADCY6;gene-ADCY7;gene-AKT2;gene-ANAPC2;gene-CDC23;gene-CDC27;gene-CDK1;gene-GNAI2;gene-GNAI3;gene-HSP90AA1;gene-IGF1;gene-MAD2L2;gene-MAP2K1;gene-MAPK10;gene-MAPK13;gene-MAPK14;gene-PDE3B;gene-PIK3CD;gene-PIK3R2;gene-PRKACB;gene-RPS6KA1;gene-RPS6KA3;gene-STK10	25	up&down
Environmental Information Processing	Signal transduction	ko04022	cGMP-PKG signaling pathway	0.0183	0.0164	1.12	0.229384	0.229384	gene-ADCY2;gene-ADCY5;gene-ADCY6;gene-ADCY7;gene-ADORA1;gene-ADORA3;gene-ADRA1A;gene-ADRA2C;gene-ADRB1;gene-AKT2;gene-ATP1A1;gene-ATP2A1;gene-ATP2A2;gene-ATP2A3;gene-CREB3L1;gene-CREB3L4;gene-GNA13;gene-GNAI2;gene-GNAI3;gene-GTF2IRD1;gene-ITPR3;gene-KCNMA1;gene-KCNMB1;gene-LOC100620992;gene-LOC100736765;gene-LRMP;gene-MAP2K1;gene-MEF2B;gene-MYH7;gene-NPR1;gene-PDE3B;gene-PIK3CG;gene-PIK3R5;gene-P…	43	up&down
Metabolism	Glycan biosynthesis and metabolism	ko00533	Glycosaminoglycan biosynthesis - keratan sulfate	0.0021	0.0014	1.47	0.239168	0.237978	gene-B3GNT2;gene-B4GALT1;gene-FUT8;gene-ST3GAL1;gene-ST3GAL2	5	up
Metabolism	Lipid metabolism	ko00140	Steroid hormone biosynthesis	0.0077	0.0065	1.19	0.244554	0.242015	gene-AKR1C1;gene-AKR1C1-2;gene-AKR1CL1;gene-COMT;gene-CYP3A29;gene-CYP3A46;gene-CYP7A1;gene-DHRS11;gene-HSD11B1L;gene-HSD17B2;gene-HSD17B8;gene-HSD3B1;gene-LOC100738003;gene-SRD5A1;gene-STS;gene-STS-2;gene-SULT2B1;gene-TRAF3IP3	18	up&down
Human Diseases	Neurodegenerative disease	ko05017	Spinocerebellar ataxia	0.0158	0.0141	1.12	0.245645	0.242015	gene-AKT2;gene-ATG2B;gene-ATP2A1;gene-ATP2A2;gene-ATP2A3;gene-ATXN1;gene-CYCS;gene-DAB1;gene-GRIA2;gene-GRIN1;gene-ITPR3;gene-MAPK10;gene-OPA1;gene-PIK3C3;gene-PIK3CD;gene-PIK3R2;gene-PLCB2;gene-PLCB4;gene-PPIF;gene-PRKCB;gene-PSMA1;gene-PSMA2;gene-PSMA5;gene-PSMA6;gene-PSMB3;gene-PSMD1;gene-RBPJL;gene-RELN;gene-RORA;gene-RYR1;gene-SPTBN2;gene-TBPL1;gene-TRAF2;gene-TRPC3;gene-TWNK;gene-ULK2;gene-…	37	up&down
Metabolism	Glycan biosynthesis and metabolism	ko00532	Glycosaminoglycan biosynthesis - chondroitin sulfate / dermatan sulfate	0.003	0.0022	1.34	0.25209	0.246178	NewGene_14058;gene-CHST11;gene-CHSY1;gene-CHSY3;gene-CSGALNACT2;gene-DSE;gene-DSEL	7	up
Cellular Processes	Cell growth and death	ko04216	Ferroptosis	0.0055	0.0045	1.22	0.253564	0.246178	gene-ACSL3;gene-ACSL4;gene-ACSL5;gene-ACSL6;gene-ATG5;gene-FTH1;gene-FTL;gene-GP91-PHOX;gene-HMOX1;gene-LOC100158001;gene-NCOA4;gene-SATL1;gene-SLC40A1	13	up&down
Human Diseases	Endocrine and metabolic disease	ko04930	Type II diabetes mellitus	0.0055	0.0045	1.22	0.253564	0.246178	gene-ABCC8;gene-ADIPOQ;gene-GCK;gene-HK3;gene-MAPK10;gene-PIK3CD;gene-PIK3R2;gene-PRKCD;gene-SLC2A4;gene-SOCS1;gene-SOCS3;gene-SOCS4;gene-TNF	13	up&down
Metabolism	Carbohydrate metabolism	ko00052	Galactose metabolism	0.0047	0.0038	1.24	0.255689	0.247043	gene-AKR1B1;gene-B4GALT1;gene-GALK1;gene-GALT;gene-GANC;gene-GCK;gene-GLA;gene-GLB1;gene-HK3;gene-PFKM;gene-PGM2	11	up&down
Metabolism	Carbohydrate metabolism	ko00562	Inositol phosphate metabolism	0.009	0.0079	1.13	0.299966	0.287671	gene-ALDH6A1;gene-CIDEA;gene-CIDEC;gene-IMPA1;gene-IMPA2;gene-INPP5B;gene-INPP5D;gene-IPMK;gene-MFSD1;gene-PI4K2A;gene-PIK3C3;gene-PIK3CD;gene-PIK3CG;gene-PIP4K2A;gene-PIP4K2C;gene-PLCB2;gene-PLCB4;gene-PLCD1;gene-PLCG2;gene-PLCH2;gene-SACM1L	21	up&down
Organismal Systems	Excretory system	ko04961	Endocrine and other factor-regulated calcium reabsorption	0.0064	0.0055	1.16	0.300616	0.287671	gene-ADCY6;gene-ATP1A1;gene-CLTA;gene-CLTC;gene-ESR1;gene-KLK1;gene-PLCB2;gene-PLCB4;gene-PRKACB;gene-PRKCB;gene-PTH1R;gene-SCGN;gene-SLC8A1;gene-SLC8A2;gene-VDR	15	up&down
Metabolism	Metabolism of cofactors and vitamins	ko00760	Nicotinate and nicotinamide metabolism	0.0055	0.0047	1.17	0.308425	0.293738	gene-AOX2;gene-CD38;gene-FAM210B;gene-HEATR5B;gene-NMNAT3;gene-NMRK1;gene-NNT;gene-NT5M;gene-PNP;gene-RBP1;gene-RBP7;gene-SIRT3;gene-SIRT5	13	up&down
Organismal Systems	Digestive system	ko04972	Pancreatic secretion	0.0119	0.0108	1.1	0.31014	0.293971	NewGene_22947;gene-ADCY2;gene-ADCY5;gene-ADCY6;gene-ADCY7;gene-ATP1A1;gene-ATP2A1;gene-ATP2A2;gene-ATP2A3;gene-CA11;gene-CD38;gene-CPA1;gene-ITPR3;gene-KCNMA1;gene-LOC100521789;gene-PLA2G2D;gene-PLA2G2E;gene-PLA2G2F;gene-PLA2G3;gene-PLCB2;gene-PLCB4;gene-PRKCB;gene-RAB8A;gene-RAP1A;gene-RHOA;gene-RYR2;gene-TMEM205;gene-TRPC1	28	up&down
Organismal Systems	Endocrine system	ko04911	Insulin secretion	0.0094	0.0084	1.12	0.316987	0.297207	gene-ABCC8;gene-ADCY2;gene-ADCY5;gene-ADCY6;gene-ADCY7;gene-ATP1A1;gene-CAMK2A;gene-CREB3L1;gene-CREB3L4;gene-GCK;gene-ITPR3;gene-KCNMA1;gene-KCNMB1;gene-KCNN1;gene-PLCB2;gene-PLCB4;gene-PRKACB;gene-PRKCB;gene-RAPGEFL1;gene-RYR2;gene-SNAP25;gene-TRPM4	22	up&down
Metabolism	Amino acid metabolism	ko00290	Valine, leucine and isoleucine biosynthesis	0.0009	0.0005	1.76	0.318012	0.297207	gene-BCAT1;gene-SDS	2	up
Metabolism	Biosynthesis of other secondary metabolites	ko00524	Neomycin, kanamycin and gentamicin biosynthesis	0.0009	0.0005	1.76	0.318012	0.297207	gene-GCK;gene-HK3	2	up&down
Metabolism	Xenobiotics biodegradation and metabolism	ko00982	Drug metabolism - cytochrome P450	0.0068	0.006	1.14	0.321945	0.298097	gene-ADH1C;gene-ALDH3A1;gene-AOX2;gene-FMO1;gene-FMO2;gene-FMO4;gene-FMO5;gene-GSTA1;gene-GSTK1;gene-GSTO1;gene-HEATR5B;gene-LOC100522421;gene-LOC100526118;gene-LOC100739163;gene-LOC110262184;gene-MGST2	16	up&down
Organismal Systems	Nervous system	ko04720	Long-term potentiation	0.0068	0.006	1.14	0.321945	0.298097	gene-CAMK2A;gene-CAMK4;gene-GRIA2;gene-GRIN1;gene-HRAS;gene-ITPR3;gene-MAP2K1;gene-PLCB2;gene-PLCB4;gene-PPP1R1A;gene-PRKACB;gene-PRKCB;gene-RAP1A;gene-RAPGEF3;gene-RPS6KA1;gene-RPS6KA3	16	up&down
Human Diseases	Cancer: specific types	ko05213	Endometrial cancer	0.0064	0.0056	1.14	0.326774	0.301174	gene-AKT2;gene-APC;gene-AXIN1;gene-AXIN2;gene-BAK1;gene-CDH1;gene-EGFR;gene-ERBB2;gene-GRB2;gene-HRAS;gene-MAP2K1;gene-PIK3CD;gene-PIK3R2;gene-TCF7;gene-TCF7L1	15	up&down
Metabolism	Amino acid metabolism	ko00380	Tryptophan metabolism	0.006	0.0052	1.14	0.331774	0.304379	gene-ACAT2;gene-ALDH1B1;gene-AOC1;gene-AOX2;gene-CAT;gene-DDC;gene-DHTKD1;gene-HEATR5B;gene-IDO1;gene-IL4I1;gene-KMO;gene-KYAT1;gene-KYNU;gene-TDO2	14	up&down
Metabolism	Metabolism of cofactors and vitamins	ko00740	Riboflavin metabolism	0.0013	0.0009	1.47	0.33409	0.305105	gene-ACP2;gene-ACP5;gene-RFK	3	up
Metabolism	Carbohydrate metabolism	ko00010	Glycolysis / Gluconeogenesis	0.0077	0.0069	1.12	0.336624	0.305707	gene-ACSS1;gene-ADH1C;gene-AKR1A1;gene-ALDH1B1;gene-ALDH3A1;gene-ALDOC;gene-BPGM;gene-GAPDHS;gene-GCK;gene-HK3;gene-LDHA;gene-LOC100522421;gene-LOC110262184;gene-PCK2;gene-PFKM;gene-PGAM2;gene-PGK1;gene-PGM2	18	up&down
Genetic Information Processing	Folding, sorting and degradation	ko04122	Sulfur relay system	0.0017	0.0013	1.36	0.337806	0.305707	gene-MOCS2;gene-MPST;gene-NFS1;gene-TST	4	down
Metabolism	Metabolism of cofactors and vitamins	ko00830	Retinol metabolism	0.009	0.0081	1.1	0.343743	0.309678	gene-ADH1C;gene-ALDH1A1;gene-ALDH1A2;gene-AOX2;gene-BCO1;gene-CYP3A29;gene-CYP3A46;gene-DGAT1;gene-DHRS3;gene-DHRS4;gene-DHRS9;gene-HEATR5B;gene-LOC100521659;gene-LOC100522145;gene-LOC100626199;gene-LOC106510546;gene-LOC110262184;gene-RDH16;gene-RDH5;gene-RETSAT;gene-SDR16C5	21	up&down
Organismal Systems	Endocrine system	ko04929	GnRH secretion	0.0068	0.0061	1.12	0.347599	0.310356	gene-AKT2;gene-ARRB1;gene-ARRB2;gene-CACNA1H;gene-ESR2;gene-HRAS;gene-ITPR3;gene-KCNJ3;gene-KCNN1;gene-MAP2K1;gene-PIK3CD;gene-PIK3R2;gene-PLCB2;gene-PLCB4;gene-PRKCB;gene-TRPC1	16	up&down
Human Diseases	Substance dependence	ko05031	Amphetamine addiction	0.0068	0.0061	1.12	0.347599	0.310356	gene-ADCY5;gene-CAMK2A;gene-CAMK4;gene-CREB3L1;gene-CREB3L4;gene-DDC;gene-FOS;gene-GRIA2;gene-GRIA4;gene-GRIN1;gene-HDAC1;gene-JUN;gene-PPP1R1B;gene-PRKACB;gene-PRKCB;gene-SLC18A1	16	up&down
Environmental Information Processing	Signal transduction	ko04070	Phosphatidylinositol signaling system	0.0115	0.0106	1.08	0.353154	0.311406	gene-CALM1;gene-CIDEA;gene-CIDEC;gene-IMPA1;gene-IMPA2;gene-IMPAD1;gene-INPP5B;gene-INPP5D;gene-IPMK;gene-ITPR3;gene-KIAA1549L;gene-MFSD1;gene-PI4K2A;gene-PIK3C3;gene-PIK3CD;gene-PIK3R2;gene-PIP4K2A;gene-PIP4K2C;gene-PLCB2;gene-PLCB4;gene-PLCD1;gene-PLCG2;gene-PPIP5K1;gene-PPIP5K2;gene-PRKCB;gene-SACM1L;gene-TMEM55A	27	up&down
Metabolism	Carbohydrate metabolism	ko00520	Amino sugar and nucleotide sugar metabolism	0.0064	0.0057	1.12	0.353446	0.311406	gene-CHIA;gene-GALK1;gene-GALT;gene-GCK;gene-GFPT1;gene-GMDS;gene-GMPPA;gene-HEXA;gene-HEXB;gene-HK3;gene-LMCD1;gene-LOC100524254;gene-PGM2;gene-TSTA3;gene-UAP1	15	up&down
Organismal Systems	Digestive system	ko04978	Mineral absorption	0.0064	0.0057	1.12	0.353446	0.311406	gene-ATP1A1;gene-ATP7B;gene-CLCN2;gene-FTL;gene-HMOX1;gene-HMOX2;gene-MT-2B;gene-MT1A;gene-SLC34A3;gene-SLC40A1;gene-SLC5A1;gene-SLC8A1;gene-SLC8A2;gene-TRPV6;gene-VDR	15	up&down
Organismal Systems	Digestive system	ko04973	Carbohydrate digestion and absorption	0.0055	0.0049	1.12	0.366002	0.321054	NewGene_22947;gene-AKT2;gene-ATP1A1;gene-HK3;gene-LOC100521789;gene-PIK3CD;gene-PIK3R2;gene-PLCB2;gene-PLCB4;gene-PRKCB;gene-SLC37A4;gene-SLC5A1;gene-TAS1R3	13	up&down
Metabolism	Carbohydrate metabolism	ko00620	Pyruvate metabolism	0.0051	0.0045	1.13	0.37279	0.324908	gene-ACACA;gene-ACAT2;gene-ACSS1;gene-ALDH1B1;gene-HAGHL;gene-LDHA;gene-LDHD;gene-ME2;gene-ME3;gene-PC;gene-PCK2;gene-TMEM104	12	up&down
Metabolism	Amino acid metabolism	ko00280	Valine, leucine and isoleucine degradation	0.0068	0.0062	1.1	0.373645	0.324908	gene-AACS;gene-ACAA1;gene-ACAD8;gene-ACADM;gene-ACAT2;gene-ALDH1B1;gene-ALDH6A1;gene-AOX2;gene-AUH;gene-BCAT1;gene-BCKDHA;gene-ECHDC2;gene-HEATR5B;gene-HSD17B10;gene-IL4I1;gene-PLCXD2	16	up&down
Organismal Systems	Immune system	ko04623	Cytosolic DNA-sensing pathway	0.0094	0.0087	1.08	0.382336	0.331027	gene-CASP1;gene-CCL4;gene-CCL5;gene-CXCL10;gene-DDX58;gene-IKBKE;gene-IL18;gene-IL1B;gene-IL33;gene-IL6;gene-IRF7;gene-LOC100522011;gene-MB21D1;gene-NFKB1;gene-NFKBIA;gene-NUDT17;gene-POLR1D;gene-POLR3H;gene-RIPK3;gene-TBK1;gene-TMEM173;gene-ZBP1	22	up&down
Metabolism	Nucleotide metabolism	ko00240	Pyrimidine metabolism	0.0072	0.0067	1.09	0.392541	0.338398	gene-CDADC1;gene-CMPK2;gene-DCK;gene-DPYD;gene-ENTPD1;gene-ENTPD3;gene-ENTPD8;gene-NME6;gene-NME7;gene-NT5M;gene-NUDT2;gene-PNP;gene-RRM2;gene-TK1;gene-TYMS;gene-UCKL1;gene-UPP1	17	up&down
Metabolism	Glycan biosynthesis and metabolism	ko00513	Various types of N-glycan biosynthesis	0.0055	0.005	1.1	0.395378	0.33938	gene-ALG13;gene-B4GALNT3;gene-B4GALNT4;gene-B4GALT1;gene-FUT8;gene-HEXA;gene-HEXB;gene-MAN1A1;gene-MAN1A2;gene-MAN1C1;gene-MAN2A1;gene-MGAT4A;gene-RPN2	13	up&down
Human Diseases	Infectious disease: bacterial	ko05131	Shigellosis	0.0004	0.0002	2.21	0.401939	0.341365	gene-TNIP1	1	up
Metabolism	Xenobiotics biodegradation and metabolism	ko00983	Drug metabolism - other enzymes	0.0081	0.0075	1.07	0.402811	0.341365	NewGene_36643;NewGene_36645;gene-DPYD;gene-GMPS;gene-GSTA1;gene-GSTO1;gene-GUSB;gene-HPRT1;gene-LOC100511905;gene-LOC100526118;gene-LOC100736962;gene-LOC100739163;gene-MGST2;gene-NME6;gene-NME7;gene-RRM2;gene-TK1;gene-UCKL1;gene-UPP1	19	up&down
Organismal Systems	Nervous system	ko04721	Synaptic vesicle cycle	0.0081	0.0075	1.07	0.402811	0.341365	gene-ATP6V0A1;gene-ATP6V0A4;gene-ATP6V1A;gene-ATP6V1B2;gene-ATP6V1G1;gene-CLTA;gene-CLTC;gene-CRLF3;gene-SLC18A1;gene-SLC1A1;gene-SLC1A2;gene-SLC1A3;gene-SLC1A7;gene-SLC6A12;gene-SLC6A9;gene-SNAP25;gene-STXBP1;gene-TCIRG1;gene-UNC13B	19	up&down
Human Diseases	Cancer: specific types	ko05214	Glioma	0.0077	0.0071	1.07	0.410281	0.346229	gene-AKT2;gene-BAK1;gene-CAMK2A;gene-CAMK4;gene-E2F2;gene-E2F3;gene-EGFR;gene-GRB2;gene-HRAS;gene-IGF1;gene-MAP2K1;gene-P14ARF;gene-PDGFRA;gene-PIK3CD;gene-PIK3R2;gene-PLCG2;gene-PRKCB;gene-SHC2	18	up&down
Organismal Systems	Digestive system	ko04974	Protein digestion and absorption	0.0128	0.0122	1.05	0.412934	0.347004	gene-ATP1A1;gene-COL12A1;gene-COL1A1;gene-COL22A1;gene-COL23A1;gene-COL24A1;gene-COL3A1;gene-COL4A5;gene-COL4A6;gene-COL7A1;gene-COL8A1;gene-COL8A2;gene-CPA1;gene-ELN;gene-EMILIN1;gene-EMILIN2;gene-EMILIN3;gene-KCNE3;gene-MMRN1;gene-PRCP;gene-SLC15A1;gene-SLC1A1;gene-SLC36A1;gene-SLC36A2;gene-SLC3A1;gene-SLC7A7;gene-SLC7A8;gene-SLC8A1;gene-SLC8A2;gene-XPNPEP2	30	up&down
Organismal Systems	Endocrine system	ko04925	Aldosterone synthesis and secretion	0.0098	0.0093	1.06	0.419627	0.351153	NewGene_23851;gene-ADCY2;gene-ADCY5;gene-ADCY6;gene-ADCY7;gene-AGT;gene-ATP1A1;gene-CACNA1H;gene-CAMK2A;gene-CAMK4;gene-CREB3L1;gene-CREB3L4;gene-HSD3B1;gene-ITPR3;gene-LDLR;gene-LIPE;gene-NPR1;gene-NR4A2;gene-PLCB2;gene-PLCB4;gene-PRKACB;gene-PRKCB;gene-PRKD3	23	up&down
Metabolism	Carbohydrate metabolism	ko00500	Starch and sucrose metabolism	0.0043	0.0039	1.1	0.421681	0.351401	NewGene_22947;gene-GANC;gene-GCK;gene-GYG1;gene-GYG2;gene-HK3;gene-LOC100521789;gene-PGM2;gene-PYGB;gene-PYGM	10	up&down
Organismal Systems	Endocrine system	ko04614	Renin-angiotensin system	0.0026	0.0022	1.15	0.425499	0.353111	gene-ACE;gene-AGT;gene-CTSA;gene-KLK1;gene-NLN;gene-PRCP	6	up&down
Cellular Processes	Transport and catabolism	ko04136	Autophagy - other	0.0038	0.0035	1.1	0.431936	0.356972	gene-ATG12;gene-ATG2B;gene-ATG3;gene-ATG5;gene-ATG9B;gene-PIK3C3;gene-RPTOR;gene-ULK2;gene-WIPI2	9	up&down
Genetic Information Processing	Folding, sorting and degradation	ko03050	Proteasome	0.0051	0.0047	1.08	0.434374	0.35751	gene-PSMA1;gene-PSMA2;gene-PSMA5;gene-PSMA6;gene-PSMB10;gene-PSMB3;gene-PSMB8;gene-PSMB9;gene-PSMD1;gene-PSME1;gene-PSME2;gene-TTC39A	12	up&down
Metabolism	Global and overview maps	ko01230	Biosynthesis of amino acids	0.0094	0.009	1.04	0.449458	0.368408	gene-ACY1;gene-ALDOC;gene-ARG1;gene-BCAT1;gene-CTH;gene-GPT;gene-IDH2;gene-LOC100156167;gene-LOC106504436;gene-MAT2B;gene-MTR;gene-PAH;gene-PC;gene-PFKM;gene-PGAM2;gene-PGK1;gene-PHGDH;gene-PRPS1;gene-PRPSAP1;gene-PSAT1;gene-SDS;gene-SHMT1	22	up&down
Metabolism	Metabolism of cofactors and vitamins	ko00860	Porphyrin and chlorophyll metabolism	0.0043	0.004	1.08	0.455637	0.370601	gene-ALAD;gene-BLVRA;gene-EARS2;gene-GUSB;gene-HEPHL1;gene-HMOX1;gene-HMOX2;gene-LOC100158001;gene-PPOX;gene-UROS	10	up&down
Organismal Systems	Environmental adaptation	ko04710	Circadian rhythm	0.003	0.0027	1.1	0.45584	0.370601	gene-BHLHE40;gene-CUL1;gene-PER2;gene-PER3;gene-PRKAG2;gene-RORA;gene-RORC	7	up&down
Metabolism	Amino acid metabolism	ko00360	Phenylalanine metabolism	0.0026	0.0023	1.1	0.470205	0.379198	gene-ALDH3A1;gene-DDC;gene-HPD;gene-IL4I1;gene-LOC100522421;gene-PAH	6	up&down
Genetic Information Processing	Folding, sorting and degradation	ko03060	Protein export	0.0026	0.0023	1.1	0.470205	0.379198	gene-HSPA5;gene-SEC11A;gene-SEC61A1;gene-SEC61A2;gene-SPCS3;gene-SRP9	6	up&down
Metabolism	Lipid metabolism	ko00120	Primary bile acid biosynthesis	0.0021	0.0019	1.1	0.487012	0.391174	gene-ACOX2;gene-CYP27A1;gene-CYP7A1;gene-HSD3B7;gene-LOC100738003	5	up&down
Metabolism	Amino acid metabolism	ko00330	Arginine and proline metabolism	0.0068	0.0067	1.02	0.50548	0.402747	gene-ALDH1B1;gene-AMD1;gene-AOC1;gene-ARG1;gene-AZIN1;gene-CKM;gene-CNDP1;gene-CNDP2;gene-GAMT;gene-GATM;gene-LOC106504436;gene-OAT;gene-ODC1;gene-P4HA3;gene-SATL1;gene-SMS	16	up&down
Metabolism	Lipid metabolism	ko00561	Glycerolipid metabolism	0.0068	0.0067	1.02	0.50548	0.402747	gene-AGPAT2;gene-AKR1A1;gene-AKR1B1;gene-ALDH1B1;gene-DGAT1;gene-DGAT2;gene-GLA;gene-GPAM;gene-LIPG;gene-LPIN1;gene-LPIN2;gene-LPIN3;gene-LPL;gene-MBOAT1;gene-MBOAT2;gene-PNPLA2	16	up&down
Metabolism	Metabolism of other amino acids	ko00430	Taurine and hypotaurine metabolism	0.0017	0.0015	1.1	0.507461	0.402747	gene-CDO1;gene-CSAD;gene-GGT1;gene-GGT7	4	up&down
Human Diseases	Drug resistance: antineoplastic	ko01523	Antifolate resistance	0.0055	0.0054	1.02	0.512869	0.403044	gene-ABCC2;gene-ABCC3;gene-ABCC4;gene-ALOX12;gene-DHFR;gene-FOLR1;gene-GGH;gene-IL1B;gene-IL6;gene-NFKB1;gene-SHMT1;gene-TNF;gene-TYMS	13	up&down
Cellular Processes	Cell growth and death	ko04115	p53 signaling pathway	0.0085	0.0084	1.01	0.513108	0.403044	gene-CASP3;gene-CASP8;gene-CCND3;gene-CCNG1;gene-CDK1;gene-CYCS;gene-FAS;gene-IGF1;gene-MDM4;gene-P14ARF;gene-PMAIP1;gene-RRM2;gene-SERPINE1;gene-SHISA5;gene-SIAH1;gene-THBS1;gene-TP73;gene-TSC2;gene-ZMAT3;gene-ZNF346	20	up&down
Genetic Information Processing	Replication and repair	ko03430	Mismatch repair	0.0026	0.0024	1.06	0.513881	0.403044	gene-C5H12orf10;gene-EXO1;gene-MSH2;gene-PCNA;gene-POLD4;gene-RFC2	6	up&down
Human Diseases	Cancer: overview	ko05204	Chemical carcinogenesis	0.0081	0.008	1.01	0.523223	0.408768	gene-ADH1C;gene-ALDH3A1;gene-CBR1;gene-CYP2A19;gene-CYP3A29;gene-CYP3A46;gene-EPHX1;gene-GSTA1;gene-GSTK1;gene-GSTO1;gene-HSD11B1L;gene-KYAT1;gene-LOC100511905;gene-LOC100522421;gene-LOC100526118;gene-LOC100622246;gene-LOC100739163;gene-MGST2;gene-PTGS2	19	up&down
Metabolism	Metabolism of cofactors and vitamins	ko00785	Lipoic acid metabolism	0.0004	0.0003	1.47	0.537512	0.418298	gene-LIPT1	1	down
Environmental Information Processing	Signal transduction	ko04330	Notch signaling pathway	0.0064	0.0064	1	0.543268	0.421138	gene-ATXN1;gene-CIR1;gene-DLK2;gene-DLL3;gene-DTX1;gene-DTX3L;gene-DTX4;gene-DVL1;gene-HDAC1;gene-HES1;gene-JAG1;gene-LOC100524475;gene-NOTCH3;gene-RBPJL;gene-TLE4	15	up&down
Organismal Systems	Nervous system	ko04727	GABAergic synapse	0.009	0.009	1	0.548407	0.423481	gene-ADCY2;gene-ADCY5;gene-ADCY6;gene-ADCY7;gene-GABRA2;gene-GABRA5;gene-GABRE;gene-GABRG1;gene-GABRP;gene-GNAI2;gene-GNAI3;gene-GNB4;gene-GNG10;gene-GNG12;gene-GNG2;gene-GNG5;gene-GNG7;gene-PRKACB;gene-PRKCB;gene-SLC38A3;gene-SLC6A12	21	up&down
Metabolism	Metabolism of other amino acids	ko00410	beta-Alanine metabolism	0.0034	0.0034	1.01	0.55492	0.426862	gene-ACOX1;gene-ALDH1B1;gene-ALDH3A1;gene-ALDH6A1;gene-CNDP1;gene-CNDP2;gene-DPYD;gene-LOC100522421	8	up&down
Environmental Information Processing	Membrane transport	ko02010	ABC transporters	0.0077	0.0077	0.99	0.557837	0.427332	gene-ABCA1;gene-ABCA6;gene-ABCB1;gene-ABCB6;gene-ABCB9;gene-ABCC10;gene-ABCC11;gene-ABCC2;gene-ABCC3;gene-ABCC4;gene-ABCC8;gene-ABCG1;gene-LOC100520216;gene-LOC100520512;gene-LOC100626206;gene-RUNDC3B;gene-TAP1;gene-TAP2	18	up&down
Metabolism	Metabolism of cofactors and vitamins	ko00730	Thiamine metabolism	0.0017	0.0016	1.04	0.559804	0.427332	gene-AK1;gene-AK2;gene-AK4;gene-NFS1	4	up&down
Organismal Systems	Digestive system	ko04971	Gastric acid secretion	0.0072	0.0073	0.99	0.569507	0.433085	gene-ADCY2;gene-ADCY5;gene-ADCY6;gene-ADCY7;gene-ATP1A1;gene-CA11;gene-CAMK2A;gene-GNAI2;gene-GNAI3;gene-HRH2;gene-ITPR3;gene-KCNK2;gene-PLCB2;gene-PLCB4;gene-PRKACB;gene-PRKCB;gene-SLC26A7	17	up&down
Metabolism	Amino acid metabolism	ko00400	Phenylalanine, tyrosine and tryptophan biosynthesis	0.0009	0.0008	1.1	0.572152	0.433448	gene-IL4I1;gene-PAH	2	up&down
Organismal Systems	Digestive system	ko04970	Salivary secretion	0.0102	0.0105	0.97	0.601647	0.454073	NewGene_22947;gene-ADCY2;gene-ADCY5;gene-ADCY6;gene-ADCY7;gene-ADRA1A;gene-ADRB1;gene-ATP1A1;gene-BEST2;gene-CD38;gene-CST3;gene-ITPR3;gene-KCNMA1;gene-LOC100521789;gene-LYZ;gene-MUC5B;gene-PLCB2;gene-PLCB4;gene-PRKACB;gene-PRKCB;gene-RYR3;gene-SSC4D;gene-SSC5D;gene-TRPV6	24	up&down
Organismal Systems	Excretory system	ko04962	Vasopressin-regulated water reabsorption	0.0038	0.004	0.97	0.604082	0.454197	gene-ADCY6;gene-ARHGDIA;gene-ARHGDIB;gene-CREB3L1;gene-CREB3L4;gene-DYNC1I1;gene-DYNC2LI1;gene-PRKACB;gene-RAB5C	9	up&down
Metabolism	Metabolism of other amino acids	ko00450	Selenocompound metabolism	0.0017	0.0017	0.98	0.60896	0.45615	gene-CTH;gene-KYAT1;gene-MTR;gene-PAPSS1	4	up&down
Genetic Information Processing	Transcription	ko03022	Basal transcription factors	0.0043	0.0044	0.96	0.616744	0.460257	gene-ERCC2;gene-GTF2A2;gene-GTF2E1;gene-GTF2IRD1;gene-LOC100620992;gene-TAF10;gene-TAF12;gene-TAF8;gene-TBPL1;gene-VMO1	10	up&down
Metabolism	Glycan biosynthesis and metabolism	ko00515	Mannose type O-glycan biosynthesis	0.0026	0.0027	0.95	0.634903	0.470298	gene-B3GALNT2;gene-B4GALT1;gene-C9H11orf97;gene-FUT4;gene-LARGE2;gene-SDF2L1	6	up&down
Organismal Systems	Digestive system	ko04977	Vitamin digestion and absorption	0.0026	0.0027	0.95	0.634903	0.470298	gene-CUBN;gene-LOC100525318;gene-PLB1;gene-SLC19A3;gene-SLC23A1;gene-SLC52A3	6	up&down
Metabolism	Metabolism of cofactors and vitamins	ko00780	Biotin metabolism	0.0004	0.0004	1.1	0.642363	0.472326	gene-HEBP2	1	down
Organismal Systems	Immune system	ko04624	Toll and Imd signaling pathway	0.0004	0.0004	1.1	0.642363	0.472326	gene-PGLYRP2	1	down
Metabolism	Global and overview maps	ko01210	2-Oxocarboxylic acid metabolism	0.0017	0.0018	0.93	0.654577	0.477066	gene-ACY1;gene-BCAT1;gene-GPT;gene-IDH2	4	up&down
Organismal Systems	Digestive system	ko04975	Fat digestion and absorption	0.0047	0.005	0.93	0.655847	0.477066	gene-ABCA1;gene-ACAT2;gene-AGPAT2;gene-CD36;gene-DGAT1;gene-DGAT2;gene-LOC100511343;gene-PLA2G2D;gene-PLA2G2E;gene-PLA2G2F;gene-PLA2G3	11	up&down
Organismal Systems	Excretory system	ko04960	Aldosterone-regulated sodium reabsorption	0.0034	0.0037	0.93	0.655965	0.477066	gene-ATP1A1;gene-IGF1;gene-PIK3CD;gene-PIK3R2;gene-PRKCB;gene-SCNN1A;gene-SCNN1B;gene-SGK1	8	up&down
Metabolism	Metabolism of cofactors and vitamins	ko00770	Pantothenate and CoA biosynthesis	0.0021	0.0023	0.92	0.662874	0.47861	gene-ALDH1B1;gene-BCAT1;gene-DPYD;gene-PANK1;gene-VNN2	5	up&down
Organismal Systems	Excretory system	ko04964	Proximal tubule bicarbonate reclamation	0.0021	0.0023	0.92	0.662874	0.47861	gene-ATP1A1;gene-CA11;gene-PCK2;gene-SLC25A10;gene-SLC38A3	5	up&down
Metabolism	Metabolism of terpenoids and polyketides	ko00900	Terpenoid backbone biosynthesis	0.0026	0.0028	0.91	0.671026	0.482753	gene-ACAT2;gene-C2H11orf80;gene-LOC100625049;gene-MVD;gene-NUS1;gene-RCE1	6	up&down
Genetic Information Processing	Replication and repair	ko03410	Base excision repair	0.0043	0.0046	0.92	0.674012	0.483163	gene-FEN1;gene-HMGB1;gene-NXPE3;gene-PCNA;gene-POLD4;gene-POLE;gene-POLL;gene-TOX;gene-TOX2;gene-XRCC1	10	up&down
Cellular Processes	Transport and catabolism	ko04137	Mitophagy - animal	0.0064	0.007	0.92	0.689398	0.492427	gene-ATG5;gene-ATG9B;gene-BNIP3;gene-CALCOCO1;gene-FUNDC1;gene-HIF1A;gene-HRAS;gene-JUN;gene-MAPK10;gene-OPTN;gene-PINK1;gene-TBC1D17;gene-TBK1;gene-UBB;gene-USP15	15	up&down
Metabolism	Energy metabolism	ko00910	Nitrogen metabolism	0.0017	0.0019	0.88	0.696468	0.494109	gene-CA11;gene-CA3;gene-CA6;gene-CA9	4	down
Organismal Systems	Sensory system	ko04742	Taste transduction	0.0068	0.0074	0.92	0.696693	0.494109	gene-ADCY6;gene-ENTPD2;gene-GABRA2;gene-GABRA5;gene-HTR1D;gene-ITPR3;gene-PDE1A;gene-PDE1B;gene-PDE1C;gene-PLCB2;gene-PLCB4;gene-PRKACB;gene-SCNN1A;gene-SCNN1B;gene-TAS1R3;gene-TRPM5	16	up&down
Organismal Systems	Development and regeneration	ko04320	Dorso-ventral axis formation	0.0009	0.001	0.88	0.699346	0.494237	gene-RASGEF1A;gene-SPIRE1	2	up&down
Metabolism	Carbohydrate metabolism	ko00650	Butanoate metabolism	0.0026	0.0029	0.88	0.70478	0.496324	gene-AACS;gene-ACAT2;gene-ACSM3;gene-ACSM5;gene-L2HGDH;gene-PLCXD2	6	down
Organismal Systems	Nervous system	ko04723	Retrograde endocannabinoid signaling	0.0136	0.0147	0.93	0.71359	0.500765	gene-ADCY2;gene-ADCY5;gene-ADCY6;gene-ADCY7;gene-FAAH;gene-GABRA2;gene-GABRA5;gene-GABRE;gene-GABRG1;gene-GABRP;gene-GNAI2;gene-GNAI3;gene-GNB4;gene-GNG10;gene-GNG12;gene-GNG2;gene-GNG5;gene-GNG7;gene-GRIA2;gene-GRIA4;gene-ITPR3;gene-KCNJ3;gene-MAPK10;gene-MAPK13;gene-MAPK14;gene-NAPEPLD;gene-NDUFA4L2;gene-PLCB2;gene-PLCB4;gene-PRKACB;gene-PRKCB;gene-PTGS2	32	up&down
Metabolism	Biosynthesis of other secondary metabolites	ko00232	Caffeine metabolism	0.0004	0.0005	0.88	0.723451	0.50591	gene-LOC100511905	1	up
Cellular Processes	Cell growth and death	ko04114	Oocyte meiosis	0.0115	0.0126	0.92	0.730079	0.508766	gene-ADCY2;gene-ADCY5;gene-ADCY6;gene-ADCY7;gene-ANAPC2;gene-AR;gene-CALM1;gene-CAMK2A;gene-CCDC149;gene-CDC23;gene-CDC27;gene-CDK1;gene-CUL1;gene-IGF1;gene-ITPR3;gene-KIAA1549L;gene-MAD2L2;gene-MAP2K1;gene-MAPK13;gene-MAPK14;gene-PPP2R5E;gene-PRKACB;gene-PVRIG;gene-RPS6KA1;gene-RPS6KA3;gene-YWHAB;gene-YWHAG	27	up&down
Genetic Information Processing	Replication and repair	ko03450	Non-homologous end-joining	0.0013	0.0015	0.83	0.738348	0.512742	gene-FEN1;gene-POLL;gene-SHISA9	3	up&down
Metabolism	Global and overview maps	ko01200	Carbon metabolism	0.0111	0.0123	0.9	0.755024	0.522508	gene-ACAT2;gene-ACOX1;gene-ACSS1;gene-ALDH6A1;gene-ALDOC;gene-AMT;gene-CAT;gene-GCK;gene-GPT;gene-HK3;gene-IDH2;gene-LOC100156167;gene-ME2;gene-ME3;gene-PC;gene-PFKM;gene-PGAM2;gene-PGK1;gene-PHGDH;gene-PRPS1;gene-PRPSAP1;gene-PSAT1;gene-RGN;gene-SDHD;gene-SDS;gene-SHMT1	26	up&down
Genetic Information Processing	Folding, sorting and degradation	ko04130	SNARE interactions in vesicular transport	0.003	0.0036	0.83	0.765663	0.527328	gene-LOC100157002;gene-SNAP23;gene-STX11;gene-STX17;gene-STX19;gene-STX7;gene-YKT6	7	up&down
Human Diseases	Substance dependence	ko05033	Nicotine addiction	0.0034	0.0041	0.84	0.767262	0.527328	gene-GABRA2;gene-GABRA5;gene-GABRE;gene-GABRG1;gene-GABRP;gene-GRIA2;gene-GRIA4;gene-GRIN1	8	up&down
Metabolism	Metabolism of other amino acids	ko00440	Phosphonate and phosphinate metabolism	0.0004	0.0006	0.74	0.78616	0.538466	gene-PCYT2	1	down
Organismal Systems	Endocrine system	ko04922	Glucagon signaling pathway	0.0085	0.0098	0.87	0.788855	0.538468	gene-ACACA;gene-ADCY2;gene-AKT2;gene-CAMK2A;gene-CREB3L1;gene-CREB3L4;gene-GCK;gene-ITPR3;gene-LDHA;gene-PCK2;gene-PDE3B;gene-PFKM;gene-PGAM2;gene-PLCB2;gene-PLCB4;gene-PRKACB;gene-PRKAG2;gene-PYGB;gene-PYGM;gene-SIK2	20	up&down
Genetic Information Processing	Folding, sorting and degradation	ko04120	Ubiquitin mediated proteolysis	0.0141	0.0158	0.89	0.809003	0.550342	gene-ANAPC2;gene-BIRC3;gene-CBLB;gene-CDC23;gene-CDC27;gene-CUL1;gene-CUL7;gene-FSD1;gene-KLHL13;gene-KLHL9;gene-LOC100622859;gene-MGRN1;gene-MID1;gene-PML;gene-SIAH1;gene-SOCS1;gene-SOCS3;gene-TTC39B;gene-UBA6;gene-UBA7;gene-UBB;gene-UBE2C;gene-UBE2F;gene-UBE2J1;gene-UBE2L6;gene-UBE2N;gene-UBE2R2;gene-UBE2W;gene-UBE2Z;gene-UBE3C;gene-UBE4B;gene-VHL;gene-WWP1	33	up&down
Cellular Processes	Cell growth and death	ko04110	Cell cycle	0.0115	0.0131	0.88	0.812676	0.550966	gene-ANAPC2;gene-BUB1B;gene-CCND3;gene-CDC14B;gene-CDC23;gene-CDC27;gene-CDK1;gene-CUL1;gene-DBF4;gene-E2F2;gene-E2F3;gene-HDAC1;gene-MAD2L2;gene-MCM2;gene-MCM3;gene-MCM4;gene-MCM5;gene-MCM6;gene-ORC1;gene-ORC4;gene-P14ARF;gene-PCNA;gene-SMAD3;gene-TGFB1;gene-TGFB2;gene-YWHAB;gene-YWHAG	27	up&down
Metabolism	Carbohydrate metabolism	ko00030	Pentose phosphate pathway	0.0026	0.0033	0.78	0.815558	0.551053	gene-ALDOC;gene-PFKM;gene-PGM2;gene-PRPS1;gene-PRPSAP1;gene-RGN	6	up&down
Human Diseases	Substance dependence	ko05034	Alcoholism	0.0141	0.0159	0.88	0.820003	0.552191	gene-ADCY5;gene-ADORA2A;gene-CAMK4;gene-CAMKK2;gene-CREB3L1;gene-CREB3L4;gene-DDC;gene-GNAI2;gene-GNAI3;gene-GNB4;gene-GNG10;gene-GNG12;gene-GNG2;gene-GNG5;gene-GNG7;gene-GRB2;gene-GRIN1;gene-HDAC1;gene-HDAC11;gene-HDAC5;gene-HRAS;gene-LOC100155404;gene-LOC100517800;gene-LOC100522201;gene-LOC100620916;gene-LOC100625850;gene-MAP2K1;gene-PPP1R1B;gene-PRKACB;gene-SHC2;gene-SLC18A1;gene-SLC29A1;gene-…	33	up&down
Metabolism	Glycan biosynthesis and metabolism	ko00534	Glycosaminoglycan biosynthesis - heparan sulfate / heparin	0.0021	0.0029	0.74	0.84287	0.565684	gene-ACCS;gene-ACCSL;gene-ECHDC3;gene-HS3ST3A1;gene-HS6ST1	5	up&down
Metabolism	Lipid metabolism	ko00072	Synthesis and degradation of ketone bodies	0.0009	0.0014	0.63	0.8605	0.575585	gene-ACAT2;gene-PLCXD2	2	down
Metabolism	Carbohydrate metabolism	ko00640	Propanoate metabolism	0.003	0.0041	0.74	0.869982	0.576716	gene-ACACA;gene-ACAT2;gene-ACOX1;gene-ACSS1;gene-ALDH6A1;gene-BCKDHA;gene-LDHA	7	up&down
Human Diseases	Endocrine and metabolic disease	ko04950	Maturity onset diabetes of the young	0.0017	0.0025	0.68	0.872564	0.576716	gene-GCK;gene-HES1;gene-HHEX;gene-RFX6	4	up&down
Metabolism	Glycan biosynthesis and metabolism	ko00510	N-Glycan biosynthesis	0.0047	0.0061	0.77	0.875176	0.576716	gene-ALG13;gene-B4GALT1;gene-CCDC126;gene-FUT8;gene-MAN1A1;gene-MAN1A2;gene-MAN1C1;gene-MAN2A1;gene-MGAT4A;gene-RPN2;gene-ST6GAL1	11	up&down
Metabolism	Glycan biosynthesis and metabolism	ko00514	Other types of O-glycan biosynthesis	0.0043	0.0056	0.76	0.876609	0.576716	gene-B3GLCT;gene-B4GALT1;gene-GALNT1;gene-GALNT10;gene-GALNT15;gene-GALNT16;gene-GALNT17;gene-PLOD3;gene-SDF2L1;gene-ST6GAL1	10	up&down
Genetic Information Processing	Replication and repair	ko03460	Fanconi anemia pathway	0.0043	0.0056	0.76	0.876609	0.576716	gene-FAN1;gene-FANCA;gene-HES1;gene-N4BP2L2;gene-POLI;gene-RMI1;gene-RMI2;gene-SLX4;gene-TOP3A;gene-USP1	10	up&down
Metabolism	Amino acid metabolism	ko00250	Alanine, aspartate and glutamate metabolism	0.003	0.0042	0.72	0.885424	0.579194	gene-ADSSL1;gene-DDO;gene-GFPT1;gene-GPT;gene-IL4I1;gene-PPAT;gene-RIMKLB	7	up&down
Metabolism	Amino acid metabolism	ko00220	Arginine biosynthesis	0.0013	0.002	0.63	0.886167	0.579194	gene-ACY1;gene-ARG1;gene-GPT	3	up&down
Human Diseases	Endocrine and metabolic disease	ko04932	Non-alcoholic fatty liver disease	0.0132	0.0157	0.84	0.889566	0.579522	gene-ADIPOQ;gene-AKT2;gene-BCL2L11;gene-CASP3;gene-CASP7;gene-CASP8;gene-CXCL8;gene-CYCS;gene-FAS;gene-FASLG;gene-FOS;gene-IL1A;gene-IL1B;gene-IL6;gene-JUN;gene-LEP;gene-LEPR;gene-MAPK10;gene-MLXIPL;gene-NDUFA4L2;gene-NFKB1;gene-PIK3CD;gene-PIK3R2;gene-PRKAG2;gene-RXRA;gene-SDHD;gene-SOCS3;gene-TGFB1;gene-TNF;gene-TNFRSF1A;gene-TRAF2	31	up&down
Organismal Systems	Sensory system	ko04744	Phototransduction	0.0017	0.0028	0.61	0.921289	0.595238	gene-CALM1;gene-GUCA1A;gene-GUCA1B;gene-RGS9	4	up&down
Genetic Information Processing	Translation	ko00970	Aminoacyl-tRNA biosynthesis	0.0034	0.0051	0.67	0.937059	0.595238	gene-CARS;gene-CCDC25;gene-EARS2;gene-GATB;gene-KIAA1324;gene-LOC110261142;gene-QRSL1;gene-WARS	8	up&down
Human Diseases	Neurodegenerative disease	ko05010	Alzheimer disease	0.032	0.037	0.86	0.938929	0.595238	gene-ADAM10;gene-AKT2;gene-APC;gene-ATG2B;gene-ATP2A1;gene-ATP2A2;gene-ATP2A3;gene-AXIN1;gene-AXIN2;gene-BACE1;gene-BACE2;gene-CASP3;gene-CASP7;gene-CASP8;gene-CYCS;gene-DKK2;gene-DKK3;gene-DVL1;gene-FAS;gene-FZD1;gene-FZD10;gene-FZD3;gene-GP91-PHOX;gene-GRIN1;gene-HRAS;gene-HSD17B10;gene-IL1A;gene-IL1B;gene-IL6;gene-ITPR3;gene-LOC100158003;gene-LPL;gene-LRP5;gene-MAP2K1;gene-MAPK10;gene-MAPT;gen…	75	up&down
Organismal Systems	Digestive system	ko04976	Bile secretion	0.0081	0.0107	0.76	0.939325	0.595238	gene-ABCB1;gene-ABCC2;gene-ABCC3;gene-ABCC4;gene-ADCY2;gene-ADCY5;gene-ADCY6;gene-ADCY7;gene-ATP1A1;gene-CA11;gene-CYP7A1;gene-EPHX1;gene-LDLR;gene-NCEH1;gene-PRKACB;gene-RUNDC3B;gene-RXRA;gene-SLC5A1;gene-SLCO1A2	19	up&down
Organismal Systems	Circulatory system	ko04260	Cardiac muscle contraction	0.0072	0.0098	0.74	0.940699	0.595238	gene-ATP1A1;gene-ATP2A1;gene-ATP2A2;gene-ATP2A3;gene-CACNA2D2;gene-CACNG4;gene-HRC;gene-LOC100736765;gene-MYH7;gene-RYR2;gene-SLC8A1;gene-SLC8A2;gene-TNNC1;gene-TPM3;gene-TPM4;gene-WDR7;gene-WDR72	17	up&down
Metabolism	Carbohydrate metabolism	ko00020	Citrate cycle (TCA cycle)	0.0017	0.0031	0.55	0.952587	0.595238	gene-IDH2;gene-PC;gene-PCK2;gene-SDHD	4	up&down
Metabolism	Carbohydrate metabolism	ko00630	Glyoxylate and dicarboxylate metabolism	0.0021	0.0037	0.58	0.95274	0.595238	gene-ACAT2;gene-ACSS1;gene-AMT;gene-CAT;gene-SHMT1	5	up&down
Metabolism	Carbohydrate metabolism	ko00040	Pentose and glucuronate interconversions	0.0013	0.0026	0.49	0.962337	0.595238	gene-AKR1A1;gene-AKR1B1;gene-GUSB	3	up
Metabolism	Glycan biosynthesis and metabolism	ko00563	Glycosylphosphatidylinositol (GPI)-anchor biosynthesis	0.0013	0.0026	0.49	0.962337	0.595238	gene-GPLD1;gene-PIGA;gene-PIGZ	3	down
Metabolism	Metabolism of cofactors and vitamins	ko00130	Ubiquinone and other terpenoid-quinone biosynthesis	0.0004	0.0013	0.34	0.964684	0.595238	gene-HPD	1	down
Environmental Information Processing	Signaling molecules and interaction	ko04080	Neuroactive ligand-receptor interaction	0.0303	0.0361	0.84	0.965678	0.595238	gene-ADM;gene-ADORA1;gene-ADORA2A;gene-ADORA3;gene-ADRA1A;gene-ADRA2C;gene-ADRB1;gene-AGT;gene-BDKRB1;gene-C3;gene-C3AR1;gene-C5AR1;gene-CALCRL;gene-CNR2;gene-EDN2;gene-F2R;gene-F2RL1;gene-GABRA2;gene-GABRA5;gene-GABRE;gene-GABRG1;gene-GABRP;gene-GALR1;gene-GHR;gene-GIPR;gene-GNRHR2;gene-GPR156;gene-GPR35;gene-GRIA2;gene-GRIA4;gene-GRID1;gene-GRIK3;gene-GRIK4;gene-GRIN1;gene-GZMA;gene-GZMA-2;gene…	71	up&down
Human Diseases	Neurodegenerative disease	ko05020	Prion disease	0.0217	0.0272	0.8	0.975759	0.595238	gene-C1QA;gene-C1QB;gene-C1QC;gene-C8G;gene-CASP3;gene-CCL5;gene-CREB3L1;gene-CREB3L4;gene-CYBA;gene-CYCS;gene-EGR1;gene-GP91-PHOX;gene-GRIN1;gene-HSPA2;gene-HSPA5;gene-HSPA6;gene-HSPA8;gene-IL1A;gene-IL1B;gene-IL6;gene-ITPR3;gene-LOC100158003;gene-MAPK10;gene-MAPK13;gene-MAPK14;gene-NCAM1;gene-NCF1;gene-NCF2;gene-NCF4;gene-NDUFA4L2;gene-PIK3CD;gene-PIK3R2;gene-PPIF;gene-PRKACB;gene-PRKCD;gene-PS…	51	up&down
Metabolism	Carbohydrate metabolism	ko00053	Ascorbate and aldarate metabolism	0.0009	0.0022	0.38	0.979135	0.595238	gene-ALDH1B1;gene-RGN	2	up&down
Metabolism	Amino acid metabolism	ko00310	Lysine degradation	0.0055	0.0087	0.64	0.981404	0.595238	gene-AASS;gene-ACAT2;gene-ALDH1B1;gene-BBOX1;gene-CAMKMT;gene-DHTKD1;gene-LOC110256649;gene-LOC110257759;gene-PHF11;gene-PLOD2;gene-PLOD3;gene-PRDM1;gene-ZCWPW1	13	up&down
Genetic Information Processing	Replication and repair	ko03420	Nucleotide excision repair	0.003	0.0054	0.55	0.982053	0.595238	gene-C5H12orf10;gene-ERCC2;gene-NXPE3;gene-PCNA;gene-POLD4;gene-POLE;gene-RFC2	7	up&down
Genetic Information Processing	Translation	ko03015	mRNA surveillance pathway	0.0068	0.0106	0.64	0.987897	0.595238	gene-ALYREF;gene-CCDC149;gene-CSTF2T;gene-FRY;gene-GOLT1B;gene-ILDR2;gene-LSR;gene-MSI1;gene-NXT2;gene-PABPC4;gene-PABPN1L;gene-PPP2R2B;gene-PPP2R2C;gene-PPP2R3C;gene-PPP2R5E;gene-RADIL	16	up&down
Genetic Information Processing	Transcription	ko03020	RNA polymerase	0.0013	0.0035	0.37	0.993771	0.595238	gene-NUDT17;gene-POLR1D;gene-POLR3H	3	down
Organismal Systems	Environmental adaptation	ko04714	Thermogenesis	0.0162	0.0227	0.71	0.994894	0.595238	gene-ACSL3;gene-ACSL4;gene-ACSL5;gene-ACSL6;gene-ADCY2;gene-ADCY5;gene-ADCY6;gene-ADCY7;gene-AKT1S1;gene-BMP8A;gene-CREB3L1;gene-CREB3L4;gene-FGFR1;gene-GRB2;gene-HRAS;gene-KLB;gene-LIPE;gene-LOC100522861;gene-MAPK13;gene-MAPK14;gene-NDUFA4L2;gene-NPR1;gene-PLIN1;gene-PNPLA2;gene-PPARG;gene-PRKACB;gene-PRKAG2;gene-RPS6KA1;gene-RPS6KA3;gene-RPS6KB2;gene-RPTOR;gene-SDHD;gene-SLC25A29;gene-SMARCA4;g…	38	up&down
Genetic Information Processing	Replication and repair	ko03440	Homologous recombination	0.0017	0.0045	0.38	0.997121	0.595238	gene-N4BP2L2;gene-NBN;gene-POLD4;gene-TOP3A	4	up&down
Genetic Information Processing	Folding, sorting and degradation	ko03018	RNA degradation	0.0034	0.0079	0.43	0.999321	0.595238	gene-CNOT6L;gene-CNOT9;gene-EXOSC5;gene-PABPC4;gene-PAPD5;gene-PATL1;gene-PFKM;gene-SKIV2L2	8	up&down
Human Diseases	Neurodegenerative disease	ko05016	Huntington disease	0.0205	0.0301	0.68	0.999546	0.595238	gene-ATG2B;gene-CASP3;gene-CASP8;gene-CLTA;gene-CLTC;gene-CREB3L1;gene-CREB3L4;gene-CYCS;gene-DNAH1;gene-DNAH10;gene-DNAH14;gene-DNAH2;gene-DNAL4;gene-GPX1;gene-GPX3;gene-GRIA2;gene-GRIA4;gene-GRIN1;gene-HDAC1;gene-HIP1;gene-LOC100158003;gene-MAPK10;gene-NDUFA4L2;gene-PIK3C3;gene-PLCB2;gene-PLCB4;gene-PPARG;gene-PPIF;gene-PSMA1;gene-PSMA2;gene-PSMA5;gene-PSMA6;gene-PSMB3;gene-PSMD1;gene-RCOR3;gen…	48	up&down
Human Diseases	Neurodegenerative disease	ko05014	Amyotrophic lateral sclerosis	0.0264	0.0374	0.71	0.999613	0.595238	gene-ALS2CL;gene-ALYREF;gene-ANG;gene-ARID3C;gene-ATG2B;gene-CASP1;gene-CASP3;gene-CAT;gene-CYCS;gene-DNAH1;gene-DNAH10;gene-DNAH14;gene-DNAH2;gene-DNAL4;gene-GPX1;gene-GPX3;gene-GRIA2;gene-GRIN1;gene-HNRNPA2B1;gene-HNRNPA3;gene-HSPA5;gene-ITPR3;gene-LOC100158003;gene-LOC100511376;gene-MAPK13;gene-MAPK14;gene-NDUFA4L2;gene-NRG2;gene-NUP210;gene-NUP214;gene-NUP37;gene-NUP50;gene-NUP62;gene-NXT2;ge…	62	up&down
Human Diseases	Neurodegenerative disease	ko05012	Parkinson disease	0.0153	0.0243	0.63	0.999725	0.595238	gene-ADCY5;gene-ADORA2A;gene-CAMK2A;gene-CASP3;gene-CYCS;gene-DUSP1;gene-GNAI2;gene-GNAI3;gene-GNAL;gene-HSPA5;gene-ITPR3;gene-LOC100158003;gene-MAPK10;gene-MAPT;gene-NDUFA4L2;gene-PINK1;gene-PPIF;gene-PRKACB;gene-PSMA1;gene-PSMA2;gene-PSMA5;gene-PSMA6;gene-PSMB3;gene-PSMD1;gene-RYR3;gene-SDHD;gene-SLC18A1;gene-SNCAIP;gene-TUBA1B;gene-TUBA4A;gene-TUBB4A;gene-TUBB6;gene-TXN;gene-UBA7;gene-UBE2J1;g…	36	up&down
Genetic Information Processing	Transcription	ko03040	Spliceosome	0.0064	0.0148	0.43	0.999991	0.595238	NewGene_36970;gene-ALYREF;gene-FAM169A;gene-HNRNPA3;gene-HNRNPC;gene-HNRNPM;gene-HSPA2;gene-HSPA6;gene-HSPA8;gene-PRPF40B;gene-SRSF4;gene-SYF2;gene-WDR1;gene-WDR27;gene-ZMAT2	15	up&down
Metabolism	Energy metabolism	ko00190	Oxidative phosphorylation	0.0051	0.014	0.37	0.999999	0.595238	gene-ATP12A;gene-ATP6V0A1;gene-ATP6V0A4;gene-ATP6V1A;gene-ATP6V1B2;gene-ATP6V1G1;gene-CRLF3;gene-LHPP;gene-NDUFA4L2;gene-PPA1;gene-SDHD;gene-TCIRG1	12	up&down
Genetic Information Processing	Translation	ko03008	Ribosome biogenesis in eukaryotes	0.0017	0.0088	0.19	1	0.595238	gene-MDN1;gene-NOP10;gene-NXT2;gene-RPP40	4	up&down
Genetic Information Processing	Translation	ko03013	RNA transport	0.0077	0.0197	0.39	1	0.595238	gene-ALYREF;gene-BZW1;gene-CYFIP2;gene-EIF4EBP2;gene-EIF4EBP3;gene-GEMIN5;gene-KPNB1;gene-LOC100511376;gene-NUP210;gene-NUP214;gene-NUP37;gene-NUP50;gene-NUP62;gene-NXT2;gene-PABPC4;gene-RANGAP1;gene-RPP40;gene-TACC3	18	up&down
Genetic Information Processing	Translation	ko03010	Ribosome	0.0017	0.0174	0.1	1	0.595238	NewGene_12908;NewGene_20221;gene-MRPS6;gene-RPS27	4	up&down
Organismal Systems	Sensory system	ko04740	Olfactory transduction	0.0085	0.1669	0.05	1	0.595238	gene-ARRB1;gene-ARRB2;gene-CAMK2A;gene-CNGA3;gene-GNAL;gene-GNG7;gene-GRK2;gene-GRK3;gene-HPCAL1;gene-LOC100525417;gene-LOC100738133;gene-LOC106504234;gene-PDE1A;gene-PDE1B;gene-PDE1C;gene-PRKACB;gene-RGS2;gene-SLC24A4;gene-SLC8A1;gene-SLC8A2	20	up&down

## Sheet: G1vsG2 GO enrichment
#GO_classify1	GO_classify2	All	DE	DE_ID
#Total_gene		19654	4334	--
cellular component	intracellular	8769	2000	gene-KPNA4;gene-WASF3;gene-TSPOAP1;gene-ACTA1;gene-MTUS1;gene-ZNF366;gene-CGN;gene-CTSC;gene-LOC100523747;gene-ARHGEF10;gene-MAN1C1;gene-TYMS;gene-DRAM2;gene-TNNC1;gene-AP1S3;gene-PRKX;gene-MASP1;gene-KIF1C;gene-ACSM5;gene-CYFIP2;gene-ST3GAL1;gene-MAP2K1;gene-HSPB2;gene-LOC102158443;gene-RAVER2;gene-FAM105A;gene-AGPS;gene-ZNF536;gene-MKL2;gene-FOXP3;gene-CSF2;gene-SLC1A4;gene-ARL4D;gene-ELP2;gene…
cellular component	protein-containing complex	3294	658	gene-MYH1;gene-ATF3;gene-PSMA2;gene-MYH7;gene-GPR156;gene-PSMA5;gene-PLXNC1;gene-SOCS1;gene-RPP40;gene-GJB4;gene-AKIRIN2;gene-HES1;gene-MEGF9;gene-WDR60;gene-FAP;gene-DHTKD1;gene-TDRD7;gene-TSC1;gene-GJA5;gene-AHR;gene-SLA-DOA;gene-KLHL13;gene-MS4A2;gene-E2F2;gene-CSTF2T;gene-HHEX;gene-POU3F1;gene-MSH2;gene-MERTK;gene-POLR3H;gene-EED;gene-MYO5C;gene-PSMA1;gene-EVC2;gene-GNG12;gene-HSD17B10;NewGen…
cellular component	other organism part	1	1	gene-C4BPA
cellular component	cellular anatomical entity	15230	3296	gene-PILRA;gene-GRIN1;gene-SERPINI1;gene-PTP4A2;gene-SCN4A;gene-USP1;gene-TRAF3;gene-HTR2A;gene-ASGR2;gene-SAA3;gene-SPICE1;gene-DEUP1;gene-C5AR2;gene-CCL22;gene-HERC5;gene-FGF22;gene-NOL4L;gene-CASP10;gene-KCNS1;gene-NFS1;gene-ZFYVE9;gene-FAM189A2;gene-ITGA4;gene-HTRA4;gene-LRMP;gene-GLT6D1;gene-CCDC125;gene-SLC30A7;gene-WDR59;gene-FOXP2;gene-SH2D1B;NewGene_27071;gene-SYNDIG1;gene-LOC102161330;g…
molecular function	catalytic activity	5186	1307	gene-FDFT1;gene-DGAT2L6;gene-CORIN;gene-C1R;gene-HSD3B7;gene-CNDP2;gene-RNF128;gene-ATL2;gene-CAMKK2;gene-FAP;gene-PSMA5;gene-PGM2;gene-CDC14B;gene-MYH7;gene-ERAP2;gene-MYH1;gene-SRXN1;gene-ERAP1;gene-SBK1;gene-B4GALNT3;gene-GNG7;gene-GLA;gene-ACOD1;gene-CES3;gene-TMEM55A;gene-TNFAIP3;gene-ECHDC3;gene-MANBA;NewGene_2631;gene-MCM3;gene-POLR3H;gene-CYLD;gene-RDH5;gene-TRIM56;gene-SULF1;gene-MERTK;g…
molecular function	structural molecule activity	478	103	gene-SHANK2;gene-TPM4;gene-LAMB3;gene-WWC1;gene-KRT31;gene-TUBB6;NewGene_12908;gene-KRT18;gene-SNTA1;gene-KRT15;gene-KRT2;gene-CLDN4;gene-KRT19;gene-KRT32;NewGene_20221;gene-EPB41L3;gene-MRPL43;gene-FBN1;gene-LAMB2;gene-CLDN7;gene-MMRN1;gene-KRT28;gene-COL4A5;gene-LOC110256010;gene-SPTBN4;gene-PRPH;gene-HSPB6;gene-LOC100516036;gene-PARP10;gene-LOC100515166;gene-KRT40;gene-ELN;gene-ARPC4;gene-COPB…
molecular function	transporter activity	1059	240	gene-SLC1A4;gene-CNGA3;gene-TRPV4;gene-KCNK2;gene-MFSD2A;gene-ANXA9;gene-SLC7A7;gene-SLC7A2;gene-ATP2C2;gene-SLC39A2;gene-SLC15A3;gene-ANO3;gene-NIPAL1;gene-SLC15A1;gene-TAP1;gene-GJB4;gene-GJB3;gene-LOC100625134;gene-SLC16A11;gene-SLC52A3;gene-GJC2;gene-KCNK7;gene-CACNA1H;gene-RYR1;gene-SLC34A3;gene-ATP12A;gene-FAM26F;gene-GRIA2;gene-ABCC3;gene-KPNA4;gene-SLC20A2;gene-LOC100523747;gene-GJA5;gene…
molecular function	binding	10102	2472	gene-TNFSF4;gene-PPP1R13L;gene-RNPEP;gene-HTRA1;gene-EAF2;gene-SOX9;gene-DZIP3;gene-FOXN1;gene-RPS6KA3;gene-NRG2;gene-RAB3IP;gene-FKBP14;gene-PAK2;gene-NLRC5;gene-BMI1;gene-CHD6;gene-PLXNB3;gene-PANX1;gene-IL1B;gene-HSP90AA1;gene-IGFBP2;gene-PINK1;gene-MBD2;gene-SEC24D;gene-CALCRL;gene-ZNF565;gene-ANKRD24;gene-EPS8L2;gene-SEPT7;gene-AXIN2;gene-MDFI;gene-DMD;gene-FAM83G;gene-CD244;gene-KRT74;gene-…
molecular function	antioxidant activity	54	14	gene-GSTK1;gene-GSR;gene-MGST2;gene-PRDX1;gene-CAT;gene-GPX1;gene-PTGS1;gene-SOD2;gene-SELENOT;gene-PTGS2;gene-SOD3;gene-IPCEF1;gene-SRXN1;gene-GPX3
molecular function	protein tag	5	2	gene-ISG15;gene-UBB
molecular function	cargo receptor activity	79	29	gene-LOXL4;gene-DAB2;gene-STAB2;gene-APOBR;gene-ACKR3;gene-CD36;gene-CD163;gene-HHIPL1;gene-COLEC12;gene-SSC5D;gene-SSC4D;gene-SCARF2;gene-ENPP2;gene-CFI;gene-LGALS3BP;gene-TMPRSS2;gene-CD5;gene-CD6;gene-CXCL16;gene-LOXL3;gene-TMPRSS13;gene-MSR1;gene-VTN;gene-MARCO;gene-ABCA1;gene-SCARA5;gene-TMPRSS5;gene-FOLR1;gene-TMPRSS4
molecular function	protein folding chaperone	14	4	gene-HSPA5;gene-CALR3;gene-HSPB1;gene-PFDN1
molecular function	translation regulator activity	120	8	gene-IREB2;gene-FIBIN;gene-TYMS;gene-TAF12;gene-TAF8;gene-SUPT4H1;gene-EIF4EBP2;gene-GTF2A2
molecular function	nutrient reservoir activity	1	0	--
molecular function	molecular transducer activity	2544	284	gene-CCRL2;gene-P2RY10;gene-IL17RA;gene-NECTIN1;gene-GPR82;gene-FFAR2;gene-TNFRSF8;gene-TNFRSF1B;gene-IL21R;gene-ESR2;gene-LGR6;gene-CTSH;gene-VDR;gene-CSF2RB;gene-GPR35;gene-FLT3;gene-GPR176;gene-VIPR1;gene-SPN;gene-PLXNB1;gene-FCGR3A;gene-GPR85;gene-PAQR6;gene-C3AR1;gene-IL1RL1;gene-TREM1;gene-RXRA;gene-RORC;gene-ADGRA1;gene-ADRB1;gene-SMO;gene-TNFRSF4;gene-THRA;gene-FGFR2;gene-CD3D;gene-INSRR;…
molecular function	molecular function regulator	1224	346	gene-AMCF-II;gene-ARHGEF37;gene-WNT6;gene-LRRC38;gene-TNFSF10;gene-GUCA1A;gene-LOC110256043;gene-ARHGEF26;gene-RGS19;gene-PHACTR1;gene-ADIPOQ;gene-INHBA-2;gene-SGSM2;gene-DENND4A;gene-RTN4RL1;gene-C3;gene-CCL17;gene-NOXA1;gene-WDR81;gene-PCNA;gene-RAP1GDS1;gene-TIAM2;NewGene_29017;gene-CYTH3;gene-TNFSF14;gene-DOCK4;gene-DENND1C;gene-SERPINA1;gene-BMP3;gene-SEMA7A;gene-ALKAL2;gene-SH3BP1;gene-TBC1…
molecular function	molecular carrier activity	5	1	gene-IPCEF1
molecular function	transcription regulator activity	1215	262	gene-HOXC13;gene-SPIB;gene-DR1;gene-FOXP2;gene-CRYM;gene-CEBPB;gene-LITAF;gene-ZNF572;gene-LOC100512195;gene-BACH1;gene-AR;gene-IKZF3;gene-ETV7;gene-ARID5A;gene-RELB;gene-FOXD1;gene-LMX1B;gene-MSC;gene-LOC100737142;gene-EOMES;gene-NR4A3;gene-OTX1;gene-JUN;gene-ZNF768;gene-REL;gene-HIVEP3;gene-ZSCAN30;gene-DHX9;gene-THRB;gene-MEF2B;gene-STAT1;gene-LPXN;gene-CITED1;gene-FOXC1;gene-ZNF692;gene-RORC;…
molecular function	small molecule sensor activity	6	3	gene-TMEM63C;gene-EFHD1;gene-TMEM63B
molecular function	molecular sequestering activity	1	0	--
biological process	reproduction	665	151	gene-ADAM19;gene-DLX3;gene-LOC100521659;gene-FUT7;gene-SEPT1;gene-HOOK1;gene-NECTIN3;gene-ATP8B3;gene-ZNF148;gene-WNT5A;gene-CYR61;gene-DDX3X;gene-CREM;gene-TBPL1;gene-SFRP1;gene-TDRD9;gene-KDM5B;gene-TTC26;gene-JUNB;gene-B4GALT1;gene-NBN;gene-RMI1;gene-DRC7;gene-SOCS3;gene-MMP9;gene-SPTBN4;gene-ZMYND15;gene-RABL2B;gene-SYCP2;gene-CIB1;gene-LOC110258505;gene-ADIG;gene-FOXA1;gene-MDFI;gene-NUF2;ge…
biological process	immune system process	977	392	gene-IREB2;gene-GPR174;gene-B2M-2;gene-CIB1;gene-SCIMP;gene-GAB3;gene-OTULIN;gene-PLCL2;gene-PICALM;gene-DOK2;gene-NMI;gene-SIX1;gene-PLCG2;gene-TRPM4;gene-ADAM9;gene-TLR10;gene-CCL11;gene-ITGB7;gene-CNR2;gene-THEMIS2;gene-LTB;gene-VTN;gene-MILR1;gene-WNT5A;gene-ARL11;gene-RAB8B;gene-DDX3X;gene-SWAP70;gene-NLRP12;gene-IL18RAP;gene-CD36;gene-BATF3;gene-C2;gene-JUNB;gene-UBD;gene-FUT7;gene-CD4;gene…
biological process	behavior	276	64	gene-BHLHB9;gene-ADCY5;gene-GATM;gene-TIFAB;gene-NTF4;gene-CFAP69;gene-NEGR1;gene-HOXD10;gene-CDH23;gene-GRN;gene-MBD2;gene-ITGA8;gene-TBCE;gene-ARF4;gene-LGI4;gene-NPB;gene-SELENOP;gene-CHL1;gene-C5H12orf10;gene-DVL1;gene-GPR176;gene-EIF4EBP2;gene-LOC100523747;gene-HEXB;gene-TSC1;gene-EGR1;gene-CNTN2;gene-HIF1A;gene-SEZ6L;gene-CEND1;gene-DAB1;gene-GJB4;gene-GABRA5;gene-ADORA2A;gene-HOMER2;gene-A…
biological process	metabolic process	6196	1383	gene-LNX1;gene-XPNPEP2;gene-CARS;gene-RNF180;gene-FANCA;gene-UROS;gene-SDR16C5;gene-ME2;gene-HPSE;gene-FAM20C;gene-PCSK6;gene-AKR1C1;gene-DNAJC10;gene-ADCY2;gene-WDR93;gene-TDRD9;gene-HAL;gene-SIK2;gene-FBXL2;gene-NOX5;gene-IMPA1;gene-FKBP9;gene-GALNT1;gene-ALDH1B1;gene-CCR7;gene-RNF2;gene-WNK4;gene-PTPN7;gene-HMCES;gene-NME6;gene-NOTUM;gene-ATP6V1A;gene-CSK;gene-TMPRSS13;gene-PLCH2;gene-PTK7;gen…
biological process	cellular process	12852	2761	gene-MAST3;gene-KCNMA1;gene-TOM1L2;gene-JAKMIP1;gene-MMS22L;gene-FCER1A;gene-TLR10;gene-ADAM9;gene-GRIK3;gene-LOC102161013;gene-TAF1B;gene-ODC1;gene-FRAS1;gene-SOCS3;gene-ABTB2;gene-IL4R;gene-STX19;gene-YWHAG;gene-PPME1;gene-CD3EAP;gene-LOC100736818;gene-LEP;gene-G3BP2;gene-ITIH5;NewGene_36643;gene-FGR;gene-AP1AR;gene-BUB1B;gene-PLCL2;gene-ADIG;gene-IFIT2;gene-EPS8L1;gene-ZNF205;gene-CORO2B;gene-…
biological process	nitrogen utilization	1	0	--
biological process	reproductive process	664	151	gene-GATA3;gene-RGS2;gene-PLA2G3;gene-CFAP44;gene-CCR6;gene-MEI1;gene-TNC;gene-CITED1;gene-FOXC1;NewGene_26969;gene-AMH;gene-RHBDD1;gene-UBB;gene-DNAH1;gene-RSPH6A;gene-CUL7;gene-RXFP2;gene-GRIN1;gene-EPAS1;gene-ABHD2;gene-DDO;gene-BBS4;gene-CCNYL1;gene-AR;gene-HMGB2;gene-SPATA20;gene-TFAP2C;gene-UBE2J1;gene-ANTXR2;gene-EOMES;gene-SLX4;gene-HAVCR2;gene-GATA1;gene-CATSPER1;gene-BBS1;gene-ROR2;gene…
biological process	biological adhesion	450	152	gene-AZGP1;gene-SELE;gene-SULF1;gene-MERTK;gene-ITGA8;gene-LOC102159820;gene-CDH23;gene-CD2;gene-PLXNB3;gene-ADGRL1;gene-CLDN8;gene-LAMA3;gene-CD63;gene-NEGR1;gene-EMP2;gene-LOC100524016;gene-NINJ1;gene-JUP;gene-CLDN23;gene-CCR2;gene-LOC110261034;gene-VWF;gene-ANXA9;gene-ITGAM;gene-ICAM3;gene-SOX9;gene-VWA2;gene-BCL2L11;gene-PDGFRA;gene-THBS2;gene-STAB2;gene-THBS4;gene-MEGF9;gene-HES1;gene-IGSF9;…
biological process	signaling	4652	956	gene-PAWR;gene-CD27;gene-PAK2;gene-ARHGAP22;gene-RPS6KB2;gene-LOC100738133;gene-DVL1;gene-GRIA2;gene-BEX3;gene-IRF5;gene-NPTXR;gene-ADGRG2;gene-WNT3A;gene-ITGB5;gene-DOK1;gene-RYR1;gene-SNAP23;gene-FAM83C;gene-MLXIPL;gene-WNT9B;gene-CALCOCO1;gene-ADGRE1;gene-TRAF2;gene-TNIP1;gene-TNFSF4;gene-LY6G6D;gene-DLG2;gene-SNAI1;gene-PLCB4;gene-BMP8A;gene-GJB3;gene-NTRK1;gene-ITGAM;gene-RPTOR;gene-RAB15;ge…
biological process	multicellular organismal process	4840	814	gene-ARL11;gene-FZD1;gene-LOC110256472;gene-CYR61;gene-SDC2;gene-HES7;gene-SEMA3E;gene-CLSTN3;gene-UBD;gene-ASAP1;gene-KIAA1217;gene-OBSL1;gene-HOXA6;gene-PCSK9;gene-FUT7;gene-TENM4;gene-CROCC;gene-EPHA1;gene-CDH18;gene-SCIMP;gene-IL4R;gene-SORBS1;gene-YWHAG;gene-OLFM2;gene-HFE;gene-NAPSA;gene-LOC100626583;gene-NDRG2;gene-LOC100736818;gene-PICALM;gene-SIX1;gene-FGR;NewGene_36643;gene-PDE6D;gene-D…
biological process	developmental process	2826	752	gene-SYF2;gene-SPATA20;gene-AR;gene-IKZF3;gene-LAMB3;gene-CLDN4;gene-OTX1;gene-EOMES;gene-LPAR3;gene-BTBD6;gene-RELB;gene-FOXD1;gene-SERPINE1;gene-RIPOR2;gene-UMODL1;gene-CEBPB;gene-DOK6;gene-KY;gene-SPINT2;gene-RNF112;gene-OGN;gene-MEF2B;gene-PCDH19;gene-FOXC1;gene-CITED1;gene-SLC23A1;gene-KCNQ4;gene-PREX1;gene-PTPRZ1;gene-DUSP2;gene-USP1;gene-MEN1;gene-WDR72;gene-RXFP2;gene-GRIN1;gene-KLHL6;gen…
biological process	growth	185	54	gene-PTK7;gene-PKDCC;gene-SEMA7A;gene-CCL11;gene-TARBP2;gene-RMI1;gene-KIF26B;gene-LAMB2;gene-ANXA6;gene-LLGL2;gene-CHST11;gene-GLI2;gene-EPB41L5;gene-DVL1;gene-TAF10;gene-PSAPL1;gene-WNT10B;gene-ATF5;gene-BCL9;gene-SOX10;gene-COL7A1;gene-ACVR2B;gene-SMAD3;gene-SOX9;gene-AR;gene-DHCR7;gene-VWA2;gene-CD9;gene-MSX2;gene-HOXA5;gene-SMO;gene-COL12A1;gene-FGF7;gene-NINJ1;gene-SH3GL2;gene-C13H3orf58;ge…
biological process	locomotion	635	241	gene-GPR183;gene-DNAH1;gene-FOXC1;gene-CXCL10;gene-PREX1;gene-FSCN1;gene-AMOTL1;gene-FES;gene-PRKCQ;gene-CCR1;gene-DPEP1;gene-C5AR1;gene-CORO1A;gene-SEMA4A;gene-PLAU;gene-XCR1;gene-CFAP44;gene-VAV1;gene-PLA2G3;gene-GATA3;gene-CCR6;gene-LOC100515345;gene-CCNYL1;gene-C5AR2;gene-CXCL11;gene-CXCL16;gene-APC;gene-BBS4;gene-SAA3;gene-GPX1;gene-CARMIL2;gene-CCL8;gene-CCL22;gene-EPHB3;gene-RSPH6A;gene-JA…
biological process	pigmentation	38	12	gene-KIF13A;gene-VHL;gene-SHROOM2;gene-BCL2L11;gene-BBS4;gene-CITED1;gene-EDAR;gene-SZT2;gene-CD63;gene-SOX10;gene-ARCN1;gene-RAB27A
biological process	interspecies interaction between organisms	583	186	gene-GSDMD;gene-ZC3H12A;gene-CEBPE;gene-ADAM9;gene-TLR10;gene-TRIM8;gene-TLR1;gene-CCDC88B;gene-LOC110258505;gene-SCIMP;gene-OTULIN;gene-FGR;gene-PLCG2;gene-FABP4;gene-NMI;gene-CLDN1;gene-LOC100523668;gene-BATF2;gene-KPNA2;gene-DHX58;gene-ADIPOQ;gene-UBD;gene-CCR5;gene-TICAM2;gene-CCL17;gene-ICAM1;gene-CXCL13;gene-C3;gene-SPCS3;gene-IFITM3;gene-GRAP;gene-TNIP2;gene-WNT5A;gene-CCR7;gene-DDX3X;gene…
biological process	rhythmic process	87	22	gene-ARNTL2;gene-TYRO3;gene-SLIT2;gene-GPR176;gene-KDM5A;gene-LGR4;gene-EGR1;gene-BHLHE40;gene-PER2;gene-RELB;gene-ID4;gene-PDGFRA;gene-PER3;gene-HTR7;gene-NOCT;gene-HES7;gene-NTRK1;gene-ENPP2;gene-ATF5;gene-PPARG;gene-LOC110258505;gene-PROX1
biological process	response to stimulus	6111	1338	gene-NR2E3;gene-ABR;gene-PIK3AP1;gene-DOCK6;gene-CD3E;gene-NLRC3;gene-DOCK10;gene-KRT18;gene-EPHB1;gene-AGRN;gene-ANGPTL1;gene-CCL8;gene-EPAS1;gene-GPR162;gene-ECT2;gene-LYZ;gene-MDK;gene-OPHN1;gene-GAB2;gene-PRKCD;gene-COTL1;gene-DPEP1;gene-ADM;gene-FYB;gene-SOCS5;gene-LOC100514323;gene-ITIH4;gene-PRDX1;gene-UVRAG;gene-NTM;gene-GLI2;gene-LOC100525396;gene-CLEC4E;gene-NKX3-1;gene-GAB1;gene-ANXA6;…
biological process	localization	3274	857	gene-RTP4;gene-HYOU1;gene-MSX2;gene-CD9;gene-SLC5A8;gene-STARD5;gene-BEST2;gene-TRAPPC6A;gene-STX7;gene-RGS14;gene-LIN7B;gene-UVRAG;gene-SSX2IP;gene-CD68;gene-LOC100157002;gene-GJB1;gene-ZRANB1;gene-LOC100525396;gene-CD6;gene-GAB1;gene-SLC1A7;gene-ANXA6;gene-CRACR2B;gene-PNP;gene-SLC8A1;gene-SEC16B;gene-SLC25A10;gene-TNF;gene-SNX12;gene-ID4;gene-UNC13D;gene-RFTN1;gene-SLC7A10;gene-TTPA;NewGene_32…
biological process	intraspecies interaction between organisms	23	6	gene-DVL1;gene-GRIN1;gene-SHANK2;gene-EIF4EBP2;gene-VPS13A;gene-BBS4
biological process	multi-organism process	494	110	gene-TNFRSF6B;gene-HOXD10;gene-PTGS2;gene-CD46;gene-CFP;gene-CCT3;gene-DNAJA1;gene-LOC100523213;gene-HSPB1;gene-CREB3L4;gene-EMP2;gene-TYRO3;gene-IL27RA;gene-MEIOB;gene-ACSL4;gene-HOXA10;gene-SLFN11;gene-SELENOP;gene-ETV6;gene-HOXA9;gene-PHC2;gene-MB21D1;NewGene_36612;gene-BMP4;gene-GAMT;NewGene_7556;gene-GRN;gene-MERTK;gene-YBX3;gene-AKIRIN2;gene-LGR4;gene-TRPC3;gene-TDRD7;gene-TARBP2;gene-KLK14…
biological process	biological regulation	9841	2153	gene-CHN1;gene-LRRN4CL;gene-MOXD1;gene-ETS1;gene-IFIT3;gene-LOC100156167;gene-IRF7;gene-SH3BGRL;gene-BMP7;gene-GRK4;gene-LOC110262184;gene-BAIAP2L2;gene-SOAT1;gene-CFAP69;gene-RNF125;NewGene_1625;gene-RASSF6;gene-ACVR2B;gene-INSRR;gene-MYD88;gene-PSAPL1;gene-N4BP2L2;gene-CTSK;gene-CCL5;gene-HOMER2;gene-DAB2;gene-C2CD2L;gene-C3AR1;gene-AFDN;gene-KAT8;gene-COL3A1;gene-TRPC3;gene-RORC;gene-KLHL12;ge…
biological process	detoxification	70	14	gene-IPCEF1;gene-PTGS2;gene-SOD3;gene-GPX3;gene-SRXN1;gene-PRDX1;gene-CAT;gene-MGST2;gene-GSTK1;gene-GSR;gene-SOD2;gene-SELENOT;gene-GPX1;gene-PTGS1
biological process	biomineralization	34	13	gene-MSX2;gene-FAM20C;gene-FGR;gene-SNX10;gene-ASPN;gene-TSPEAR;gene-NECTIN1;gene-AXIN2;gene-WDR72;gene-FAM20A;gene-CLEC3B;gene-PKDCC;gene-LGR4

## Sheet: G1vsG3 DEGs
#ID	G1c_Count	G1a_Count	G1b_Count	G3c_Count	G3a_Count	G3b_Count	G1c_FPKM	G1a_FPKM	G1b_FPKM	G3c_FPKM	G3a_FPKM	G3b_FPKM	Pvalue	log2FC	regulated
gene-ACAD9	2432	1864	2066	868	992	668	29.1623	20.5713	26.3979	10.754	12.1997	9.75411	9.12724e-05	-1.19142	down
gene-ACAD8	2378	2391	2771	1544	880	1032	38.182	35.0598	46.5804	25.5445	14.4802	19.7463	0.00656381	-0.981155	down
gene-KRT5	187552	189173	158461	710	24688	130	2261.95	2098.93	2035.97	8.84198	305.378	1.90058	0.00809814	-4.33201	down
gene-GLUL	14564	58386	13660	5134	11233	4718	127.595	470.725	128.718	51.5712	106.012	48.4717	0.00114872	-1.85921	down
gene-GSTA1	250	472	110	0	7	0	6.78295	11.7711	3.17811	0	0.177124	0	7.86948e-10	-6.74568	down
gene-KRT1	58904	154841	102237	76	467	69	682.054	1649.46	1261.17	0.898697	5.54119	0.970976	1.21953e-40	-8.91822	down
gene-ALG13	3127	2474	2786	1890	1137	696	19.9534	14.5224	18.9364	12.4657	7.44114	5.40412	0.00932105	-1.04942	down
NewGene_155	0	0	0	46	81	340	0	0	0	0.775764	1.46433	7.0766	3.46333e-10	9.98875	up
gene-ALDH6A1	1317	1711	496	230	515	237	7.93544	9.48926	3.18261	1.42936	3.17933	1.73805	0.00130366	-1.66174	down
gene-MARCH1	425	451	134	790	1238	535	2.40163	2.36467	0.824013	4.71871	7.26997	3.8722	0.00289574	1.51854	up
gene-C9H1orf116	1070	1125	971	12	115	0	8.6015	8.32261	8.31663	0.099767	0.943386	0	0.00709447	-4.58191	down
gene-XCR1	41	78	47	250	264	192	0.173552	0.30294	0.212591	1.24583	1.1553	0.992249	8.3314e-06	2.24689	up
gene-PGM5	5522	3701	1225	218	1366	453	42.351	26.1165	10.0047	1.72406	10.7443	4.22344	0.000969491	-2.18646	down
gene-ACADL	1144	1212	976	459	760	376	18.7095	18.2333	17.0015	7.75241	12.7505	7.48201	0.00994109	-0.922903	down
gene-CLEC7A	20	22	3	605	90	103	0.220771	0.213873	0.034978	6.97187	1.02304	1.37507	3.18337e-06	4.33047	up
gene-DCLK3	272	615	92	3	56	0	2.49497	5.18746	0.891215	0.018978	0.524527	0	0.0016402	-3.92956	down
gene-N4BP2L2	495	678	461	1627	919	799	3.24123	4.0848	3.21403	11.024	6.17959	6.37785	0.002302	1.18653	up
gene-SH3D21	893	686	2224	154	178	131	11.8122	8.19475	27.8264	1.86362	2.21821	1.86314	9.14134e-08	-2.9592	down
gene-FOXP3	31	39	22	378	358	307	0.171616	0.203619	0.129021	2.25463	2.31019	2.10653	6.17435e-16	3.67466	up
gene-FOXP2	632	488	544	164	189	76	2.51557	1.9744	2.29901	0.713062	0.763373	0.362951	4.09237e-05	-1.8385	down
gene-FAM83F	1245	1491	838	23	349	26	5.73707	6.32183	4.11139	0.106022	1.64817	0.14246	0.000310831	-3.07016	down
gene-FAM83B	640	952	635	219	321	94	2.37323	3.24511	2.50742	0.836662	1.21805	0.420836	0.000457176	-1.69117	down
gene-FAM83C	1134	1397	1926	41	100	21	6.14249	6.9631	11.1194	0.228229	0.551797	0.138099	4.69099e-17	-4.70666	down
gene-FAM83H	5637	3963	8033	158	478	97	24.1608	16.6101	28.5345	0.544094	2.30187	0.389743	2.56253e-15	-4.52592	down
gene-F13A1	3606	4976	1297	15392	14120	12627	25.3514	32.1877	9.71534	111.877	101.826	108.1	1.58426e-07	2.29952	up
gene-TMEM254	2236	4724	2117	480	1196	470	26.8041	52.0919	27.0363	5.9381	14.6929	6.84711	5.57994e-05	-1.92805	down
gene-ARNTL2	421	437	200	2264	2142	944	1.92189	1.86676	0.95537	10.6921	9.97205	5.33085	7.97947e-09	2.49298	up
NewGene_22171	34	69	120	16	9	6	0.656768	1.2384	2.48243	0.320129	0.179129	0.12949	0.00357608	-2.76682	down
gene-SH3GLB2	3708	2591	5802	1262	1341	1070	50.2418	32.0474	80.6196	17.4669	18.4894	17.5657	0.00013	-1.61253	down
gene-DMKN	7358	11637	9380	80	366	0	49.6927	72.3026	67.4896	0.557046	2.53079	0	0.00116164	-5.93493	down
NewGene_3186	30	7	38	192	88	135	0.556473	0.112416	0.836154	4.09917	1.84845	3.51059	0.00171147	2.5842	up
gene-SMARCA5	3637	3049	1198	6319	6766	3304	20.7104	15.9704	7.264	37.1958	39.5149	22.9034	0.00487514	1.22532	up
gene-CLUAP1	888	853	770	173	371	337	10.0995	7.82882	6.4542	1.40179	3.9497	3.22375	0.00188103	-1.33736	down
gene-RASL10A	45	37	156	0	0	0	0.95388	0.774334	3.86006	0	0	0	2.98707e-07	-8.68117	down
gene-NAV3	346	410	199	1223	1161	1201	0.709825	0.759686	0.425827	2.63596	2.65841	3.02503	5.40216e-09	2.10137	up
NewGene_28640	639	319	611	2	27	9	11.0399	5.06961	11.2546	0.029914	0.463991	0.18346	6.24846e-12	-5.26146	down
gene-TACC2	4141	3391	3739	1110	538	929	32.3773	24.388	31.1401	8.97135	4.3121	8.84031	6.21639e-07	-1.95943	down
gene-HOXA9	6385	6259	6252	1078	1797	1917	30.451	27.4602	31.7676	5.31217	8.78595	11.1282	6.92812e-07	-1.80549	down
gene-HOXA3	677	587	728	172	141	147	3.46607	3.03393	3.36019	0.702469	0.52709	0.752492	2.44115e-07	-1.96758	down
gene-HOXA5	1345	2334	4954	1296	1040	737	18.5411	29.6111	72.7879	18.4642	14.7089	12.3723	0.00850404	-1.41503	down
gene-ANO3	460	1141	611	157	354	128	2.03326	4.71988	2.87925	0.713615	1.60123	0.684926	0.0019138	-1.65402	down
gene-ANO9	2895	921	3181	545	360	269	34.551	10.1029	40.4449	6.71787	4.40018	3.89551	4.13086e-06	-2.47759	down
gene-SDCBP	1636	1838	534	6384	3842	3297	20.8586	21.7816	7.25602	86.1001	51.706	52.5674	3.09239e-05	1.94712	up
gene-LY6D	4125	9797	4607	17	364	8	142.225	310.761	169.207	0.601653	12.8422	0.318768	4.34749e-05	-5.49201	down
gene-FABP3	3579	7550	308	1109	609	385	223.002	432.855	20.3851	71.4399	38.9256	29.1574	0.00421097	-2.23111	down
gene-FABP5	7994	13398	9913	4741	4706	3936	326.548	503.477	431.4	200.171	197.166	195.721	0.000491498	-1.07043	down
gene-FABP4	3269	5916	3227	2243	2014	1080	104.535	174.081	109.929	74.1439	66.0675	42.0588	0.00496549	-1.07034	down
gene-NOP58	1749	2100	1859	3781	2777	2791	19.7751	24.0419	24.6819	49.2165	35.397	43.0302	0.00358955	0.866433	up
gene-HPSE2	202	312	371	13	61	24	1.71337	2.98713	3.30359	0.104673	0.514305	0.237702	8.37907e-06	-3.06795	down
gene-NDUFV2	833	1258	787	2077	1398	1570	26.9092	37.403	27.0945	69.3754	46.33	61.7448	0.00433599	0.983478	up
gene-MT-2B	3767	11238	7807	3196	1089	2261	245.743	674.525	542.608	215.498	72.8478	179.568	0.00197233	-1.62961	down
gene-TGFBR3L	142	76	173	18	35	28	2.55065	1.58198	4.02426	0.316281	0.631289	0.611621	0.00275371	-2.14476	down
gene-KBTBD12	215	88	226	0	10	6	1.529	0.565534	1.77398	0	0.066708	0.048469	8.62331e-07	-4.92053	down
gene-NOXA1	332	209	163	13	66	11	4.91126	2.5924	2.52662	0.146873	1.01996	0.161234	0.000280696	-2.85024	down
gene-GPX1	5532	5623	864	14963	13453	12659	192.888	180.37	32.075	539.319	481.075	537.409	0.000354595	1.99623	up
NewGene_34464	516	1331	916	161	184	42	2.95398	6.19816	4.48165	1.51483	1.76353	0.200527	3.03742e-06	-2.73254	down
NewGene_34462	56	165	63	10	6	0	0.71233	1.84011	0.882519	0.094454	0.0751	0	0.000411888	-4.02615	down
gene-CXCR4	110	183	160	3752	664	708	2.87007	4.40958	4.45945	101.74	17.8607	22.5898	3.66002e-08	3.61539	up
gene-CXCR6	18	36	43	341	532	118	0.252552	0.456051	0.641092	4.9564	7.67271	2.00708	3.80139e-07	3.42731	up
gene-CXCR2	21	108	16	2174	475	712	0.126272	0.596374	0.100732	27.3774	6.01285	10.6398	5.98508e-10	4.73829	up
gene-CXCR3	8	7	0	41	154	135	0.115334	0.085168	0	0.602905	2.27097	2.37474	1.49314e-05	4.70188	up
gene-SCD	18248	52100	2150	1942	3752	511	98.7607	260.584	12.4912	10.566	20.7591	3.3781	5.24196e-05	-3.37191	down
NewGene_37841	330	186	242	76	83	77	2.32484	1.20495	1.81571	0.551492	0.597064	0.653511	0.00201883	-1.52711	down
gene-CNN1	13806	13118	3185	1726	3230	2095	264.537	231.381	65.0872	34.199	63.4966	49.3851	0.00019987	-1.88883	down
gene-CNN2	4639	3014	3369	5031	9217	8557	75.1236	44.9085	58.1244	84.2374	153.108	168.733	0.00132746	1.21999	up
gene-C5AR1	176	299	188	2121	1534	2581	1.93805	3.04022	2.21491	24.2778	17.4115	34.7862	3.91154e-17	3.4315	up
gene-C5AR2	6	24	0	212	71	92	0.072206	0.28434	0	2.94586	0.97046	1.47714	0.000755988	3.87762	up
NewGene_15688	6	5	20	3642	133	1223	0.286018	0.190559	1.06031	194.921	7.01846	77.0576	1.99776e-15	7.41413	up
NewGene_27476	125	79	452	0	0	22	2.08294	1.21472	8.08236	0	0	0.435706	0.00123177	-4.67653	down
NewGene_17683	60	51	272	16	33	11	1.19492	0.935706	5.81294	0.31944	0.676892	0.245384	0.00499008	-2.65434	down
gene-LURAP1L	313	263	242	644	420	471	4.91232	3.79641	4.03706	10.4536	6.76332	9.0047	0.00483332	1.07135	up
gene-RELL1	1069	1281	635	2666	2892	2682	7.98341	8.80621	5.05455	20.5957	22.1673	24.4067	4.50018e-07	1.65395	up
NewGene_16086	153	103	227	49	11	14	2.09731	1.26304	2.94528	0.579266	0.136664	0.181678	0.00125824	-2.61126	down
gene-GDNF	83	29	79	373	200	164	0.483748	0.155568	0.494625	2.35556	1.2099	1.2025	0.00139756	2.05792	up
gene-PRKCQ	75	19	15	177	975	261	0.506641	0.065733	0.056814	1.0274	8.26758	1.32935	1.60105e-06	3.84453	up
gene-PRKCB	288	207	140	359	1070	311	0.855372	0.565153	0.441003	1.10041	3.27278	1.12277	0.00431008	1.59028	up
gene-WFDC1	3140	3061	1357	5136	6165	11618	70.2535	62.9951	32.3788	119.311	141.889	317.502	0.000106777	1.84484	up
gene-IFT46	1573	2236	1864	954	1177	779	24.6406	32.2371	30.8031	15.2923	18.9058	14.7608	0.00916832	-0.820194	down
gene-DLL4	843	722	287	6611	1083	2048	6.84819	5.39198	2.47838	55.5164	9.01881	20.257	4.6311e-05	2.57836	up
gene-CENPU	197	219	243	422	391	572	2.54655	2.69074	3.35442	5.60269	5.14606	8.96916	0.00412358	1.24326	up
gene-CENPL	38	93	39	232	123	194	0.153348	0.345213	0.166583	0.976172	0.510795	0.960208	0.00261889	1.89066	up
gene-LMAN1L	68	86	256	0	8	0	0.788798	0.90536	3.21266	0	0.067388	0	1.66929e-05	-5.67829	down
NewGene_20413	0	7	12	124	46	181	0	0.068729	0.273544	2.51062	0.708043	3.80848	0.000135092	4.35984	up
NewGene_20416	0	11	16	122	68	190	0	0.090816	0.158072	1.39727	0.693902	2.34604	0.000366341	3.96813	up
gene-TRAPPC12	3247	2537	2217	1501	1401	1019	12.7412	9.15628	9.26831	6.08734	5.63855	4.86696	0.0028997	-0.876104	down
gene-CLDN23	81	119	50	2	3	0	2.14278	2.88689	1.39917	0.054752	0.07732	0	1.7702e-06	-5.4999	down
NewGene_7651	250	1202	556	107	66	71	0.823057	4.00537	1.99426	0.420059	0.235725	0.389083	2.28003e-06	-2.86718	down
gene-DRD1	27	18	13	636	196	776	0.180417	0.112547	0.087081	4.4777	1.3653	6.42828	1.72406e-14	5.01975	up
gene-LOC110259329	7	22	0	360	127	117	0.044329	0.125267	0	2.99037	0.836464	0.91619	1.00795e-05	4.59661	up
gene-PHGDH	1929	2199	1672	21	200	107	28.2146	29.5948	26.056	0.305826	2.99154	1.90306	5.56186e-10	-3.98567	down
gene-PATJ	2410	1827	1932	159	320	112	7.92974	5.53454	6.79279	0.534875	1.07112	0.44353	2.52275e-14	-3.26463	down
gene-CBLB	1469	1194	859	2855	2007	1371	5.82116	4.61829	3.62386	12.4098	8.92389	6.83621	0.00695015	0.976667	up
NewGene_28001	94	51	160	21	5	13	2.39519	1.1791	4.35361	0.541724	0.106024	0.404416	0.00182632	-2.85339	down
gene-GREM1	1650	744	499	14837	3610	3640	11.8784	4.84248	3.76098	110.037	26.6821	31.3614	4.44467e-07	3.09319	up
gene-PKNOX2	415	358	408	32	80	34	2.83817	2.02408	2.67356	0.201465	0.503064	0.247585	4.15478e-08	-2.89257	down
gene-RBBP8NL	681	391	1095	12	32	0	4.03242	2.12822	6.91392	0.069364	0.191708	0	6.18062e-10	-5.60059	down
gene-DGAT2	5351	6206	1986	1166	1257	717	100.726	107.473	39.8098	22.6729	24.2588	16.4297	7.02385e-06	-1.9278	down
gene-UNKL	2306	1860	2676	839	741	508	15.837	11.8807	18.4702	5.72386	5.04405	4.23851	7.24714e-06	-1.59286	down
gene-SGO2	68	174	92	357	279	212	0.402696	0.947475	0.576777	2.18749	1.69458	1.53156	0.00440156	1.50281	up
NewGene_19012	724	105	267	5508	32133	37856	19.0368	2.67376	8.44815	161.068	1005.46	1342.35	3.06151e-17	6.31636	up
gene-HMGA1	2573	3402	3821	1150	1335	789	37.4954	45.7073	59.1722	17.1729	19.8667	13.9736	2.72625e-05	-1.46171	down
gene-EFNA4	738	592	1597	95	71	22	16.0808	11.8545	37.078	2.13164	1.58102	0.574708	4.72249e-10	-3.91102	down
gene-EFNA5	982	1094	1318	81	497	156	3.48623	3.70017	4.21456	0.217968	1.79598	0.752448	0.000639466	-2.10799	down
gene-PRICKLE1	760	453	645	818	2006	1087	2.52147	1.38243	2.2766	2.82509	13.2312	4.38921	0.00713136	1.20526	up
gene-LRG1	286	302	119	398	732	436	5.20422	5.0608	2.30287	7.48799	13.6931	9.66725	0.00518673	1.33057	up
gene-LOC110257894	0	0	0	391	349	328	0	0	0	1.80105	1.52332	1.70074	1.00185e-17	11.076	up
gene-ALPK3	56	21	39	952	43	89	0.239547	0.081755	0.178704	4.26031	0.18679	0.464602	0.000830477	3.3262	up
gene-SLC43A2	2824	4532	2363	5889	5241	8511	11.3039	16.7453	10.0209	24.3555	21.799	41.5826	0.00177256	1.22777	up
gene-SPHKAP	17	24	75	97	1227	888	0.060421	0.08086	0.292628	0.367433	4.65756	3.98253	5.8008e-07	4.34469	up
gene-PXDN	6283	8122	3827	17146	9943	13033	26.0295	31.2028	16.703	74.7762	42.4295	65.2412	0.000316216	1.33249	up
gene-GRASP	1115	487	593	1544	1469	1941	12.6636	5.09091	7.17898	18.1364	17.1181	26.8612	0.0015737	1.36061	up
NewGene_2206	30	22	4	78	91	104	0.989163	0.651777	0.137685	2.79526	3.07099	4.28995	0.00370955	2.5173	up
gene-ELMO3	4580	3181	6240	1676	418	1027	50.3255	32.1518	73.0526	19.0304	4.71041	13.7299	0.000203841	-2.03088	down
gene-ELMO1	1168	979	572	1290	1941	1385	7.19021	5.26956	1.32296	4.81375	12.5416	3.51309	0.00915637	0.941766	up
gene-PRR32	163	68	33	0	8	14	3.33125	1.2722	0.718323	0	0.157948	0.346192	0.00859662	-3.31435	down
gene-HHEX	469	390	114	1329	804	649	10.9751	8.39773	2.84113	32.1627	19.3014	18.4985	0.00137065	1.70701	up
gene-CNIH1	182	426	410	854	600	962	3.49929	7.54807	8.42674	17.0257	11.8573	22.5814	0.00432475	1.411	up
gene-CD72	172	81	120	830	745	447	2.05198	1.13813	1.57469	11.0575	9.85855	8.0986	1.77845e-08	2.5674	up
gene-C1R	15719	14368	4308	20950	50878	35587	178.302	149.941	52.0517	245.655	591.924	491.482	0.00021748	1.85067	up
gene-C1S	10745	11344	3662	13036	47484	21938	105.697	101.296	37.532	130.819	483.389	258.567	0.000446433	1.86277	up
gene-FAM83G	2666	3262	4393	418	182	114	23.6816	26.6543	41.5696	3.83682	1.65003	1.23233	1.19197e-13	-3.75765	down
gene-FAM83A	129	232	160	5	27	0	1.25163	2.08279	1.65833	0.044732	0.261275	0	0.00030398	-3.95172	down
gene-C13H3orf52	301	91	441	4	4	4	3.8172	1.05758	5.95762	0.050447	0.052047	0.054782	1.31252e-12	-6.01709	down
gene-GNG11	2103	2469	1452	5825	2311	5355	54.528	58.9117	40.1028	156.182	61.4815	169.122	0.00197796	1.36941	up
gene-GNG10	1605	1519	1098	4901	2901	4553	35.5204	30.608	25.5189	110.496	64.9233	121.792	1.0311e-06	1.73932	up
gene-SPATA13	878	810	469	1882	1519	904	3.06181	2.59795	1.74131	6.78265	5.43121	3.8353	0.00235523	1.15414	up
gene-RAVER2	401	402	244	23	154	80	2.41746	2.22703	1.56759	0.139817	0.951973	0.586269	0.00652168	-1.8572	down
gene-MT1A	1159	3571	2675	283	98	42	85.8677	243.366	211.114	21.6461	7.43425	3.77147	6.93741e-10	-4.02672	down
gene-MT1D	447	1092	1492	39	17	0	27.995	62.9112	99.5293	2.49206	1.05028	0	4.36234e-10	-5.71385	down
NewGene_38604	11	6	5	97	209	42	0.21773	0.108924	0.103976	2.00459	4.26699	1.0081	2.9828e-06	4.09931	up
gene-PRCP	1754	1561	1529	2772	2273	2973	17.9823	19.3353	21.4172	38.8405	31.9057	48.4762	0.00442705	0.900894	up
gene-LOC102160290	227	274	174	0	6	0	3.74453	4.16168	3.06246	0	0.090829	0	6.09828e-11	-6.69313	down
gene-CAPG	5986	6540	6890	11249	12483	7714	126.858	127.706	154.731	239.498	272.402	194.18	0.00492494	0.824649	up
gene-LOC106504574	118	213	48	14	33	18	0.492541	0.82415	0.210685	0.060568	0.13923	0.091894	0.00327346	-2.34614	down
gene-HSPB8	1298	1541	1285	651	265	482	17.5344	19.1537	18.5004	9.09035	3.66852	7.928	0.00130111	-1.38699	down
gene-GRIP1	1371	470	648	60	93	32	3.89759	1.23309	1.95949	0.174611	0.268875	0.110147	9.19229e-11	-3.62269	down
gene-FHDC1	1064	1081	930	12	133	71	4.02961	3.76463	3.75021	0.043449	0.513807	0.325374	7.60093e-08	-3.67696	down
gene-PLVAP	12438	12087	6377	20116	13562	28034	142.42	127.329	77.792	238.111	159.266	390.825	0.00369266	1.22425	up
gene-TUBA4A	3790	6490	7026	378	1051	532	67.9749	107.103	134.275	7.00917	19.3367	11.6126	1.14026e-10	-3.02278	down
gene-KPNA4	1252	1835	823	2734	2073	2121	9.04912	12.2034	5.72518	20.4395	15.3792	16.869	0.00468284	1.01365	up
gene-RNF13	1131	1519	1058	3584	1828	1801	4.98032	6.13441	4.98252	16.3777	8.27842	9.66042	0.00331487	1.11548	up
gene-LOC106510154	52	500	311	20	23	0	2.27611	20.3547	14.6346	0.890388	1.04029	0	0.000116024	-4.25286	down
gene-ABCA1	1280	1701	702	6242	3089	1332	3.42687	4.18893	1.99964	17.2731	8.48187	4.33906	0.00148597	1.68154	up
gene-ABCA6	3052	3943	3516	157	652	174	15.3616	18.9023	17.9217	0.776082	3.19691	1.01111	7.47222e-10	-3.31091	down
gene-VSIG4	91	423	240	877	1096	631	1.24544	4.77069	2.84294	11.6259	13.5357	9.47627	0.00053231	1.93209	up
gene-LOC100156167	315	443	481	8	28	7	8.48059	10.9923	13.807	0.200027	0.771381	0.213313	1.91552e-13	-4.74839	down
gene-PHC2	3986	3970	3956	10529	6522	14119	42.6793	39.0587	45.261	116.281	71.7229	184.462	9.60285e-05	1.58093	up
gene-ORC1	170	138	80	288	407	346	1.51146	1.12703	0.461984	2.4588	3.68132	2.28524	0.000399701	1.61103	up
NewGene_11413	111	73	8	246	721	380	0.713475	0.429392	0.052385	1.64263	4.78305	2.98834	0.000123324	3.02123	up
gene-LXN	729	696	336	2163	1412	1689	17.4712	15.3591	8.57064	53.6377	34.7385	49.3343	5.18315e-06	1.77514	up
gene-EPHA1	1239	985	1126	111	257	95	9.78455	7.15904	9.47527	0.901338	2.07802	0.911903	2.09703e-09	-2.73814	down
gene-LOC100624590	0	0	9	5669	1568	2797	0	0	0.102563	72.8252	20.0458	42.4367	5.22639e-08	10.1292	up
gene-ZNF281	728	621	249	2433	2399	1564	3.78789	2.97192	1.3796	13.0895	12.8024	9.90887	1.96598e-07	2.18152	up
gene-NFKB2	2769	1893	2680	13631	4538	6366	24.81	15.5419	25.2728	126.127	41.5863	68.3798	5.21941e-05	1.87654	up
gene-SYBU	1374	1856	1868	175	1011	343	12.957	16.1012	18.771	1.70606	9.78243	3.93583	0.00567419	-1.62608	down
gene-NPRL2	1432	1225	1771	861	580	503	27.0353	21.9323	36.972	17.0468	11.6333	11.4269	0.00537243	-1.06406	down
NewGene_20786	23	36	29	447	759	194	0.152868	0.215316	0.110365	3.5997	5.36268	1.57566	1.54922e-12	4.09773	up
NewGene_36952	303	53	57	923	8807	3274	20.511	3.26437	4.07817	64.6069	612.233	270.178	7.77211e-11	5.14221	up
gene-ARHGAP4	822	440	680	1822	2586	1843	6.9873	3.44068	6.15328	16.0089	22.5473	19.0705	1.65893e-06	1.82496	up
gene-ARHGAP9	258	263	279	1040	1056	848	2.42506	2.69445	2.79184	13.3058	12.2647	12.4632	2.51868e-10	2.02293	up
gene-IPCEF1	66	62	44	265	578	207	0.222141	0.190439	0.158428	0.92358	2.00295	0.84899	2.94472e-07	2.74534	up
gene-WNK2	638	440	1122	48	91	56	2.27749	1.44629	4.42279	0.166843	0.316029	0.246322	5.78374e-10	-3.4006	down
gene-RDH5	331	714	76	9	43	17	7.06865	14.0856	1.55863	0.164416	0.920066	0.381961	5.43448e-06	-3.81753	down
gene-KIF13A	3647	2946	3713	1157	1538	882	14.0549	10.4852	15.1986	4.59495	6.10367	4.12528	2.06937e-05	-1.40154	down
gene-GPT	2468	2333	3497	98	181	122	28.3011	26.3062	42.0728	1.03964	2.18523	1.52002	2.00441e-25	-4.24749	down
gene-ADORA2A	97	74	87	918	379	513	0.683219	0.476716	0.652053	6.69176	2.74237	4.40556	1.09913e-09	2.96009	up
gene-LOC110256379	0	6	5	643	125	305	0	0.037304	0.096259	12.2951	2.14864	6.23174	2.3265e-13	6.75327	up
gene-GPR34	61	167	90	196	575	175	0.648157	1.79631	1.02541	2.20609	6.64657	2.35514	0.00789426	1.70222	up
gene-GPR35	688	341	275	1173	6382	2717	4.90633	2.33517	1.67719	7.73144	41.6944	23.458	1.15965e-07	3.13541	up
gene-CYCS	385	1227	647	3072	1368	2092	8.36744	24.5569	14.9901	69.1008	30.5376	55.4203	0.000744642	1.71097	up
gene-LOC100158003	168	273	143	34	37	23	3.06345	4.57571	2.76884	0.642004	0.681846	0.50531	1.2467e-05	-2.47299	down
gene-LOC102160313	111	50	51	153	1680	257	1.32505	0.433279	0.484507	1.90731	19.6968	3.16593	2.43625e-05	3.40692	up
gene-LOC110260198	427	458	599	42	53	129	20.2173	19.956	30.2258	2.01302	2.57359	7.41697	3.36522e-05	-2.52798	down
gene-IVL	817	5606	5404	28	285	9	13.748	86.8626	96.9691	0.478018	4.92135	0.170214	0.000194675	-5.16603	down
gene-ARPC4	2371	2884	2185	4266	3705	5180	23.3088	26.0166	22.5552	42.7242	37.3805	73.035	0.00196807	1.00904	up
gene-ARPC2	8832	10670	6941	12684	15179	11750	148.849	165.43	124.62	220.983	262.381	241.092	0.00466902	0.750612	up
gene-ARPC3	1578	2592	1784	4091	3172	3723	82.7618	125.097	99.6635	221.868	170.648	237.797	0.00149085	1.05735	up
gene-LOC100522669	619	61	195	6	0	0	4.90271	0.441835	1.64444	0.046237	0	0	9.60096e-09	-7.05708	down
gene-LOC100520753	9	31	26	215	316	85	0.156327	0.518127	0.495319	4.09552	5.94269	1.90079	7.42854e-06	3.31725	up
gene-CYP27A1	1257	2362	1309	94	207	213	14.0006	24.1998	15.5313	1.08058	2.35864	2.88574	1.01793e-10	-3.0645	down
gene-PKDCC	1812	1062	868	2874	7225	2023	20.2672	10.9243	10.341	33.139	82.6424	27.475	0.00022296	1.82523	up
gene-KLK14	210	479	432	3	17	0	2.99039	6.26813	6.54437	0.042208	0.242497	0	8.09894e-10	-5.74374	down
gene-KLK11	291	282	698	9	28	0	5.42682	4.84073	13.8743	0.154317	0.533837	0	1.27333e-07	-5.09037	down
gene-KLK13	49	86	93	4	21	6	0.630453	1.0209	1.28313	0.053755	0.27876	0.083889	0.00406504	-2.7799	down
gene-CXCL16	1006	779	670	4661	2619	1972	20.9558	16.0322	14.3577	113.449	66.6123	59.4338	1.10388e-07	2.05907	up
gene-SEPT1	281	147	134	742	2083	1375	5.16547	2.45796	2.52866	14.114	39.3258	30.8229	5.96363e-10	3.07318	up
gene-SEPT7	2508	2747	1037	4639	5227	3187	29.447	29.6575	11.2899	49.0235	64.4878	39.6691	0.00161061	1.23209	up
gene-ELF5	725	1791	2306	20	76	4	8.40233	18.0964	26.4468	0.207926	0.794905	0.049643	2.3783e-12	-5.55349	down
gene-FSTL3	3043	2380	2045	3950	5777	4251	46.707	33.6014	33.4386	62.6711	90.9371	79.4438	0.000440386	1.0668	up
NewGene_1266	30	31	93	1626	53	719	0.246565	0.538649	0.83371	20.4107	0.682472	13.0744	1.35239e-05	4.05653	up
NewGene_1260	74	23	18	156	104	179	0.918898	0.253464	0.230016	2.01226	1.32814	2.71643	0.00420683	2.15028	up
gene-SLC25A35	268	195	193	24	85	16	4.24775	2.54311	2.92115	0.344442	1.23035	0.273469	0.00144185	-2.28701	down
gene-PSD2	852	371	532	133	77	128	4.05841	1.56276	2.68897	0.628626	0.36023	0.7125	1.73735e-05	-2.20018	down
gene-APOE	33948	36528	34203	7898	14363	9053	860.566	851.882	923.69	206.956	373.424	279.407	6.94539e-07	-1.59627	down
gene-DOCK10	389	391	139	437	1784	405	0.740903	0.682014	0.280138	0.856347	3.5644	0.934351	0.00853754	1.66257	up
gene-SOWAHB	84	64	33	0	10	0	0.512497	0.362787	0.211502	0	0.057067	0	0.00910287	-4.07657	down
gene-SNTA1	1336	1048	946	182	324	318	16.996	12.2701	12.8214	2.39228	4.22485	4.91488	5.6032e-06	-1.83465	down
gene-C4BPA	0	0	0	1814	344	925	0	0	0	22.1255	4.15392	13.2877	1.52325e-20	12.6123	up
gene-LOC100513296	468	792	467	119	44	69	2.59759	4.06184	2.76176	0.680301	0.248187	0.462641	1.59487e-07	-2.72119	down
gene-RRM2	512	673	382	1480	1370	1757	3.42952	4.15354	2.7276	10.2883	9.42407	14.3485	7.69081e-07	1.75284	up
gene-PECAM1	20381	20567	6957	29433	26154	31698	181.333	161.037	61.4979	253.964	223.569	318.84	0.0097069	1.08342	up
gene-FAXDC2	837	1606	1095	61	189	69	8.68456	15.357	12.1242	0.644739	2.01517	0.870367	1.4628e-10	-3.34103	down
gene-SPP1	479	835	925	3580	3496	900	9.2521	14.9493	19.1943	71.7375	69.2489	20.5158	0.000297104	1.91353	up
gene-CREB3L4	219	550	452	139	143	61	3.31098	7.91514	6.99875	1.71789	1.75764	1.00328	0.00191579	-1.71911	down
NewGene_504	84	49	149	12	14	0	0.861194	0.456089	1.63058	0.125308	0.1461	0	0.0034909	-3.4155	down
gene-MCC	2196	1068	888	519	702	336	4.02762	1.81188	1.78696	1.01256	1.35381	0.7282	0.00474035	-1.26324	down
gene-GUCA1A	55	82	121	16	22	3	0.63242	0.859289	1.84607	0.247166	0.253149	0.035132	0.00574038	-2.59435	down
gene-MEF2B	329	289	758	148	158	156	1.93986	1.56727	4.76309	0.90192	0.95137	1.11792	0.00876634	-1.47144	down
NewGene_34691	279	256	156	48	72	57	1.37644	1.28792	0.817896	0.242843	0.363829	0.337953	0.000452958	-1.7849	down
gene-SDR16C5	305	336	390	34	23	23	5.8254	5.91334	8.27314	0.664573	0.442962	0.525683	1.37512e-12	-3.54979	down
gene-LOC100153163	338	331	158	695	636	570	4.74636	4.27752	2.34235	10.0015	9.08762	9.65127	0.000463265	1.38794	up
gene-TAF12	151	196	193	405	432	256	2.6783	4.37836	4.97013	9.68495	10.6964	7.47939	0.00592449	1.14486	up
gene-PDCD10	554	752	410	1345	871	1072	10.0868	15.1049	9.31687	28.2712	18.1828	25.4314	0.00237859	1.12442	up
gene-SULT1A3	534	806	661	5122	3171	1980	12.6624	17.5898	16.6922	125.629	77.1683	57.1969	7.14886e-10	2.48774	up
gene-HUNK	905	863	1033	86	143	106	3.85752	3.38331	4.69162	0.375294	0.62294	0.545998	1.16697e-13	-2.92257	down
gene-MLKL	820	814	781	2279	1402	1468	4.14151	3.78153	4.20221	11.9003	7.26314	9.02522	0.000210723	1.2441	up
gene-NEDD9	1751	1298	565	3284	2912	2464	9.93352	6.50718	1.64494	17.3908	16.9486	8.2425	0.000434963	1.45211	up
gene-PSMB8	1595	853	666	3261	3383	2716	36.652	18.0383	16.2936	77.4809	79.7483	76.0055	3.65228e-06	1.76205	up
gene-PSMB9	544	294	249	1357	1580	808	16.9156	8.39325	8.22683	43.6518	50.4279	30.589	4.10401e-06	1.93381	up
gene-EXD1	194	131	307	39	97	43	1.56692	0.892104	2.14566	0.261978	0.651702	0.342027	0.00874702	-1.73231	down
gene-ARPC1B	9428	6765	3809	11141	16229	14016	194.72	125.045	86.7697	248.818	355.44	355.164	0.000977949	1.24244	up
gene-GSDMA	1970	3190	2919	4	101	2	31.1619	46.3575	49.0956	0.057135	1.62095	0.030853	1.37796e-05	-6.18862	down
gene-TRPV3	68	196	92	0	0	0	0.584541	1.55632	0.845184	0	0	0	1.47468e-09	-9.1543	down
gene-TRPV4	300	251	417	29	105	113	1.6331	1.25962	2.42218	0.15996	0.582705	0.745447	0.00599342	-1.81232	down
gene-LRP4	5233	2567	4541	489	375	378	18.0295	8.13619	16.6661	1.74155	1.32294	1.58178	1.21795e-15	-3.17276	down
gene-WNT10B	262	441	612	80	108	48	3.22886	4.75367	3.70484	0.46821	1.16819	0.331186	1.44219e-05	-2.38714	down
gene-RHBDF2	1189	692	620	1728	1434	1510	9.33923	4.39704	4.23034	12.6417	11.2792	11.0996	0.00312835	1.07782	up
gene-HSH2D	149	177	144	620	500	257	1.25559	1.37415	1.29319	10.4393	6.72273	2.64012	0.00014426	1.68015	up
gene-DNAJC3	533	728	410	1020	1442	704	8.75946	10.9963	7.16488	17.3149	24.2981	14.0815	0.00416943	1.07322	up
gene-SMAP2	936	1048	519	2617	3195	2584	8.92627	9.21167	3.7076	25.7551	31.337	29.8751	6.2872e-09	1.93044	up
gene-ZBTB16	3156	9615	5081	1188	3207	1434	11.4166	31.9986	19.5801	4.44018	11.899	6.31598	0.00389958	-1.4675	down
gene-ZBTB10	936	792	377	2177	1837	728	3.57321	2.78074	1.53277	8.59056	7.19054	3.3838	0.00523682	1.32273	up
gene-TRAM1	1561	2611	1449	3153	3902	2774	15.0828	23.2108	14.9085	31.5633	38.6654	32.6364	0.00296871	0.972818	up
gene-SLC36A2	543	781	782	9	39	0	7.89814	10.7347	12.1107	0.123519	0.571177	0	2.73157e-09	-5.39939	down
gene-ADCY4	1051	755	819	2619	1016	1693	6.92452	4.53871	5.52273	17.4637	6.61126	13.0993	0.00653142	1.18549	up
gene-LOC100516355	87	240	302	82	43	40	0.348402	0.883315	1.28926	0.336375	0.176923	0.19209	0.00860941	-1.8246	down
gene-LOC100156277	191	164	132	0	0	0	1.77554	1.06357	0.767577	0	0	0	5.45166e-12	-9.61677	down
gene-C15H2orf72	62	409	98	0	3	0	0.915836	5.55892	1.53053	0	0.037006	0	1.83687e-08	-7.40691	down
gene-DOK2	434	525	435	1506	1561	1245	6.57955	7.32785	7.03872	23.6446	24.3058	23.0085	6.9288e-10	1.78246	up
gene-SLC16A13	36	9	59	405	116	713	0.413539	0.093868	0.723547	4.85896	1.37238	10.0866	1.14887e-05	3.7349	up
gene-SELENBP1	4539	5243	9285	281	474	171	69.1742	74.2458	152.307	4.46904	7.3202	3.02238	2.84227e-19	-4.2884	down
NewGene_27071	493	502	669	172	230	210	3.52504	3.29505	5.08052	1.26826	1.68864	1.82157	0.00176013	-1.30155	down
gene-EPCAM	1359	1677	980	171	416	62	27.6587	31.4029	21.2574	3.58099	8.67149	1.53713	1.82996e-05	-2.51748	down
gene-HSD3B7	1489	1647	1107	2373	2403	2014	19.434	19.7646	15.3099	32.0101	32.1766	31.9043	0.00180393	0.846769	up
gene-CAMSAP1	4510	3296	8223	2686	1731	1875	19.4585	13.1438	37.666	11.9335	7.63094	9.80721	0.00753717	-1.2446	down
gene-PDGFRL	6060	4791	3134	406	2327	803	102.624	74.6816	56.5281	7.09501	40.4123	16.5511	0.00128292	-1.83722	down
gene-PDGFRB	11932	9438	8827	31521	26560	25610	59.39	43.2164	46.8074	162.192	135.589	155.196	1.80927e-09	1.63264	up
gene-PDGFRA	2788	4442	1588	9163	13576	14382	12.2696	17.9851	7.44324	41.6942	61.2906	77.0769	4.2141e-08	2.2886	up
gene-GABRE	55	62	65	618	171	397	0.493397	0.508843	0.616788	5.7639	1.59241	4.35895	1.24718e-06	2.86591	up
gene-HEPHL1	1585	3447	5631	4	37	0	8.19317	16.4005	31.0178	0.020885	0.193498	0	4.59269e-07	-8.01646	down
gene-CHAC1	1565	7613	8144	140	40	134	27.6544	123.796	153.363	2.54651	0.709026	2.86295	5.21182e-17	-5.62693	down
gene-KLHL13	350	380	145	34	105	43	3.81196	3.73606	1.6466	0.373204	1.19373	0.551664	0.000910259	-2.09449	down
gene-KLHL12	1936	2127	1945	968	1166	907	16.5337	16.1437	17.9769	7.40706	9.95519	8.20988	0.00294959	-0.831233	down
gene-CEP83	1358	793	960	2107	2611	1413	4.00629	2.24586	3.15157	6.69816	8.65405	5.07878	0.00223265	1.11155	up
gene-SEMA6B	1045	845	410	2440	1022	2780	6.87836	5.11637	2.8726	16.6057	6.89724	22.2795	0.0010571	1.67276	up
gene-SELP	171	259	24	1490	988	1279	1.80441	2.51715	0.260086	16.31	10.734	16.4835	6.39725e-07	3.2897	up
gene-SSTR3	1414	475	571	0	13	0	5.99804	2.03147	2.72862	0	0.054046	0	6.75366e-05	-7.48843	down
gene-SELE	766	223	152	1819	1970	1136	6.27346	1.725	1.13089	15.8247	16.77	10.1048	7.0417e-05	2.28503	up
gene-SELL	0	20	0	744	416	252	0	0.338208	0	15.1513	8.73701	6.11093	0.00179466	6.36629	up
gene-EMR4	499	423	319	1568	901	947	2.30211	1.86319	1.62819	9.35751	5.49938	6.36182	1.37118e-05	1.62726	up
gene-KDF1	509	621	628	0	37	13	7.44149	8.33324	5.84725	0	0.323346	0.135385	3.38447e-08	-5.01481	down
gene-APOBEC3B	232	211	118	347	534	328	4.12324	3.44697	2.22537	6.37898	9.7386	7.10291	0.00310281	1.27795	up
gene-SMTNL2	1354	522	1035	3	116	30	16.4757	5.84078	13.3584	0.025043	1.44872	0.43017	1.97828e-06	-4.18991	down
gene-LOC100523123	16497	70286	63322	57	5	3	232.699	912.121	951.585	0.819364	0.06909	0.047974	1.53255e-18	-11.0916	down
gene-C2H11orf80	310	260	254	14	10	0	4.43326	3.43349	3.04242	0.18526	0.083822	0	2.57114e-09	-5.00668	down
gene-LRRC2	505	353	219	7	12	13	3.91341	2.51315	1.80283	0.048253	0.095325	0.116433	4.35817e-16	-4.87457	down
gene-LOC102158193	109	122	118	408	223	191	2.49071	2.5677	2.87755	9.67057	5.22957	5.31972	0.0052529	1.37209	up
gene-ATP8A1	1404	1168	1783	475	665	352	4.60057	3.51901	6.22092	1.60833	2.23383	1.40259	0.000251498	-1.4359	down
gene-PLB1	617	1291	1915	35	21	12	3.51022	6.75878	11.6126	0.205573	0.120143	0.083746	2.34359e-22	-5.72815	down
gene-LOC102158679	287	270	82	34	53	7	1.98598	1.71503	0.595407	0.277125	0.384185	0.058263	0.00111739	-2.62284	down
gene-TPPP	6914	1794	1501	254	379	317	48.9059	11.666	11.3041	1.85475	2.80301	2.72564	1.54987e-08	-3.22866	down
gene-HR	9603	11799	13355	746	1042	449	52.6835	59.5484	78.0539	4.22841	5.85872	2.99814	5.68713e-25	-3.84949	down
gene-HP	77	195	114	736	365	307	1.53248	3.71727	2.41454	15.7981	7.74614	7.47439	0.000209107	2.0151	up
gene-MMP25	153	113	153	647	934	1165	0.69351	0.472027	0.738375	3.03801	4.35521	6.44792	6.76012e-11	2.88391	up
gene-TUFT1	3026	2292	3399	226	237	131	21.9038	15.2638	26.3502	1.68367	1.75367	1.1521	7.59222e-24	-3.76259	down
gene-FAM107A	3071	3600	1435	34	856	97	27.4722	29.6252	13.6695	0.29232	7.8361	1.00273	0.000659544	-2.91764	down
NewGene_1140	29	49	23	104	115	93	0.263861	0.414548	0.219741	0.997868	1.18615	1.14488	0.00467617	1.80502	up
gene-OPRL1	188	293	163	42	18	24	2.77687	3.99462	2.56184	0.629532	0.262269	0.430722	5.62953e-06	-2.76351	down
gene-ECH1	963	1225	594	392	502	302	25.2416	29.0777	15.9456	10.0252	13.3844	9.01299	0.00523656	-1.04927	down
gene-LOC100627089	36	20	22	35	184	104	0.356982	0.180454	0.227846	0.355698	1.87424	1.26072	0.00762754	2.20644	up
gene-DLX1	103	91	191	4	6	2	0.868841	0.951327	1.72911	0.035079	0.052381	0.020589	2.09226e-08	-4.92076	down
gene-DLX3	1398	3162	4313	19	32	13	14.7733	30.7414	48.5523	0.2062	0.340329	0.156209	2.65805e-37	-7.02635	down
gene-DLX2	169	201	267	47	11	9	1.83749	2.01095	3.09233	0.520694	0.11702	0.111431	4.99792e-05	-3.15114	down
gene-DLX4	630	866	1060	40	70	34	9.10397	11.5055	16.3132	0.58964	1.03572	0.595334	7.91496e-18	-4.03847	down
NewGene_36480	461	456	1260	34	69	41	2.72807	2.08213	6.91101	0.342825	0.492121	0.497363	2.92108e-10	-3.83982	down
gene-HIF1A	1502	1353	377	4634	4494	2073	14.6329	12.1266	3.91034	46.6722	44.9119	24.5869	9.34197e-05	1.96899	up
gene-FMNL3	2410	1017	835	8733	3025	2964	15.9064	6.25102	4.99495	59.6763	20.7224	20.3437	0.00032879	1.95004	up
NewGene_32561	477	785	1299	0	65	6	2.61905	3.54515	6.50772	0	0.292999	0.032258	0.002381	-5.14282	down
gene-SLC18A1	88	84	105	640	177	273	0.733727	0.611508	0.837396	5.38986	1.4449	2.59188	0.000402933	2.11004	up
gene-RNF144B	1353	1749	1346	709	464	182	6.22142	7.42767	6.5897	3.40621	2.28233	1.01673	0.000789233	-1.59651	down
gene-MAPKAPK2	2869	2591	1294	7912	3748	6934	25.8306	21.4611	12.4038	73.6433	34.6105	76.0083	0.00010498	1.67167	up
gene-ZNF432	1395	1081	1135	186	456	283	6.79418	6.01711	5.85018	0.925932	2.99208	1.66372	2.08056e-05	-1.81576	down
gene-LOC106504189	4952	33692	37811	12	2	1	195.945	1226.6	1594.04	0.455392	0.053846	0.009646	1.44989e-47	-12.2341	down
gene-LOC106504234	136	58	159	717	813	524	1.53718	0.594148	1.91207	8.3826	9.43864	7.21186	2.26107e-07	2.64523	up
gene-MTMR11	646	402	637	284	218	162	6.42401	3.67884	6.74874	2.9178	2.22287	1.952	0.00504673	-1.22035	down
gene-CALCOCO1	3353	5155	2712	1505	1741	1218	29.468	41.6262	25.472	13.744	15.7652	13.1271	0.000310706	-1.16121	down
gene-WASHC3	380	630	234	821	824	783	12.2584	18.6906	8.04023	27.3939	27.2925	30.7734	0.00526889	1.16208	up
gene-LOC106507765	81	159	544	85	32	20	0.18945	0.345295	1.37016	0.207187	0.075194	0.057279	0.00437104	-2.48933	down
gene-SERPINB9	261	173	67	210	973	350	4.69161	2.85927	1.27844	3.91628	17.9982	7.67662	0.00769635	1.78342	up
gene-SERPINB7	306	568	432	16	23	12	3.59573	6.15353	5.41731	0.19492	0.27776	0.170747	7.69685e-18	-4.53991	down
gene-SERPINB1	1908	2698	1080	2225	5661	3266	24.1473	31.4136	14.5555	29.1113	73.4794	50.3304	0.00988888	1.15403	up
gene-UGT1A6	1361	2061	1443	534	566	300	13.2855	19.5144	16.3166	5.72019	5.94771	3.85083	3.51337e-06	-1.65831	down
gene-ARHGEF4	3436	3635	3530	408	404	115	12.1459	11.7946	13.2152	1.5969	1.52163	0.484533	8.09144e-14	-3.41234	down
gene-ARHGEF2	3336	2563	2183	8728	3596	4237	15.2707	10.5293	6.32039	51.5901	18.7634	22.8528	0.00360973	1.19412	up
NewGene_37181	3251	8394	2950	4799	11770	18684	46.5385	110.554	44.9811	71.0081	172.816	325.666	0.00856783	1.52001	up
gene-CD320	886	916	894	235	283	396	20.6105	19.6046	22.1659	5.63992	6.73676	11.2074	0.000695067	-1.37664	down
gene-HILPDA	209	190	295	6002	328	398	5.41666	4.53396	8.13526	161.092	8.7211	12.5802	0.000144819	3.35394	up
gene-HNRNPC	2946	3759	3641	6609	4914	4798	13.3425	24.0607	30.445	57.0846	26.9311	42.0876	0.00908999	0.804356	up
gene-LOC100627471	605	483	342	70	192	170	3.93725	2.94016	2.25995	0.443725	1.2683	1.28352	0.0036632	-1.53514	down
gene-B2M	13210	9002	4697	22518	25503	18508	354.547	222.263	134.289	624.76	702.038	604.781	9.0368e-05	1.4885	up
gene-KRT79	1164	580	1243	0	0	0	16.1146	7.37716	18.3268	0	0	0	2.8746e-21	-12.2737	down
gene-KRT77	13940	8771	17556	3	6	0	141.374	81.8354	189.673	0.024812	0.059919	0	2.68504e-71	-12.0347	down
gene-KRT74	616	14136	5740	28	0	0	6.47713	136.919	64.3799	0.296557	0	0	0.000123724	-9.40052	down
gene-ECHDC2	1750	1641	2012	741	963	931	20.7022	18.1801	23.6815	9.14586	12.3799	15.5282	0.00960301	-0.884235	down
gene-SLC39A8	1120	1855	1444	243	897	254	9.87287	14.7472	13.1542	2.14291	8.10779	2.63444	0.0042401	-1.55146	down
gene-GRIFIN	351	185	117	0	36	0	11.4305	4.39822	0.824847	0	1.16781	0	0.00370253	-4.09259	down
NewGene_38419	228	110	345	80	59	34	2.29401	1.01278	3.73988	0.841712	0.614488	0.407185	0.00445156	-1.90225	down
gene-DSEL	399	585	404	2522	1923	990	0.721653	0.986257	0.762386	5.04922	3.80946	2.15067	1.4988e-07	2.10271	up
gene-DDO	379	325	183	65	35	0	5.32877	4.20646	2.73566	0.932056	0.494509	0	0.00402059	-3.04018	down
gene-LOC110255257	0	0	0	400	211	139	0	0	0	3.31638	1.73652	1.35829	1.79761e-14	10.5376	up
gene-LOC102164863	9006	54355	59650	32	2	9	209.428	1162.87	1477.8	0.76414	0.044363	0.254068	3.43285e-44	-11.3746	down
gene-CPPED1	293	414	206	347	948	688	6.83512	8.89273	5.10821	8.37575	22.6832	19.5575	0.0078358	1.30576	up
gene-LOC100523789	30	10	0	88	267	125	0.190347	0.037896	0	0.507439	3.14378	1.41447	0.000599615	3.79134	up
gene-TPD52L1	455	806	687	10	46	0	9.80303	15.7437	15.4632	0.202864	0.927756	0	9.33837e-08	-5.06099	down
gene-ICOS	11	8	0	531	1348	937	0.107188	0.077816	0	5.84836	14.7357	12.1627	1.43254e-25	7.42168	up
NewGene_18770	617	720	777	1795	1035	2078	3.33942	4.16956	4.13569	12.7514	6.56508	27.352	0.00105284	1.39269	up
gene-RAPGEF3	6990	4610	4633	1434	1543	2061	40.2457	23.8051	28.8045	9.2331	11.9692	15.4566	3.39062e-05	-1.49962	down
gene-JADE2	3521	3824	4888	1364	2526	1650	14.9857	12.5237	19.9344	5.19784	9.10277	7.84266	0.00683368	-1.01471	down
gene-LOC100520512	2310	2129	4856	27	216	42	7.30257	6.19035	16.3218	0.080875	0.667515	0.150577	2.32924e-12	-4.98071	down
gene-BCAR1	2815	2125	1464	4925	2948	4477	23.9131	16.6268	13.2396	43.3379	25.7433	46.311	0.00245068	1.14297	up
gene-MVD	1506	1659	2536	819	708	907	23.8135	24.1317	42.7312	13.3783	11.4858	17.4674	0.00763287	-1.08647	down
gene-NOX4	200	202	192	1143	354	595	0.610161	0.588803	0.639958	3.7424	1.11285	2.28516	0.000101604	1.97233	up
gene-C4H1orf56	934	503	1565	63	48	58	18.6764	9.24018	33.3417	1.29257	0.976664	1.3951	2.02168e-13	-4.03969	down
gene-C4H1orf54	177	244	231	1970	328	1198	8.463	10.7766	11.7957	98.0651	16.1804	70.2958	2.29305e-05	2.58967	up
gene-CHKA	976	1340	1540	561	485	507	10.1466	12.6459	16.6859	5.93093	5.06113	6.27624	0.00166367	-1.1699	down
[truncated: 3,260 more rows]

## Sheet: G1vsG3 KEGG enrichment
KEGG_A_class	KEGG_B_class	ID	Pathway	GeneRatio	BgRatio	enrich_factor	pvalue	qvalue	geneID	gene_number	Contained						KEGG_A_class	KEGG_B_class	ID	Pathway	GeneRatio	BgRatio	enrich_factor	pvalue	qvalue	geneID	gene_number	Contained
[truncated: 332 more rows]

[truncated: 7 more sheets: G1vsG3 GO enrichment, G4vsG5 DEGs, G4vsG5 KEGG enrichment, G4vsG5 GO enrichment, G4vsG6 DEGs, G4vsG6 KEGG enrichment, G4vsG6 GO enrichment]
