# Supplementary material for: Transcriptome profiling of immune rejection mechanisms in a porcine vascularized composite allotransplantation model
Source: Front Immunol. 2024 May 21;15:1390163. doi: 10.3389/fimmu.2024.1390163 (PMC11151749; doi:10.3389/fimmu.2024.1390163)
Supplement: Supplementary file 4 [file Table_4.xlsx]

## Sheet: top20 DEGs
G1 vs G2		G1 vs G3			G4 vs G5		G4 vs G6
#ID	log2FC	#ID	log2FC		#ID	log2FC	#ID	log2FC
NewGene_36883	13.8546	LOC100624149	13.9242		PLA2G2D	10.6404	SAA3	11.1685
NewGene_36942	13.2175	LOC100625207	13.0527		GZMA	9.92815	IL1B	10.6767
LOC100038328	12.705	LOC100624329	12.7034		IL12B	9.4105	PLA2G2D	10.1654
TNFRSF4	12.5071	C4BPA	12.6123		MS4A1	8.62369	C8H4orf26	10.0098
GZMA	12.3494	NewGene_39053	12.4394		NewGene_36866	8.60745	ADAMDEC1	9.66746
NewGene_36416	12.0992	TNFRSF4	12.2617		NewGene_36942	8.59085	TMPRSS13	9.2964
IL1B	11.7992	NewGene_36883	12.2588		NewGene_36617	8.356	MEFV	9.23862
NewGene_36886	11.663	EIF1AY	12.097		NewGene_36867	8.23125	MS4A1	9.16994
LOC100038329	11.5569	CLEC4E	11.8259		NewGene_36880	8.0593	NewGene_36462	9.04776
C4BPA	11.5001	LOC110257883	11.5686		CLEC4G	7.77863	CEMIP	8.99977
POU2AF1	11.2514	IL1B	11.435		CD27	7.77572	NewGene_18584	8.9678
NewGene_36866	11.1019	SHISA9	11.0798		NewGene_36612	7.73076	GZMA	8.53853
LOC445536	11.0774	LOC110257894	11.076		NewGene_36952	7.54868	CYP2J34	8.49162
NewGene_39053	10.8074	LOC100038328	11.0554		NewGene_36462	7.54733	CLEC4G	8.17516
LOC110258711	10.7008	NewGene_21631	11.0534		NewGene_22332	7.47054	NewGene_36942	7.95455
NewGene_34739	10.3789	LOC110255257	10.5376		CXCL11	7.43513	KLK7	7.90946
PCD1B	10.2954	GZMA	10.5289		NewGene_7555	7.084	LOC100620152	7.861
CLEC4E	10.2265	POU2AF1	10.428		NewGene_22319	7.07398	TNFRSF4	7.81243
SHISA9	10.0719	NewGene_36942	10.2006		CXCL9	7.04704	CD27	7.7673
NewGene_19013	9.91701	SAA3	10.166		GPR39	6.99221	NewGene_22319	7.55353
