# Supplementary material for: Transcriptome profiling of immune rejection mechanisms in a porcine vascularized composite allotransplantation model
Source: Front Immunol. 2024 May 21;15:1390163. doi: 10.3389/fimmu.2024.1390163 (PMC11151749; doi:10.3389/fimmu.2024.1390163)
Supplement: Supplementary file 5 [file Table_5.xlsx]

## Sheet: Immune-related genes
gene_name	G1a_FPKM	G1b_FPKM	G1c_FPKM	G2a_FPKM	G2b_FPKM	G2c_FPKM	G3a_FPKM	G3b_FPKM	G3c_FPKM	G4a_FPKM	G4b_FPKM	G4c_FPKM	G5a_FPKM	G5b_FPKM	G5c_FPKM	G6a_FPKM	G6b_FPKM	G6c_FPKM	Group1 vs Group2		Group1 vs Group3		Group4 vs Group5		Group4 vs Group6		KEGG_pathway_annotation
NLR																			P value	log2FC	P value	log2FC	P value	log2FC	P value	log2FC
NLRP1	1.15609	0.41928	0.936089	12.3583	6.20605	4.22035	2.75784	3.56455	2.57651	0.311495	0.128265	0.057241	3.64877	1.42835	0.627541	0.941191	3.43681	3.4956	3.0834e-10	3.19689	0.000234019	1.96838	0.0141879	2.01346	0.00687421	2.37521	NOD-like receptor signaling pathway (ko04621)
NLRP12	0.068445	0	0.153541	2.23973	1.57531	1.98524	0.948581	0.51213	1.50426	0	0	0	2.01345	0.081827	0.071185	0.106577	0.436389	0	9.91287e-08	4.71803	0.000614381	3.74121	--	--	--	--	NOD-like receptor signaling pathway (ko04621)
NLRP3	0.975143	0.357014	0.431062	3.75271	12.4103	11.7371	4.31982	3.79066	3.52268	0.750655	0.150993	0.11726	10.1507	2.63189	1.39092	1.52962	5.22268	1.66504	8.01543e-12	4.0363	1.07996e-07	2.74228	0.00666557	2.37423	0.102426	1.47466	Necroptosis (ko04217);; NOD-like receptor signaling pathway (ko04621);; C-type lectin receptor signaling pathway (ko04625);; Salmonella infection (ko05132);; Pertussis (ko05133);; Yersinia infection (ko05135);; Influenza A (ko05164)
TLR
TLR1	2.07351	0.364759	0.612724	4.7598	7.56335	8.8557	2.80917	2.00304	2.10952	0.396315	0.705769	0.582567	18.4608	5.42427	4.12437	2.12005	8.39799	4.91141	2.37789e-05	2.69985	0.088388	1.20003	4.78951e-06	2.54373	0.0109676	1.59094	Toll-like receptor signaling pathway (ko04620);; Tuberculosis (ko05152)
TLR2	2.44781	1.47529	1.58302	11.4346	33.1731	20.4082	7.96379	10.7887	26.4513	0.643759	0.206876	0.311148	21.1374	3.97279	1.91316	2.70918	16.964	8.94087	8.68886e-15	3.51691	3.19728e-07	2.83437	0.000285455	2.99934	0.000206009	2.86003	Phagosome (ko04145);; PI3K-Akt signaling pathway (ko04151);; Toll-like receptor signaling pathway (ko04620);; Salmonella infection (ko05132);; Legionellosis (ko05134);; Leishmaniasis (ko05140);; Chagas disease (ko05142);; Malaria (ko05144);; Toxoplasmosis (ko05145);; Amoebiasis (ko05146);; Tuberculosis (ko05152);; Hepatitis B (ko05161);; Measles (ko05162);; Herpes simplex virus 1 infection (ko051…
TLR3	1.45138	0.384812	2.52373	2.02037	3.9066	3.22414	1.44406	0.710732	1.13165	0.282921	0.219657	0.477131	2.82672	4.47328	1.54551	2.66257	1.01154	0	0.0761117	1.16566	0.631484	-0.352626	0.000426029	1.87033	0.732557	0.516699	Necroptosis (ko04217);; Toll-like receptor signaling pathway (ko04620);; Hepatitis C (ko05160);; Hepatitis B (ko05161);; Influenza A (ko05164);; Human papillomavirus infection (ko05165);; Kaposi sarcoma-associated herpesvirus infection (ko05167);; Herpes simplex virus 1 infection (ko05168)
TLR4	7.05184	3.53468	2.57864	12.7897	29.6149	16.9116	7.40381	7.39534	31.8919	1.71076	0.551902	0.564075	30.5809	7.26424	4.84441	3.01661	19.6894	14.8034	9.43429e-06	2.22139	0.00530373	1.79062	0.000314781	2.5701	0.00326542	2.23012	NF-kappa B signaling pathway (ko04064);; HIF-1 signaling pathway (ko04066);; Phagosome (ko04145);; PI3K-Akt signaling pathway (ko04151);; Necroptosis (ko04217);; Toll-like receptor signaling pathway (ko04620);; NOD-like receptor signaling pathway (ko04621);; Salmonella infection (ko05132);; Pertussis (ko05133);; Legionellosis (ko05134);; Yersinia infection (ko05135);; Leishmaniasis (ko05140);; Ch…
TLR6	0.687627	0.826339	0.549349	4.09587	4.35869	3.21812	1.69339	2.00532	2.75711	0.387153	0.189605	0.263948	6.1704	2.09535	1.05534	0.749022	5.65385	3.98141	1.10447e-13	2.53	0.000334131	1.65788	0.00104622	2.06504	0.00760337	2.02164	Phagosome (ko04145);; Toll-like receptor signaling pathway (ko04620);; Salmonella infection (ko05132);; Chagas disease (ko05142);; Tuberculosis (ko05152)
TLR7	0.648043	0.094155	0.541786	2.13768	5.8532	5.86266	1.74893	0.800899	0.788244	0.249707	0.190195	0.150617	9.34595	2.43641	0.794603	1.12116	2.17434	1.73929	4.51966e-07	3.50848	0.0806561	1.40368	0.000134994	2.94007	0.0083626	1.52003	--
TLR8	1.68207	0.702988	1.4516	1.94314	3.87792	9.20067	1.69482	0.526765	0.51369	0.429657	0.109098	0.233727	7.3079	1.98046	1.61774	1.00495	2.71551	0.356911	0.000799487	2.04311	0.414182	-0.5051	0.000358257	2.40785	0.323467	0.85512	Toll-like receptor signaling pathway (ko04620)
TLR9	0.407029	0.115454	0.56433	1.61041	1.79117	2.4445	0.805724	1.15306	0.621309	0.163836	0.021881	0.152592	1.58189	0.863348	0.55083	1.09635	1.01916	0	0.000221155	2.22709	0.162373	1.09874	0.0113904	1.88303	--	--	Toll-like receptor signaling pathway (ko04620);; Salmonella infection (ko05132);; Chagas disease (ko05142);; African trypanosomiasis (ko05143);; Malaria (ko05144);; Tuberculosis (ko05152);; Measles (ko05162);; Herpes simplex virus 1 infection (ko05168);; PD-L1 expression and PD-1 checkpoint pathway in cancer (ko05235)
DAMPs
DNAJA1	26.1854	26.341	14.68	46.3243	63.4615	33.9169	40.439	43.7876	110.779	64.4028	20.672	22.0068	97.684	106.989	48.8343	81.7655	122.371	53.9667	0.00338856	1.05228	0.00283235	1.37014	0.936822	0.0421972	0.648986	-0.265389	Protein processing in endoplasmic reticulum (ko04141)
HIF1A	12.1266	3.91034	14.6329	28.8423	35.3154	30.5672	44.9119	24.5869	46.6722	6.11214	3.91415	6.95536	53.2644	16.6955	7.09551	12.847	43.5347	11.9176	0.000214815	1.70355	9.34197e-05	1.96899	0.215489	0.780774	0.458481	0.445176	HIF-1 signaling pathway (ko04066);; Mitophagy - animal (ko04137);; Autophagy - animal (ko04140);; Th17 cell differentiation (ko04659);; Thyroid hormone signaling pathway (ko04919);; Kaposi sarcoma-associated herpesvirus infection (ko05167);; Pathways in cancer (ko05200);; Proteoglycans in cancer (ko05205);; Renal cell carcinoma (ko05211);; Central carbon metabolism in cancer (ko05230);; Choline m…
HMGB1	114.543	86.7313	85.9975	168.874	156.992	182.967	160.498	178.917	173.551	89.3223	74.5252	60.4894	265.25	212.324	219.119	207.331	226.738	78.7113	0.000358004	0.843196	0.00219751	0.851737	0.247849	0.374009	0.580856	-0.28051	Base excision repair (ko03410);; Autophagy - animal (ko04140);; Necroptosis (ko04217)
HMGB2	95.2865	79.4331	85.6571	122.68	139.715	178.4	121.607	133.083	136.285	17.2477	15.7755	11.135	218.542	67.7902	71.0075	76.8738	138.544	61.443	0.00240933	0.818181	0.0187927	0.615442	0.00103709	1.65012	0.0179634	1.10868	--
HMOX1	27.0262	19.2817	10.5256	69.6226	83.6633	103.214	44.8874	52.7112	57.2489	25.7611	4.14972	4.99582	125.729	23.0405	32.3351	29.7211	357.766	52.4175	1.02303e-07	2.21951	0.000625955	1.45975	0.22848	1.00492	0.0409893	2.03674	Porphyrin and chlorophyll metabolism (ko00860);; HIF-1 signaling pathway (ko04066);; Ferroptosis (ko04216);; Mineral absorption (ko04978);; Pathways in cancer (ko05200);; MicroRNAs in cancer (ko05206);; Hepatocellular carcinoma (ko05225);; Fluid shear stress and atherosclerosis (ko05418)
HSP90B1	80.7617	60.6139	85.5287	230.05	226.798	163.108	245.896	189.413	246.53	35.2653	18.4222	19.6103	222.956	74.2597	43.7316	60.8416	230.519	201.693	1.52246e-17	1.4894	1.39411e-11	1.60694	0.217293	0.64205	0.0389046	1.17902	Protein processing in endoplasmic reticulum (ko04141);; PI3K-Akt signaling pathway (ko04151);; IL-17 signaling pathway (ko04657);; Estrogen signaling pathway (ko04915);; Thyroid hormone synthesis (ko04918);; Salmonella infection (ko05132);; Pathways in cancer (ko05200);; Prostate cancer (ko05215);; Fluid shear stress and atherosclerosis (ko05418)
HSPA5	65.5732	51.5202	57.7633	183.691	180.574	180.068	202.699	194.044	285.678	49.48	24.6359	33.6032	221.376	121.066	79.1148	124.04	350.588	109.424	1.34588e-17	1.69265	4.82302e-11	1.99368	0.136797	0.641761	0.114979	0.889402	Protein export (ko03060);; Protein processing in endoplasmic reticulum (ko04141);; Antigen processing and presentation (ko04612);; Thyroid hormone synthesis (ko04918);; Parkinson disease (ko05012);; Amyotrophic lateral sclerosis (ko05014);; Prion disease (ko05020)
S100A12	37.0114	17.309	7.59712	33.9012	55.3061	286.853	49.1737	152.007	111.914	1.12111	1.03427	0	177.772	3.89388	0.86131	0.525706	395.788	81.5617	0.00112423	2.67286	0.00021892	2.3527	--	--	--	--	IL-17 signaling pathway (ko04657)
S100A11	237.036	181.69	168.21	364.923	424.203	439.836	341.066	576.264	409.058	46.0868	18.6179	23.987	610.249	179.816	170.026	214.111	422.567	421.023	2.82316e-05	1.11716	0.000521696	1.20138	0.000318629	2.07516	5.69911e-05	2.04041	Salmonella infection (ko05132)
LSP1	30.0438	27.8695	36.282	284.48	189.805	190.468	172.303	124.061	74.8573	11.96	5.97119	9.4755	137.793	82.9332	79.4359	87.3456	98.7906	206.763	5.9293e-33	2.81789	1.79881e-07	1.99875	3.10927e-09	2.17551	4.00042e-06	2.28223	C-type lectin receptor signaling pathway (ko04625);; Tuberculosis (ko05152)
BASP1	17.5607	18.999	23.4948	55.5684	158.942	99.6183	127.865	45.9674	164.48	6.50627	1.40947	1.21313	82.4275	18.8175	13.8213	13.3132	56.8052	74.5741	7.78333e-09	2.47583	8.24606e-08	2.52503	0.00581779	2.26338	0.00391466	2.415	--
SYK	4.36379	5.48964	6.6669	12.9885	22.9651	20.0826	11.3884	10.9733	16.4259	1.19916	0.113014	0.258904	11.9441	2.87505	1.946	2.95575	19.3337	6.37402	3.33568e-07	1.82822	0.000526572	1.26247	0.0283088	2.01076	0.0074437	2.59502	NF-kappa B signaling pathway (ko04064);; Phospholipase D signaling pathway (ko04072);; PI3K-Akt signaling pathway (ko04151);; Osteoclast differentiation (ko04380);; Platelet activation (ko04611);; C-type lectin receptor signaling pathway (ko04625);; Natural killer cell mediated cytotoxicity (ko04650);; B cell receptor signaling pathway (ko04662);; Fc epsilon RI signaling pathway (ko04664);; Fc ga…
DNA repair
CMPK2	2.4836	3.12041	14.3449	9.03374	27.1227	28.3851	9.29692	5.70811	3.59866	1.11099	1.59739	2.94764	7.17191	6.42634	4.5763	3.50277	4.3832	4.90031	0.00924318	1.81048	0.956146	-0.037023	0.354355	0.4134	0.532603	-0.328342	Pyrimidine metabolism (ko00240)
DNASE2	15.5625	19.9071	12.7946	32.1659	76.7376	89.3653	23.7769	13.2282	17.2505	4.44587	1.80465	2.41053	59.8922	11.072	10.8367	14.3944	39.3636	51.4536	5.23805e-06	2.10003	0.65127	0.180015	0.00834397	1.83452	0.000815911	2.0465	Lysosome (ko04142)
DNASE1L1	35.1381	48.5948	46.8097	91.4795	90.8391	82.2338	47.1078	69.9772	75.0447	39.5199	51.2575	73.205	54.9871	64.3784	88.5286	122.907	66.822	74.8624	1.18368e-05	1.06318	0.0880451	0.58486	0.0714187	-0.843934	0.146047	-0.759136	--
DNASE1L3	4.64756	2.67532	2.82558	9.31913	7.64408	21.9963	4.44987	1.07673	1.21253	0.630681	0.456813	0.331787	17.2824	7.02062	4.39499	4.33298	2.92598	2.57593	0.000149349	1.99838	0.424106	-0.573766	2.51385e-07	2.92318	0.060208	1.28667	--
TIMMDC1	9.08082	13.7317	10.3854	3.75243	4.01223	3.48674	4.66486	6.70657	9.50685	3.01816	4.65059	3.30876	4.4033	5.35437	5.28086	3.10552	6.15205	6.13523	3.13273e-07	-1.52004	0.112635	-0.647585	0.0566285	-0.788614	0.0205803	-1.07381	--
NBN	6.25854	4.21947	7.04135	8.88972	14.1299	14.8085	11.6432	4.39553	8.80521	2.66063	3.44957	1.95075	14.2488	11.3833	5.75441	10.6437	9.56311	11.6815	0.000623619	1.18145	0.210831	0.549462	0.134537	0.63568	0.284028	0.488889	Homologous recombination (ko03440);; Cellular senescence (ko04218)
SMC2	1.691	1.02861	1.04868	3.69312	5.65496	5.14779	4.84489	2.59984	4.9324	1.04084	0.379765	0.847709	9.35254	2.23126	0.904194	1.27429	4.47243	1.04819	2.90619e-08	2.02672	7.47502e-05	1.6956	0.177225	1.01405	0.975717	0.0218213	--
SMC4	7.05031	6.96027	8.36005	12.7006	16.2662	15.5352	17.071	9.31775	15.4757	1.91398	1.85538	1.78087	15.2681	5.2722	2.56641	3.27926	10.8726	6.85463	1.8789e-05	1.02401	0.00604061	0.922031	0.253129	0.643325	0.482075	0.34516	--
SMC6	8.97274	7.18379	11.3772	15.9805	18.2425	19.1476	18.3626	11.7799	11.7442	4.34992	3.66461	2.83934	15.035	7.9269	6.37976	8.79724	18.2856	15.1134	0.000110203	1.01789	0.0605985	0.637938	0.790915	0.103042	0.338114	0.404683	--
Endoplasmic reticulum stress
EIF2AK3	6.67801	5.08987	7.83538	8.56488	9.65246	9.16249	13.527	10.3074	9.60654	1.32187	0.97169	1.15321	9.0943	4.66231	2.77679	5.36472	10.0304	8.52338	0.0350561	0.541881	0.012239	0.803055	0.0334337	0.910627	0.0012857	1.25499	Mitophagy - animal (ko04137);; Autophagy - animal (ko04140);; Protein processing in endoplasmic reticulum (ko04141);; Apoptosis (ko04210);; Non-alcoholic fatty liver disease (ko04932);; Alzheimer disease (ko05010);; Parkinson disease (ko05012);; Amyotrophic lateral sclerosis (ko05014);; Prion disease (ko05020);; Hepatitis C (ko05160);; Measles (ko05162);; Herpes simplex virus 1 infection (ko05168)
EDEM1	14.8964	12.3042	17.7114	29.1782	38.0463	45.6666	25.6235	17.364	40.1091	2.95071	1.95713	2.35491	35.2073	11.5123	6.0424	8.33402	27.5599	19.0449	2.07182e-06	1.3968	0.017367	0.921677	0.0108209	1.46055	0.00649341	1.3513	Protein processing in endoplasmic reticulum (ko04141)
EDEM3	4.3041	2.24731	3.55475	6.19316	6.12225	7.43473	7.69344	4.91942	7.45576	3.0434	2.38882	4.71514	7.79408	6.76782	4.03191	11.1245	11.0935	4.56853	0.00147371	1.02609	0.00778733	1.02035	0.256558	-0.415265	0.893736	-0.0739425	Protein processing in endoplasmic reticulum (ko04141)
TXNDC5	58.2845	47.174	63.8469	64.7867	92.0106	85.1023	112.269	97.741	46.8475	6.18223	3.39272	9.51232	38.0003	21.7148	17.8155	34.2205	44.3864	52.1565	0.0320725	0.578925	0.106421	0.630255	0.106419	0.733426	0.00803706	1.28061	Protein processing in endoplasmic reticulum (ko04141)
TXNDC9	6.90667	6.32338	5.24026	9.4775	11.0743	10.1445	9.97536	11.4442	11.52	13.8293	13.9552	9.12063	32.5788	34.9994	26.3511	21.8707	33.8268	26.9704	0.0087033	0.776307	0.0150292	0.855622	0.848217	0.0682188	0.356614	-0.374887	--
PPP1R15A	27.1714	33.137	28.7587	58.4035	67.0333	18.8819	46.9063	72.214	131.723	12.4418	7.62002	3.59133	10.6693	16.1031	12.034	33.5575	45.5812	47.364	0.113348	0.728324	0.000452965	1.5189	0.330589	-0.539802	0.114313	0.884753	Protein processing in endoplasmic reticulum (ko04141)
MAN1C1	4.48017	3.70983	8.91486	10.1208	11.9228	14.8437	12.2394	6.72558	5.80687	1.58394	0.614003	1.82166	7.07887	3.04135	2.24572	3.82566	5.16103	2.28175	0.00306475	1.1855	0.222325	0.576844	0.595402	0.292331	0.996712	-0.00249937	N-Glycan biosynthesis (ko00510);; Various types of N-glycan biosynthesis (ko00513);; Protein processing in endoplasmic reticulum (ko04141)
Cellular oxidative stress
NCF1	1.45129	1.79775	1.49845	23.6279	47.4842	48.984	18.3143	71.5953	47.6585	0.913123	0.354349	0.290577	28.1342	7.47141	2.80859	5.77458	35.1269	23.0067	5.91533e-30	4.71598	2.36316e-20	4.87541	8.72847e-05	3.17456	1.44763e-06	3.74913	Chemokine signaling pathway (ko04062);; Phagosome (ko04145);; Osteoclast differentiation (ko04380);; Fc gamma R-mediated phagocytosis (ko04666);; Leukocyte transendothelial migration (ko04670);; Prion disease (ko05020);; Leishmaniasis (ko05140);; Fluid shear stress and atherosclerosis (ko05418)
NCF2	4.58247	2.48063	2.90893	29.685	43.1389	46.4881	17.8499	12.7068	12.6762	2.47125	0.246353	0.489239	29.7527	4.33477	2.72562	3.39748	26.1122	12.5987	8.69002e-20	3.61219	6.56959e-08	2.10964	0.0311096	2.13448	0.0213049	2.18207	Phagosome (ko04145);; Osteoclast differentiation (ko04380);; Leukocyte transendothelial migration (ko04670);; Prion disease (ko05020);; Leishmaniasis (ko05140);; Fluid shear stress and atherosclerosis (ko05418)
NCF4	3.10437	2.0812	2.12891	21.1051	26.589	38.1834	9.62383	15.5272	16.062	0.921634	0.259665	0.463217	17.9014	3.53803	4.13554	3.8175	18.7995	12.1451	3.94735e-23	3.52709	3.68956e-10	2.38722	0.000191673	2.50599	1.28934e-05	2.88412	Phagosome (ko04145);; Osteoclast differentiation (ko04380);; Leukocyte transendothelial migration (ko04670);; Prion disease (ko05020);; Leishmaniasis (ko05140)
SOD2	14.4293	3.68065	6.10061	23.6305	70.0652	55.8571	36.1378	52.9774	383.987	48.9267	58.3955	53.8987	360.225	40.6118	18.8612	33.2626	285.717	76.7254	4.17496e-06	2.70558	6.61241e-08	4.32315	0.908016	-0.0999784	0.646504	-0.329832	FoxO signaling pathway (ko04068);; Peroxisome (ko04146);; Longevity regulating pathway (ko04211);; Longevity regulating pathway - multiple species (ko04213);; Huntington disease (ko05016)
SOD3	30.7399	33.6918	27.4626	123.828	164.479	108.089	65.1897	87.4482	24.2544	9.56408	6.25301	8.29337	115.389	41.5458	38.6634	50.4162	68.8163	12.3572	4.71455e-14	2.14829	0.0444153	0.968904	0.000214548	1.67474	0.164601	0.924146	--
PRDX1	62.5831	49.3822	27.7277	86.4546	134.788	181.037	56.0224	81.9847	86.5837	52.965	25.7467	26.048	334.658	141.699	110.516	101.822	295.368	211.429	0.000368875	1.56442	0.0941111	0.698618	0.0231445	1.13036	0.0643457	0.972898	Peroxisome (ko04146);; Amoebiasis (ko05146)
GPX3	315.601	134.959	281.381	31.3267	12.6771	25.4076	36.696	52.9116	99.4183	31.8622	25.2725	15.7545	334.516	140.86	206.262	228.848	154.283	36.8802	3.6392e-15	-3.35391	6.07511e-05	-1.91014	3.79327e-05	1.92768	0.147632	1.07054	Glutathione metabolism (ko00480);; Arachidonic acid metabolism (ko00590);; Thyroid hormone synthesis (ko04918);; Amyotrophic lateral sclerosis (ko05014);; Huntington disease (ko05016)
GPX4	169.618	113.842	114.931	155.349	136.987	91.5121	124.295	177.976	133.86	61.6549	105.174	76.9237	308.437	185.813	176.152	220.52	199.094	345.29	0.956212	-0.0168875	0.640361	0.156523	0.693664	0.149918	0.783906	0.129061	Glutathione metabolism (ko00480);; Ferroptosis (ko04216)
GPX8	17.2869	19.8787	19.6382	30.2585	39.8113	15.56	50.6884	57.784	38.6789	29.478	27.8675	16.5941	55.5139	66.7282	60.3326	27.3155	61.8448	65.0454	0.106003	0.638457	7.86548e-06	1.38997	0.807621	0.0971566	0.397168	-0.418828	Glutathione metabolism (ko00480);; Arachidonic acid metabolism (ko00590);; Thyroid hormone synthesis (ko04918);; Amyotrophic lateral sclerosis (ko05014);; Huntington disease (ko05016)
metabolic processes
ACSS1	6.91066	5.31509	10.4196	16.4205	16.4411	16.7852	15.7432	13.0894	15.5937	3.09884	3.2886	2.03142	16.3515	4.4713	3.51901	6.56147	14.0698	9.19638	4.18341e-05	1.17531	0.00326669	0.998541	0.746106	0.189334	0.488158	0.314073	Glycolysis / Gluconeogenesis (ko00010);; Pyruvate metabolism (ko00620);; Glyoxylate and dicarboxylate metabolism (ko00630);; Propanoate metabolism (ko00640);; Carbon metabolism (ko01200)
AKR1A1	42.4642	45.1346	44.6239	68.5223	77.3868	78.7672	58.7947	66.1183	44.8658	8.57769	5.77066	9.4918	59.9042	34.4431	28.7435	57.8238	49.06	17.5335	4.01323e-05	0.883082	0.265836	0.33284	0.00395916	1.03922	0.00195329	1.24164	Glycolysis / Gluconeogenesis (ko00010);; Pentose and glucuronate interconversions (ko00040);; Glycerolipid metabolism (ko00561)
ALDH3B1	10.8839	15.2655	16.658	18.8422	12.2187	12.5498	11.0276	14.7992	11.6164	0.60918	0.830568	0.804716	7.2453	4.11402	6.00084	3.43188	6.50542	10.7218	0.825278	0.0657889	0.628188	-0.166489	0.00020715	1.58314	0.00844588	1.58627	Glycolysis / Gluconeogenesis (ko00010);; Histidine metabolism (ko00340);; Tyrosine metabolism (ko00350);; Phenylalanine metabolism (ko00360);; beta-Alanine metabolism (ko00410);; Metabolism of xenobiotics by cytochrome P450 (ko00980);; Drug metabolism - cytochrome P450 (ko00982);; Chemical carcinogenesis (ko05204)
ALDH1A3	7.60398	6.36993	6.72534	5.43617	4.1601	2.8589	13.5828	10.5937	15.413	6.25437	1.95974	4.91954	40.2611	8.05704	5.43833	6.26402	55.9208	15.4323	0.0242171	-0.699004	0.00215032	0.960707	0.389621	0.62909	0.220545	0.966427	Retinol metabolism (ko00830)
ALDH4A1	17.1651	12.9191	18.0676	8.53761	11.1114	13.4638	7.51115	6.81195	5.9951	18.414	4.54059	26.1573	9.07526	14.9042	21.5925	33.6707	7.93213	14.2666	0.124116	-0.473682	5.96685e-05	-1.21206	0.0780676	-1.23272	0.146431	-1.18087	Alanine, aspartate and glutamate metabolism (ko00250);; Arginine and proline metabolism (ko00330)
G6PD	43.4866	39.6665	31.603	66.5983	56.1786	45.8449	52.97	62.8667	71.2267	4.73919	1.84761	3.18033	43.4543	11.3977	5.48709	14.6246	50.6089	45.4921	0.0106549	0.597136	0.0148779	0.748263	0.0852101	1.16956	0.00115591	1.89612	Pentose phosphate pathway (ko00030);; Glutathione metabolism (ko00480);; Carbon metabolism (ko01200);; Central carbon metabolism in cancer (ko05230)
GALM	14.828	10.5125	15.9958	15.0099	21.348	18.45	19.6993	18.4152	10.6134	4.58882	4.25151	5.6153	28.0865	27.194	17.5051	29.2518	19.6268	15.6127	0.115354	0.472533	0.475358	0.269138	0.000144827	1.04766	0.153216	0.697855	Glycolysis / Gluconeogenesis (ko00010);; Galactose metabolism (ko00052)
HK1	44.5707	22.9705	35.2605	59.7151	46.3446	51.2983	61.688	60.7975	89.9108	5.87794	3.13085	4.59716	49.882	20.3953	9.16413	30.3484	68.0758	52.4225	0.0256254	0.663086	0.00285626	1.0807	0.0371021	1.16291	1.12655e-05	1.92956	Glycolysis / Gluconeogenesis (ko00010);; Fructose and mannose metabolism (ko00051);; Galactose metabolism (ko00052);; Starch and sucrose metabolism (ko00500);; Amino sugar and nucleotide sugar metabolism (ko00520);; Neomycin, kanamycin and gentamicin biosynthesis (ko00524);; Carbon metabolism (ko01200);; HIF-1 signaling pathway (ko04066);; Insulin signaling pathway (ko04910);; Type II diabetes me…
HK3	5.94373	17.8769	7.07734	36.6717	73.3078	81.8328	21.6966	31.8126	74.7823	3.89615	0.473127	0.477232	61.7261	6.87623	1.80996	5.97306	27.0421	30.0132	8.81905e-07	2.68474	0.000633591	2.01512	0.0368724	2.33164	0.0218366	2.12666	Glycolysis / Gluconeogenesis (ko00010);; Fructose and mannose metabolism (ko00051);; Galactose metabolism (ko00052);; Starch and sucrose metabolism (ko00500);; Amino sugar and nucleotide sugar metabolism (ko00520);; Neomycin, kanamycin and gentamicin biosynthesis (ko00524);; Carbon metabolism (ko01200);; HIF-1 signaling pathway (ko04066);; Insulin signaling pathway (ko04910);; Type II diabetes me…
Caspase
CASP1	1.41867	0.790812	2.58594	10.8481	28.9353	23.5531	8.31547	1.03115	3.33922	1.68573	0.401676	1.31415	44.5411	21.8167	6.56137	4.62311	7.61606	7.68159	6.25901e-12	3.80902	0.0847693	1.43692	1.72172e-05	3.04026	0.125388	1.03711	Necroptosis (ko04217);; NOD-like receptor signaling pathway (ko04621);; Cytosolic DNA-sensing pathway (ko04623);; C-type lectin receptor signaling pathway (ko04625);; Amyotrophic lateral sclerosis (ko05014);; Salmonella infection (ko05132);; Pertussis (ko05133);; Legionellosis (ko05134);; Yersinia infection (ko05135);; Influenza A (ko05164)
CASP10	2.6407	3.27028	4.63833	6.72839	5.64087	5.19332	5.33088	6.28478	7.98366	0.582563	0.638455	0.511321	3.01831	3.77696	1.67468	1.96309	4.14519	1.82286	0.00620215	0.784226	0.00904767	0.930434	0.0115029	0.977026	0.197025	0.634638	Apoptosis (ko04210);; RIG-I-like receptor signaling pathway (ko04622);; TNF signaling pathway (ko04668);; Tuberculosis (ko05152);; Hepatitis B (ko05161)
CASP14	11.3062	13.9873	12.0674	0	0.092591	21.043	0.20089	0	0	0	0	0	0.021151	0	0	0	0	0	0.767989	-0.728536	0.000191085	-7.49819	--	--	--	--	--
CASP2	8.56961	7.98607	9.71721	12.6975	9.79093	10.8823	11.4899	13.3224	12.2232	1.69552	1.18905	1.81401	8.49482	4.47795	3.05157	4.6122	7.94227	11.8466	0.0608267	0.389229	0.0566407	0.525673	0.27339	0.440583	0.0804115	0.845437	Apoptosis (ko04210)
CASP3	6.43269	6.00109	3.48111	14.1845	16.0558	18.5219	24.2946	9.40503	24.9867	3.05552	1.2763	1.99804	27.0376	10.7924	2.84705	8.32592	18.7537	6.32912	3.94294e-05	1.65441	0.000434819	1.88873	0.0790685	1.26577	0.191036	0.852092	Platinum drug resistance (ko01524);; MAPK signaling pathway (ko04010);; p53 signaling pathway (ko04115);; Apoptosis (ko04210);; Apoptosis - multiple species (ko04215);; Natural killer cell mediated cytotoxicity (ko04650);; IL-17 signaling pathway (ko04657);; TNF signaling pathway (ko04668);; Serotonergic synapse (ko04726);; Non-alcoholic fatty liver disease (ko04932);; AGE-RAGE signaling pathway …
CASP6	9.21182	11.3055	9.07944	10.2991	7.9314	7.82063	7.67668	7.97936	7.57623	1.65412	2.0305	1.55266	17.2371	10.4144	8.6399	5.4858	6.33527	11.5159	0.608869	-0.139906	0.314792	-0.335158	4.36755e-05	1.46418	0.199662	0.642718	Apoptosis (ko04210)
CASP7	9.32595	7.17372	11.7237	38.5918	26.9688	30.6225	17.4917	21.3933	18.2076	8.54742	3.18738	3.95101	25.0374	16.7956	7.05472	7.76861	13.6879	17.0543	7.88679e-12	1.80103	0.000871127	1.04774	0.634087	0.259712	0.675874	-0.231341	Apoptosis (ko04210);; Apoptosis - multiple species (ko04215);; TNF signaling pathway (ko04668);; Non-alcoholic fatty liver disease (ko04932);; Alzheimer disease (ko05010);; Salmonella infection (ko05132);; Pertussis (ko05133);; Legionellosis (ko05134);; Pathways in cancer (ko05200)
CASP8	2.98285	2.46016	5.19495	7.94019	10.7564	10.001	6.27765	5.37029	8.6911	1.02091	0.90422	1.24682	14.2492	4.02584	1.80252	2.47375	7.83099	8.38597	6.62558e-05	1.47066	0.0221462	0.976708	0.0581278	1.19943	0.0810486	0.986335	Platinum drug resistance (ko01524);; p53 signaling pathway (ko04115);; Apoptosis (ko04210);; Apoptosis - multiple species (ko04215);; Necroptosis (ko04217);; Toll-like receptor signaling pathway (ko04620);; NOD-like receptor signaling pathway (ko04621);; RIG-I-like receptor signaling pathway (ko04622);; C-type lectin receptor signaling pathway (ko04625);; IL-17 signaling pathway (ko04657);; TNF s…
IFN
IFNGR1	19.5214	8.22539	19.0306	52.1942	41.0776	40.4292	26.1181	63.7266	86.0596	8.7089	6.70148	6.36108	48.3129	24.8763	16.0176	15.2365	70.7389	30.0815	1.34513e-08	1.40167	0.000104988	1.61976	0.117535	0.613721	0.108855	0.834857	Cytokine-cytokine receptor interaction (ko04060);; HIF-1 signaling pathway (ko04066);; Necroptosis (ko04217);; Osteoclast differentiation (ko04380);; JAK-STAT signaling pathway (ko04630);; Natural killer cell mediated cytotoxicity (ko04650);; Th1 and Th2 cell differentiation (ko04658);; Th17 cell differentiation (ko04659);; Leishmaniasis (ko05140);; Chagas disease (ko05142);; Toxoplasmosis (ko051…
IFNGR2	33.9192	20.8358	33.2561	52.5465	100.267	113.208	53.9396	47.352	82.9598	22.6374	13.6609	9.88151	116.957	28.2931	19.9647	19.6097	70.1431	60.4986	2.15318e-05	1.6733	0.00267939	1.10129	0.514665	0.425464	0.832192	0.124309	Cytokine-cytokine receptor interaction (ko04060);; HIF-1 signaling pathway (ko04066);; Necroptosis (ko04217);; Osteoclast differentiation (ko04380);; JAK-STAT signaling pathway (ko04630);; Natural killer cell mediated cytotoxicity (ko04650);; Th1 and Th2 cell differentiation (ko04658);; Th17 cell differentiation (ko04659);; Leishmaniasis (ko05140);; Chagas disease (ko05142);; Toxoplasmosis (ko051…
IFNAR1	8.94007	1.42046	9.64897	20.5622	27.2917	22.7904	25.2629	10.9975	13.2972	3.29338	2.10101	4.29914	28.8477	8.71995	3.47058	7.32959	17.5344	5.48285	0.00143871	1.89409	0.0331999	1.35014	0.29314	0.698122	0.804838	0.140912	Cytokine-cytokine receptor interaction (ko04060);; PI3K-Akt signaling pathway (ko04151);; Necroptosis (ko04217);; Osteoclast differentiation (ko04380);; Toll-like receptor signaling pathway (ko04620);; NOD-like receptor signaling pathway (ko04621);; JAK-STAT signaling pathway (ko04630);; Natural killer cell mediated cytotoxicity (ko04650);; Hepatitis C (ko05160);; Hepatitis B (ko05161);; Measles …
IFNAR2	13.1632	7.27121	14.6732	31.5484	33.7234	31.4428	24.0342	28.4873	38.9104	2.71723	1.60797	1.2053	21.202	7.22434	4.04775	4.74106	25.5096	9.77725	1.06259e-06	1.50166	0.000160947	1.42058	0.0618366	1.1363	0.064841	1.25187	Cytokine-cytokine receptor interaction (ko04060);; PI3K-Akt signaling pathway (ko04151);; Necroptosis (ko04217);; Osteoclast differentiation (ko04380);; Toll-like receptor signaling pathway (ko04620);; NOD-like receptor signaling pathway (ko04621);; JAK-STAT signaling pathway (ko04630);; Natural killer cell mediated cytotoxicity (ko04650);; Hepatitis C (ko05160);; Measles (ko05162);; Influenza A …
TNF
TNF	1.30879	0.987196	1.0699	4.17965	7.72695	5.27337	1.88948	6.31391	1.30377	0.288179	0.092608	0.200574	0.754526	0.614696	0	0.145971	2.39168	0	3.39765e-08	2.4045	0.0383871	1.52336	--	--	--	--	Antifolate resistance (ko01523);; MAPK signaling pathway (ko04010);; Cytokine-cytokine receptor interaction (ko04060);; Viral protein interaction with cytokine and cytokine receptor (ko04061);; NF-kappa B signaling pathway (ko04064);; Sphingolipid signaling pathway (ko04071);; mTOR signaling pathway (ko04150);; Apoptosis (ko04210);; Necroptosis (ko04217);; TGF-beta signaling pathway (ko04350);; O…
TNFAIP2	6.30045	5.52405	12.5658	22.3824	40.2517	26.8081	16.8467	27.8432	29.059	1.50154	1.2167	2.84966	23.3864	7.9761	5.79085	6.45775	12.5394	11.1773	2.12826e-06	1.95348	9.85604e-05	1.64408	0.0134022	1.3843	0.0643427	0.912384	--
TNFAIP3	2.05266	0.656882	2.13099	11.7181	20.9028	30.9792	13.0445	16.6174	58.8296	0.494157	0.238329	0.808129	15.4901	6.54713	2.48579	6.69496	17.9984	5.73558	4.25189e-13	3.49234	7.42173e-11	3.94118	9.59952e-05	2.39847	1.77961e-07	2.67142	NF-kappa B signaling pathway (ko04064);; Necroptosis (ko04217);; NOD-like receptor signaling pathway (ko04621);; IL-17 signaling pathway (ko04657);; TNF signaling pathway (ko04668);; Measles (ko05162);; Epstein-Barr virus infection (ko05169)
TNFAIP6	4.98014	1.7307	7.58293	7.19456	20.285	9.07943	8.5951	17.6003	51.6956	1.79599	2.16218	1.2078	45.6211	9.08856	4.40542	3.27424	36.8994	20.423	0.0191828	1.4514	0.000342356	2.5053	0.00693546	2.04692	0.0169459	1.90908	--
TNFAIP8	7.74383	5.82839	5.32382	19.6036	25.4128	28.1547	17.3794	9.76976	10.1644	2.90627	1.4229	1.28152	63.5931	18.7803	10.8762	14.0842	37.1857	10.7333	9.81971e-09	1.87949	0.0273601	0.885758	0.000186199	2.50488	0.000134897	2.30488	Endocytosis (ko04144)
TNFAIP8L1	4.00961	0.991743	5.21509	9.8607	6.6353	6.16248	6.97235	21.6148	18.5583	0.939302	0.650223	1.12541	4.82379	1.8755	0.5327	1.40625	7.22569	7.13169	0.029221	1.20953	0.000271254	2.2677	0.984593	-0.0130333	0.15514	0.961295	Endocytosis (ko04144)
TNFAIP8L2	2.27595	1.27672	4.35658	32.7115	38.2655	32.5674	13.4674	13.6573	8.98112	1.78884	0.377843	0.801507	42.8982	9.00289	5.50373	5.69498	27.0116	44.2139	1.30312e-20	3.68981	1.48304e-05	2.18545	0.000585997	2.7071	0.000362294	2.93116	Endocytosis (ko04144)
TNFRSF11B	0.31043	0.567693	0.560801	1.17111	0.619541	1.48057	2.50578	1.54586	3.96223	2.26518	3.91128	2.28257	0.503697	4.34712	5.4616	7.49236	3.53202	0.031435	0.0512527	1.22556	6.48888e-05	2.49611	0.317046	-0.85275	0.403166	-1.04259	Cytokine-cytokine receptor interaction (ko04060);; Osteoclast differentiation (ko04380)
TNFRSF12A	26.3543	35.8379	33.7737	83.8772	59.1967	40.721	65.8159	113.16	112.133	184.485	49.3773	62.1971	34.2226	36.039	46.5645	38.098	87.758	59.9369	0.0033193	0.964092	6.55082e-06	1.62775	2.60364e-05	-2.54205	0.000381251	-2.2108	Cytokine-cytokine receptor interaction (ko04060)
TNFRSF13C	0.770955	0.279758	0.296479	2.28344	2.4899	5.47436	2.81606	1.56099	0.60531	0.209141	0.2245	0.273585	2.6503	0.613027	1.49192	1.49294	6.20962	1.20969	2.0986e-06	2.97723	0.0175808	1.89357	0.0242369	1.43316	0.0102685	2.03826	Cytokine-cytokine receptor interaction (ko04060);; NF-kappa B signaling pathway (ko04064);; Intestinal immune network for IgA production (ko04672);; Human T-cell leukemia virus 1 infection (ko05166);; Primary immunodeficiency (ko05340)
TNFRSF18	4.12519	6.865	6.12282	78.6866	29.9441	28.1096	29.5661	53.2309	47.5356	0	0.023714	0.299772	31.8743	4.19563	0.747657	8.05744	52.2146	66.4575	3.73331e-11	3.0148	2.17331e-13	2.96084	0.00015549	5.22241	9.2727e-09	6.96015	Cytokine-cytokine receptor interaction (ko04060)
TNFRSF19	5.77656	8.50886	3.99538	1.87636	0.590946	1.18684	1.04368	0.425668	0.409498	0.317426	0.869423	1.05595	0.26739	2.48426	1.76694	0.855861	0.46616	0.330761	5.30313e-06	-2.32984	7.00312e-10	-3.28062	0.85537	-0.155669	0.0130283	-1.87509	Cytokine-cytokine receptor interaction (ko04060)
TNFRSF1A	63.1849	41.8364	83.0072	140.548	115.404	83.3877	103.894	149.422	88.4389	11.4596	7.27071	12.4702	75.2068	28.6402	20.9196	31.0395	66.953	93.0109	0.00484556	0.902562	0.0143945	0.90411	0.177891	0.649134	0.0314316	1.07687	MAPK signaling pathway (ko04010);; Cytokine-cytokine receptor interaction (ko04060);; Viral protein interaction with cytokine and cytokine receptor (ko04061);; NF-kappa B signaling pathway (ko04064);; Sphingolipid signaling pathway (ko04071);; mTOR signaling pathway (ko04150);; Apoptosis (ko04210);; Apoptosis - multiple species (ko04215);; Necroptosis (ko04217);; Osteoclast differentiation (ko043…
TNFRSF1B	19.6085	10.1987	20.196	62.0511	119.038	80.7663	41.748	55.9023	58.678	5.69734	1.92129	4.30439	53.9931	14.0753	9.51495	13.7472	49.6343	36.9381	1.40614e-10	2.46565	3.227e-06	1.69114	0.0390116	1.35189	0.0097731	1.58149	Cytokine-cytokine receptor interaction (ko04060);; Viral protein interaction with cytokine and cytokine receptor (ko04061);; TNF signaling pathway (ko04668);; Adipocytokine signaling pathway (ko04920);; Amyotrophic lateral sclerosis (ko05014);; Human immunodeficiency virus 1 infection (ko05170)
TNFRSF25	9.3593	20.4136	11.9076	24.5098	8.30903	6.98876	13.4355	20.6852	20.1745	0.35069	0.567805	0.512229	11.441	3.38553	1.70573	3.98527	12.1579	33.2549	0.878184	-0.0818173	0.270087	0.460107	0.00343039	2.0389	2.2028e-05	3.40513	Cytokine-cytokine receptor interaction (ko04060)
TNFRSF4	0	0	0	42.1647	24.3217	13.6029	21.8431	18.1546	27.1904	0.034558	0	0.117075	34.0212	3.62692	1.05091	7.81255	40.2741	69.1036	2.49246e-22	12.5071	2.39091e-22	12.2617	6.83148e-07	6.30765	1.76477e-13	7.81243	Cytokine-cytokine receptor interaction (ko04060)
TNFRSF6B	0.258387	1.58386	0.313437	20.702	13.7334	13.1282	12.1311	46.8602	30.5315	0.408732	0	0.025885	6.92048	0.537423	0.336955	0.779937	12.4043	32.9302	6.66299e-11	4.44926	3.15853e-13	5.36204	--	--	0.000517249	5.14307	Cytokine-cytokine receptor interaction (ko04060)
TNFRSF8	0.570034	0.203505	0.576359	2.88883	4.39078	3.16059	4.86562	3.16477	4.00009	0.131913	0.024593	0.017913	0.650555	0.314853	0.207931	0.251396	1.01154	5.49595	1.60403e-10	3.0217	7.42386e-11	3.18663	0.122319	1.35681	0.00171379	3.67172	Cytokine-cytokine receptor interaction (ko04060)
TNFRSF9	0	0.091464	0.096586	2.01384	2.83399	1.78934	2.33814	0.532761	0.465052	0	0	0	4.1022	0.848541	0.094714	0.779416	1.14945	0	1.97408e-08	4.95499	0.00130574	3.96017	--	--	--	--	Cytokine-cytokine receptor interaction (ko04060)
TNFSF10	28.7522	20.3599	35.3113	57.1017	139.027	151.712	41.393	15.1015	14.7412	2.53621	3.28983	6.39637	60.2938	23.0218	6.03209	11.7551	9.84036	18.2714	1.23045e-06	2.12732	0.64968	-0.215107	0.0363477	1.47133	0.677195	0.225121	Cytokine-cytokine receptor interaction (ko04060);; Viral protein interaction with cytokine and cytokine receptor (ko04061);; FoxO signaling pathway (ko04068);; Apoptosis (ko04210);; Necroptosis (ko04217);; Natural killer cell mediated cytotoxicity (ko04650);; Salmonella infection (ko05132);; Influenza A (ko05164)
TNFSF11	0.128752	0	0	1.30001	1.02174	0.916644	2.29368	0.646164	1.01254	0	0	0	2.94224	0.428082	0.124592	0.209311	1.90579	4.7173	0.000892219	4.56479	0.000700563	4.82062	--	--	--	--	Cytokine-cytokine receptor interaction (ko04060);; NF-kappa B signaling pathway (ko04064);; Osteoclast differentiation (ko04380);; Prolactin signaling pathway (ko04917);; Parathyroid hormone synthesis, secretion and action (ko04928);; Breast cancer (ko05224);; Rheumatoid arthritis (ko05323)
TNFSF13B	0.810493	0	0.459176	11.9191	25.156	23.1545	9.47707	4.54619	1.94874	0.629188	0.103472	0.17942	22.8344	4.88885	1.27612	1.72662	8.81593	5.03578	0.00030507	5.70901	0.000548074	3.74	0.000215853	3.51413	0.00344089	2.50917	Cytokine-cytokine receptor interaction (ko04060);; NF-kappa B signaling pathway (ko04064);; Intestinal immune network for IgA production (ko04672);; Rheumatoid arthritis (ko05323)
TNFSF14	0.27934	0.153036	1.6863	3.31128	3.43401	1.17042	3.79983	5.00764	2.16471	0.039743	0.049336	0.134361	1.75358	0.276608	0.384662	0.95472	0.707317	1.76603	0.00083195	2.45302	3.17144e-05	3.00763	--	--	0.00480196	2.60509	Cytokine-cytokine receptor interaction (ko04060);; Viral protein interaction with cytokine and cytokine receptor (ko04061);; NF-kappa B signaling pathway (ko04064);; Herpes simplex virus 1 infection (ko05168)
TNFSF18	0.129867	0.163077	0.385117	0.967009	0.710709	0.57616	0.7684	0.172773	0.45381	0.123584	0.105013	0.193722	10.0318	3.15392	0.292389	0.974569	1.89724	1.2676	0.0031117	1.77298	0.214539	1.06825	0.000120718	3.52302	0.00255812	1.73899	Cytokine-cytokine receptor interaction (ko04060)
TNFSF4	0.15759	0.374186	0.057827	0.794223	1.09255	0.73106	0.422681	0.137274	0.476064	0.031931	0.039556	0.033074	1.17059	0.474053	0.134022	0.168731	0.548127	1.66416	0.00182893	2.16664	0.457684	0.645406	0.000952758	2.4563	0.00309892	2.80855	Cytokine-cytokine receptor interaction (ko04060)
TNFSF9	1.58028	1.42173	0.982923	9.15153	10.9986	7.59965	7.32185	4.50909	2.18385	0.047898	0.041124	0.015102	2.64802	0.591531	0.279321	0.723309	3.52255	2.19028	3.53635e-15	2.83314	0.00159362	1.81993	--	--	1.02464e-05	4.19132	Cytokine-cytokine receptor interaction (ko04060)
CXCL
CXCL10	2.41037	2.0878	3.01178	264.248	599.365	471.366	64.3947	44.4269	55.0241	3.04477	1.77779	3.22099	614.778	226.822	43.0065	74.1732	52.6621	94.2299	1.36157e-83	7.54617	2.38731e-41	4.47528	4.16666e-13	5.35471	7.99334e-12	3.30129	Cytokine-cytokine receptor interaction (ko04060);; Viral protein interaction with cytokine and cytokine receptor (ko04061);; Chemokine signaling pathway (ko04062);; Toll-like receptor signaling pathway (ko04620);; RIG-I-like receptor signaling pathway (ko04622);; Cytosolic DNA-sensing pathway (ko04623);; IL-17 signaling pathway (ko04657);; TNF signaling pathway (ko04668);; Hepatitis C (ko05160);;…
CXCL11	0.557766	0.316453	0	18.8356	42.6583	45.9176	4.26573	2.46213	3.12067	0.075517	0.156469	0.121115	148.177	23.0862	5.22325	17.1754	3.00725	27.9363	1.11537e-16	6.96523	0.00150792	3.48105	4.77654e-14	7.43513	2.35733e-09	5.57423	Cytokine-cytokine receptor interaction (ko04060);; Viral protein interaction with cytokine and cytokine receptor (ko04061);; Chemokine signaling pathway (ko04062);; Toll-like receptor signaling pathway (ko04620)
CXCL16	16.0322	14.3577	20.9558	115.074	93.6409	164.494	66.6123	59.4338	113.449	4.38204	0.885902	2.73422	154.097	20.932	15.2929	22.8878	54.6915	26.0111	1.3495e-17	2.68349	1.10388e-07	2.05907	0.000234712	3.12213	0.000319984	2.35126	Cytokine-cytokine receptor interaction (ko04060);; Chemokine signaling pathway (ko04062)
CXCL2	9.58879	4.55682	1.95993	51.4551	386.3	13.4434	41.3413	135.657	381.574	1.40906	0.700025	0.207438	12.7343	21.7567	10.3397	4.03688	147.3	82.2355	0.000182011	4.87157	5.9573e-12	5.1296	2.34157e-05	2.96446	2.38427e-06	4.99416	Cytokine-cytokine receptor interaction (ko04060);; Viral protein interaction with cytokine and cytokine receptor (ko04061);; Chemokine signaling pathway (ko04062);; NF-kappa B signaling pathway (ko04064);; NOD-like receptor signaling pathway (ko04621);; IL-17 signaling pathway (ko04657);; TNF signaling pathway (ko04668);; Legionellosis (ko05134);; Amoebiasis (ko05146);; Kaposi sarcoma-associated …
CXCL8	1.0444	0.294338	0.037221	57.3476	897.655	18.9743	102.521	274.865	1075.63	0.473541	0.206887	0.033351	40.4382	4.73328	0.672782	0.634915	229.031	44.487	2.10118e-08	9.52845	6.85981e-15	10.0453	0.000192705	4.46275	4.14392e-07	6.88288	Cytokine-cytokine receptor interaction (ko04060);; Viral protein interaction with cytokine and cytokine receptor (ko04061);; Chemokine signaling pathway (ko04062);; NF-kappa B signaling pathway (ko04064);; Phospholipase D signaling pathway (ko04072);; Cellular senescence (ko04218);; Toll-like receptor signaling pathway (ko04620);; NOD-like receptor signaling pathway (ko04621);; RIG-I-like recepto…
CXCL9	3.48001	1.61415	3.07858	585.341	742.378	797.009	140.231	38.8841	83.8573	1.49682	0.927363	2.84471	1585.59	266.588	62.4487	158.354	77.3126	83.735	2.15369e-118	8.06539	4.72171e-20	5.01735	1.43693e-14	7.04704	4.05192e-12	4.49029	Cytokine-cytokine receptor interaction (ko04060);; Viral protein interaction with cytokine and cytokine receptor (ko04061);; Chemokine signaling pathway (ko04062);; Toll-like receptor signaling pathway (ko04620)
CCL
CCL2	6.62022	14.4991	39.4356	398.688	527.487	322.926	150.36	289.801	254.294	9.62785	6.87119	2.82359	867.476	175.959	96.9468	58.189	617.513	401.49	4.66202e-15	4.44361	9.21521e-10	3.57889	9.88979e-09	4.42682	2.52418e-07	4.17211	Cytokine-cytokine receptor interaction (ko04060);; Viral protein interaction with cytokine and cytokine receptor (ko04061);; Chemokine signaling pathway (ko04062);; NOD-like receptor signaling pathway (ko04621);; IL-17 signaling pathway (ko04657);; TNF signaling pathway (ko04668);; AGE-RAGE signaling pathway in diabetic complications (ko04933);; Yersinia infection (ko05135);; Chagas disease (ko05…
CCL4	1.31894	0	4.93738	39.7035	123.537	32.8839	17.8718	125.18	72.8906	5.2038	1.14132	1.30149	49.6168	14.7894	7.12997	13.212	35.6928	7.59499	1.34704e-06	5.07955	6.77003e-07	5.18652	0.0303384	1.80695	0.152155	1.3237	Cytokine-cytokine receptor interaction (ko04060);; Viral protein interaction with cytokine and cytokine receptor (ko04061);; Chemokine signaling pathway (ko04062);; NF-kappa B signaling pathway (ko04064);; Toll-like receptor signaling pathway (ko04620);; Cytosolic DNA-sensing pathway (ko04623);; Human cytomegalovirus infection (ko05163)
CCL5	16.1179	9.68031	10.0802	184.822	590.682	397.423	160.158	197.837	218.924	7.12363	2.26445	2.66751	169.594	30.1162	29.4836	51.1881	135.261	121.718	1.17662e-26	5.10292	2.35577e-30	4.03101	0.000142611	2.83519	4.74556e-07	3.11743	Cytokine-cytokine receptor interaction (ko04060);; Viral protein interaction with cytokine and cytokine receptor (ko04061);; Chemokine signaling pathway (ko04062);; Toll-like receptor signaling pathway (ko04620);; NOD-like receptor signaling pathway (ko04621);; Cytosolic DNA-sensing pathway (ko04623);; TNF signaling pathway (ko04668);; Prion disease (ko05020);; Chagas disease (ko05142);; Human cy…
CCL8	0.350599	1.73917	3.93709	74.1143	198.045	172.887	23.2076	14.7644	0.881967	2.21147	0.197314	1.27118	89.8402	24.4237	7.72505	8.90206	9.09657	14.9878	5.29447e-19	6.26918	0.0164138	2.70358	0.000120867	3.61149	0.0819185	1.65961	Cytokine-cytokine receptor interaction (ko04060);; Viral protein interaction with cytokine and cytokine receptor (ko04061);; Chemokine signaling pathway (ko04062)
CCL21	50.4874	23.2342	7.34523	380.44	316.355	189.112	54.1993	307.022	154.348	15.4984	3.66055	6.14936	5.52743	13.8092	13.8476	6.85272	86.4649	91.9529	1.5971e-08	3.46778	0.000234906	2.68406	0.278437	-0.775267	0.161969	1.28477	Cytokine-cytokine receptor interaction (ko04060);; Viral protein interaction with cytokine and cytokine receptor (ko04061);; Chemokine signaling pathway (ko04062);; NF-kappa B signaling pathway (ko04064)
IL
IL10	1.26445	1.4635	0.419328	9.4552	8.50095	6.13996	3.87027	7.1062	6.31563	0.30738	0.186423	0.246729	8.63813	2.69059	1.066	1.36278	9.03692	9.48587	1.27002e-07	2.94493	0.000168405	2.45708	0.000523687	2.61891	0.000199501	3.12421	Cytokine-cytokine receptor interaction (ko04060);; Viral protein interaction with cytokine and cytokine receptor (ko04061);; FoxO signaling pathway (ko04068);; C-type lectin receptor signaling pathway (ko04625);; JAK-STAT signaling pathway (ko04630);; T cell receptor signaling pathway (ko04660);; Intestinal immune network for IgA production (ko04672);; Pertussis (ko05133);; Yersinia infection (ko…
IL10RA	7.65817	6.05729	9.9584	57.9819	75.2817	81.148	26.6326	26.5831	20.5767	1.58104	0.490622	1.61317	50.8068	13.5132	9.32647	10.9513	32.3515	31.1837	4.35035e-28	3.24987	1.27494e-07	1.67887	1.26001e-05	2.94228	7.02259e-06	2.76557	Cytokine-cytokine receptor interaction (ko04060);; Viral protein interaction with cytokine and cytokine receptor (ko04061);; JAK-STAT signaling pathway (ko04630);; Toxoplasmosis (ko05145);; Tuberculosis (ko05152);; Human cytomegalovirus infection (ko05163)
IL10RB	9.51463	0.670824	7.02228	13.18	27.8902	24.2032	15.6985	12.3656	16.3149	6.33099	1.49571	2.81514	20.0018	6.66509	4.69837	6.27965	11.1572	4.13142	0.00836168	2.01379	0.0589975	1.4136	0.778996	0.191103	0.484247	-0.498745	Cytokine-cytokine receptor interaction (ko04060);; Viral protein interaction with cytokine and cytokine receptor (ko04061);; JAK-STAT signaling pathway (ko04630);; Toxoplasmosis (ko05145);; Tuberculosis (ko05152);; Human cytomegalovirus infection (ko05163)
IL12B	0.046786	0	0	3.12484	2.61812	5.18824	2.80226	0.58043	0.60007	0	0	0	7.44915	2.9892	1.00589	1.74612	0.130684	3.12789	1.63241e-15	7.78038	8.01212e-06	6.3109	4.8292e-11	9.4105	--	--	Cytokine-cytokine receptor interaction (ko04060);; Toll-like receptor signaling pathway (ko04620);; RIG-I-like receptor signaling pathway (ko04622);; C-type lectin receptor signaling pathway (ko04625);; JAK-STAT signaling pathway (ko04630);; Th1 and Th2 cell differentiation (ko04658);; Type I diabetes mellitus (ko04940);; Pertussis (ko05133);; Legionellosis (ko05134);; Leishmaniasis (ko05140);; C…
IL12RB1	0.091981	0.149715	0.633412	1.74239	2.80472	3.36495	1.16951	0.888047	0.771212	0.010554	0	0.013671	1.99801	0.649649	0.306381	0.680667	0.3959	0	1.15871e-05	3.21597	0.0454305	1.73503	3.08045e-06	5.15164	--	--	Cytokine-cytokine receptor interaction (ko04060);; JAK-STAT signaling pathway (ko04630);; Th1 and Th2 cell differentiation (ko04658);; Th17 cell differentiation (ko04659);; Pathways in cancer (ko05200);; Inflammatory bowel disease (ko05321)
IL15	1.94076	0.653085	2.17972	4.3323	5.47163	5.2642	2.3855	0.455472	5.06349	0.829198	2.00349	0.483532	12.4383	7.84963	2.17976	1.97081	2.65747	2.99614	3.14017e-11	2.13446	0.501525	0.461062	0.0379627	1.46084	0.629746	0.345696	Cytokine-cytokine receptor interaction (ko04060);; JAK-STAT signaling pathway (ko04630);; TNF signaling pathway (ko04668);; Intestinal immune network for IgA production (ko04672);; Human T-cell leukemia virus 1 infection (ko05166);; Pathways in cancer (ko05200);; Rheumatoid arthritis (ko05323)
IL15RA	1.85062	3.31825	2.87928	10.2603	14.3182	14.0243	4.60511	2.71896	5.44092	0.313309	0.471546	0.454713	7.05179	3.5709	1.53901	3.32133	6.92737	4.87179	1.11363e-09	2.28401	0.183754	0.657667	0.001194	1.8481	0.000232918	1.96489	Cytokine-cytokine receptor interaction (ko04060);; JAK-STAT signaling pathway (ko04630);; Intestinal immune network for IgA production (ko04672);; Human T-cell leukemia virus 1 infection (ko05166);; Pathways in cancer (ko05200)
IL16	5.99401	9.29729	9.33386	28.096	30.4654	33.1107	18.812	5.58727	11.5885	0.711996	0.097311	0.779313	24.6879	5.09824	3.16059	9.32992	15.2396	7.77778	2.05551e-11	1.71272	0.0928112	0.603388	0.00122782	2.61388	2.31003e-05	2.77307	Cytokine-cytokine receptor interaction (ko04060)
IL17B	31.5596	59.7754	39.9107	13.4761	2.16966	11.1904	6.33443	12.9562	9.16858	0.555227	0.8452	0.256783	1.62561	1.91799	1.36245	1.6821	3.76161	4.86164	0.000166321	-2.27857	7.14015e-07	-2.18522	0.697367	0.250745	0.199055	1.03221	Cytokine-cytokine receptor interaction (ko04060);; IL-17 signaling pathway (ko04657)
IL17RA	18.0128	16.6992	18.3913	42.3923	32.1969	27.828	36.5957	52.8061	37.7505	2.02811	1.06967	3.39536	19.4461	7.28408	5.00063	19.7298	31.4589	34.1937	1.22065e-05	0.984723	1.69758e-05	1.28839	0.104128	0.944726	2.38724e-05	2.20898	Cytokine-cytokine receptor interaction (ko04060);; IL-17 signaling pathway (ko04657)
IL17RC	27.4409	54.5771	47.2474	19.0201	11.5215	10.0505	17.2414	23.5374	31.7577	2.4007	1.87822	2.75874	6.02372	8.76358	8.62371	17.8234	11.6661	23.3627	1.54198e-05	-1.64777	0.0508221	-0.808714	0.216569	0.528706	0.00393836	1.43034	Cytokine-cytokine receptor interaction (ko04060);; IL-17 signaling pathway (ko04657)
IL17RD	1.62522	0.901812	2.19569	3.06029	1.89613	1.88009	3.16822	1.20906	0.632812	0.532235	0.648626	0.747074	3.21678	1.14504	0.673528	0.753609	1.21976	3.58671	0.142322	0.581333	0.8473	0.119781	0.999989	-7.45122e-06	0.979447	-0.0172991	--
IL17REL	2.68125	1.48902	1.87236	0.410989	0.479681	0.763782	1.44824	0.342017	0.183339	0	0	0	0.422984	0.088263	0.007247	0.017749	0.672831	3.16068	9.34356e-05	-1.77308	0.0365878	-1.56465	--	--	--	--	--
IL18	3.09396	3.59255	4.19974	20.9352	47.5602	24.7601	11.3427	31.1141	56.6533	6.08448	2.69195	3.95336	129.858	243.989	128.237	106.314	71.6823	83.7461	7.39079e-12	3.15522	7.12345e-08	3.15723	4.85676e-18	4.19386	5.46322e-09	2.97917	Cytokine-cytokine receptor interaction (ko04060);; Viral protein interaction with cytokine and cytokine receptor (ko04061);; NOD-like receptor signaling pathway (ko04621);; Cytosolic DNA-sensing pathway (ko04623);; Salmonella infection (ko05132);; Legionellosis (ko05134);; Yersinia infection (ko05135);; African trypanosomiasis (ko05143);; Malaria (ko05144);; Tuberculosis (ko05152);; Influenza A (…
IL18BP	16.6239	39.6961	21.9695	31.2156	28.2379	20.0102	13.8237	44.4439	88.2799	1.88022	2.09852	1.74311	11.6205	6.37835	5.90192	6.32201	38.2017	39.0856	0.963413	-0.0183677	0.2322	0.734044	0.0456652	0.653557	0.000807209	2.13918	--
IL18R1	3.43564	1.71453	2.63334	29.8557	16.9304	21.382	29.8907	17.5995	9.0163	0.2496	0.041747	0.091601	14.4922	2.7298	1.10685	1.98327	14.082	20.1046	1.62795e-18	3.05512	4.1756e-09	2.84802	9.13597e-06	4.01158	6.40722e-08	4.96634	Cytokine-cytokine receptor interaction (ko04060);; Viral protein interaction with cytokine and cytokine receptor (ko04061);; TNF signaling pathway (ko04668);; Inflammatory bowel disease (ko05321)
IL18RAP	0.124712	0.144715	0.143665	4.18269	4.64421	1.88477	2.45353	2.37685	3.04919	0.100012	0	0.019039	1.54459	0.303398	0.286371	0.157514	1.46616	3.11868	1.92317e-18	4.72682	6.43446e-15	4.27227	--	--	--	--	Cytokine-cytokine receptor interaction (ko04060);; Viral protein interaction with cytokine and cytokine receptor (ko04061);; Inflammatory bowel disease (ko05321)
IL1A	2.36804	0.983505	0.95129	7.332	33.7586	2.5203	6.99147	36.7592	52.6988	0.09032	0	0	4.31734	0.320903	0.310466	0.049021	11.0425	3.92708	2.53763e-05	3.55245	2.12438e-11	4.47503	--	--	--	--	MAPK signaling pathway (ko04010);; Cytokine-cytokine receptor interaction (ko04060);; Necroptosis (ko04217);; Cellular senescence (ko04218);; Osteoclast differentiation (ko04380);; Hematopoietic cell lineage (ko04640);; Non-alcoholic fatty liver disease (ko04932);; AGE-RAGE signaling pathway in diabetic complications (ko04933);; Type I diabetes mellitus (ko04940);; Alzheimer disease (ko05010);; P…
IL1B	0.036256	0	0	18.4515	154.786	2.25384	6.77042	52.0045	70.1854	0	0	0	8.86618	0.795298	0.427983	0.617812	33.9467	9.34217	3.14737e-08	11.7992	1.0636e-12	11.435	--	--	4.32785e-10	10.6767	Antifolate resistance (ko01523);; MAPK signaling pathway (ko04010);; Cytokine-cytokine receptor interaction (ko04060);; NF-kappa B signaling pathway (ko04064);; Necroptosis (ko04217);; Osteoclast differentiation (ko04380);; Toll-like receptor signaling pathway (ko04620);; NOD-like receptor signaling pathway (ko04621);; Cytosolic DNA-sensing pathway (ko04623);; C-type lectin receptor signaling pat…
IL1R1	32.7069	10.943	21.445	38.845	28.3726	32.5165	62.1467	45.7482	35.7128	4.93256	0.980176	2.27434	21.6601	12.4421	7.58992	7.75016	44.4731	28.5171	0.0794627	0.707065	0.00842028	1.14591	0.0965103	0.996579	0.0146357	1.84517	MAPK signaling pathway (ko04010);; Cytokine-cytokine receptor interaction (ko04060);; NF-kappa B signaling pathway (ko04064);; Osteoclast differentiation (ko04380);; Hematopoietic cell lineage (ko04640);; Th17 cell differentiation (ko04659);; Inflammatory mediator regulation of TRP channels (ko04750);; Amoebiasis (ko05146);; Human cytomegalovirus infection (ko05163);; Human T-cell leukemia virus …
IL1R2	32.4989	20.762	16.8763	12.8088	19.4514	2.1433	14.1229	23.2573	21.2726	0.297454	0	0.021467	9.77387	2.9228	1.00966	0.907079	49.4851	13.1216	0.136033	-0.994311	0.558102	-0.237102	0.00238869	3.85099	6.39546e-05	5.73888	Cytokine-cytokine receptor interaction (ko04060);; Hematopoietic cell lineage (ko04640);; Amoebiasis (ko05146);; Human T-cell leukemia virus 1 infection (ko05166);; Transcriptional misregulation in cancer (ko05202);; Prostate cancer (ko05215);; Fluid shear stress and atherosclerosis (ko05418)
IL1RL1	0.374336	0.236857	0.507184	3.37882	1.11512	0.806111	8.53751	2.2669	2.24145	0.213421	0.080733	0.152962	0.828859	7.59997	6.42225	4.29206	2.88316	4.45252	0.00104899	2.24858	1.45701e-07	3.56061	6.9709e-06	3.87001	5.63627e-07	3.19036	Cytokine-cytokine receptor interaction (ko04060)
IL1RL2	23.2556	82.9233	77.46	5.56801	3.59042	5.66972	2.06574	0.982829	0.15931	0.028208	0.0149	0.028285	1.35993	0.562344	0.280833	0.249999	0.216617	0	1.87881e-13	-3.5907	2.49303e-15	-5.81078	--	--	--	--	Cytokine-cytokine receptor interaction (ko04060)
IL20RA	21.5142	78.8084	130.615	0.054711	0.140392	4.3045	0.681275	0	0.28484	0.011582	0	0	0.122668	0.069871	0.035056	0	0	0	0.000262758	-5.64853	2.59317e-05	-7.2307	--	--	--	--	Cytokine-cytokine receptor interaction (ko04060);; Viral protein interaction with cytokine and cytokine receptor (ko04061);; JAK-STAT signaling pathway (ko04630)
IL20RB	7.15081	14.1707	8.86831	0.959974	0.610565	1.74876	1.10219	0.597767	1.50966	0.085512	0.19913	0.174025	0.345006	0.36331	0.32292	0.285214	0.551137	1.4673	6.94611e-11	-3.14244	5.94515e-12	-3.22113	0.859788	-0.0928326	0.347884	0.758451	Cytokine-cytokine receptor interaction (ko04060);; Viral protein interaction with cytokine and cytokine receptor (ko04061);; JAK-STAT signaling pathway (ko04630)
IL21R	0.174559	0.540143	0.279469	9.57615	6.96094	8.5105	5.30903	7.32112	2.4485	0.045184	0.535763	1.2076	6.80153	1.37026	0.562873	1.76723	5.66344	4.01194	3.08949e-23	4.64506	1.91964e-10	3.92061	0.406257	0.884014	0.251274	1.13826	Cytokine-cytokine receptor interaction (ko04060);; JAK-STAT signaling pathway (ko04630);; Th17 cell differentiation (ko04659);; Inflammatory bowel disease (ko05321)
IL25	4.04348	6.84183	6.87214	0.693466	0.262562	0.519554	0.798113	0.840658	0.436839	0.035557	0.021792	0.044407	0.348861	0.250367	0.159359	0.033021	0.333819	2.35827	8.06776e-16	-3.5572	5.72716e-12	-3.06563	--	--	--	--	Cytokine-cytokine receptor interaction (ko04060);; IL-17 signaling pathway (ko04657)
IL27	0	0.157442	0.356057	2.82216	8.05016	8.17411	1.40428	1.26807	3.93148	0.12901	0	0	3.92399	1.2785	0.187252	0.768855	1.704	0	7.90208e-08	5.18371	0.00256206	3.69511	--	--	--	--	Cytokine-cytokine receptor interaction (ko04060)
IL27RA	5.77138	8.8642	7.51839	52.396	49.371	43.4978	32.8075	31.527	56.3135	1.22286	0.579537	1.19002	36.3216	9.9906	5.737	17.7108	39.1303	42.774	2.0451e-24	2.75122	1.46974e-10	2.46726	2.42888e-05	2.72258	4.49492e-12	3.51759	Cytokine-cytokine receptor interaction (ko04060);; JAK-STAT signaling pathway (ko04630);; Th17 cell differentiation (ko04659)
IL2RB	0.548722	0.535212	0.928856	13.18	22.33	21.6242	22.369	4.43578	5.59473	0.243911	0.283113	0.550732	21.1439	4.71902	2.71984	6.6049	9.18817	6.72313	3.00172e-38	4.8891	1.18874e-10	4.02349	3.57645e-06	3.29718	6.17497e-09	2.859	Cytokine-cytokine receptor interaction (ko04060);; Viral protein interaction with cytokine and cytokine receptor (ko04061);; Endocytosis (ko04144);; PI3K-Akt signaling pathway (ko04151);; JAK-STAT signaling pathway (ko04630);; Th1 and Th2 cell differentiation (ko04658);; Th17 cell differentiation (ko04659);; Measles (ko05162);; Human T-cell leukemia virus 1 infection (ko05166);; Pathways in cance…
IL2RG	7.95769	6.65014	11.6794	90.6292	175.524	162.623	78.0947	47.0825	39.1437	3.86317	0.421084	1.22242	118.294	24.3045	7.71205	23.1526	54.3317	29.9464	1.024e-25	3.89088	2.90259e-12	2.55099	0.00030437	3.28128	5.49669e-05	2.88417	Cytokine-cytokine receptor interaction (ko04060);; Viral protein interaction with cytokine and cytokine receptor (ko04061);; Endocytosis (ko04144);; PI3K-Akt signaling pathway (ko04151);; JAK-STAT signaling pathway (ko04630);; Th1 and Th2 cell differentiation (ko04658);; Th17 cell differentiation (ko04659);; Measles (ko05162);; Human T-cell leukemia virus 1 infection (ko05166);; Pathways in cance…
IL33	4.81165	10.1028	21.8858	101.927	67.3482	42.9346	88.4428	69.5529	86.9312	0.640546	0.791123	0.637754	56.6824	3.7756	2.63867	1.61567	84.2523	26.7214	4.30448e-07	1.99595	4.86022e-10	2.2388	0.0120997	2.22126	0.000226219	3.34212	Cytokine-cytokine receptor interaction (ko04060);; Necroptosis (ko04217);; Cytosolic DNA-sensing pathway (ko04623);; Influenza A (ko05164)
IL34	8.33869	14.9539	11.2308	19.2945	20.5055	20.6677	12.1111	10.2961	6.16694	1.6154	1.47864	2.43576	20.5322	11.2756	11.28	8.66448	5.64055	11.1174	0.00914572	0.853864	0.532769	-0.271074	4.40674e-06	1.693	0.157117	0.745107	Cytokine-cytokine receptor interaction (ko04060);; Viral protein interaction with cytokine and cytokine receptor (ko04061)
IL4I1	2.1217	2.80476	2.40925	13.5822	10.6022	8.01304	9.08201	5.66077	2.66464	0.301911	1.14427	0.734134	8.10944	1.91598	1.1952	2.81703	5.37352	1.3939	2.90645e-09	1.72043	0.0444788	0.980072	0.353084	0.645614	0.582493	0.411157	Alanine, aspartate and glutamate metabolism (ko00250);; Cysteine and methionine metabolism (ko00270);; Valine, leucine and isoleucine degradation (ko00280);; Tyrosine metabolism (ko00350);; Phenylalanine metabolism (ko00360);; Tryptophan metabolism (ko00380);; Phenylalanine, tyrosine and tryptophan biosynthesis (ko00400)
IL4R	8.52337	4.9726	8.56363	52.6552	61.2343	42.3887	44.2448	59.8973	56.6075	4.83609	1.36772	3.83327	29.1281	8.08668	5.35474	12.703	40.6977	33.8142	2.97054e-23	2.83918	4.7827e-19	2.87513	0.294977	0.690981	0.0127361	1.54694	Cytokine-cytokine receptor interaction (ko04060);; PI3K-Akt signaling pathway (ko04151);; JAK-STAT signaling pathway (ko04630);; Hematopoietic cell lineage (ko04640);; Th1 and Th2 cell differentiation (ko04658);; Th17 cell differentiation (ko04659);; Pathways in cancer (ko05200);; Inflammatory bowel disease (ko05321)
IL6	1.45915	0.376176	0.499471	85.9812	152.396	5.84698	72.338	219.78	572.741	0.128326	0.120282	0.045062	88.7631	2.23916	0.455286	0.401759	160.295	136.404	2.33204e-14	6.72819	3.55001e-33	8.53633	--	--	--	--	EGFR tyrosine kinase inhibitor resistance (ko01521);; Antifolate resistance (ko01523);; Cytokine-cytokine receptor interaction (ko04060);; Viral protein interaction with cytokine and cytokine receptor (ko04061);; HIF-1 signaling pathway (ko04066);; FoxO signaling pathway (ko04068);; PI3K-Akt signaling pathway (ko04151);; Cellular senescence (ko04218);; Toll-like receptor signaling pathway (ko0462…
IL6ST	23.0735	10.2127	23.3769	32.6432	34.7797	38.9861	35.3923	25.7919	33.7523	11.2992	12.7775	11.8139	36.0551	27.5561	15.9622	20.1067	37.7908	22.7623	0.00578102	0.97413	0.0416636	0.778548	0.589272	-0.169441	0.314922	-0.376558	Cytokine-cytokine receptor interaction (ko04060);; Viral protein interaction with cytokine and cytokine receptor (ko04061);; Signaling pathways regulating pluripotency of stem cells (ko04550);; JAK-STAT signaling pathway (ko04630);; Th17 cell differentiation (ko04659);; Kaposi sarcoma-associated herpesvirus infection (ko05167);; Pathways in cancer (ko05200);; Viral carcinogenesis (ko05203)
IL7	0.046935	0.148002	0.168781	0.991382	1.73903	1.61867	1.14316	0.652119	0.831305	0.194762	0.005268	0.013845	2.53501	0.176241	0.188638	0.138529	1.68929	1.27829	1.42241e-05	2.50168	0.000743787	2.23793	0.000601863	3.26428	--	--	Cytokine-cytokine receptor interaction (ko04060);; PI3K-Akt signaling pathway (ko04151);; JAK-STAT signaling pathway (ko04630);; Hematopoietic cell lineage (ko04640);; Pathways in cancer (ko05200)
IL7R	0.240737	0	0.112108	3.06875	3.8963	14.3896	8.80677	1.32363	3.74461	0.126026	0	0.025327	5.88696	0.795377	0.621769	1.72079	2.91276	1.10448	8.92255e-10	5.94131	2.34547e-07	5.25661	0.000728742	4.13199	0.00300188	3.70943	Cytokine-cytokine receptor interaction (ko04060);; FoxO signaling pathway (ko04068);; PI3K-Akt signaling pathway (ko04151);; JAK-STAT signaling pathway (ko04630);; Hematopoietic cell lineage (ko04640);; Pathways in cancer (ko05200);; Primary immunodeficiency (ko05340)
CD
CD1.1	2.44374	1.78429	2.33549	10.9458	4.50885	4.36047	4.76682	2.13853	1.13721	2.43133	0.151568	0.68166	8.76817	2.86109	0.644254	2.42318	1.90675	5.60852	4.4098e-05	1.68087	0.739715	0.165176	0.568358	0.571818	0.916486	0.0995064	Tight junction (ko04530);; Hematopoietic cell lineage (ko04640);; Amoebiasis (ko05146)
CD101	0.0845	0.234287	0.218368	0.420542	1.41504	0.489077	0.471052	0.385504	0.284433	0.050584	0	0	0.596757	0.071501	0.050153	0.13843	0.330295	0	0.0023905	2.17948	0.124163	1.11329	--	--	--	--	--
CD109	7.43161	7.3692	5.43737	2.6702	3.49434	3.39711	4.59032	3.08609	3.54033	0.489748	0.333354	0.580046	2.5472	1.61637	1.21356	1.28147	1.96496	3.46843	0.000573663	-1.03232	0.0131169	-0.83531	0.0828257	0.629699	0.168767	0.730956	--
CD14	32.2228	10.9862	14.3157	92.9017	148.642	110.879	56.8033	102.89	56.5963	5.36932	1.18579	2.43154	65.9636	4.37895	3.64281	9.89354	79.8821	57.5226	4.52741e-09	2.67622	8.20473e-05	1.93961	0.115588	1.575	0.00233978	2.45163	MAPK signaling pathway (ko04010);; NF-kappa B signaling pathway (ko04064);; Phagosome (ko04145);; Toll-like receptor signaling pathway (ko04620);; Hematopoietic cell lineage (ko04640);; Salmonella infection (ko05132);; Pertussis (ko05133);; Legionellosis (ko05134);; Amoebiasis (ko05146);; Tuberculosis (ko05152);; Transcriptional misregulation in cancer (ko05202);; Acute myeloid leukemia (ko05221)
CD163	45.6682	11.6148	5.19659	114.199	212.528	144.918	96.5	68.1088	54.2621	8.71992	2.85228	2.01923	217.692	13.1438	16.0346	11.4944	262.157	167.555	1.57491e-05	2.94647	0.00759131	1.78275	0.00611503	2.67395	0.000322407	3.404	--
CD180	0.758034	0.281319	0.52263	4.50651	11.8976	10.7924	1.70886	1.18769	1.12016	0.729369	0.058603	0.313756	15.2469	3.38471	0.579529	1.44656	7.37954	8.06447	1.22985e-14	4.1962	0.0334769	1.39526	0.0113032	2.66085	0.0129009	2.36401	--
CD19	0.153483	0.126635	0	0.721766	0.565507	0.892611	0.90511	1.5065	0.603727	0	0.01522	0	1.13115	0.283631	0.151221	1.14536	6.09178	1.08103	0.00953165	2.9703	0.00418307	3.37429	--	--	1.22296e-06	7.17128	PI3K-Akt signaling pathway (ko04151);; Hematopoietic cell lineage (ko04640);; B cell receptor signaling pathway (ko04662);; Epstein-Barr virus infection (ko05169);; Primary immunodeficiency (ko05340)
CD1D	0.58774	0.545233	0.640793	4.08101	5.84798	4.89788	4.36215	2.68486	4.02967	1.45657	0.571273	0.544682	9.457	7.33441	2.98075	4.09774	6.52532	3.7652	1.07403e-15	3.06958	1.66806e-07	2.59344	0.00627296	1.57608	0.127083	0.958449	Tight junction (ko04530);; Hematopoietic cell lineage (ko04640);; Amoebiasis (ko05146)
CD1E	0.257084	0.054354	0.193249	5.29165	4.14586	3.2185	4.027	1.12494	0.346565	0.011398	0	0.043735	6.3991	0.415663	0.255984	1.16797	1.48349	1.23618	1.01205e-18	4.67331	0.00017593	3.44951	3.62336e-05	5.45237	2.1149e-05	4.56735	Tight junction (ko04530);; Hematopoietic cell lineage (ko04640);; Amoebiasis (ko05146)
CD2	2.38363	0.804426	3.50164	58.6102	97.269	117.087	62.4976	10.9061	18.2102	0.849693	0.854171	0.435635	107.741	26.0066	11.4776	19.3429	47.3445	28.6995	1.90504e-25	5.43337	8.16122e-08	3.80831	4.52499e-10	4.61896	2.08013e-12	3.89016	Cell adhesion molecules (ko04514);; Hematopoietic cell lineage (ko04640)
CD200	10.1777	19.144	13.258	10.8333	7.66062	5.36017	9.34583	11.1782	16.5069	0.486045	1.19125	0.293351	14.2637	4.94735	2.50818	2.53164	8.27092	4.95345	0.0271035	-0.903983	0.64633	-0.198142	0.00616282	2.02828	0.0587786	1.4555	--
CD200R1	1.54939	0.498311	1.64885	5.62265	6.33455	4.70585	3.67773	2.03796	1.56639	2.278	0.42907	0.532315	37.4252	6.84764	2.03298	2.17393	10.0777	0.880646	8.56067e-06	2.23589	0.123148	1.01988	0.013288	2.3776	0.669446	0.433365	Kaposi sarcoma-associated herpesvirus infection (ko05167)
CD200R1L	0	0	0.028157	1.46524	2.61934	0.189199	0.612857	0.484082	0.352812	0.222311	0.007767	0.007723	3.40199	0.050887	0	0.008473	11.1883	0.216573	1.61718e-06	6.32913	0.000493219	4.97267	--	--	0.102821	2.82515	Kaposi sarcoma-associated herpesvirus infection (ko05167)
CD207	2.46886	4.46644	2.96262	2.47224	0.898012	0.407034	0.66985	0.289061	0.250165	0.56767	0	0.030627	0.515726	0.395182	0	0.456679	0	0	0.0608174	-1.37553	6.72075e-05	-2.97548	--	--	--	--	--
CD209	71.087	11.3586	16.4947	81.105	232.279	587.174	29.6257	5.57155	8.42373	10.2821	6.53495	2.04147	192.408	12.6162	26.3132	7.71998	84.0821	80.1166	3.52408e-05	3.27358	0.137137	-1.16533	0.020245	2.15728	0.0795506	1.56871	Phagosome (ko04145);; C-type lectin receptor signaling pathway (ko04625);; Tuberculosis (ko05152);; Measles (ko05162)
CD22	0.529949	1.0387	0.787013	3.62687	7.17751	11.6062	3.28138	3.34722	1.76968	0.145269	0.13451	0.19783	8.5224	2.10067	1.20763	1.86211	5.84855	2.81131	6.09131e-10	3.29581	0.000444756	1.83033	4.14933e-06	3.18614	2.85799e-06	2.87003	Cell adhesion molecules (ko04514);; Hematopoietic cell lineage (ko04640);; B cell receptor signaling pathway (ko04662)
CD226	0.127412	0.277153	0.040753	1.45068	4.99247	3.99957	2.7993	1.27266	1.66248	0.140974	0	0.176968	11.1292	1.76963	0.550448	0.749835	4.25563	0	2.99723e-09	4.58308	5.64257e-06	3.64004	0.00130927	3.94073	--	--	Cell adhesion molecules (ko04514)
CD244	1.35872	1.36551	2.21292	5.0421	9.08119	7.08887	3.52813	0.976958	0.998655	0.535491	0.307279	0.119737	7.61372	1.91429	0.876572	1.35325	2.10953	1.52026	1.00104e-07	2.16666	0.785278	0.186183	0.0194109	1.93901	0.305421	0.786682	Natural killer cell mediated cytotoxicity (ko04650)
CD247	7.25328	2.83086	7.4776	37.199	50.5227	43.0895	31.0237	18.5106	14.6526	1.44017	1.79116	1.27855	70.9015	15.3247	7.22331	17.2948	39.4265	32.672	1.06006e-11	2.2906	0.00111113	1.36314	6.69887e-05	2.67079	1.31086e-08	2.48946	Natural killer cell mediated cytotoxicity (ko04650);; Th1 and Th2 cell differentiation (ko04658);; Th17 cell differentiation (ko04659);; T cell receptor signaling pathway (ko04660);; Chagas disease (ko05142);; Epstein-Barr virus infection (ko05169);; Human immunodeficiency virus 1 infection (ko05170);; PD-L1 expression and PD-1 checkpoint pathway in cancer (ko05235)
CD248	9.7435	19.6675	33.0725	53.4812	35.4167	28.6122	63.8567	57.4478	15.6224	2.98936	2.0771	3.83916	18.1726	4.5979	4.57225	6.13131	14.5565	77.5208	0.0355984	0.9551	0.0450856	1.17015	0.652967	0.256269	0.0260442	1.92143	--
CD27	0.844544	0	0.637674	59.2479	55.2438	27.3777	30.1546	19.378	17.2872	0	0	0.098081	50.4969	5.78786	2.24231	10.7957	34.3946	16.9999	2.4009e-17	6.59448	2.6904e-11	5.49603	3.02588e-08	7.77572	1.19031e-11	7.7673	Cytokine-cytokine receptor interaction (ko04060)
CD274	0.700755	0	0.368017	3.15033	6.69996	3.47593	3.46758	1.7273	4.07589	0.139215	0.043722	0.060759	6.23316	3.00496	1.18651	1.50391	1.64226	1.61092	0.0234499	3.6821	0.00349136	3.15214	9.40536e-09	3.88261	6.96853e-05	2.7099	Cell adhesion molecules (ko04514);; PD-L1 expression and PD-1 checkpoint pathway in cancer (ko05235)
CD276	36.2418	31.1497	28.7909	51.2956	31.4786	25.5715	37.2703	73.688	65.0844	4.01887	2.07007	2.93238	12.5299	5.73117	7.83577	8.81699	20.0238	26.8171	0.525502	0.195935	0.01394	0.898737	0.554064	0.255776	0.040494	1.08118	Cell adhesion molecules (ko04514)
CD28	0.053195	0	0	1.62854	2.62496	3.06046	2.91399	0.708902	0.850762	0.218061	0	0	10.8115	1.43619	0.97374	1.36509	2.9411	0	3.34313e-08	6.65571	--	--	0.00205212	4.44887	--	--	Cell adhesion molecules (ko04514);; T cell receptor signaling pathway (ko04660);; Intestinal immune network for IgA production (ko04672);; Type I diabetes mellitus (ko04940);; Measles (ko05162);; PD-L1 expression and PD-1 checkpoint pathway in cancer (ko05235);; Autoimmune thyroid disease (ko05320);; Systemic lupus erythematosus (ko05322);; Rheumatoid arthritis (ko05323);; Allograft rejection (ko…
CD2AP	10.2255	7.8261	11.4713	8.94086	8.1196	9.65095	10.8452	9.45237	12.3161	2.34095	1.86564	2.33194	9.97503	5.26348	3.33636	2.77395	8.56154	7.67199	0.715764	-0.0871354	0.558679	0.17478	0.676783	0.163842	0.959915	-0.0249346	Bacterial invasion of epithelial cells (ko05100)
CD2BP2	14.2392	13.9589	14.5144	16.2383	13.4552	12.1253	13.2861	17.8007	13.7433	6.93856	5.58059	6.3853	15.6406	15.7423	18.4675	21.8149	25.3666	18.479	0.940079	0.0160027	0.715379	0.108248	0.626676	0.172802	0.368242	0.315941	--
CD300A	3.12387	2.60108	3.14347	17.2178	26.1092	15.7908	9.28478	10.1923	3.94774	0.63122	0.231714	0.460198	23.3207	4.99256	3.09552	2.53411	17.1201	8.95407	3.16541e-18	2.79238	0.00226904	1.42807	1.69808e-05	3.14126	0.000142854	2.8316	--
CD300C	6.10597	4.67508	6.06593	13.4614	27.6706	37.372	10.826	6.94842	6.28181	2.6132	0.718446	0.978951	24.9014	7.934	4.35897	5.15352	14.4328	19.6663	3.77167e-07	2.29335	0.202763	0.538259	0.0171936	1.70684	0.0266695	1.62713	--
CD300LB	0.38412	0.181029	0.650986	1.02462	3.23426	1.14469	1.32497	2.15706	0.682026	0.113474	0.051692	0.103573	2.8908	0.406408	0.333148	0.239411	1.25737	0	0.00435163	2.23192	0.0323741	1.81725	--	--	--	--	--
CD300LF	0.230149	1.02669	0.755225	10.1679	23.6042	23.4151	6.03857	4.41191	8.83177	0.452109	0.074994	0.159047	19.225	2.20893	1.58831	1.40501	10.9216	7.83408	4.42607e-15	4.78533	9.15487e-07	3.20672	0.000254709	3.55063	0.000504354	3.25755	--
CD300LG	4.28592	2.5178	6.86235	0.968659	0.468111	0.542897	1.15549	1.31723	0.231627	1.31212	1.6544	2.40362	0.837145	0.540172	0.518168	1.32839	0.118306	0	1.26044e-08	-2.65195	0.00063362	-2.2628	8.61822e-12	-2.72314	0.0316821	-3.06872	--
CD302	10.0575	2.50056	7.25324	5.13426	7.76401	8.96617	9.14651	5.78216	1.33681	1.82008	1.57154	1.88512	29.2718	11.7576	5.82815	4.60722	8.43192	7.31601	0.711878	0.22078	0.758079	-0.247571	0.00167635	1.76604	0.431167	0.409272	--
CD34	51.6749	32.7065	75.0925	56.6581	29.1984	36.9983	37.7501	58.2252	42.6383	6.24228	7.15543	12.9512	12.1013	7.85923	6.24612	7.71428	11.1106	25.4091	0.369555	-0.336888	0.673763	-0.162279	0.00149824	-1.28198	0.204007	-0.748658	Cell adhesion molecules (ko04514);; Hematopoietic cell lineage (ko04640)
CD36	44.1597	4.5617	22.5303	1.46165	2.17589	1.07731	9.0203	1.20301	3.95721	34.5774	57.7196	32.0913	211.954	51.0758	21.9262	56.1712	3.9159	2.81034	1.08123e-11	-3.28147	9.35089e-05	-2.19128	0.430458	-0.506549	0.00419896	-2.44578	PPAR signaling pathway (ko03320);; Phagosome (ko04145);; AMPK signaling pathway (ko04152);; ECM-receptor interaction (ko04512);; Hematopoietic cell lineage (ko04640);; Adipocytokine signaling pathway (ko04920);; Insulin resistance (ko04931);; Fat digestion and absorption (ko04975);; Cholesterol metabolism (ko04979);; Malaria (ko05144)
CD37	7.82485	3.18828	10.8022	28.3443	45.1083	44.5449	21.4199	21.4781	15.3032	2.28089	1.06801	1.57236	31.9832	8.68746	6.4411	8.02212	27.816	16.8255	1.1442e-10	2.76252	0.000581375	1.56123	0.000904061	2.16222	0.00013701	2.19016	Hematopoietic cell lineage (ko04640)
CD38	0.209552	0.159058	0.354736	2.44737	6.64092	5.12461	1.81282	0.384416	0.861566	0.347587	0.186529	0.22458	7.31654	2.68737	0.353277	1.12315	3.17108	1.79759	5.88462e-15	4.36586	0.0122197	2.11189	0.00738259	2.2964	0.0320176	1.4118	Nicotinate and nicotinamide metabolism (ko00760);; Calcium signaling pathway (ko04020);; Hematopoietic cell lineage (ko04640);; Oxytocin signaling pathway (ko04921);; Salivary secretion (ko04970);; Pancreatic secretion (ko04972)
CD3D	0.298513	0	0.518038	18.0855	30.3869	16.8317	16.9276	4.72225	3.72711	0.260291	0.341239	0.126677	69.1677	11.4145	1.62251	5.55405	18.6093	6.92187	1.32095e-17	6.33749	1.73746e-06	4.94477	6.50169e-07	5.21039	4.15138e-06	3.71489	Hematopoietic cell lineage (ko04640);; Th1 and Th2 cell differentiation (ko04658);; Th17 cell differentiation (ko04659);; T cell receptor signaling pathway (ko04660);; Chagas disease (ko05142);; Measles (ko05162);; Human T-cell leukemia virus 1 infection (ko05166);; Epstein-Barr virus infection (ko05169);; Human immunodeficiency virus 1 infection (ko05170);; PD-L1 expression and PD-1 checkpoint p…
CD3E	4.26504	2.70043	5.3111	133.109	136.69	119.427	86.3631	62.9642	32.9445	1.04456	0.892714	0.302585	126.126	18.3405	8.99204	15.7113	59.4335	49.9414	1.72882e-67	5.04056	3.28811e-18	3.92199	1.93943e-07	4.59762	1.24948e-09	4.18836	Hematopoietic cell lineage (ko04640);; Th1 and Th2 cell differentiation (ko04658);; Th17 cell differentiation (ko04659);; T cell receptor signaling pathway (ko04660);; Chagas disease (ko05142);; Measles (ko05162);; Human T-cell leukemia virus 1 infection (ko05166);; Epstein-Barr virus infection (ko05169);; Human immunodeficiency virus 1 infection (ko05170);; PD-L1 expression and PD-1 checkpoint p…
CD3EAP	21.1936	27.4585	18.9722	12.5921	9.43711	7.85122	12.3205	17.502	16.3844	3.13601	2.54127	2.40862	8.01686	6.65324	6.66019	7.62944	15.7241	13.0179	8.96214e-05	-1.17451	0.143432	-0.510214	0.624254	0.157689	0.136834	0.63038	--
CD3G	0.925	1.27446	1.75745	32.7309	46.2395	36.9747	26.257	17.3301	11.3399	1.57746	0.847826	0.650621	138.765	21.5812	9.14812	12.787	47.6904	40.9719	9.93763e-42	4.89222	1.42555e-14	3.79644	3.71515e-07	4.32462	5.72918e-08	3.4829	Hematopoietic cell lineage (ko04640);; Th1 and Th2 cell differentiation (ko04658);; Th17 cell differentiation (ko04659);; T cell receptor signaling pathway (ko04660);; Chagas disease (ko05142);; Measles (ko05162);; Human T-cell leukemia virus 1 infection (ko05166);; Epstein-Barr virus infection (ko05169);; Human immunodeficiency virus 1 infection (ko05170);; PD-L1 expression and PD-1 checkpoint p…
CD4	0.525696	0.730113	0.400217	24.6254	76.8643	85.1349	14.3113	14.4449	5.98044	0.42104	0.219856	0.774106	31.4171	4.31768	3.07519	5.20519	16.7722	40.0526	6.30529e-38	6.85439	2.22262e-18	4.34162	3.41259e-05	3.36149	3.21744e-07	3.9322	Cytokine-cytokine receptor interaction (ko04060);; Cell adhesion molecules (ko04514);; Antigen processing and presentation (ko04612);; Hematopoietic cell lineage (ko04640);; Th1 and Th2 cell differentiation (ko04658);; Th17 cell differentiation (ko04659);; T cell receptor signaling pathway (ko04660);; Yersinia infection (ko05135);; Human T-cell leukemia virus 1 infection (ko05166);; Human immunod…
CD40	15.1161	23.2432	19.1468	73.9296	87.7705	123.822	39.6139	55.6854	53.2038	1.9939	1.69185	2.51464	60.5973	16.6113	9.17854	13.2201	42.6999	47.7236	6.33476e-12	2.36446	6.23275e-05	1.39088	0.000128178	2.39429	8.06874e-06	2.49978	Cytokine-cytokine receptor interaction (ko04060);; NF-kappa B signaling pathway (ko04064);; Cell adhesion molecules (ko04514);; Toll-like receptor signaling pathway (ko04620);; Intestinal immune network for IgA production (ko04672);; Malaria (ko05144);; Toxoplasmosis (ko05145);; Human T-cell leukemia virus 1 infection (ko05166);; Epstein-Barr virus infection (ko05169);; Transcriptional misregulat…
CD40LG	0.123042	0	0.330345	2.57102	3.43611	3.18005	5.02937	4.78387	1.63124	0.178332	0.13835	0.186493	5.14049	2.03499	0.841956	2.24592	3.53742	3.20414	1.47774e-05	4.34326	3.3937e-05	4.62615	--	--	0.00186156	2.58934	Cytokine-cytokine receptor interaction (ko04060);; NF-kappa B signaling pathway (ko04064);; Cell adhesion molecules (ko04514);; T cell receptor signaling pathway (ko04660);; Intestinal immune network for IgA production (ko04672);; Malaria (ko05144);; Toxoplasmosis (ko05145);; Asthma (ko05310);; Autoimmune thyroid disease (ko05320);; Systemic lupus erythematosus (ko05322);; Allograft rejection (ko…
CD46	44.669	24.5923	43.3419	76.6679	63.1135	66.399	63.8538	62.5684	82.8803	16.3088	6.08842	6.10077	50.852	24.3552	14.2559	24.1253	62.1484	43.7959	0.00106411	0.91313	0.00627783	0.919492	0.609523	0.291954	0.258718	0.652612	Complement and coagulation cascades (ko04610);; Measles (ko05162)
CD47	9.55878	4.27013	7.26626	21.0719	34.1977	36.5154	15.5718	23.7238	25.7154	6.8232	7.38132	5.32378	62.6645	24.5275	12.1754	13.6577	36.8455	23.1736	4.61002e-09	2.19097	7.16758e-05	1.52973	0.137706	0.838695	0.463942	0.319104	ECM-receptor interaction (ko04512)
CD48	2.49458	2.41685	2.38901	33.5788	63.2341	38.9109	26.1604	15.2897	25.0046	2.42117	0.480975	0.395608	57.5762	8.18955	4.18789	6.67569	32.0942	24.3643	1.62565e-34	4.27316	2.91115e-19	3.20591	0.00238386	2.94876	0.001646	2.68185	Natural killer cell mediated cytotoxicity (ko04650)
CD5	1.16132	1.28784	1.50815	40.0264	36.3816	28.7274	24.7195	18.1883	11.2668	0.31043	0.14701	0.256565	30.3319	4.506	2.59372	9.77693	17.3485	26.0757	1.28564e-75	4.77156	6.60073e-20	3.79636	3.34083e-07	4.24693	3.12959e-16	4.66448	Hematopoietic cell lineage (ko04640)
CD52	21.4512	20.0695	25.8019	227.801	185.99	174.177	108.951	92.9856	63.3089	12.9232	3.40426	1.69149	150.258	30.8739	17.506	43.0509	63.339	170.828	1.41781e-48	3.16983	1.06127e-08	2.00538	0.024018	2.0241	0.00521957	2.4047	--
CD53	12.5576	5.55294	6.06063	69.3246	165.18	88.0125	44.2914	50.3468	169.21	8.94139	2.19666	2.04608	165.32	31.2882	20.2697	19.611	135.803	72.5244	1.72608e-15	3.8033	2.72546e-09	3.47657	0.00173785	2.6123	0.00198279	2.51868	--
CD55	21.0799	17.0526	19.034	31.7132	27.0596	16.5006	17.6069	8.7581	14.3636	0.617629	0.269795	0.237479	23.8484	4.72246	1.52581	1.85391	22.3075	26.7993	0.0417272	0.520794	0.391303	-0.380177	0.000225808	3.18429	1.63324e-05	3.53637	Complement and coagulation cascades (ko04610);; Hematopoietic cell lineage (ko04640);; Viral myocarditis (ko05416)
CD58	5.94606	2.92434	5.82899	11.0906	11.0981	13.9984	8.64386	6.95747	8.09652	2.14248	2.29109	2.26284	22.3136	8.48376	4.44673	11.6273	18.9619	11.3452	0.000729821	1.36132	0.129697	0.724758	0.0736257	1.00124	0.0142582	1.10947	Cell adhesion molecules (ko04514);; Epstein-Barr virus infection (ko05169)
CD5L	7.78559	4.06439	5.24586	2.65251	16.2191	21.2437	0.577047	0.544339	1.09119	0.492478	0.026456	0.108722	3.91956	0.674217	0.870483	0.401465	36.1803	4.17589	0.0503267	1.31514	1.38088e-08	-2.87771	0.0910597	1.73824	0.00106173	4.33275	--
CD6	0.358946	0.313727	0.712582	24.5964	19.2757	17.6481	10.4609	4.66506	7.35732	0.115848	0.079487	0.124419	18.182	2.58014	1.24404	4.47284	7.47718	8.12194	1.70275e-53	5.48515	3.55912e-16	4.0392	9.98987e-08	4.6055	1.93149e-17	4.40955	Cell adhesion molecules (ko04514)
CD63	134.291	107.763	114.651	252.819	265.465	230.409	187.821	302.317	289.256	104.567	95.5253	68.2869	440.83	172.667	190.458	247.559	376.439	436.332	1.0313e-07	1.11745	0.000332144	1.15642	0.568075	0.248897	0.274697	0.442024	Lysosome (ko04142);; Proteoglycans in cancer (ko05205)
CD68	19.6841	9.83749	10.9388	51.7429	201.032	218.079	44.0242	28.6772	42.0037	3.93796	2.32398	2.43602	127.888	17.4913	14.5086	11.889	55.6779	41.2144	1.29056e-10	3.62207	0.000198145	1.52589	0.000306445	2.7545	0.000840814	2.05587	Lysosome (ko04142)
CD69	0.589712	0.145953	0.343337	11.8915	24.801	9.45916	15.8158	4.6074	22.8594	0.102828	0.058757	0.206362	16.2741	13.3245	11.0518	5.71557	11.2405	3.72109	1.7801e-16	5.36145	1.05097e-11	5.23695	7.17628e-19	5.40384	6.31982e-06	4.17084	--
CD7	0.057205	1.01833	0.516622	2.49922	2.59554	2.70999	1.4361	1.44543	0.970429	0.092924	0.035312	0.042606	1.97397	0.656705	0.812211	1.4468	2.16688	1.38491	0.00607679	2.31338	0.18047	1.27383	5.80901e-05	2.93429	2.78182e-05	3.27758	Hematopoietic cell lineage (ko04640)
CD72	1.13813	1.57469	2.05198	18.3821	41.7533	49.2565	9.85855	8.0986	11.0575	0.568516	0.019038	0.208199	40.7672	8.2633	2.96756	3.14167	9.05397	9.32266	3.40729e-21	4.73639	1.77845e-08	2.5674	2.80222e-06	4.7223	0.000528167	3.11463	B cell receptor signaling pathway (ko04662)
CD74	580.229	440.603	1013.87	4944.71	5503.4	6442.37	1747.99	1524.64	620.157	87.85	46.8336	105.33	2759.99	626.675	518.767	842.9	822.516	1677.56	1.27362e-20	3.08103	0.036608	0.949161	1.6008e-05	2.7058	2.16677e-06	2.47455	Antigen processing and presentation (ko04612);; Tuberculosis (ko05152);; Herpes simplex virus 1 infection (ko05168)
CD79A	1.55701	6.15831	1.12102	7.4707	8.02434	15.3853	6.86451	5.78689	3.83336	0.042937	0	0.197251	10.8415	3.55399	3.12486	6.05582	28.3774	14.4499	0.016484	1.81954	0.282339	0.879386	2.05383e-06	4.58961	2.5025e-08	5.83697	B cell receptor signaling pathway (ko04662);; Primary immunodeficiency (ko05340)
CD79B	1.73654	3.34524	10.7451	7.89363	4.90377	9.32092	5.13399	8.19176	5.26275	0.078582	0.107088	0.083635	6.95146	1.76134	2.41769	5.11332	43.4905	12.051	0.412115	0.541598	0.67697	0.284379	4.11378e-07	3.55665	6.05398e-12	5.77232	B cell receptor signaling pathway (ko04662)
CD80	0.43719	0.89185	0.498643	5.4433	5.46552	10.8671	5.11616	0.901227	1.52944	0.196125	0.057258	0	6.23177	1.35528	0.423134	0.949407	3.5167	1.01803	1.95193e-13	3.61857	0.00434135	2.02919	0.00269278	3.64607	0.0172486	2.95883	Cell adhesion molecules (ko04514);; Toll-like receptor signaling pathway (ko04620);; Intestinal immune network for IgA production (ko04672);; Type I diabetes mellitus (ko04940);; Autoimmune thyroid disease (ko05320);; Systemic lupus erythematosus (ko05322);; Rheumatoid arthritis (ko05323);; Allograft rejection (ko05330);; Graft-versus-host disease (ko05332);; Viral myocarditis (ko05416)
CD83	1.05038	0.85272	9.89029	31.0774	34.9757	28.3627	19.4369	4.98721	9.71679	17.024	5.85497	6.28179	24.4159	24.946	21.2413	20.6926	24.0562	8.2387	1.24899e-06	2.79606	0.0132384	1.55991	0.968114	0.0205921	0.50931	-0.368936	--
CD84	0.368584	0.413319	1.08832	9.27227	14.4753	12.354	7.75312	2.80163	9.23809	0.432101	0.055721	0.112146	11.316	2.70104	1.04186	1.48341	6.30813	1.67538	4.46449e-20	4.31207	1.54936e-08	3.23014	0.00107862	3.01785	0.019841	2.01487	--
CD86	1.59184	0.645124	2.3309	13.866	24.104	19.6233	13.4351	7.09365	8.34812	1.36678	0.276259	0.652278	23.1942	5.22089	2.28716	3.12501	9.59997	10.3006	1.42191e-14	3.71125	1.38836e-06	2.57279	0.00774444	2.19165	0.0172813	1.77419	Cell adhesion molecules (ko04514);; Toll-like receptor signaling pathway (ko04620);; Intestinal immune network for IgA production (ko04672);; Type I diabetes mellitus (ko04940);; Kaposi sarcoma-associated herpesvirus infection (ko05167);; Transcriptional misregulation in cancer (ko05202);; Autoimmune thyroid disease (ko05320);; Systemic lupus erythematosus (ko05322);; Rheumatoid arthritis (ko0532…
CD8A	0.72823	0.510256	2.10959	20.3019	49.4669	42.598	18.0468	5.06714	7.00839	0.449514	0.669251	0.630697	27.0975	7.76406	3.17908	8.9019	12.9612	9.62874	4.29773e-24	5.07271	9.69309e-08	3.16363	1.2292e-05	2.98726	9.61308e-11	2.64699	Cell adhesion molecules (ko04514);; Antigen processing and presentation (ko04612);; Hematopoietic cell lineage (ko04640);; T cell receptor signaling pathway (ko04660);; Yersinia infection (ko05135);; Primary immunodeficiency (ko05340)
CD8B	0.138432	0	0.303342	5.97399	12.4184	10.6475	5.6408	2.04782	4.17703	0.144343	0.124834	0.03625	8.17912	1.69075	0.579107	2.21252	2.45869	5.98224	3.17929e-14	6.05893	1.41652e-06	4.7318	--	--	7.24281e-05	3.43151	Cell adhesion molecules (ko04514);; Antigen processing and presentation (ko04612);; Hematopoietic cell lineage (ko04640);; T cell receptor signaling pathway (ko04660);; Yersinia infection (ko05135);; Primary immunodeficiency (ko05340)
CD9	274.619	196.723	257.451	139.347	82.7503	158.391	154.443	128.661	127.201	99.8531	39.6702	49.0308	153.15	35.046	24.1124	52.9504	59.0936	103.52	0.00481511	-0.889267	0.00387592	-0.799659	0.0691198	-1.23492	0.0143277	-1.31439	Hematopoietic cell lineage (ko04640)
CD93	20.666	16.2321	37.8677	66.3506	20.6285	19.8138	35.5963	74.7662	55.0338	4.82675	3.46277	8.79487	8.44928	2.31923	2.20225	6.34895	17.4203	25.0127	0.291937	0.538543	0.00527174	1.19685	0.00289438	-1.74794	0.97885	-0.0160237	--
CD96	0.067319	0.045933	0.051076	1.45649	5.34276	3.76562	2.86087	0.290285	0.558373	0.065076	0	0.063491	2.40508	0.551703	0.593005	0.629283	1.56885	0.344293	3.31717e-21	5.49578	6.07735e-07	4.2022	0.00368821	2.97372	0.104185	2.05361	--
CD99L2	11.5368	13.2252	19.2403	9.96727	7.17674	4.64935	9.002	11.3193	5.00509	7.51762	9.75526	10.4302	6.97762	9.77562	13.1894	22.6223	6.75725	5.68916	0.0045005	-1.00334	0.0714921	-0.7474	0.0251384	-1.07927	0.136569	-1.04698	Cell adhesion molecules (ko04514);; Leukocyte transendothelial migration (ko04670)
Complement
A2M	1.69722	0.82789	0.531871	1.6958	1.51162	5.57582	2.71245	1.52288	4.96793	0.518456	0.093227	0.105993	2.77306	0.347951	0.325026	0.529125	0.724358	0	0.020724	1.57132	0.0103564	1.60449	0.374675	0.859944	0.652631	-0.68786	Complement and coagulation cascades (ko04610)
BDKRB1	1.81787	0.96826	4.79398	12.5382	18.2511	22.3167	15.7088	15.6815	22.7844	0.021251	0	0.031638	3.77384	0.455891	0.195255	0.112857	4.03404	12.3084	9.21108e-07	2.89877	1.02507e-06	2.89342	--	--	--	--	Calcium signaling pathway (ko04020);; Neuroactive ligand-receptor interaction (ko04080);; Complement and coagulation cascades (ko04610);; Inflammatory mediator regulation of TRP channels (ko04750);; Regulation of actin cytoskeleton (ko04810);; Pathways in cancer (ko05200)
BDKRB2	4.14292	2.71301	3.30373	6.15841	3.18265	3.21775	2.91842	4.55261	10.9219	0.195486	0.093149	0.172713	0.681593	0.316683	0.114263	0.313251	4.12445	0.268325	0.374845	0.325002	0.104406	0.877853	--	--	0.129902	1.68784	Calcium signaling pathway (ko04020);; cGMP-PKG signaling pathway (ko04022);; Sphingolipid signaling pathway (ko04071);; Neuroactive ligand-receptor interaction (ko04080);; Complement and coagulation cascades (ko04610);; Inflammatory mediator regulation of TRP channels (ko04750);; Regulation of actin cytoskeleton (ko04810);; Endocrine and other factor-regulated calcium reabsorption (ko04961);; Cha…
C1QA	113.17	16.5732	29.4098	283.688	1276.84	1322.6	262.978	173.439	133.76	30.3201	16.9936	25.866	910.256	145.278	183.174	101.239	398.147	421.36	2.83438e-09	4.16095	0.00240167	1.77775	3.63983e-05	2.71176	0.000231238	2.16584	Complement and coagulation cascades (ko04610);; Prion disease (ko05020);; Pertussis (ko05133);; Chagas disease (ko05142);; Staphylococcus aureus infection (ko05150);; Systemic lupus erythematosus (ko05322)
C1QB	98.506	34.5926	28.7137	297.215	1161.61	1216.68	193.258	181.255	169.276	25.9176	12.4552	19.5273	865.081	160.638	178.054	99.4076	387.557	716.065	6.55424e-11	4.13168	0.000356289	1.77189	3.04076e-06	2.99953	4.5458e-05	2.81779	Complement and coagulation cascades (ko04610);; Prion disease (ko05020);; Pertussis (ko05133);; Chagas disease (ko05142);; Staphylococcus aureus infection (ko05150);; Systemic lupus erythematosus (ko05322)
C1QC	119.62	34.2475	33.2254	382.001	1446.09	1488.02	299.633	236.083	185.274	28.4101	15.1017	27.5452	810.47	147.233	180.595	120.529	416.387	715.995	7.6542e-11	4.23603	0.000300624	1.95341	3.3817e-05	2.62238	8.16927e-05	2.58131	Complement and coagulation cascades (ko04610);; Prion disease (ko05020);; Pertussis (ko05133);; Chagas disease (ko05142);; Staphylococcus aureus infection (ko05150);; Systemic lupus erythematosus (ko05322)
C1R	149.941	52.0517	178.302	568.872	685.541	742.512	591.924	491.482	245.655	25.4207	8.73956	16.6446	399.773	83.6752	61.8253	79.9277	176.158	275.433	1.58491e-08	2.47146	0.00021748	1.85067	0.00351861	2.02367	0.00188142	1.85375	Phagosome (ko04145);; Complement and coagulation cascades (ko04610);; Pertussis (ko05133);; Staphylococcus aureus infection (ko05150);; Systemic lupus erythematosus (ko05322)
C1RL	0.732434	0.40313	0.966972	2.33171	3.79959	2.44286	1.76941	2.47258	1.53328	0.042506	0.103901	0.070152	3.17129	0.851786	0.209734	0.314002	1.87577	0	1.9524e-05	2.09008	0.00886199	1.49789	--	--	--	--	Phagosome (ko04145);; Complement and coagulation cascades (ko04610);; Pertussis (ko05133);; Staphylococcus aureus infection (ko05150);; Systemic lupus erythematosus (ko05322)
C1S	101.296	37.532	105.697	286.354	345.554	431.017	483.389	258.567	130.819	49.8178	13.7379	24.9186	600.52	191.405	121.104	129.074	174.059	363.204	2.24574e-07	2.16169	0.000446433	1.86277	0.00221714	1.98364	0.0268963	1.41213	Complement and coagulation cascades (ko04610);; Pertussis (ko05133);; Staphylococcus aureus infection (ko05150);; Systemic lupus erythematosus (ko05322)
C2	12.9932	2.87122	9.15512	67.5162	146.573	207.589	60.4666	19.3655	25.1168	2.45865	0.896449	0.988723	128.297	30.1891	15.9659	18.8391	29.1665	33.6501	9.71873e-13	4.16583	0.000431815	2.10128	9.88482e-08	3.90241	9.91209e-07	2.70529	Complement and coagulation cascades (ko04610);; Pertussis (ko05133);; Staphylococcus aureus infection (ko05150);; Systemic lupus erythematosus (ko05322)
C3	8.16904	3.33141	10.3562	142.725	76.0084	198.737	195.655	100.552	50.455	3.02208	0.353608	1.43641	81.1511	33.6433	15.0735	28.9031	47.9891	42.0565	2.99722e-19	4.31442	1.95162e-13	4.01784	1.03519e-05	3.38398	1.2526e-05	3.12367	Neuroactive ligand-receptor interaction (ko04080);; Phagosome (ko04145);; Complement and coagulation cascades (ko04610);; Pertussis (ko05133);; Legionellosis (ko05134);; Leishmaniasis (ko05140);; Chagas disease (ko05142);; Staphylococcus aureus infection (ko05150);; Tuberculosis (ko05152);; Kaposi sarcoma-associated herpesvirus infection (ko05167);; Herpes simplex virus 1 infection (ko05168);; Vi…
C3AR1	4.58027	1.34147	1.62047	7.44078	37.9597	37.7423	6.99858	5.97542	7.94565	1.4872	0.54575	0.92281	24.7887	8.67569	4.38331	3.53735	13.238	11.6437	1.56031e-07	3.54692	0.00495774	1.49494	0.000251919	2.29454	0.00658507	1.70606	Neuroactive ligand-receptor interaction (ko04080);; Complement and coagulation cascades (ko04610);; Staphylococcus aureus infection (ko05150)
C4A	59.2262	7.20152	28.6146	250.238	118.897	170.857	122.134	60.9753	42.2704	3.6974	0.529334	2.22576	146.477	37.1678	18.5097	39.5035	39.5012	45.4028	4.05174e-05	2.55049	0.050921	1.27788	1.00004e-05	3.57225	3.8387e-05	2.79705	Complement and coagulation cascades (ko04610);; Pertussis (ko05133);; Staphylococcus aureus infection (ko05150);; Systemic lupus erythematosus (ko05322)
C4BPA	0	0	0	2.35203	13.0703	2.20641	4.15392	13.2877	22.1255	0.541758	0	0	9.48196	0.780128	0.162405	0.016265	10.8199	4.55502	2.95854e-15	11.5001	1.52325e-20	12.6123	0.319709	2.76649	0.280693	3.21325	Complement and coagulation cascades (ko04610);; Pertussis (ko05133)
C4BPA	96.3961	20.1618	13.5459	72.1668	367.688	793.056	53.5534	14.1031	29.716	73.5746	55.8197	51.986	665.246	222.7	266.391	102.841	117.388	263.63	9.8946e-05	3.32887	0.581927	-0.407773	0.00343306	1.33502	0.830589	-0.109668	Complement and coagulation cascades (ko04610);; Pertussis (ko05133)
C5AR1	3.04022	2.21491	1.93805	38.5841	97.5813	50.8594	17.4115	34.7862	24.2778	2.40353	0.872621	0.884762	43.3798	8.16016	4.49344	3.76183	34.8463	24.9046	1.31881e-27	4.76018	3.91154e-17	3.4315	0.00353525	2.31333	0.00366533	2.33272	Neuroactive ligand-receptor interaction (ko04080);; Complement and coagulation cascades (ko04610);; Staphylococcus aureus infection (ko05150)
C8G	3.70684	8.40248	5.67956	1.64698	0.79236	0.930441	1.12553	1.45234	0.985111	0.283855	0.682249	0.281855	2.03623	1.71429	2.79783	1.23427	4.1682	4.60485	4.43854e-05	-2.2552	0.000289695	-2.1174	0.119537	1.01682	0.0619941	1.55968	Complement and coagulation cascades (ko04610);; Prion disease (ko05020);; Amoebiasis (ko05146);; Systemic lupus erythematosus (ko05322)
C9	7.54495	9.77831	10.7718	11.3744	4.08409	6.01479	5.83899	2.76253	6.64595	0.326072	0.627465	0.15513	14.0118	2.83975	1.18562	0.957556	3.79827	2.60829	0.373157	-0.36792	0.0534264	-0.854071	0.00379961	2.52218	0.181179	1.09818	Complement and coagulation cascades (ko04610);; Prion disease (ko05020);; Amoebiasis (ko05146);; Systemic lupus erythematosus (ko05322)
CD46	44.669	24.5923	43.3419	76.6679	63.1135	66.399	63.8538	62.5684	82.8803	16.3088	6.08842	6.10077	50.852	24.3552	14.2559	24.1253	62.1484	43.7959	0.00106411	0.91313	0.00627783	0.919492	0.609523	0.291954	0.258718	0.652612	Complement and coagulation cascades (ko04610);; Measles (ko05162)
CD55	21.0799	17.0526	19.034	31.7132	27.0596	16.5006	17.6069	8.7581	14.3636	0.617629	0.269795	0.237479	23.8484	4.72246	1.52581	1.85391	22.3075	26.7993	0.0417272	0.520794	0.391303	-0.380177	0.000225808	3.18429	1.63324e-05	3.53637	Complement and coagulation cascades (ko04610);; Hematopoietic cell lineage (ko04640);; Viral myocarditis (ko05416)
CD59	75.5137	35.6251	42.8527	75.8411	53.8254	49.4039	55.9164	67.1484	61.9059	18.6277	25.7919	22.4894	136.66	83.2767	76.7828	118.538	120.56	130.412	0.582677	0.193601	0.442759	0.290774	0.0120268	0.884567	0.0106332	0.999596	Complement and coagulation cascades (ko04610);; Hematopoietic cell lineage (ko04640)
CFB	0.667461	0.599755	1.07119	14.5146	8.70022	8.4143	5.82786	0.966722	26.3579	0.352306	0.029618	0.049913	12.094	1.8889	1.08195	1.73427	9.0128	5.63555	6.59381e-25	3.73715	1.05973e-05	3.79433	0.000527747	3.57086	0.00029372	3.60024	Complement and coagulation cascades (ko04610);; Staphylococcus aureus infection (ko05150)
CFD	263.028	262.321	307.849	391.901	196.682	363.127	206.66	500.25	1404.56	38.6808	25.3771	31.0768	247.738	115.918	158.213	200.08	294.686	265.695	0.451029	0.231153	0.0197415	1.37748	0.00225078	1.17813	1.77602e-05	1.4784	Complement and coagulation cascades (ko04610);; Staphylococcus aureus infection (ko05150)
CFH	10.2062	5.72255	21.0573	23.3107	21.0621	27.256	37.3515	13.3541	17.7183	2.38918	3.25944	2.89731	41.3333	30.2108	7.51845	6.08923	9.21459	36.3188	0.0196526	1.034	0.0736935	0.947955	0.000886397	1.81624	0.124068	1.11458	Complement and coagulation cascades (ko04610);; Staphylococcus aureus infection (ko05150)
CFI	1.34006	0.410258	1.14739	5.19398	5.30082	6.12138	2.04264	1.04495	2.45867	0.27774	0.111107	0.146623	13.2372	6.78709	1.97398	1.79237	1.89483	0.948551	1.39333e-08	2.58423	0.0980396	0.976087	1.15893e-09	3.96049	0.0139152	1.6216	Complement and coagulation cascades (ko04610);; Staphylococcus aureus infection (ko05150)
CLU	62.0118	71.1076	80.4725	683.905	1126.22	583.407	970.352	545.314	338.449	24.9323	4.22879	12.3736	691.546	137.062	72.8983	149.837	353.095	1723.05	1.40863e-26	3.56293	3.55603e-14	3.15523	0.000389621	3.02029	6.024e-06	4.23741	Complement and coagulation cascades (ko04610)
F13A1	32.1877	9.71534	25.3514	124.245	131.05	56.2097	101.826	108.1	111.877	3.54117	0.982249	1.14786	50.177	3.20379	1.88431	3.50294	82.487	98.7953	3.20783e-06	2.2657	1.58426e-07	2.29952	0.0831669	1.79865	0.00047529	3.43188	Complement and coagulation cascades (ko04610)
F2R	10.2305	5.16488	6.91285	15.9201	14.7975	17.3714	13.8683	13.5736	18.5679	3.285	2.00533	2.70399	22.3678	15.2663	7.0461	14.344	11.2031	7.27417	0.000336104	1.16126	0.00432426	1.07437	0.00687138	1.14211	0.255252	0.572072	Rap1 signaling pathway (ko04015);; Calcium signaling pathway (ko04020);; cAMP signaling pathway (ko04024);; Phospholipase D signaling pathway (ko04072);; Neuroactive ligand-receptor interaction (ko04080);; PI3K-Akt signaling pathway (ko04151);; Complement and coagulation cascades (ko04610);; Platelet activation (ko04611);; Regulation of actin cytoskeleton (ko04810);; Pathways in cancer (ko05200)
F2RL2	72.9554	18.0569	26.6897	30.3927	24.9233	22.8264	53.9654	35.9478	55.7972	13.3763	5.52741	9.58843	94.3898	61.8965	32.7592	50.2655	32.7214	24.2137	0.277149	-0.546566	0.524282	0.334226	0.00227682	1.4037	0.404398	0.467648	Neuroactive ligand-receptor interaction (ko04080);; Complement and coagulation cascades (ko04610)
F3	87.7182	16.3366	29.5996	15.8455	19.8504	19.8752	36.2873	19.7363	53.6223	5.49546	1.34461	0.837742	38.3553	28.7412	45.5001	29.1556	32.3683	13.3413	0.0352849	-1.19814	0.672524	-0.260701	0.00028944	2.64596	0.0255345	1.78258	Complement and coagulation cascades (ko04610);; AGE-RAGE signaling pathway in diabetic complications (ko04933)
F8	10.5314	4.77435	5.02374	5.45352	5.18216	3.92621	3.64164	2.59257	2.50356	1.16355	0.700747	1.5172	1.83281	1.37938	0.735909	1.85243	1.22134	1.90506	0.259597	-0.439035	0.00539551	-1.19605	0.0106359	-1.08302	0.0798874	-0.902336	Complement and coagulation cascades (ko04610)
HEG1	6.31781	3.96445	8.87826	19.8862	12.2103	11.7285	15.8314	9.10018	6.88872	1.53977	1.18049	2.48333	7.8002	2.70147	1.22413	1.3624	4.8582	5.01328	0.000454185	1.24095	0.0773964	0.770219	0.726648	-0.213376	0.449003	-0.444443	Complement and coagulation cascades (ko04610);; AGE-RAGE signaling pathway in diabetic complications (ko04933);; Fluid shear stress and atherosclerosis (ko05418)
ITGAM	0.303499	0.500687	0.707536	1.73687	2.16797	1.47514	1.55406	0.980644	0.88634	0.646391	0.190466	0.442281	2.28955	3.90394	1.67642	1.63643	1.61237	1.18244	3.86161e-05	1.81368	0.0318451	1.18674	0.0209829	1.28402	0.627059	0.304167	Rap1 signaling pathway (ko04015);; Phagosome (ko04145);; Cell adhesion molecules (ko04514);; Complement and coagulation cascades (ko04610);; Hematopoietic cell lineage (ko04640);; Leukocyte transendothelial migration (ko04670);; Regulation of actin cytoskeleton (ko04810);; Pertussis (ko05133);; Legionellosis (ko05134);; Leishmaniasis (ko05140);; Amoebiasis (ko05146);; Staphylococcus aureus infect…
ITGB2	10.1687	5.48553	13.1204	107.117	152.555	148.697	65.0694	50.4346	27.2407	3.32486	0.693156	1.90814	89.8659	13.855	6.93143	19.1614	49.8171	31.8704	3.21432e-26	3.90343	1.50177e-07	2.35037	0.0013622	2.78601	7.06052e-05	2.55258	Rap1 signaling pathway (ko04015);; Phagosome (ko04145);; Hippo signaling pathway (ko04390);; Cell adhesion molecules (ko04514);; Complement and coagulation cascades (ko04610);; Natural killer cell mediated cytotoxicity (ko04650);; Leukocyte transendothelial migration (ko04670);; Regulation of actin cytoskeleton (ko04810);; Pertussis (ko05133);; Legionellosis (ko05134);; Leishmaniasis (ko05140);; …
LOC100736569	0.9987	0.878084	0.666129	0.516207	1.26306	0.655093	1.16503	0.574333	0.805237	0.525735	0.290526	0.654671	4.65583	4.97639	2.56911	3.21173	3.72126	2.69962	0.999886	8.60614e-05	0.976757	0.0185259	7.02384e-05	1.75691	0.0267874	1.21101	Complement and coagulation cascades (ko04610);; Measles (ko05162)
LYPD3	64.4465	58.3181	43.2648	1.3975	7.79859	41.1882	4.54537	1.55289	2.82154	0	0	0.018017	0.766159	0.157219	0.029988	0.08659	1.7311	4.54932	0.168701	-1.63352	3.66631e-21	-4.2029	--	--	--	--	Complement and coagulation cascades (ko04610);; Proteoglycans in cancer (ko05205)
MASP1	8.18184	7.54685	9.66223	100.515	63.4308	19.993	81.2815	94.7485	43.496	0.458018	1.8288	1.00515	2.70901	6.34298	4.84271	11.7222	3.63367	29.8904	9.82909e-09	2.91109	2.25769e-17	3.15383	0.396305	0.528136	0.0113988	2.21019	Complement and coagulation cascades (ko04610);; Staphylococcus aureus infection (ko05150)
PLAU	17.3056	16.9881	24.1612	85.7692	111.226	74.0284	66.6408	73.7481	122.07	5.24674	2.44282	5.71818	88.2456	29.4032	16.0144	10.7792	76.6683	78.941	5.26578e-16	2.27132	9.15037e-10	2.20289	0.00124793	1.94125	0.00451767	2.06222	NF-kappa B signaling pathway (ko04064);; Complement and coagulation cascades (ko04610);; Transcriptional misregulation in cancer (ko05202);; Proteoglycans in cancer (ko05205);; MicroRNAs in cancer (ko05206);; Prostate cancer (ko05215)
PLAUR	5.97317	6.21252	15.6995	60.5517	101.311	25.5243	60.9425	133.243	145.65	0.804759	0.471819	0.772815	24.7487	4.89398	2.38329	5.12217	37.889	56.0908	5.22646e-07	2.82026	2.08113e-13	3.66159	0.00097635	2.52887	4.1964e-07	4.01135	Complement and coagulation cascades (ko04610);; Proteoglycans in cancer (ko05205)
PROCR	34.3326	21.2512	12.1812	16.2413	5.21436	7.0404	24.4893	31.6483	12.9145	2.45556	1.66374	1.47411	26.8507	4.876	3.71702	6.37502	24.5788	6.14231	0.0233385	-1.20929	0.906168	0.059938	0.0815411	1.23694	0.0893689	1.14072	Complement and coagulation cascades (ko04610)
PROS1	11.5661	5.05345	8.4861	15.2285	12.1321	10.442	15.3575	14.9455	19.8924	3.22042	2.05843	1.8948	14.8183	6.40892	4.18487	2.86451	8.98419	13.081	0.069635	0.63698	0.00734699	1.0338	0.34098	0.461376	0.704731	0.230737	Complement and coagulation cascades (ko04610)
SERPINA1	89.0986	86.2172	54.1965	0.382347	0.244941	0	0.431185	0	0.551042	0.513888	0.12855	0.996707	0.089354	0	0	0	0	0.05079	3.24635e-36	-8.44267	6.82025e-27	-7.80659	--	--	--	--	Complement and coagulation cascades (ko04610)
SERPINB2	11.4931	11.3167	11.7256	3.77215	34.1309	11.8857	10.6412	11.0335	40.0414	0	0	0	1.55963	0	0	0.038838	12.2275	3.30504	0.365723	0.614198	0.118277	0.867851	--	--	--	--	Complement and coagulation cascades (ko04610)
SERPINE1	31.6748	5.92036	17.0622	128.545	61.3504	128.05	142.375	257.069	600.407	5.95732	0.465918	0.858563	65.1645	21.0467	3.7059	18.6257	221.241	77.5643	3.67774e-06	2.5916	3.75308e-11	4.23606	0.033799	2.19282	0.000198839	3.84327	HIF-1 signaling pathway (ko04066);; p53 signaling pathway (ko04115);; Cellular senescence (ko04218);; Apelin signaling pathway (ko04371);; Hippo signaling pathway (ko04390);; Complement and coagulation cascades (ko04610);; AGE-RAGE signaling pathway in diabetic complications (ko04933);; Chagas disease (ko05142)
SERPINF2	0.565448	0.544628	0.571571	4.29235	2.31652	1.82234	0.975411	6.11019	3.49744	0.083876	0	0.069042	1.01837	0.192961	0.169527	0.4774	2.4855	1.02388	1.01891e-06	2.33158	0.000174169	2.67125	--	--	0.0181634	3.00929	Complement and coagulation cascades (ko04610)
SERPING1	245.774	88.9456	265.019	459.829	655.674	890.318	693.801	322.172	178.889	43.8084	18.188	28.7916	508.502	175.194	119.52	127.85	181.718	336.952	6.46977e-05	1.82471	0.0618325	1.03026	0.00141893	1.78108	0.0150775	1.3163	Complement and coagulation cascades (ko04610);; Pertussis (ko05133)
VSIG4	4.77069	2.84294	1.24544	12.9075	40.8988	43.5312	13.5357	9.47627	11.6259	2.33134	0.850814	1.19313	56.3954	12.9566	10.2284	4.18843	37.038	30.5965	6.38557e-08	3.37153	0.00053231	1.93209	1.59602e-05	2.78973	0.000682426	2.57718	Complement and coagulation cascades (ko04610)
VTN	2.55602	3.02001	2.33316	0.741354	1.0367	0.913904	1.97362	1.89404	0.298013	0.223279	0.248932	0.228287	1.42786	0.366867	0.478109	0.42192	0.778056	0	0.00136787	-1.49265	0.244663	-0.906538	--	--	--	--	PI3K-Akt signaling pathway (ko04151);; Focal adhesion (ko04510);; ECM-receptor interaction (ko04512);; Complement and coagulation cascades (ko04610);; Human papillomavirus infection (ko05165);; Proteoglycans in cancer (ko05205)
VWF	45.0579	39.6565	47.4332	156.454	61.4561	58.5959	78.9385	132.405	84.6452	4.32955	1.92962	7.44612	7.33955	5.1945	3.15172	9.28819	12.3658	37.7666	0.00599692	1.07464	0.000235699	1.19291	0.0361286	-1.09212	0.383861	0.616516	PI3K-Akt signaling pathway (ko04151);; Focal adhesion (ko04510);; ECM-receptor interaction (ko04512);; Complement and coagulation cascades (ko04610);; Platelet activation (ko04611);; Human papillomavirus infection (ko05165)
Antigen processing and presentation
AZGP1	37.8792	27.4682	28.7366	4.45328	1.82258	2.47756	13.6613	2.18306	7.56546	0.422301	0.787896	0.426535	25.1366	6.40977	4.26269	14.3908	5.32196	0	6.03049e-19	-3.40046	0.000748209	-1.98833	1.37904e-05	2.9905	0.163788	2.14508	Endocytosis (ko04144);; Phagosome (ko04145);; Cellular senescence (ko04218);; Cell adhesion molecules (ko04514);; Antigen processing and presentation (ko04612);; Type I diabetes mellitus (ko04940);; Human cytomegalovirus infection (ko05163);; Human papillomavirus infection (ko05165);; Human T-cell leukemia virus 1 infection (ko05166);; Kaposi sarcoma-associated herpesvirus infection (ko05167);; H…
B2M	222.263	134.289	354.547	917.253	2055.79	2450.24	702.038	604.781	624.76	175.57	172.838	157.95	3133.37	1430.56	848.496	967.993	992.009	1186.35	2.67919e-10	3.0255	9.0368e-05	1.4885	3.55488e-06	2.05001	0.000874467	1.12556	Antigen processing and presentation (ko04612);; Human cytomegalovirus infection (ko05163);; Human T-cell leukemia virus 1 infection (ko05166);; Herpes simplex virus 1 infection (ko05168);; Epstein-Barr virus infection (ko05169);; Human immunodeficiency virus 1 infection (ko05170)
B2M	417.111	266.919	639.887	1611.27	3393.29	3642.14	1191.74	1008.34	1199.68	299.175	314.872	302.404	5572.94	2312.93	1543.59	1870.2	1535.4	1499.15	2.44092e-10	2.79716	0.000108577	1.40572	7.60116e-06	1.99612	0.0143311	0.931374	Antigen processing and presentation (ko04612);; Human cytomegalovirus infection (ko05163);; Human T-cell leukemia virus 1 infection (ko05166);; Herpes simplex virus 1 infection (ko05168);; Epstein-Barr virus infection (ko05169);; Human immunodeficiency virus 1 infection (ko05170)
CALR	177.865	147.637	188.365	369.047	410.368	418.258	420.52	300.169	255.545	75.0386	36.6004	38.864	367.097	133.215	97.5471	143.189	286.939	238.538	1.81395e-09	1.27748	0.00186208	0.953268	0.243617	0.624551	0.190503	0.612212	Protein processing in endoplasmic reticulum (ko04141);; Phagosome (ko04145);; Antigen processing and presentation (ko04612);; Chagas disease (ko05142);; Human cytomegalovirus infection (ko05163);; Human T-cell leukemia virus 1 infection (ko05166);; Herpes simplex virus 1 infection (ko05168);; Epstein-Barr virus infection (ko05169);; Human immunodeficiency virus 1 infection (ko05170)
CANX	36.1643	21.0981	29.5115	44.9536	62.0431	71.0877	60.7302	38.2471	50.9172	22.9509	17.5879	19.0774	97.65	52.8932	33.9154	61.0257	87.7422	50.1581	0.000754232	1.09689	0.0145993	0.817293	0.436194	0.295267	0.533013	0.235672	Protein processing in endoplasmic reticulum (ko04141);; Phagosome (ko04145);; Antigen processing and presentation (ko04612);; Thyroid hormone synthesis (ko04918);; Human T-cell leukemia virus 1 infection (ko05166)
CD4	0.525696	0.730113	0.400217	24.6254	76.8643	85.1349	14.3113	14.4449	5.98044	0.42104	0.219856	0.774106	31.4171	4.31768	3.07519	5.20519	16.7722	40.0526	6.30529e-38	6.85439	2.22262e-18	4.34162	3.41259e-05	3.36149	3.21744e-07	3.9322	Cytokine-cytokine receptor interaction (ko04060);; Cell adhesion molecules (ko04514);; Antigen processing and presentation (ko04612);; Hematopoietic cell lineage (ko04640);; Th1 and Th2 cell differentiation (ko04658);; Th17 cell differentiation (ko04659);; T cell receptor signaling pathway (ko04660);; Yersinia infection (ko05135);; Human T-cell leukemia virus 1 infection (ko05166);; Human immunod…
CD74	580.229	440.603	1013.87	4944.71	5503.4	6442.37	1747.99	1524.64	620.157	87.85	46.8336	105.33	2759.99	626.675	518.767	842.9	822.516	1677.56	1.27362e-20	3.08103	0.036608	0.949161	1.6008e-05	2.7058	2.16677e-06	2.47455	Antigen processing and presentation (ko04612);; Tuberculosis (ko05152);; Herpes simplex virus 1 infection (ko05168)
CD8A	0.72823	0.510256	2.10959	20.3019	49.4669	42.598	18.0468	5.06714	7.00839	0.449514	0.669251	0.630697	27.0975	7.76406	3.17908	8.9019	12.9612	9.62874	4.29773e-24	5.07271	9.69309e-08	3.16363	1.2292e-05	2.98726	9.61308e-11	2.64699	Cell adhesion molecules (ko04514);; Antigen processing and presentation (ko04612);; Hematopoietic cell lineage (ko04640);; T cell receptor signaling pathway (ko04660);; Yersinia infection (ko05135);; Primary immunodeficiency (ko05340)
CD8B	0.138432	0	0.303342	5.97399	12.4184	10.6475	5.6408	2.04782	4.17703	0.144343	0.124834	0.03625	8.17912	1.69075	0.579107	2.21252	2.45869	5.98224	3.17929e-14	6.05893	1.41652e-06	4.7318	--	--	7.24281e-05	3.43151	Cell adhesion molecules (ko04514);; Antigen processing and presentation (ko04612);; Hematopoietic cell lineage (ko04640);; T cell receptor signaling pathway (ko04660);; Yersinia infection (ko05135);; Primary immunodeficiency (ko05340)
CIITA	3.08412	3.90884	8.20284	24.3136	23.0556	24.6582	8.97381	9.9487	8.2096	0.209513	0.414285	0.608622	12.6975	4.28622	1.35231	4.25446	5.77143	7.0801	7.95162e-20	2.4942	0.0824875	0.715338	0.00123813	2.33668	0.000140767	2.11398	Antigen processing and presentation (ko04612);; Toxoplasmosis (ko05145);; Tuberculosis (ko05152);; Influenza A (ko05164);; Primary immunodeficiency (ko05340)
CTSB	426.321	319.301	347.248	947.646	1836.82	1817.29	913.847	756.85	916.621	175.817	77.7598	98.6394	1416	316.839	251.618	570.135	1052.76	722.453	1.55842e-09	2.13152	3.30085e-06	1.25815	0.081802	1.11323	0.00309719	1.3498	Autophagy - animal (ko04140);; Lysosome (ko04142);; Apoptosis (ko04210);; Antigen processing and presentation (ko04612);; NOD-like receptor signaling pathway (ko04621);; Renin secretion (ko04924)
CTSL	10.5601	2.79009	4.27724	50.3695	71.4117	57.3315	22.633	40.9753	65.7918	3.52217	1.63262	0.495574	199.716	9.16847	11.3771	2.99751	82.9811	59.2453	1.08463e-11	3.40305	6.32515e-07	2.90632	0.000426747	3.78253	0.00317363	3.05063	Autophagy - animal (ko04140);; Lysosome (ko04142);; Phagosome (ko04145);; Apoptosis (ko04210);; Antigen processing and presentation (ko04612);; Proteoglycans in cancer (ko05205);; Rheumatoid arthritis (ko05323);; Fluid shear stress and atherosclerosis (ko05418)
CTSS	6.2844	4.39079	4.71816	60.0174	187.357	203.687	40.2322	29.0819	37.8762	12.9145	2.75049	4.33271	418.742	58.1378	29.4391	26.0584	104.515	105.196	1.95079e-24	4.95075	3.28895e-19	2.82301	0.000377168	3.21246	0.00648565	2.00029	Lysosome (ko04142);; Phagosome (ko04145);; Apoptosis (ko04210);; Antigen processing and presentation (ko04612);; Tuberculosis (ko05152)
HFE	7.07243	4.09357	6.11563	12.84	15.5202	16.9739	7.36178	5.33692	4.63298	1.24625	3.18423	2.03316	14.5386	4.56938	5.75996	5.29445	6.27975	9.76973	3.04474e-06	1.44633	0.942224	0.0283529	0.304031	0.59353	0.717767	0.212066	Endocytosis (ko04144);; Phagosome (ko04145);; Cellular senescence (ko04218);; Cell adhesion molecules (ko04514);; Antigen processing and presentation (ko04612);; Type I diabetes mellitus (ko04940);; Human cytomegalovirus infection (ko05163);; Human papillomavirus infection (ko05165);; Human T-cell leukemia virus 1 infection (ko05166);; Kaposi sarcoma-associated herpesvirus infection (ko05167);; H…
HSP70.2	74.3932	72.5749	88.231	36.2272	59.3979	29.8558	153.386	159.607	1277.69	101.783	31.1229	59.8347	58.6165	25.2947	23.6412	102.342	712.068	38.8665	0.0118193	-0.847597	8.87835e-05	2.79399	5.04185e-05	-2.15575	0.563595	0.543731	Spliceosome (ko03040);; MAPK signaling pathway (ko04010);; Protein processing in endoplasmic reticulum (ko04141);; Endocytosis (ko04144);; Longevity regulating pathway - multiple species (ko04213);; Antigen processing and presentation (ko04612);; Estrogen signaling pathway (ko04915);; Prion disease (ko05020);; Legionellosis (ko05134);; Toxoplasmosis (ko05145);; Measles (ko05162)
HSP90AA1	186.769	129.011	187.343	248.494	319.04	265.377	399.259	208.882	351.135	283.576	177.81	186.422	324.068	322.405	208.206	362.866	503.16	216.405	0.00243324	0.788171	0.00612832	0.961126	0.0077562	-0.884716	0.106316	-0.770846	Protein processing in endoplasmic reticulum (ko04141);; PI3K-Akt signaling pathway (ko04151);; Necroptosis (ko04217);; Antigen processing and presentation (ko04612);; NOD-like receptor signaling pathway (ko04621);; IL-17 signaling pathway (ko04657);; Th17 cell differentiation (ko04659);; Progesterone-mediated oocyte maturation (ko04914);; Estrogen signaling pathway (ko04915);; Salmonella infectio…
HSPA2	39.6762	44.424	13.0854	2.85042	3.60099	7.53882	5.36491	1.28286	1.53057	2.585	1.63648	3.20914	2.2486	92.2413	87.3379	212.744	10.9398	1.24273	1.43616e-06	-2.75105	2.68696e-08	-3.57543	0.00052918	3.50181	0.00555736	3.62546	Spliceosome (ko03040);; MAPK signaling pathway (ko04010);; Protein processing in endoplasmic reticulum (ko04141);; Endocytosis (ko04144);; Longevity regulating pathway - multiple species (ko04213);; Antigen processing and presentation (ko04612);; Estrogen signaling pathway (ko04915);; Prion disease (ko05020);; Legionellosis (ko05134);; Toxoplasmosis (ko05145);; Measles (ko05162)
HSPA4	18.8718	36.891	24.8647	28.7272	27.3015	22.8136	35.6347	21.3033	25.4362	27.9881	16.9457	20.3323	23.9758	28.6779	23.086	28.9353	32.0287	23.3976	0.99827	-0.000724236	0.913225	0.0426221	0.00331278	-1.03002	0.00444552	-1.12606	Tight junction (ko04530);; Antigen processing and presentation (ko04612)
HSPA5	65.5732	51.5202	57.7633	183.691	180.574	180.068	202.699	194.044	285.678	49.48	24.6359	33.6032	221.376	121.066	79.1148	124.04	350.588	109.424	1.34588e-17	1.69265	4.82302e-11	1.99368	0.136797	0.641761	0.114979	0.889402	Protein export (ko03060);; Protein processing in endoplasmic reticulum (ko04141);; Antigen processing and presentation (ko04612);; Thyroid hormone synthesis (ko04918);; Parkinson disease (ko05012);; Amyotrophic lateral sclerosis (ko05014);; Prion disease (ko05020)
HSPA6	1.96288	0.62464	1.22229	4.53956	14.7776	6.38701	5.74003	17.3405	179.61	2.8298	0.459731	0.708687	7.1192	1.05991	0.643646	3.75944	142.823	2.72123	2.49774e-06	2.83306	5.95716e-06	5.77378	0.753576	-0.298277	0.00510495	3.57075	Spliceosome (ko03040);; MAPK signaling pathway (ko04010);; Protein processing in endoplasmic reticulum (ko04141);; Endocytosis (ko04144);; Longevity regulating pathway - multiple species (ko04213);; Antigen processing and presentation (ko04612);; Estrogen signaling pathway (ko04915);; Prion disease (ko05020);; Legionellosis (ko05134);; Toxoplasmosis (ko05145);; Measles (ko05162)
HSPA8	78.7666	105.48	66.8716	247.843	255.875	285.407	240.921	205.122	449.731	781.902	373.819	478.563	424.721	312.484	227.687	328.285	362.082	328.272	7.06832e-09	1.69086	7.80249e-06	1.85021	1.0385e-07	-2.05485	2.93177e-07	-2.17819	Spliceosome (ko03040);; MAPK signaling pathway (ko04010);; Protein processing in endoplasmic reticulum (ko04141);; Endocytosis (ko04144);; Longevity regulating pathway - multiple species (ko04213);; Antigen processing and presentation (ko04612);; Estrogen signaling pathway (ko04915);; Prion disease (ko05020);; Legionellosis (ko05134);; Toxoplasmosis (ko05145);; Measles (ko05162)
IFI30	59.342	54.3486	59.2952	456.399	701.402	736.368	277.925	187.938	141.414	17.4906	4.03222	7.35548	439.718	73.6273	38.415	51.0709	211.769	261.812	1.57234e-32	3.51577	7.88577e-08	1.83438	0.00083813	2.81855	0.000368898	2.62439	Antigen processing and presentation (ko04612)
KLRD1	0.125782	0	0.038957	4.32586	3.92963	2.82757	1.89838	0.721444	0.90339	0.066657	0.034958	0.09287	6.30925	0.929328	0.41877	0.44363	2.1035	2.8066	1.33163e-13	6.06232	2.23502e-05	4.39335	2.46271e-05	3.81697	0.000132584	3.1832	Antigen processing and presentation (ko04612);; Natural killer cell mediated cytotoxicity (ko04650);; Graft-versus-host disease (ko05332)
LGMN	72.2848	47.6615	65.7571	334.585	690.994	751.657	207.102	151.117	207.88	42.7385	25.7186	24.2154	532.593	53.7762	44.5747	60.5438	304.224	201.562	2.66175e-17	3.32772	7.1903e-08	1.64429	0.11852	1.29196	0.0861051	1.03469	Lysosome (ko04142);; Antigen processing and presentation (ko04612)
LOC100153139	24.5253	21.7114	31.1038	217.906	314.507	321.857	130.677	115.047	46.4456	9.47357	4.1047	7.83151	236.106	51.1088	37.589	69.1066	79.2589	118.664	1.58842e-33	3.53266	7.76628e-06	1.94779	0.000151069	2.5232	7.91833e-06	2.13899	Phagosome (ko04145);; Cell adhesion molecules (ko04514);; Antigen processing and presentation (ko04612);; Hematopoietic cell lineage (ko04640);; Th1 and Th2 cell differentiation (ko04658);; Th17 cell differentiation (ko04659);; Intestinal immune network for IgA production (ko04672);; Type I diabetes mellitus (ko04940);; Leishmaniasis (ko05140);; Toxoplasmosis (ko05145);; Staphylococcus aureus inf…
LOC100513601	160.627	96.8959	209.05	1068.53	959.01	1884.08	648.15	601.683	600.546	54.0417	41.1559	217.251	1082.97	386.098	355.515	1515.2	329.511	314.262	1.09496e-14	3.06758	8.34891e-09	1.94736	0.0637723	1.24723	0.112022	1.40766	Endocytosis (ko04144);; Phagosome (ko04145);; Cellular senescence (ko04218);; Cell adhesion molecules (ko04514);; Antigen processing and presentation (ko04612);; Type I diabetes mellitus (ko04940);; Human cytomegalovirus infection (ko05163);; Human papillomavirus infection (ko05165);; Human T-cell leukemia virus 1 infection (ko05166);; Kaposi sarcoma-associated herpesvirus infection (ko05167);; H…
LOC100515902	4.81764	3.1743	2.59879	65.8489	25.0671	60.2926	102.963	56.7554	60.1058	2.07029	1.79198	24.279	90.1926	23.1823	8.88305	231.777	30.013	25.8967	2.90499e-18	3.85786	1.24971e-26	4.38488	0.467933	0.748396	0.0786889	2.06221	Endocytosis (ko04144);; Phagosome (ko04145);; Cellular senescence (ko04218);; Cell adhesion molecules (ko04514);; Antigen processing and presentation (ko04612);; Type I diabetes mellitus (ko04940);; Human cytomegalovirus infection (ko05163);; Human papillomavirus infection (ko05165);; Human T-cell leukemia virus 1 infection (ko05166);; Kaposi sarcoma-associated herpesvirus infection (ko05167);; H…
LOC100519314	0.441171	0	0.841163	43.5119	72.5308	44.3368	12.3738	6.35727	10.46	0.436454	0.281534	0.095845	14.4613	4.00382	3.40925	1.92223	10.3182	33.3978	5.74665e-19	6.96607	1.86444e-06	4.49376	2.03091e-05	3.25005	7.09635e-05	4.1394	Antigen processing and presentation (ko04612);; Natural killer cell mediated cytotoxicity (ko04650);; Graft-versus-host disease (ko05332)
LOC100523789	0.037896	0	0.190347	15.9928	13.6191	9.46998	3.14378	1.41447	0.507439	0.226228	0.119357	0.014174	42.4693	5.20947	2.21919	1.76009	5.28603	10.7002	2.60158e-18	6.9154	0.000599615	3.79134	1.98799e-06	4.94258	0.000806246	2.9348	Antigen processing and presentation (ko04612);; Natural killer cell mediated cytotoxicity (ko04650);; Graft-versus-host disease (ko05332)
LOC100621559	2.92767	5.01839	5.73248	156.994	142.459	122.985	73.0244	65.1884	45.7714	0.88254	0.628469	1.17164	100.604	17.496	12.4473	27.6565	79.6864	57.2744	2.29777e-56	4.98914	1.2981e-21	3.77246	1.36712e-08	4.15951	4.88774e-17	4.36008	Ras signaling pathway (ko04014);; Rap1 signaling pathway (ko04015);; Calcium signaling pathway (ko04020);; NF-kappa B signaling pathway (ko04064);; Cell adhesion molecules (ko04514);; Antigen processing and presentation (ko04612);; Th1 and Th2 cell differentiation (ko04658);; Th17 cell differentiation (ko04659);; T cell receptor signaling pathway (ko04660);; Intestinal immune network for IgA prod…
NFYA	4.82092	9.83645	6.39831	8.46347	7.57208	6.13823	8.14694	6.8195	16.3884	1.56609	1.37188	1.06992	8.98826	7.28255	5.16119	4.99299	11.5583	6.62357	0.861678	0.0646237	0.27032	0.52513	0.00177571	1.10383	0.0815083	0.88609	Antigen processing and presentation (ko04612);; Spinocerebellar ataxia (ko05017);; Tuberculosis (ko05152)
PDIA3	113.117	60.1473	141.698	329.888	503.098	519.26	402.163	196.301	235.865	69.0847	31.7375	37.7099	487.456	139.988	73.7648	142.962	221.983	136.134	9.99758e-09	2.18158	0.000611593	1.44409	0.145866	0.93422	0.469222	0.336925	Protein processing in endoplasmic reticulum (ko04141);; Antigen processing and presentation (ko04612);; Human cytomegalovirus infection (ko05163);; Herpes simplex virus 1 infection (ko05168);; Epstein-Barr virus infection (ko05169);; Human immunodeficiency virus 1 infection (ko05170)
PSME1	72.3298	61.5444	88.933	167.822	273.145	330.269	129.969	94.8862	101.274	50.6699	30.2111	32.0648	382.356	201.952	155.828	172.431	189.639	170.113	8.92766e-08	1.86469	0.048794	0.581369	0.000557561	1.3858	0.0627027	0.734422	Proteasome (ko03050);; Antigen processing and presentation (ko04612)
PSME2	22.7681	27.5758	34.4541	104.426	129.749	173.254	64.7364	56.37	139.229	28.9621	21.7376	25.6517	218.012	151.833	108.862	155.221	131.08	88.965	7.53895e-13	2.32896	0.000189715	1.64894	4.88944e-06	1.34132	0.065136	0.820892	Proteasome (ko03050);; Antigen processing and presentation (ko04612)
RFX5	3.53583	2.77649	4.47542	9.70882	16.6961	14.2882	8.14195	4.46562	3.17966	1.37458	1.24412	2.15629	9.97312	7.87957	4.37386	6.50622	3.72371	1.56244	9.97034e-08	1.81079	0.242166	0.538525	0.0157685	0.975321	0.640207	0.278535	Antigen processing and presentation (ko04612);; Tuberculosis (ko05152);; Primary immunodeficiency (ko05340)
RFXAP	13.2701	16.0452	13.5444	6.20979	9.30771	9.57032	10.9063	8.2438	6.50695	5.03047	6.24823	5.97772	13.5652	9.11344	9.33887	6.28239	10.7919	6.7172	0.0263009	-0.717006	0.0379081	-0.722395	0.207873	-0.389539	0.00657267	-1.07566	Antigen processing and presentation (ko04612);; Tuberculosis (ko05152);; Primary immunodeficiency (ko05340)
SLA-1	298.648	233.017	506.885	1213.37	1428.88	1894.7	874.69	657.613	536.976	95.4196	97.2342	171.065	1115.99	659.887	680.48	1516.24	423.466	454.984	2.51776e-10	2.21671	0.00503936	1.01905	6.03848e-05	1.49424	0.056728	1.3389	Endocytosis (ko04144);; Phagosome (ko04145);; Cellular senescence (ko04218);; Cell adhesion molecules (ko04514);; Antigen processing and presentation (ko04612);; Type I diabetes mellitus (ko04940);; Human cytomegalovirus infection (ko05163);; Human papillomavirus infection (ko05165);; Human T-cell leukemia virus 1 infection (ko05166);; Kaposi sarcoma-associated herpesvirus infection (ko05167);; H…
SLA-2	255.502	180.153	602.594	1362.14	1621.69	1720.36	746.85	664.102	454.959	84.0388	88.628	125.258	1010.26	632.13	502.469	1317.51	586.462	423.212	7.82008e-07	2.18592	0.119794	0.702411	7.45573e-06	1.45578	0.0225389	1.28607	Endocytosis (ko04144);; Phagosome (ko04145);; Cellular senescence (ko04218);; Cell adhesion molecules (ko04514);; Antigen processing and presentation (ko04612);; Type I diabetes mellitus (ko04940);; Human cytomegalovirus infection (ko05163);; Human papillomavirus infection (ko05165);; Human T-cell leukemia virus 1 infection (ko05166);; Kaposi sarcoma-associated herpesvirus infection (ko05167);; H…
SLA-3	133.213	97.1105	250.981	469.043	472.432	1046.23	319.582	280.312	196.331	45.321	42.5736	64.085	358.078	303.044	296.7	336.924	215.477	258.164	1.41974e-06	2.13369	0.0504502	0.781627	3.29354e-07	1.4414	0.0248511	1.04268	Endocytosis (ko04144);; Phagosome (ko04145);; Cellular senescence (ko04218);; Cell adhesion molecules (ko04514);; Antigen processing and presentation (ko04612);; Type I diabetes mellitus (ko04940);; Human cytomegalovirus infection (ko05163);; Human papillomavirus infection (ko05165);; Human T-cell leukemia virus 1 infection (ko05166);; Kaposi sarcoma-associated herpesvirus infection (ko05167);; H…
SLA-5	11.6603	4.99902	32.7619	62.2132	165.165	170.288	79.9105	19.9033	52.072	2.30328	4.39564	7.082	40.0664	44.454	23.0805	114.76	11.0194	15.6518	1.41731e-06	3.12165	0.0126262	1.67947	0.000677407	1.67703	0.0398814	2.01823	Endocytosis (ko04144);; Phagosome (ko04145);; Cellular senescence (ko04218);; Cell adhesion molecules (ko04514);; Antigen processing and presentation (ko04612);; Type I diabetes mellitus (ko04940);; Human cytomegalovirus infection (ko05163);; Human papillomavirus infection (ko05165);; Human T-cell leukemia virus 1 infection (ko05166);; Kaposi sarcoma-associated herpesvirus infection (ko05167);; H…
SLA-6	27.4104	24.7526	42.5722	123.901	164.777	177.086	46.2203	70.3742	61.4519	4.9209	5.5857	7.97333	133.683	46.299	28.1033	34.4917	48.763	41.6493	5.19689e-14	2.36725	0.00643674	0.950854	8.84337e-05	2.11742	0.00114507	1.24162	Endocytosis (ko04144);; Phagosome (ko04145);; Cellular senescence (ko04218);; Cell adhesion molecules (ko04514);; Antigen processing and presentation (ko04612);; Type I diabetes mellitus (ko04940);; Human cytomegalovirus infection (ko05163);; Human papillomavirus infection (ko05165);; Human T-cell leukemia virus 1 infection (ko05166);; Kaposi sarcoma-associated herpesvirus infection (ko05167);; H…
SLA-7	22.4827	35.9508	53.121	81.7055	121.856	135.056	47.3387	46.4012	48.3534	5.6933	8.63469	9.52462	63.2667	49.1388	43.1538	69.361	33.6846	46.8207	2.1991e-05	1.71429	0.192772	0.494788	4.1466e-06	1.47433	0.0120388	1.20331	Endocytosis (ko04144);; Phagosome (ko04145);; Cellular senescence (ko04218);; Cell adhesion molecules (ko04514);; Antigen processing and presentation (ko04612);; Type I diabetes mellitus (ko04940);; Human cytomegalovirus infection (ko05163);; Human papillomavirus infection (ko05165);; Human T-cell leukemia virus 1 infection (ko05166);; Kaposi sarcoma-associated herpesvirus infection (ko05167);; H…
SLA-8	37.7508	66.3747	76.3696	149.982	139.403	177.436	86.1089	87.9568	114.976	7.42889	6.71964	10.5259	125.83	67.4649	53.2126	91.683	82.2124	102.573	4.08163e-05	1.3834	0.0610577	0.708022	4.2963e-08	2.00848	1.35008e-07	2.0226	Endocytosis (ko04144);; Phagosome (ko04145);; Cellular senescence (ko04218);; Cell adhesion molecules (ko04514);; Antigen processing and presentation (ko04612);; Type I diabetes mellitus (ko04940);; Human cytomegalovirus infection (ko05163);; Human papillomavirus infection (ko05165);; Human T-cell leukemia virus 1 infection (ko05166);; Kaposi sarcoma-associated herpesvirus infection (ko05167);; H…
SLA-DMA	32.2841	14.9116	44.7881	175.544	222.306	339.839	90.2651	49.9554	25.3904	8.05668	3.68472	4.51761	208.769	52.2915	36.5029	28.7294	55.8668	69.4918	6.17197e-12	3.09246	0.10205	0.890534	1.31323e-05	2.79496	0.00113713	1.70154	Phagosome (ko04145);; Cell adhesion molecules (ko04514);; Antigen processing and presentation (ko04612);; Hematopoietic cell lineage (ko04640);; Th1 and Th2 cell differentiation (ko04658);; Th17 cell differentiation (ko04659);; Intestinal immune network for IgA production (ko04672);; Type I diabetes mellitus (ko04940);; Leishmaniasis (ko05140);; Toxoplasmosis (ko05145);; Staphylococcus aureus inf…
SLA-DMB	27.0497	15.705	34.1215	175.008	270.608	347.476	81.0343	51.087	25.7964	8.51163	3.43875	5.85711	256.476	60.0775	45.3063	37.5541	66.6376	93.5591	4.64396e-18	3.44795	0.0262521	1.07481	5.37976e-06	2.95028	0.0002284	1.94505	Phagosome (ko04145);; Cell adhesion molecules (ko04514);; Antigen processing and presentation (ko04612);; Hematopoietic cell lineage (ko04640);; Th1 and Th2 cell differentiation (ko04658);; Th17 cell differentiation (ko04659);; Intestinal immune network for IgA production (ko04672);; Type I diabetes mellitus (ko04940);; Leishmaniasis (ko05140);; Toxoplasmosis (ko05145);; Staphylococcus aureus inf…
SLA-DOA	5.50154	2.03466	13.233	31.9326	52.1984	61.846	18.6866	11.56	5.56158	0.604008	0.399723	1.14394	31.9331	9.57829	5.07562	10.3986	9.85479	10.311	1.12243e-06	2.91562	0.2069	0.84482	5.46965e-06	3.04423	1.91323e-05	2.34426	Phagosome (ko04145);; Cell adhesion molecules (ko04514);; Antigen processing and presentation (ko04612);; Hematopoietic cell lineage (ko04640);; Th1 and Th2 cell differentiation (ko04658);; Th17 cell differentiation (ko04659);; Intestinal immune network for IgA production (ko04672);; Type I diabetes mellitus (ko04940);; Leishmaniasis (ko05140);; Toxoplasmosis (ko05145);; Staphylococcus aureus inf…
SLA-DOB	0.626911	1.90488	1.44941	10.8158	8.25462	9.33998	2.29175	5.00353	2.78343	0.114029	0.078812	0.128615	6.831	2.87487	2.32256	0.972731	14.202	1.2664	3.69428e-09	2.77648	0.0640395	1.22756	8.98651e-11	3.49111	0.000340934	3.82449	Phagosome (ko04145);; Cell adhesion molecules (ko04514);; Antigen processing and presentation (ko04612);; Hematopoietic cell lineage (ko04640);; Th1 and Th2 cell differentiation (ko04658);; Th17 cell differentiation (ko04659);; Intestinal immune network for IgA production (ko04672);; Type I diabetes mellitus (ko04940);; Leishmaniasis (ko05140);; Toxoplasmosis (ko05145);; Staphylococcus aureus inf…
SLA-DQA1	89.0783	45.5015	142.59	983.166	1464.29	1634.97	696.247	356.26	245.236	47.4181	17.6675	27.9796	2034.21	395.964	204.881	322.522	379.532	515.1	7.70816e-20	3.95004	7.63573e-06	2.25658	6.90389e-06	3.39369	8.38832e-06	2.20368	Phagosome (ko04145);; Cell adhesion molecules (ko04514);; Antigen processing and presentation (ko04612);; Hematopoietic cell lineage (ko04640);; Th1 and Th2 cell differentiation (ko04658);; Th17 cell differentiation (ko04659);; Intestinal immune network for IgA production (ko04672);; Type I diabetes mellitus (ko04940);; Leishmaniasis (ko05140);; Toxoplasmosis (ko05145);; Staphylococcus aureus inf…
SLA-DQB1	72.9845	42.0042	112.418	838.643	1226.83	1342.29	561.421	285.943	206.611	29.35	12.0785	28.7126	1649.93	312.825	174.953	333.94	277.238	415.653	1.95917e-23	3.98824	2.57582e-06	2.25375	2.21354e-06	3.51214	1.17615e-06	2.39898	Phagosome (ko04145);; Cell adhesion molecules (ko04514);; Antigen processing and presentation (ko04612);; Hematopoietic cell lineage (ko04640);; Th1 and Th2 cell differentiation (ko04658);; Th17 cell differentiation (ko04659);; Intestinal immune network for IgA production (ko04672);; Type I diabetes mellitus (ko04940);; Leishmaniasis (ko05140);; Toxoplasmosis (ko05145);; Staphylococcus aureus inf…
SLA-DRA	140.467	85.127	220.748	1535.48	2413.16	2906.2	955.532	467.558	287.441	61.0144	24.1701	45.8462	2549.33	541.604	352.311	416.332	429.605	614.396	3.67547e-22	4.02665	8.39075e-05	1.97839	1.6514e-06	3.30907	3.04295e-05	1.98713	Phagosome (ko04145);; Cell adhesion molecules (ko04514);; Antigen processing and presentation (ko04612);; Hematopoietic cell lineage (ko04640);; Th1 and Th2 cell differentiation (ko04658);; Th17 cell differentiation (ko04659);; Intestinal immune network for IgA production (ko04672);; Type I diabetes mellitus (ko04940);; Leishmaniasis (ko05140);; Toxoplasmosis (ko05145);; Staphylococcus aureus inf…
SLA-DRB1	69.8672	27.9868	94.0092	526.375	762.593	626.782	204.116	175.024	123.788	19.5128	4.85669	13.7799	587.062	116.214	66.4945	118.546	133.321	226.923	4.39088e-15	3.40059	0.00157798	1.43776	0.00016324	2.92217	0.00032035	2.15673	Phagosome (ko04145);; Cell adhesion molecules (ko04514);; Antigen processing and presentation (ko04612);; Hematopoietic cell lineage (ko04640);; Th1 and Th2 cell differentiation (ko04658);; Th17 cell differentiation (ko04659);; Intestinal immune network for IgA production (ko04672);; Type I diabetes mellitus (ko04940);; Leishmaniasis (ko05140);; Toxoplasmosis (ko05145);; Staphylococcus aureus inf…
TAP1	19.7337	21.7644	44.6284	128.182	198.243	228.265	84.7904	40.4674	35.3024	9.24703	5.08155	10.9352	97.6723	98.5044	47.1157	76.4152	39.4846	32.8153	5.48881e-12	2.71843	0.0358696	0.941285	1.36659e-06	1.95011	0.0377689	1.15196	ABC transporters (ko02010);; Phagosome (ko04145);; Antigen processing and presentation (ko04612);; Human cytomegalovirus infection (ko05163);; Herpes simplex virus 1 infection (ko05168);; Epstein-Barr virus infection (ko05169);; Human immunodeficiency virus 1 infection (ko05170);; Primary immunodeficiency (ko05340)
TAP2	7.07096	8.18837	16.2177	42.1301	51.5728	67.1311	30.6221	18.9937	20.6147	3.55547	1.89616	3.95579	27.1703	16.9721	7.58949	20.9435	14.8542	9.03315	1.34198e-10	2.40737	0.00410134	1.15391	0.0168704	1.14061	0.104222	0.879325	ABC transporters (ko02010);; Phagosome (ko04145);; Antigen processing and presentation (ko04612);; Human cytomegalovirus infection (ko05163);; Herpes simplex virus 1 infection (ko05168);; Epstein-Barr virus infection (ko05169);; Human immunodeficiency virus 1 infection (ko05170);; Primary immunodeficiency (ko05340)
TAPBP	26.196	26.3493	32.2134	98.9065	104.526	110.743	53.7668	68.6803	31.5174	5.47737	3.50888	6.97311	54.9723	34.461	22.8905	56.9527	38.8127	35.4878	1.39087e-20	1.94502	0.0154519	0.891208	9.94351e-05	1.5064	0.00114541	1.5878	Antigen processing and presentation (ko04612);; Human cytomegalovirus infection (ko05163);; Herpes simplex virus 1 infection (ko05168);; Epstein-Barr virus infection (ko05169);; Human immunodeficiency virus 1 infection (ko05170)
Cytotoxicity
ARAF	38.001	37.0487	42.9562	49.5335	35.3183	29.2467	30.276	46.2348	40.4826	48.7801	53.5199	64.9657	23.6062	49.1498	52.6407	70.0755	45.3879	12.4257	0.964943	-0.0109129	0.836358	0.0630584	0.00163745	-1.58406	0.00516629	-1.76343	EGFR tyrosine kinase inhibitor resistance (ko01521);; Endocrine resistance (ko01522);; MAPK signaling pathway (ko04010);; ErbB signaling pathway (ko04012);; FoxO signaling pathway (ko04068);; Vascular smooth muscle contraction (ko04270);; Natural killer cell mediated cytotoxicity (ko04650);; Long-term potentiation (ko04720);; Serotonergic synapse (ko04726);; Long-term depression (ko04730);; Regul…
BID	12.9919	16.5631	20.9245	22.2926	22.075	23.3876	19.2968	20.8706	16.1239	2.59309	1.95779	2.60065	20.3387	11.5042	10.6453	13.3906	20.3079	14.1831	0.0783431	0.477505	0.555465	0.197844	0.00022526	1.25856	0.00209001	1.20948	Platinum drug resistance (ko01524);; Sphingolipid signaling pathway (ko04071);; p53 signaling pathway (ko04115);; Apoptosis (ko04210);; Apoptosis - multiple species (ko04215);; Necroptosis (ko04217);; Natural killer cell mediated cytotoxicity (ko04650);; Non-alcoholic fatty liver disease (ko04932);; Alzheimer disease (ko05010);; Amyotrophic lateral sclerosis (ko05014);; Tuberculosis (ko05152);; H…
CASP3	6.43269	6.00109	3.48111	14.1845	16.0558	18.5219	24.2946	9.40503	24.9867	3.05552	1.2763	1.99804	27.0376	10.7924	2.84705	8.32592	18.7537	6.32912	3.94e-05	1.65441	0.00043482	1.88873	0.0790685	1.26577	0.191036	0.852092	Platinum drug resistance (ko01524);; MAPK signaling pathway (ko04010);; p53 signaling pathway (ko04115);; Apoptosis (ko04210);; Apoptosis - multiple species (ko04215);; Natural killer cell mediated cytotoxicity (ko04650);; IL-17 signaling pathway (ko04657);; TNF signaling pathway (ko04668);; Serotonergic synapse (ko04726);; Non-alcoholic fatty liver disease (ko04932);; AGE-RAGE signaling pathway …
CD244	1.35872	1.36551	2.21292	5.0421	9.08119	7.08887	3.52813	0.976958	0.998655	0.535491	0.307279	0.119737	7.61372	1.91429	0.876572	1.35325	2.10953	1.52026	1e-07	2.16666	0.785278	0.186183	0.0194109	1.93901	0.305421	0.786682	Natural killer cell mediated cytotoxicity (ko04650)
CD247	7.25328	2.83086	7.4776	37.199	50.5227	43.0895	31.0237	18.5106	14.6526	1.44017	1.79116	1.27855	70.9015	15.3247	7.22331	17.2948	39.4265	32.672	1.06e-11	2.2906	0.00111113	1.36314	6.7e-05	2.67079	1.31e-08	2.48946	Natural killer cell mediated cytotoxicity (ko04650);; Th1 and Th2 cell differentiation (ko04658);; Th17 cell differentiation (ko04659);; T cell receptor signaling pathway (ko04660);; Chagas disease (ko05142);; Epstein-Barr virus infection (ko05169);; Human immunodeficiency virus 1 infection (ko05170);; PD-L1 expression and PD-1 checkpoint pathway in cancer (ko05235)
CD48	2.49458	2.41685	2.38901	33.5788	63.2341	38.9109	26.1604	15.2897	25.0046	2.42117	0.480975	0.395608	57.5762	8.18955	4.18789	6.67569	32.0942	24.3643	1.63e-34	4.27316	2.91e-19	3.20591	0.00238386	2.94876	0.001646	2.68185	Natural killer cell mediated cytotoxicity (ko04650)
CLNK	0.097888	0	0	1.62771	1.37606	1.33757	0.188963	0	0.305022	0.062843	0.772536	0.314665	0.926524	0.552745	0.162269	0.310839	0	0	1.16e-05	5.35098	--	--	0.324455	-0.953546	--	--	Rap1 signaling pathway (ko04015);; Osteoclast differentiation (ko04380);; Platelet activation (ko04611);; Natural killer cell mediated cytotoxicity (ko04650);; T cell receptor signaling pathway (ko04660);; Fc epsilon RI signaling pathway (ko04664);; Yersinia infection (ko05135)
CSF2	0.139178	0	0.481549	3.09574	1.58164	1.31599	0.738813	7.85412	21.437	0	0	0	1.12588	0.204106	0	0.094758	2.14693	0	0.00568971	3.2862	--	--	--	--	--	--	Cytokine-cytokine receptor interaction (ko04060);; JAK-STAT signaling pathway (ko04630);; Hematopoietic cell lineage (ko04640);; Natural killer cell mediated cytotoxicity (ko04650);; IL-17 signaling pathway (ko04657);; T cell receptor signaling pathway (ko04660);; Fc epsilon RI signaling pathway (ko04664);; TNF signaling pathway (ko04668);; Amoebiasis (ko05146);; Human T-cell leukemia virus 1 inf…
FAS	3.60183	2.78789	3.0532	13.3105	21.7575	21.45	10.8415	7.29125	15.5735	1.20659	0.815197	0.779427	13.4289	4.60005	2.59997	3.87213	8.3649	4.75814	1.23e-15	2.52079	8.42e-06	1.73877	0.0194382	1.41582	0.0532329	0.972381	Platinum drug resistance (ko01524);; MAPK signaling pathway (ko04010);; Cytokine-cytokine receptor interaction (ko04060);; p53 signaling pathway (ko04115);; Apoptosis (ko04210);; Necroptosis (ko04217);; Natural killer cell mediated cytotoxicity (ko04650);; TNF signaling pathway (ko04668);; Non-alcoholic fatty liver disease (ko04932);; Type I diabetes mellitus (ko04940);; Alzheimer disease (ko0501…
FASLG	0	0	0.162323	1.50824	3.06482	3.13418	0.903322	0	0.57712	0	0	0.07391	4.93653	1.00344	0.272561	0.741489	0.177286	1.57729	8.07e-06	5.67477	--	--	--	--	--	--	Platinum drug resistance (ko01524);; MAPK signaling pathway (ko04010);; Ras signaling pathway (ko04014);; Cytokine-cytokine receptor interaction (ko04060);; FoxO signaling pathway (ko04068);; PI3K-Akt signaling pathway (ko04151);; Apoptosis (ko04210);; Necroptosis (ko04217);; Natural killer cell mediated cytotoxicity (ko04650);; Neurotrophin signaling pathway (ko04722);; Non-alcoholic fatty liver…
FCER1G	43.8009	29.3875	45.8489	197.124	380.509	310.286	116.419	159.409	113.902	18.8476	5.70592	3.66145	223.642	47.8257	37.3857	25.7493	142.548	136.634	1.16e-16	2.97213	1.62e-07	1.7463	0.0105652	2.03819	0.023614	1.84872	Sphingolipid signaling pathway (ko04071);; Phospholipase D signaling pathway (ko04072);; Platelet activation (ko04611);; C-type lectin receptor signaling pathway (ko04625);; Natural killer cell mediated cytotoxicity (ko04650);; Fc epsilon RI signaling pathway (ko04664);; Tuberculosis (ko05152);; Asthma (ko05310)
FCGR3A	30.7864	17.7841	19.6469	213.154	378.203	449.299	77.7008	81.2691	127.344	28.2069	10.7375	13.6292	740.505	203.147	166.955	63.6443	241.774	365.107	2.35e-23	4.00558	6.05e-08	2.10235	1.01e-06	3.02536	0.00217728	2.10904	Phagosome (ko04145);; Osteoclast differentiation (ko04380);; Natural killer cell mediated cytotoxicity (ko04650);; Fc gamma R-mediated phagocytosis (ko04666);; Leishmaniasis (ko05140);; Staphylococcus aureus infection (ko05150);; Tuberculosis (ko05152);; Systemic lupus erythematosus (ko05322)
FYN	39.528	24.5909	43.3977	49.1995	42.3976	43.4422	47.0166	51.8271	45.9248	5.15569	2.92647	3.38431	43.9681	21.0337	13.0686	11.4787	35.2374	14.1827	0.0283128	0.485594	0.040322	0.567484	0.00819409	1.20705	0.0469408	0.974608	Sphingolipid signaling pathway (ko04071);; Phospholipase D signaling pathway (ko04072);; Axon guidance (ko04360);; Osteoclast differentiation (ko04380);; Focal adhesion (ko04510);; Adherens junction (ko04520);; Platelet activation (ko04611);; Natural killer cell mediated cytotoxicity (ko04650);; T cell receptor signaling pathway (ko04660);; Fc epsilon RI signaling pathway (ko04664);; Cholinergic …
GRB2	36.3601	20.9042	39.1003	94.5377	160.883	146.727	80.5361	54.4619	74.4813	36.1187	22.1311	33.1542	175.554	69.4783	51.5479	68.9105	117.744	45.9438	4.14e-09	2.13645	0.00125827	1.15659	0.451679	0.348933	0.72222	-0.172065	EGFR tyrosine kinase inhibitor resistance (ko01521);; Endocrine resistance (ko01522);; MAPK signaling pathway (ko04010);; ErbB signaling pathway (ko04012);; Ras signaling pathway (ko04014);; Chemokine signaling pathway (ko04062);; FoxO signaling pathway (ko04068);; Phospholipase D signaling pathway (ko04072);; mTOR signaling pathway (ko04150);; PI3K-Akt signaling pathway (ko04151);; Osteoclast di…
GZMB	0.477698	0.890177	0.43372	7.10815	22.8154	7.82254	15.8741	2.98642	4.33141	0.103037	0.138645	0.444929	10.9529	0.515238	0.363721	1.1095	1.71051	2.95798	1.76e-11	4.42095	4.49e-06	3.66498	--	--	0.144583	1.5029	Apoptosis (ko04210);; Natural killer cell mediated cytotoxicity (ko04650);; Type I diabetes mellitus (ko04940);; Transcriptional misregulation in cancer (ko05202);; Autoimmune thyroid disease (ko05320);; Allograft rejection (ko05330);; Graft-versus-host disease (ko05332)
HCST	3.0908	3.01961	2.93843	14.5926	17.4821	23.9822	9.94993	19.7936	6.33206	0.661269	0	0.547454	18.9238	4.08025	3.19388	6.1601	11.1747	3.43246	5.55e-10	2.45924	0.00468453	1.77494	0.0114245	2.7416	0.0557611	2.37085	Natural killer cell mediated cytotoxicity (ko04650)
HRAS	31.8527	58.1732	36.9839	25.876	16.0726	16.5734	19.1062	28.3061	27.9257	20.5415	29.7836	31.8032	16.4143	17.7489	24.4171	26.4578	25.1739	53.8444	0.00222633	-1.11606	0.0618947	-0.744587	0.00013152	-1.69096	0.0211098	-1.15661	EGFR tyrosine kinase inhibitor resistance (ko01521);; Endocrine resistance (ko01522);; MAPK signaling pathway (ko04010);; ErbB signaling pathway (ko04012);; Ras signaling pathway (ko04014);; Rap1 signaling pathway (ko04015);; Chemokine signaling pathway (ko04062);; FoxO signaling pathway (ko04068);; Sphingolipid signaling pathway (ko04071);; Phospholipase D signaling pathway (ko04072);; Mitophagy…
ICAM1	11.8885	5.98872	21.6344	77.0209	78.1125	92.629	59.1657	35.725	62.8637	1.90822	1.45245	2.82603	38.2512	16.3073	2.27469	7.99335	22.5294	22.407	4.35e-10	2.72768	1.92e-05	2.04979	0.0209838	1.77794	0.00359655	1.54552	NF-kappa B signaling pathway (ko04064);; Cell adhesion molecules (ko04514);; Natural killer cell mediated cytotoxicity (ko04650);; TNF signaling pathway (ko04668);; Leukocyte transendothelial migration (ko04670);; AGE-RAGE signaling pathway in diabetic complications (ko04933);; African trypanosomiasis (ko05143);; Malaria (ko05144);; Staphylococcus aureus infection (ko05150);; Influenza A (ko05164…
ICAM2	8.8609	3.85395	8.52541	33.9067	38.1153	39.6326	16.7228	26.8914	40.9031	5.3285	2.52196	3.5273	32.756	5.75633	4.17627	7.44664	21.6857	19.5259	8.24e-11	2.45841	4.8e-05	2.03362	0.511569	0.4845	0.341409	0.540948	Cell adhesion molecules (ko04514);; Natural killer cell mediated cytotoxicity (ko04650)
IFNAR1	8.94007	1.42046	9.64897	20.5622	27.2917	22.7904	25.2629	10.9975	13.2972	3.29338	2.10101	4.29914	28.8477	8.71995	3.47058	7.3296	17.5344	5.48285	0.00143871	1.89409	0.0331999	1.35014	0.29314	0.698122	0.804838	0.140912	Cytokine-cytokine receptor interaction (ko04060);; PI3K-Akt signaling pathway (ko04151);; Necroptosis (ko04217);; Osteoclast differentiation (ko04380);; Toll-like receptor signaling pathway (ko04620);; NOD-like receptor signaling pathway (ko04621);; JAK-STAT signaling pathway (ko04630);; Natural killer cell mediated cytotoxicity (ko04650);; Hepatitis C (ko05160);; Hepatitis B (ko05161);; Measles …
IFNAR2	13.1632	7.27121	14.6732	31.5484	33.7234	31.4428	24.0342	28.4873	38.9104	2.71723	1.60797	1.2053	21.202	7.22434	4.04775	4.74106	25.5096	9.77725	1.06e-06	1.50166	0.00016095	1.42058	0.0618366	1.1363	0.064841	1.25187	Cytokine-cytokine receptor interaction (ko04060);; PI3K-Akt signaling pathway (ko04151);; Necroptosis (ko04217);; Osteoclast differentiation (ko04380);; Toll-like receptor signaling pathway (ko04620);; NOD-like receptor signaling pathway (ko04621);; JAK-STAT signaling pathway (ko04630);; Natural killer cell mediated cytotoxicity (ko04650);; Hepatitis C (ko05160);; Measles (ko05162);; Influenza A …
IFNGR1	19.5214	8.22539	19.0306	52.1942	41.0776	40.4292	26.1181	63.7266	86.0596	8.7089	6.70148	6.36108	48.3129	24.8763	16.0176	15.2365	70.7389	30.0815	1.35e-08	1.40167	0.00010499	1.61976	0.117535	0.613721	0.108855	0.834857	Cytokine-cytokine receptor interaction (ko04060);; HIF-1 signaling pathway (ko04066);; Necroptosis (ko04217);; Osteoclast differentiation (ko04380);; JAK-STAT signaling pathway (ko04630);; Natural killer cell mediated cytotoxicity (ko04650);; Th1 and Th2 cell differentiation (ko04658);; Th17 cell differentiation (ko04659);; Leishmaniasis (ko05140);; Chagas disease (ko05142);; Toxoplasmosis (ko051…
IFNGR2	33.9192	20.8358	33.2561	52.5465	100.267	113.208	53.9396	47.352	82.9598	22.6374	13.6609	9.88151	116.957	28.2931	19.9647	19.6097	70.1431	60.4986	2.15e-05	1.6733	0.00267939	1.10129	0.514665	0.425464	0.832192	0.124309	Cytokine-cytokine receptor interaction (ko04060);; HIF-1 signaling pathway (ko04066);; Necroptosis (ko04217);; Osteoclast differentiation (ko04380);; JAK-STAT signaling pathway (ko04630);; Natural killer cell mediated cytotoxicity (ko04650);; Th1 and Th2 cell differentiation (ko04658);; Th17 cell differentiation (ko04659);; Leishmaniasis (ko05140);; Chagas disease (ko05142);; Toxoplasmosis (ko051…
ITGAL	3.63553	2.08651	6.06928	12.6983	27.4992	35.5911	10.9936	6.95284	4.81946	0.887424	0.387847	0.83857	20.0178	6.15441	2.1852	6.81909	6.41731	6.23899	4.67e-08	2.76091	0.0415307	0.985631	0.0009584	2.27126	0.00036441	1.70694	Rap1 signaling pathway (ko04015);; Cell adhesion molecules (ko04514);; Natural killer cell mediated cytotoxicity (ko04650);; Leukocyte transendothelial migration (ko04670);; Regulation of actin cytoskeleton (ko04810);; Malaria (ko05144);; Staphylococcus aureus infection (ko05150);; Human T-cell leukemia virus 1 infection (ko05166);; Epstein-Barr virus infection (ko05169);; Rheumatoid arthritis (k…
ITGB2	10.1687	5.48553	13.1204	107.117	152.555	148.697	65.0694	50.4346	27.2407	3.32486	0.693156	1.90814	89.8659	13.855	6.93143	19.1614	49.8171	31.8704	3.21e-26	3.90343	1.5e-07	2.35037	0.0013622	2.78601	7.06e-05	2.55258	Rap1 signaling pathway (ko04015);; Phagosome (ko04145);; Hippo signaling pathway (ko04390);; Cell adhesion molecules (ko04514);; Complement and coagulation cascades (ko04610);; Natural killer cell mediated cytotoxicity (ko04650);; Leukocyte transendothelial migration (ko04670);; Regulation of actin cytoskeleton (ko04810);; Pertussis (ko05133);; Legionellosis (ko05134);; Leishmaniasis (ko05140);; …
KLRD1	0.125782	0	0.038957	4.32586	3.92963	2.82757	1.89838	0.721444	0.90339	0.066657	0.034958	0.09287	6.30925	0.929328	0.41877	0.44363	2.1035	2.8066	1.33e-13	6.06232	2.24e-05	4.39335	2.46e-05	3.81697	0.00013258	3.1832	Antigen processing and presentation (ko04612);; Natural killer cell mediated cytotoxicity (ko04650);; Graft-versus-host disease (ko05332)
KLRK1	1.08977	0.878829	1.0309	68.2886	70.3669	44.4388	14.6233	7.5021	11.1222	0.868149	1.03724	0.815611	95.245	30.9483	10.5559	8.55413	21.2767	49.874	7.12e-77	5.92044	5.27e-15	3.44491	3.95e-10	4.22903	2.84e-06	3.31815	Natural killer cell mediated cytotoxicity (ko04650);; Malaria (ko05144)
LAT	6.57715	15.3541	11.7977	46.7265	32.9468	28.5307	19.4223	22.9812	17.2752	0.668815	0.52386	0.366462	25.9565	6.275	3.49087	6.31414	21.7804	24.905	1.15e-05	1.70597	0.042047	0.842182	8.5e-06	3.07463	1.46e-08	3.49517	Ras signaling pathway (ko04014);; Rap1 signaling pathway (ko04015);; NF-kappa B signaling pathway (ko04064);; Natural killer cell mediated cytotoxicity (ko04650);; Th1 and Th2 cell differentiation (ko04658);; Th17 cell differentiation (ko04659);; T cell receptor signaling pathway (ko04660);; Fc epsilon RI signaling pathway (ko04664);; Fc gamma R-mediated phagocytosis (ko04666);; Yersinia infectio…
LCK	1.402	0.503788	1.489	32.8048	41.7195	33.9254	25.0542	11.5194	9.09319	0.359014	0.469925	0.625758	50.2492	8.91432	2.78677	10.4297	22.2712	13.823	8.17e-34	5.04349	9.29e-12	3.75112	3.03e-06	3.92664	7.02e-13	3.44133	NF-kappa B signaling pathway (ko04064);; Osteoclast differentiation (ko04380);; Natural killer cell mediated cytotoxicity (ko04650);; Th1 and Th2 cell differentiation (ko04658);; Th17 cell differentiation (ko04659);; T cell receptor signaling pathway (ko04660);; Yersinia infection (ko05135);; Human T-cell leukemia virus 1 infection (ko05166);; PD-L1 expression and PD-1 checkpoint pathway in cance…
LCP2	3.06989	1.81422	4.11945	33.202	55.997	57.6118	26.9819	16.0242	19.8062	0.92827	0.560696	0.535025	43.1468	12.1185	4.7674	6.05515	28.7186	20.0047	1.81e-25	4.10489	8.38e-13	2.83961	5.26e-07	3.45055	2.4e-07	3.16114	Rap1 signaling pathway (ko04015);; Osteoclast differentiation (ko04380);; Platelet activation (ko04611);; Natural killer cell mediated cytotoxicity (ko04650);; T cell receptor signaling pathway (ko04660);; Fc epsilon RI signaling pathway (ko04664);; Yersinia infection (ko05135)
LOC100038328	0	0	0	12.2619	34.1501	89.8919	36.4145	6.64026	2.57548	0	0	0	2.63274	0.240241	2.66829	2.44795	3.04083	0	1.38e-19	12.705	8.09e-13	11.0554	--	--	--	--	Calcium signaling pathway (ko04020);; NF-kappa B signaling pathway (ko04064);; Phospholipase D signaling pathway (ko04072);; Phagosome (ko04145);; PI3K-Akt signaling pathway (ko04151);; Hematopoietic cell lineage (ko04640);; Natural killer cell mediated cytotoxicity (ko04650);; B cell receptor signaling pathway (ko04662);; Fc epsilon RI signaling pathway (ko04664);; Fc gamma R-mediated phagocytos…
LOC100038329	0	0	0.198254	25.5968	70.85	445.64	37.6023	6.5292	4.28108	0.672304	0	0	9.82756	14.491	4.16427	8.07803	10.9516	0	6.99e-09	11.5569	3.43e-11	7.98138	0.00262998	4.0853	--	--	Calcium signaling pathway (ko04020);; NF-kappa B signaling pathway (ko04064);; Phospholipase D signaling pathway (ko04072);; Phagosome (ko04145);; PI3K-Akt signaling pathway (ko04151);; Hematopoietic cell lineage (ko04640);; Natural killer cell mediated cytotoxicity (ko04650);; B cell receptor signaling pathway (ko04662);; Fc epsilon RI signaling pathway (ko04664);; Fc gamma R-mediated phagocytos…
LOC100125542	0.252208	1.34252	3.01286	45.7704	27.6847	200.012	25.7103	17.735	3.26174	0.312466	0.009468	0	18.0563	15.1171	3.39086	5.64062	14.2367	1.79364	4.1e-12	5.97437	0.00019786	3.37547	6.96e-07	5.24233	0.00174287	4.31293	Calcium signaling pathway (ko04020);; NF-kappa B signaling pathway (ko04064);; Phospholipase D signaling pathway (ko04072);; Phagosome (ko04145);; PI3K-Akt signaling pathway (ko04151);; Hematopoietic cell lineage (ko04640);; Natural killer cell mediated cytotoxicity (ko04650);; B cell receptor signaling pathway (ko04662);; Fc epsilon RI signaling pathway (ko04664);; Fc gamma R-mediated phagocytos…
LOC100153163	4.27752	2.34235	4.74636	9.24842	14.7329	11.9031	9.08762	9.65127	10.0015	1.33736	1.25021	2.38173	18.9158	8.4705	3.60382	7.43884	7.84899	5.75097	7.8e-06	1.73659	0.00046326	1.38794	0.026187	1.26762	0.232943	0.588734	Natural killer cell mediated cytotoxicity (ko04650);; Kaposi sarcoma-associated herpesvirus infection (ko05167)
LOC100519314	0.441171	0	0.841163	43.5119	72.5308	44.3368	12.3738	6.35727	10.46	0.436454	0.281534	0.095845	14.4613	4.00382	3.40925	1.92223	10.3182	33.3978	5.75e-19	6.96607	1.86e-06	4.49376	2.03e-05	3.25005	7.1e-05	4.1394	Antigen processing and presentation (ko04612);; Natural killer cell mediated cytotoxicity (ko04650);; Graft-versus-host disease (ko05332)
LOC100523789	0.037896	0	0.190347	15.9928	13.6191	9.46998	3.14378	1.41447	0.507439	0.226228	0.119357	0.014174	42.4693	5.20947	2.21919	1.76009	5.28603	10.7002	2.6e-18	6.9154	0.00059961	3.79134	1.99e-06	4.94258	0.00080625	2.9348	Antigen processing and presentation (ko04612);; Natural killer cell mediated cytotoxicity (ko04650);; Graft-versus-host disease (ko05332)
LOC100739325	1.50382	1.41698	1.78656	23.583	21.862	16.6707	22.9243	6.52825	11.4311	0.151599	0.222052	0.199615	17.943	3.86715	1.58459	5.46967	10.8264	6.90812	1.25e-46	3.69009	5.53e-10	3.07443	1.23e-06	3.80175	6.1e-13	3.71501	Ras signaling pathway (ko04014);; NF-kappa B signaling pathway (ko04064);; Natural killer cell mediated cytotoxicity (ko04650);; Th1 and Th2 cell differentiation (ko04658);; Th17 cell differentiation (ko04659);; T cell receptor signaling pathway (ko04660);; Yersinia infection (ko05135);; PD-L1 expression and PD-1 checkpoint pathway in cancer (ko05235);; Primary immunodeficiency (ko05340)
LOC102158193	2.5677	2.87755	2.49071	8.44389	4.81471	3.21068	5.22957	5.31972	9.67057	0.48055	0.676259	0.888674	5.7903	1.67288	1.60723	1.0817	5.52632	4.49003	0.0220947	1.06859	0.0052529	1.37209	0.216981	0.77458	0.284117	0.83961	Cytokine-cytokine receptor interaction (ko04060);; Viral protein interaction with cytokine and cytokine receptor (ko04061);; p53 signaling pathway (ko04115);; Apoptosis (ko04210);; Necroptosis (ko04217);; Natural killer cell mediated cytotoxicity (ko04650);; Salmonella infection (ko05132);; Influenza A (ko05164)
LOC102160313	0.433279	0.484507	1.32505	6.32535	7.82678	6.94815	19.6968	3.16593	1.90731	0.448005	0.149586	0.220329	19.003	9.55934	7.49441	4.62256	9.04915	2.39788	4.09e-14	3.195	2.44e-05	3.40692	4.25e-16	4.11768	3.88e-05	2.72257	Calcium signaling pathway (ko04020);; NF-kappa B signaling pathway (ko04064);; Phospholipase D signaling pathway (ko04072);; Phagosome (ko04145);; PI3K-Akt signaling pathway (ko04151);; Hematopoietic cell lineage (ko04640);; Natural killer cell mediated cytotoxicity (ko04650);; B cell receptor signaling pathway (ko04662);; Fc epsilon RI signaling pathway (ko04664);; Fc gamma R-mediated phagocytos…
LOC396781	5.83572	3.79714	55.6803	2267.39	1823.43	1925.74	546.836	1028.86	100.768	2.8438	0.404987	1.80477	588.823	538.188	88.222	127.085	710.993	340.39	5.92e-17	6.62377	0.00025622	4.76897	3.03e-17	6.54862	9.62e-16	6.28945	Calcium signaling pathway (ko04020);; NF-kappa B signaling pathway (ko04064);; Phospholipase D signaling pathway (ko04072);; Phagosome (ko04145);; PI3K-Akt signaling pathway (ko04151);; Hematopoietic cell lineage (ko04640);; Natural killer cell mediated cytotoxicity (ko04650);; B cell receptor signaling pathway (ko04662);; Fc epsilon RI signaling pathway (ko04664);; Fc gamma R-mediated phagocytos…
MAP2K1	7.80432	7.59054	8.12648	15.7478	15.5244	14.4204	18.7332	16.8434	31.6228	20.4307	17.1382	31.8435	18.7225	32.9107	36.9327	26.6915	26.803	20.409	9.62e-07	1.00459	2.89e-05	1.54168	0.101035	-0.819566	0.00108344	-1.39037	EGFR tyrosine kinase inhibitor resistance (ko01521);; Endocrine resistance (ko01522);; MAPK signaling pathway (ko04010);; ErbB signaling pathway (ko04012);; Ras signaling pathway (ko04014);; Rap1 signaling pathway (ko04015);; cGMP-PKG signaling pathway (ko04022);; cAMP signaling pathway (ko04024);; Chemokine signaling pathway (ko04062);; HIF-1 signaling pathway (ko04066);; FoxO signaling pathway …
MAP2K2	62.4488	42.7576	53.6958	54.635	66.2056	58.6498	50.374	45.468	39.6949	55.8407	51.1354	65.2215	53.8512	60.9224	64.7306	63.4864	54.7714	48.1107	0.35662	0.23229	0.487696	-0.201262	0.0008063	-1.16027	5.47e-05	-1.53147	EGFR tyrosine kinase inhibitor resistance (ko01521);; Endocrine resistance (ko01522);; MAPK signaling pathway (ko04010);; ErbB signaling pathway (ko04012);; Ras signaling pathway (ko04014);; Rap1 signaling pathway (ko04015);; cGMP-PKG signaling pathway (ko04022);; cAMP signaling pathway (ko04024);; HIF-1 signaling pathway (ko04066);; FoxO signaling pathway (ko04068);; Sphingolipid signaling pathw…
PIK3CD	3.05626	2.9619	4.07834	20.0737	22.8914	21.9025	12.9784	8.45211	7.22787	0.600338	0.197614	0.370744	16.5834	3.63557	1.66485	4.03075	10.861	9.93249	3.59e-30	2.74206	1.53e-05	1.53558	0.00029708	2.77098	1.43e-06	2.84148	Inositol phosphate metabolism (ko00562);; EGFR tyrosine kinase inhibitor resistance (ko01521);; Endocrine resistance (ko01522);; Platinum drug resistance (ko01524);; ErbB signaling pathway (ko04012);; Ras signaling pathway (ko04014);; Rap1 signaling pathway (ko04015);; cAMP signaling pathway (ko04024);; Chemokine signaling pathway (ko04062);; HIF-1 signaling pathway (ko04066);; FoxO signaling pat…
PLCG2	1.98056	1.43127	1.84211	8.68603	10.1407	11.0929	5.0239	4.78634	5.32558	0.375584	0.158203	0.251687	5.77893	1.92069	0.996826	1.46117	5.1904	4.65311	4.01e-22	2.56661	2.75e-07	1.55456	0.00098626	2.07636	0.00020373	2.26331	Inositol phosphate metabolism (ko00562);; EGFR tyrosine kinase inhibitor resistance (ko01521);; ErbB signaling pathway (ko04012);; Ras signaling pathway (ko04014);; Calcium signaling pathway (ko04020);; Chemokine signaling pathway (ko04062);; NF-kappa B signaling pathway (ko04064);; HIF-1 signaling pathway (ko04066);; Phosphatidylinositol signaling system (ko04070);; Phospholipase D signaling pat…
PPP3CA	12.6246	7.52019	15.3565	19.2719	14.1	15.5164	18.2325	19.5785	18.378	29.3117	29.0264	33.4673	12.7288	32.6775	32.2954	27.3062	19.9448	15.7947	0.115841	0.483458	0.0284503	0.734955	0.00960831	-1.42728	4.41e-06	-2.01075	MAPK signaling pathway (ko04010);; Calcium signaling pathway (ko04020);; cGMP-PKG signaling pathway (ko04022);; Oocyte meiosis (ko04114);; Cellular senescence (ko04218);; Wnt signaling pathway (ko04310);; Axon guidance (ko04360);; VEGF signaling pathway (ko04370);; Osteoclast differentiation (ko04380);; C-type lectin receptor signaling pathway (ko04625);; Natural killer cell mediated cytotoxicity…
PPP3CB	7.50466	7.77695	8.42701	7.41827	6.02038	6.99871	6.6084	4.97164	4.39961	32.4443	31.2249	34.2638	9.29848	29.3701	30.6852	23.8388	9.4006	4.28743	0.58891	-0.10497	0.118372	-0.441393	0.00663133	-1.55768	0.00013706	-2.6657	MAPK signaling pathway (ko04010);; Calcium signaling pathway (ko04020);; cGMP-PKG signaling pathway (ko04022);; Oocyte meiosis (ko04114);; Cellular senescence (ko04218);; Wnt signaling pathway (ko04310);; Axon guidance (ko04360);; VEGF signaling pathway (ko04370);; Osteoclast differentiation (ko04380);; C-type lectin receptor signaling pathway (ko04625);; Natural killer cell mediated cytotoxicity…
PPP3CC	4.52668	3.67131	5.53711	3.61334	3.41302	3.88958	4.34446	4.17019	6.70715	7.83915	12.8074	10.4979	3.36783	8.50238	9.54471	6.77783	4.49221	4.29976	0.266668	-0.274909	0.606989	0.181162	0.00308895	-1.7169	4.01e-07	-2.48268	MAPK signaling pathway (ko04010);; Calcium signaling pathway (ko04020);; cGMP-PKG signaling pathway (ko04022);; Oocyte meiosis (ko04114);; Cellular senescence (ko04218);; Wnt signaling pathway (ko04310);; Axon guidance (ko04360);; VEGF signaling pathway (ko04370);; Osteoclast differentiation (ko04380);; C-type lectin receptor signaling pathway (ko04625);; Natural killer cell mediated cytotoxicity…
PPP3R1	29.1572	16.4448	22.1391	21.2932	24.0287	24.5323	30.7014	22.8312	23.8751	84.1952	55.4928	59.267	37.1401	39.6603	38.9333	22.7522	30.3668	11.5564	0.730295	0.101718	0.513856	0.220426	1.09e-08	-2.01832	4.6e-10	-3.12819	MAPK signaling pathway (ko04010);; Calcium signaling pathway (ko04020);; cGMP-PKG signaling pathway (ko04022);; Oocyte meiosis (ko04114);; Cellular senescence (ko04218);; Wnt signaling pathway (ko04310);; Axon guidance (ko04360);; VEGF signaling pathway (ko04370);; Osteoclast differentiation (ko04380);; C-type lectin receptor signaling pathway (ko04625);; Natural killer cell mediated cytotoxicity…
PRF1	0.227633	0.047368	0.240568	7.55152	16.9482	8.60029	4.28227	0.764727	1.69773	0.174689	0.097523	0.378877	11.3184	0.958499	1.29486	1.93288	3.05671	1.42583	5.3e-24	6.03463	2.53e-05	3.70102	0.00151661	2.95418	0.0191258	1.79456	Apoptosis (ko04210);; Natural killer cell mediated cytotoxicity (ko04650);; Type I diabetes mellitus (ko04940);; Autoimmune thyroid disease (ko05320);; Allograft rejection (ko05330);; Graft-versus-host disease (ko05332);; Viral myocarditis (ko05416)
PRKCA	2.22252	1.73589	3.6636	2.86239	2.95621	3.04163	3.88718	1.38457	1.37776	4.064	4.86873	8.72075	2.73606	2.47865	1.32369	3.16684	2.66734	0.27353	0.400841	0.283784	0.761535	-0.160404	3.95e-11	-2.72767	0.00042678	-2.97785	EGFR tyrosine kinase inhibitor resistance (ko01521);; MAPK signaling pathway (ko04010);; ErbB signaling pathway (ko04012);; Ras signaling pathway (ko04014);; Rap1 signaling pathway (ko04015);; Calcium signaling pathway (ko04020);; HIF-1 signaling pathway (ko04066);; Phosphatidylinositol signaling system (ko04070);; Sphingolipid signaling pathway (ko04071);; Phospholipase D signaling pathway (ko04…
PRKCB	0.565153	0.441003	0.855372	3.43512	5.66074	6.12481	3.27278	1.12277	1.10041	0.332132	0.054467	0.155163	4.8375	1.9121	0.808154	1.29596	3.52785	1.54679	2.21e-15	3.10624	0.00431008	1.59028	0.00133755	2.42006	0.00751441	2.01325	EGFR tyrosine kinase inhibitor resistance (ko01521);; MAPK signaling pathway (ko04010);; ErbB signaling pathway (ko04012);; Ras signaling pathway (ko04014);; Rap1 signaling pathway (ko04015);; Calcium signaling pathway (ko04020);; Chemokine signaling pathway (ko04062);; NF-kappa B signaling pathway (ko04064);; HIF-1 signaling pathway (ko04066);; Phosphatidylinositol signaling system (ko04070);; S…
PTPN6	8.71735	6.33794	14.4581	57.9823	72.8993	61.7147	31.1158	22.8397	17.7322	4.0428	1.18914	1.70907	52.034	13.1705	6.24667	13.6945	25.5746	24.2445	1.17e-15	2.77747	0.00131801	1.32255	0.0095275	1.94345	0.00457227	1.66208	Adherens junction (ko04520);; JAK-STAT signaling pathway (ko04630);; Natural killer cell mediated cytotoxicity (ko04650);; T cell receptor signaling pathway (ko04660);; B cell receptor signaling pathway (ko04662);; Leishmaniasis (ko05140);; Proteoglycans in cancer (ko05205);; PD-L1 expression and PD-1 checkpoint pathway in cancer (ko05235)
RAC1	203.241	185.768	214.772	232.87	253.89	237.108	169.507	248.127	208.012	62.2378	62.346	62.652	149.228	84.3455	77.1251	117.348	181.37	194.063	0.245286	0.207231	0.835641	0.0567931	0.0586601	-0.576063	0.252352	-0.349272	MAPK signaling pathway (ko04010);; Ras signaling pathway (ko04014);; Rap1 signaling pathway (ko04015);; cAMP signaling pathway (ko04024);; Chemokine signaling pathway (ko04062);; Sphingolipid signaling pathway (ko04071);; Phagosome (ko04145);; PI3K-Akt signaling pathway (ko04151);; Wnt signaling pathway (ko04310);; Axon guidance (ko04360);; VEGF signaling pathway (ko04370);; Osteoclast differenti…
RAC2	8.78692	3.39521	10.3093	69.1522	125.721	118.722	75.6875	30.5749	18.8548	2.63424	0.798982	2.21303	91.4822	17.3987	9.45547	34.4376	45.6671	25.4193	8.23e-18	3.87172	1.56e-05	2.49789	0.00013724	2.95971	6.76e-07	2.74366	MAPK signaling pathway (ko04010);; Ras signaling pathway (ko04014);; Rap1 signaling pathway (ko04015);; cAMP signaling pathway (ko04024);; Chemokine signaling pathway (ko04062);; Sphingolipid signaling pathway (ko04071);; Wnt signaling pathway (ko04310);; Axon guidance (ko04360);; VEGF signaling pathway (ko04370);; Focal adhesion (ko04510);; Adherens junction (ko04520);; Natural killer cell media…
RAC3	28.5554	109.431	68.1386	27.8102	13.9026	14.4218	13.8764	27.0811	22.3211	4.97668	9.70484	7.06632	19.1007	19.1006	22.1938	23.2397	28.009	31.1971	0.00033409	-1.86773	0.00152859	-1.68647	0.60525	0.232653	0.405511	0.388746	MAPK signaling pathway (ko04010);; Ras signaling pathway (ko04014);; Rap1 signaling pathway (ko04015);; cAMP signaling pathway (ko04024);; Chemokine signaling pathway (ko04062);; Sphingolipid signaling pathway (ko04071);; Wnt signaling pathway (ko04310);; Axon guidance (ko04360);; VEGF signaling pathway (ko04370);; Focal adhesion (ko04510);; Adherens junction (ko04520);; Natural killer cell media…
RAF1	24.162	7.46749	19.7384	17.8354	22.096	23.938	22.7154	6.48621	25.8351	35.589	40.0522	51.0979	18.0261	33.7997	24.2237	36.5466	14.7293	3.35077	0.347597	0.416217	0.796976	0.150076	2.6e-06	-1.96377	0.0014414	-2.61899	EGFR tyrosine kinase inhibitor resistance (ko01521);; Endocrine resistance (ko01522);; MAPK signaling pathway (ko04010);; ErbB signaling pathway (ko04012);; Ras signaling pathway (ko04014);; Rap1 signaling pathway (ko04015);; cGMP-PKG signaling pathway (ko04022);; cAMP signaling pathway (ko04024);; Chemokine signaling pathway (ko04062);; FoxO signaling pathway (ko04068);; Sphingolipid signaling p…
SH3BP2	19.8354	16.6076	16.7957	39.134	57.2268	29.1934	25.8578	45.4828	65.306	2.20787	0.788233	1.05338	29.942	8.64187	6.58395	11.0327	33.6982	39.696	4.98e-05	1.29921	0.00062482	1.47249	0.00032855	2.17907	3.31e-06	2.85726	Natural killer cell mediated cytotoxicity (ko04650)
SYK	4.36379	5.48964	6.6669	12.9885	22.9651	20.0826	11.3884	10.9733	16.4259	1.19916	0.113014	0.258904	11.9441	2.87505	1.946	2.95575	19.3337	6.37402	3.34e-07	1.82822	0.00052657	1.26247	0.0283088	2.01076	0.0074437	2.59502	NF-kappa B signaling pathway (ko04064);; Phospholipase D signaling pathway (ko04072);; PI3K-Akt signaling pathway (ko04151);; Osteoclast differentiation (ko04380);; Platelet activation (ko04611);; C-type lectin receptor signaling pathway (ko04625);; Natural killer cell mediated cytotoxicity (ko04650);; B cell receptor signaling pathway (ko04662);; Fc epsilon RI signaling pathway (ko04664);; Fc ga…
TNFSF10	28.7522	20.3599	35.3113	57.1017	139.027	151.712	41.393	15.1015	14.7412	2.53621	3.28983	6.39637	60.2938	23.0218	6.03209	11.7551	9.84036	18.2714	1.23e-06	2.12732	0.64968	-0.215107	0.0363477	1.47133	0.677195	0.225121	Cytokine-cytokine receptor interaction (ko04060);; Viral protein interaction with cytokine and cytokine receptor (ko04061);; FoxO signaling pathway (ko04068);; Apoptosis (ko04210);; Necroptosis (ko04217);; Natural killer cell mediated cytotoxicity (ko04650);; Salmonella infection (ko05132);; Influenza A (ko05164)
TYROBP	59.6779	32.7723	35.8486	229.354	353.739	253.083	109.725	177.814	125.332	21.6266	4.13536	5.62801	268.475	58.4044	42.3428	43.2337	209.68	157.58	2e-14	2.76209	1.6e-05	1.70783	0.00815664	2.15003	0.00766052	2.11522	Osteoclast differentiation (ko04380);; Natural killer cell mediated cytotoxicity (ko04650)
VAV1	5.30532	2.16465	4.75652	23.3562	40.7649	32.4918	17.105	8.92568	15.3275	1.79127	0.16437	0.74646	29.3153	7.50385	3.46818	5.15064	17.8627	11.3303	2.35e-13	3.05818	8.6e-05	1.79464	0.00494223	2.49093	0.0109666	2.11911	Rap1 signaling pathway (ko04015);; cAMP signaling pathway (ko04024);; Chemokine signaling pathway (ko04062);; Focal adhesion (ko04510);; Natural killer cell mediated cytotoxicity (ko04650);; T cell receptor signaling pathway (ko04660);; B cell receptor signaling pathway (ko04662);; Fc epsilon RI signaling pathway (ko04664);; Fc gamma R-mediated phagocytosis (ko04666);; Leukocyte transendothelial …
VAV2	12.5009	12.9181	17.4618	13.4261	6.60801	6.71716	10.348	20.4732	15.3632	1.39977	1.50077	1.96928	4.89951	10.1772	6.51853	10.9683	9.21095	10.9559	0.0574436	-0.636012	0.720018	0.12978	0.042304	0.96529	0.00326841	1.24838	Rap1 signaling pathway (ko04015);; cAMP signaling pathway (ko04024);; Chemokine signaling pathway (ko04062);; Focal adhesion (ko04510);; Natural killer cell mediated cytotoxicity (ko04650);; T cell receptor signaling pathway (ko04660);; B cell receptor signaling pathway (ko04662);; Fc epsilon RI signaling pathway (ko04664);; Fc gamma R-mediated phagocytosis (ko04666);; Leukocyte transendothelial …
GZMA	0	0	0	8.43263	37.551	22.5259	11.4494	1.87032	6.88849	0	0	0	26.8277	4.66898	1.05517	2.27249	5.87338	5.04624	5.60525e-20	12.3494	5.21063e-13	10.5289	6.41126e-10	9.92815	1.51475e-08	8.53853	Neuroactive ligand-receptor interaction (ko04080)
