# Supplementary material for: Transcriptome profiling of immune rejection mechanisms in a porcine vascularized composite allotransplantation model
Source: Front Immunol. 2024 May 21;15:1390163. doi: 10.3389/fimmu.2024.1390163 (PMC11151749; doi:10.3389/fimmu.2024.1390163)
Supplement: Supplementary file 6 [file Table_6.xlsx]

## Sheet: G6vsG5 Biological process
ID	Description	setSize	enrichmentScore	NES	pvalue	qvalue	rank	core_enrichment
GO:0006941	striated muscle contraction	14	0.723771	1.91597	0.00189394	0.497763	1380	gene-MYBPC1;gene-MYOM2;gene-TPM1;gene-MYBPC2;gene-PGAM2;gene-MYLK2;gene-MYOM3;gene-HOMER1;gene-CACNA2D1
GO:0045214	sarcomere organization	17	0.779446	2.15378	0.00189753	0.497763	2071	gene-MYBPC1;gene-MYOM2;gene-MYOZ2;gene-TPM1;gene-MYBPC2;gene-KLHL41;gene-MYOZ1;gene-CASQ1;gene-MYOM3;gene-CAPN3;gene-CFL2;gene-FHOD3
GO:0030239	myofibril assembly	13	0.772978	1.97472	0.00191571	0.497763	1171	gene-MYBPC1;gene-MYOM2;gene-TMOD4;gene-PGM5;gene-TPM1;gene-MYBPC2;gene-MYOM3;gene-TMOD3
GO:0010927	cellular component assembly involved in morphogenesis	10	0.761527	1.80916	0.00191939	0.497763	926	gene-MYBPC1;gene-MYOM2;gene-TPM1;gene-MYBPC2;gene-MYOM3
GO:0030335	positive regulation of cell migration	89	-0.472217	-1.86486	0.00198413	0.497763	1764	gene-HSPB1;gene-SNAI2;gene-ADRA2A;gene-MYLK;gene-MIF;gene-FAM110C;gene-TRADD;gene-NOTCH1;gene-MGAT5;gene-SEMA6B;gene-KIT;gene-PDGFRA;gene-PRR5;gene-FOXF1;gene-RET;gene-CYR61;gene-EDN1;gene-COL18A1;gene-ROR2;gene-GTSE1;gene-PDPN;NewGene_23615;gene-RHOD;gene-CEMIP;gene-GPER1;gene-SNAI1
GO:0006270	DNA replication initiation	17	-0.618729	-1.7252	0.00210526	0.497763	1659	gene-MCM4;gene-MCM2;gene-MCM3;gene-CDC6;gene-CDC45;gene-MCM5;gene-ORC1
GO:0048704	embryonic skeletal system morphogenesis	24	-0.660945	-1.99408	0.0021097	0.497763	2102	gene-MEGF8;gene-HOXB7;gene-OSR2;gene-PCGF2;gene-HOXB3;gene-TULP3;gene-WDR60;gene-IFT140;gene-SOX11;gene-MDFI;gene-HOXB2;gene-HOXD3;gene-HOXD9;gene-HOXB6
GO:0006936	muscle contraction	24	0.668004	1.99226	0.00378788	0.575864	1929	gene-MYBPC1;gene-MYOM2;gene-TMOD4;gene-TPM1;gene-MYBPC2;gene-MYOM3;gene-SLMAP;gene-TMOD3;NewGene_8597;gene-HOMER1;gene-CACNA2D1;gene-SORBS1;gene-MYOM1
GO:0060048	cardiac muscle contraction	11	0.745756	1.80785	0.00390625	0.575864	1380	gene-MYL4;gene-MYL2;gene-CSRP3;gene-TPM1;gene-TNNC1;gene-CACNA2D1
GO:0048286	lung alveolus development	16	-0.624774	-1.69683	0.00419287	0.575864	1378	gene-CIC;gene-ERRFI1;gene-PKDCC;gene-FOXF1;gene-LIF;gene-FLT4
GO:0061098	positive regulation of protein tyrosine kinase activity	14	-0.659675	-1.74249	0.00421941	0.575864	453	gene-NOX4;gene-EFNA1;gene-ACE;NewGene_23615;gene-RELN;gene-TAL1
GO:0010951	negative regulation of endopeptidase activity	19	-0.646936	-1.86633	0.00424628	0.575864	682	gene-SERPINF2;gene-SERPINH1;gene-SERPINE1;gene-TNFRSF6B;gene-TIMP1;gene-SERPINB2
GO:0051146	striated muscle cell differentiation	18	0.65735	1.84294	0.00564972	0.575864	2672	gene-MYBPC1;gene-MYOM2;gene-TPM1;gene-MYBPC2;gene-MYOM3;gene-HOMER1;gene-POPDC3;gene-KRAS;gene-NEBL;gene-MYBPC3
GO:0003006	developmental process involved in reproduction	23	0.621461	1.83416	0.0056926	0.575864	1354	gene-C1H14orf39;gene-HOOK1;gene-TDRD7;gene-LOC100514494;gene-DNAJC19;gene-LOC110259478;gene-UBE2B;gene-TTPA
GO:0003012	muscle system process	17	0.643016	1.77679	0.0056926	0.575864	1502	gene-MYBPC1;gene-MYOM2;gene-TPM1;gene-MYBPC2;gene-MYOM3;NewGene_8597;gene-HOMER1;gene-CACNA2D1;gene-SORBS1
GO:0097435	supramolecular fiber organization	35	0.489073	1.60792	0.00584795	0.575864	2679	gene-MYBPC1;gene-MYOM2;gene-HOOK1;gene-TPM1;gene-MYBPC2;gene-MYOM3;gene-SORBS1;gene-LTBP2;gene-LOC100624559;gene-NEBL;gene-MYBPC3;gene-HOOK2
GO:0061028	establishment of endothelial barrier	10	-0.716846	-1.70421	0.00623701	0.575864	1767	gene-RAPGEF3;gene-PDE2A;gene-CCDC57;gene-CLDN5;gene-ROBO4;gene-SOX18
GO:0006952	defense response	46	-0.48018	-1.68232	0.00627615	0.575864	360	gene-CCDC88B;gene-MB21D1;gene-IL27RA;gene-MFHAS1;gene-GRAP;gene-NFKBIZ;NewGene_32645;gene-CXCL2;gene-LOC100523213;gene-TNFRSF6B;gene-LOC100520680;gene-LOC100525396;gene-AMCF-II
GO:0046488	phosphatidylinositol metabolic process	11	0.713016	1.72849	0.0078125	0.578284	2799	gene-LOC100511937;gene-PLCD4;gene-PLCD4-2;gene-PLEKHA3;gene-FRS2;gene-PIK3AP1;gene-MTMR9;gene-EFR3A
GO:0007224	smoothened signaling pathway	38	-0.520903	-1.7767	0.00816327	0.578284	3306	gene-CC2D2A;gene-SMO;gene-STIL;gene-BOC;gene-EVC2;gene-MAP3K10;gene-SSNA1;gene-CENPJ;gene-TCTN2;gene-TULP3;gene-TCTN3;gene-PTCH2;gene-EVC;gene-TMEM231;gene-FOXF1;gene-B9D1;gene-HHAT;gene-C13H21orf2;gene-ROR2
GO:0050728	negative regulation of inflammatory response	40	-0.483997	-1.66842	0.00816327	0.578284	2899	gene-NLRC3;gene-ZFP36;gene-APOA1;gene-PTGIS;gene-CDH5;gene-SOCS3;gene-SHARPIN;gene-MFHAS1;gene-FOXF1;gene-BCR;gene-ADORA2A;gene-C1QTNF12;gene-LOC100515209;gene-METRNL;gene-GPER1
GO:0006513	protein monoubiquitination	25	0.570216	1.713	0.00959693	0.578284	3767	gene-NEURL1;gene-UBE2B;gene-LOC100156381;gene-UBE2W;gene-RBX1;gene-UBE3D;gene-BCOR;gene-CUL3;gene-KLHL12;gene-BMI1;gene-KBTBD8;gene-NEDD4;gene-UBE2T
GO:0034389	lipid droplet organization	10	0.710915	1.68892	0.00959693	0.578284	3851	gene-PLIN5;gene-PNPLA3;gene-FITM1;gene-PNPLA2;gene-RAB18;gene-SPG20;gene-TBC1D20
GO:0055002	striated muscle cell development	10	0.70424	1.67306	0.00959693	0.578284	1331	gene-MYBPC1;gene-MYOM2;gene-TPM1;gene-MYBPC2;gene-MYOM3;gene-HOMER1
GO:0006357	regulation of transcription by RNA polymerase II	381	-0.280767	-1.35465	0.00967118	0.578284	3748	gene-ZNF511;gene-EPAS1;gene-ZNF358;gene-TTC21B;gene-MED26;gene-LOC100624648;gene-AHCTF1;gene-SETX;gene-BRD4;gene-UBP1;gene-PAGR1;gene-ZNF512B;gene-ZNF280C;gene-ZBTB37;gene-ZNF408;gene-ZNF592;gene-WIZ;gene-MAZ;gene-GLI4;gene-ZNF516;gene-JMY;gene-ZNF48;gene-MED12;gene-HIVEP3;gene-BCL6;gene-TADA2A;gene-ZNF579;gene-MEN1;gene-PELP1;gene-ELF3;gene-ZBTB21;gene-ZNF653;gene-JUND;gene-DDIT3;gene-SPIC;gene-…
GO:0042593	glucose homeostasis	53	0.445843	1.60366	0.00986193	0.578284	1040	gene-ADIPOQ;gene-RBP4;gene-CSRP3;gene-CEBPA;gene-NPTX1;gene-SUCNR1;gene-SLC2A4;gene-PDK4;gene-SELENOT;gene-ADIPOR2;gene-CAV3
GO:0009952	anterior/posterior pattern specification	48	-0.445222	-1.59022	0.0100806	0.578284	1997	gene-HES6;gene-PCGF2;gene-HOXB3;gene-HEY2;gene-TULP3;gene-ZBTB16;gene-GLI3;gene-EMX2;gene-PCSK5;gene-HOXB2;gene-HOXC8;gene-HOXD3;gene-HOXD9;gene-HOXB6
GO:0048010	vascular endothelial growth factor receptor signaling pathway	11	-0.686529	-1.69258	0.0102041	0.578284	1764	gene-HSPB1;gene-KDR;gene-FLT1;gene-VEGFD;gene-SULF1;gene-FLT4
GO:0022409	positive regulation of cell-cell adhesion	12	-0.678412	-1.70809	0.0105042	0.578284	2171	gene-CCDC88B;gene-NFKBID;gene-NFKBIZ;gene-FSTL3;gene-KIF26B
GO:0071156	regulation of cell cycle arrest	12	-0.66531	-1.6751	0.0105042	0.578284	1901	gene-LOC100625088;gene-LOC110259264;gene-SFN;gene-MIF;gene-MED25;gene-ZBTB17;gene-FOXM1;gene-GTSE1
GO:0055114	oxidation-reduction process	53	0.441933	1.5896	0.0118343	0.605936	2003	gene-CYP2A19;gene-GP91-PHOX;gene-PEX7;gene-LOC100152209;gene-SELENOT;gene-CYP4F55;gene-FAM213B;gene-DECR1;gene-LYRM7;gene-MDH1;gene-NDUFA9;gene-DHRS9;gene-CBR4;gene-C2H5orf63;gene-FAM213A;gene-CYP2B22
GO:0034622	cellular protein-containing complex assembly	55	0.438222	1.57086	0.011976	0.605936	4193	gene-MYBPC1;gene-MYOM2;gene-DMXL2;gene-DNAJC28;gene-MYBPC2;gene-MYOM3;gene-LYRM7;gene-NDUFA9;gene-LOC100624559;gene-UQCC;gene-MYBPC3;gene-COG4;gene-PSMG2;gene-CENPL;gene-FMC1;gene-ZNF207;gene-DNAJB14;gene-LOC110258505;gene-HDGFL3;gene-NDUFS7;gene-SPTY2D1;gene-TBCE
GO:0043552	positive regulation of phosphatidylinositol 3-kinase activity	11	-0.682925	-1.6837	0.0122449	0.605936	1249	gene-AMBRA1;gene-CCL19;gene-PDGFRA;gene-TNFAIP8L3;NewGene_23615;gene-CCL21
GO:0015074	DNA integration	10	-0.712517	-1.69392	0.012474	0.605936	2766	gene-LOC110256933;gene-THAP9;gene-LOC110256649;gene-NYNRIN;NewGene_13370;gene-LOC106505804
GO:0032989	cellular component morphogenesis	43	0.460781	1.58859	0.0135659	0.614097	926	gene-MYBPC1;gene-MYOM2;gene-DAB1;gene-NPTX1;gene-OGN;gene-TPM1;gene-MYBPC2;gene-DOK6;gene-MYOM3
GO:0070374	positive regulation of ERK1 and ERK2 cascade	71	-0.391827	-1.49081	0.0142276	0.614097	1446	gene-MIF;gene-ABL1;gene-HAVCR2;gene-NOTCH1;gene-MFHAS1;gene-CCL19;gene-PDGFRA;gene-TNFAIP8L3;gene-PDE8A;gene-ACKR3;gene-SERPINF2;gene-ST5;gene-SAA3;gene-C5AR2;NewGene_23615;gene-CCL21;gene-GPER1;gene-FLT4;gene-CCL20
GO:0030199	collagen fibril organization	21	-0.560531	-1.65656	0.0147368	0.614097	2099	gene-MMP11;gene-LOX;gene-LOXL3;gene-P3H4;gene-PXDN;gene-SERPINF2;gene-SERPINH1;gene-COMP
GO:0017148	negative regulation of translation	23	0.568072	1.67659	0.0151803	0.614097	2590	gene-BANK1;gene-NANOS1;gene-FXR1;gene-MRPL13;gene-TOB1;gene-MALSU1;gene-RNF139;gene-EIF4E;gene-DDX3X
GO:0046034	ATP metabolic process	16	0.613429	1.68009	0.0152381	0.614097	2982	gene-AK1;gene-ATP6V1A;gene-AK4;gene-NDUFA9;gene-ATP5S;gene-NIPSNAP2;gene-CLPX;gene-RFXAP;gene-ATP5J2;gene-AK2
GO:0022412	cellular process involved in reproduction in multicellular organism	11	0.697302	1.69039	0.015625	0.614097	950	gene-C1H14orf39;gene-HOOK1;gene-TDRD7;gene-UBE2B
GO:0048468	cell development	75	0.404197	1.56009	0.015748	0.614097	950	gene-MYBPC1;gene-MYOM2;gene-DAB1;gene-C1H14orf39;gene-HOOK1;gene-NPTX1;gene-OGN;gene-TDRD7;gene-TPM1;gene-MYBPC2;gene-OPCML;gene-CDNF;gene-DOK6;gene-MYOM3;gene-UBE2B
GO:0006665	sphingolipid metabolic process	10	-0.704432	-1.6747	0.016632	0.614097	1566	gene-CERK;gene-SERINC5;gene-SPNS2;gene-SPHK1
GO:0019915	lipid storage	18	0.588847	1.65088	0.0169492	0.614097	3096	gene-CD36;gene-FITM2;gene-CIDEA;gene-PLIN5;gene-FITM1;gene-PNPLA2;gene-PLIN2;gene-HEXB
GO:0006635	fatty acid beta-oxidation	17	0.599301	1.65599	0.0170778	0.614097	1245	gene-ABCD2;gene-ADIPOQ;gene-PEX7;gene-ACADM;gene-DECR1
GO:0032981	mitochondrial respiratory chain complex I assembly	28	0.505855	1.56567	0.0173745	0.614097	3931	gene-NUBPL;gene-NDUFB4;gene-NDUFB5;gene-NDUFA9;gene-NDUFB6;gene-NDUFAF1;gene-NDUFAF5;gene-TMEM126B;gene-TMEM126A;gene-NDUFA11;gene-NDUFA1;gene-NDUFAF4;gene-NDUFS5;gene-NDUFS7
GO:0007276	gamete generation	33	0.469873	1.5167	0.0174757	0.614097	2590	gene-C1H14orf39;gene-HOOK1;gene-TDRD7;gene-UBE2B;gene-CFAP54;gene-MYCBPAP;gene-AKAP14;gene-SPIN1;gene-ZNF148;gene-DDX3X
GO:0019637	organophosphate metabolic process	33	0.476307	1.53747	0.0174757	0.614097	2799	gene-NMRK1;gene-DLG2;gene-LOC100511937;gene-PHEX;NewGene_36643;gene-MDH1;gene-NDUFA9;gene-ATP5S;gene-PLEKHA3;gene-NIPSNAP2;gene-FRS2;gene-PIK3AP1;gene-MTMR9;gene-RFXAP;gene-ATP5J2;gene-EFR3A
GO:0016567	protein ubiquitination	161	0.307332	1.3474	0.0181452	0.621572	3986	gene-UBD;gene-FBXL22;gene-KLHL7;gene-CISH;gene-UBE2B;gene-CDC23;gene-ASB18;gene-ASB16;gene-MDM2;gene-TRIM13;gene-TRIM44;gene-PINK1;gene-NUPL2;gene-ANAPC16;gene-OS9;gene-UBE2W;gene-RBX1;gene-WWTR1;gene-KLHL8;gene-CUL5;gene-CRBN;NewGene_2730;gene-RNF103;gene-UBE2V1;gene-UBE3D;gene-BCOR;gene-ASB11;gene-PJA1;gene-ASB14;gene-CUL3;gene-KLHL12;gene-DCAF11;gene-FBXW2;gene-RNF115;gene-RNF125;gene-FEM1B;ge…
GO:0015986	ATP synthesis coupled proton transport	16	0.600815	1.64554	0.0190476	0.621572	4138	gene-ATP5O;gene-ATP5G3;gene-KEF22_p09;gene-ATP5A1;gene-ATP5J;gene-ATP5G2;gene-ATP5H;gene-ATP5L;gene-ATP5G1;gene-ATP5J2;gene-ATP5F1;gene-KEF22_p08;gene-ATP5D
GO:0032504	multicellular organism reproduction	29	0.491298	1.53317	0.019084	0.621572	1937	gene-C1H14orf39;gene-HOOK1;gene-TDRD7;gene-LOC100514494;gene-UBE2B;gene-CFAP54;gene-MYCBPAP;gene-AKAP14
GO:0022904	respiratory electron transport chain	10	0.683844	1.62461	0.0191939	0.621572	3931	gene-ETFRF1;gene-NDUFA9;gene-PINK1;gene-NDUFA5;gene-NDUFAF2;gene-NDUFV2;gene-SDHB;gene-KEF22_p01;gene-NDUFS7
GO:0005975	carbohydrate metabolic process	82	0.376687	1.47393	0.019802	0.628933	2057	gene-FBP2;gene-KLB;gene-LOC100521789;gene-AMY2;gene-LOC100153854;gene-LDHB;gene-PGM5;NewGene_36740;gene-PGM1;gene-PGM2L1;gene-PYGM;NewGene_22947;gene-GPD1;gene-LDHB-2;gene-GNPDA2;gene-MDH1;gene-LDHA;gene-LOC110258046;gene-CASD1;gene-UEVLD;gene-FGGY
GO:0008610	lipid biosynthetic process	25	0.542029	1.62832	0.0211132	0.649359	2445	gene-PEX7;gene-LOC100511937;gene-SC5D;gene-PRKAA2;NewGene_36643;gene-DHRS9;gene-ACSS2;gene-PLEKHA3;gene-AGMO;gene-FRS2;gene-FDFT1;gene-MTMR9
GO:0032456	endocytic recycling	19	-0.561765	-1.62062	0.0212314	0.649359	2841	gene-MICALL1;gene-PTPN23;gene-RAB11FIP3;gene-DENND1C;gene-RAB13;gene-MICALL2;gene-EHD3
GO:0010575	positive regulation of vascular endothelial growth factor production	12	-0.647596	-1.6305	0.0231092	0.668239	596	gene-SULF1;gene-IL6;gene-FLT4
GO:0043588	skin development	17	-0.557318	-1.55396	0.0231579	0.668239	1901	gene-SFN;gene-MIF;gene-PTCH2;gene-COL1A1;gene-COMP;gene-TCF15
GO:0001570	vasculogenesis	24	-0.520338	-1.56987	0.0232068	0.668239	2042	gene-APLNR;gene-HEY2;gene-EPHA2;gene-JUNB;gene-FOXF1;gene-ACKR3;gene-SOX17;gene-TBX6;gene-EGFL7;gene-SOX18
GO:0030334	regulation of cell migration	67	-0.390903	-1.47313	0.0243408	0.668239	2111	gene-NBL1;gene-PLXNA3;gene-PLXNA1;gene-HSPB1;gene-LAMA4;gene-MIF;gene-PLXNB2;gene-SRCIN1;gene-LOC110255205;gene-PRR5;gene-LAMA5;gene-LOC100621521;gene-PHLDA2;gene-ADGRG3;gene-GTSE1;gene-ROBO4;gene-EGFL7;gene-CEMIP
GO:0042407	cristae formation	10	0.669735	1.59109	0.024952	0.668239	2972	gene-OMA1;gene-ATP5S;gene-APOOL;gene-ATP5J2;gene-APOO
GO:0071345	cellular response to cytokine stimulus	29	-0.484398	-1.53175	0.0251046	0.668239	2298	gene-MME;gene-DOK1;gene-CLCF1;gene-UBC;gene-IL27RA;gene-HSPB1;gene-MIF;gene-ENAH;gene-CCDC57;gene-FOXF1;gene-BGN;gene-TNFRSF6B;gene-CRLF1
GO:0045746	negative regulation of Notch signaling pathway	20	-0.553736	-1.61496	0.0252632	0.668239	1942	gene-ARRDC1;gene-FAM129B;gene-BEND6;gene-HEY2;gene-NRARP;gene-C17H8orf4;gene-DLL4;gene-GATA2;gene-EGFL7
GO:0046716	muscle cell cellular homeostasis	11	0.671922	1.62887	0.0253906	0.668239	2662	gene-MSTN;gene-CAV3;gene-CFL2;gene-SOD1;gene-LAMP2;gene-MTM1;gene-TRIM32
GO:0007605	sensory perception of sound	44	0.437863	1.50559	0.0254902	0.668239	544	gene-LOC110256792;gene-ATP6V0A4;gene-PCDH15;gene-HOMER2;gene-USH1G;gene-CRYM;gene-ADGRV1;gene-COCH
GO:0006955	immune response	154	-0.307948	-1.32523	0.0278884	0.693941	1080	gene-C2H1orf35;gene-BCL6B;gene-GRAP;gene-PNP;gene-LST1;gene-ACKR3;gene-LOC100515902;gene-CHADL;gene-IL1A;gene-CXCR5;gene-LOC100516039;NewGene_32645;gene-CXCL2;gene-LOC100523213;gene-LOC100515209;gene-CXCL14;gene-CCR6;gene-CXCR2;gene-LIF;gene-CXCL8;gene-TNFRSF6B;gene-LOC100520680;gene-LOC100525396;gene-AMCF-II;gene-CSF3;gene-OSM
GO:0006120	mitochondrial electron transport, NADH to ubiquinone	15	0.602067	1.61523	0.0283019	0.693941	4999	gene-NDUFA9;gene-NDUFB8;gene-NDUFB6;gene-NDUFA8;gene-NDUFV2;gene-NDUFB9;gene-NDUFC2;gene-DLD;gene-NDUFS7;gene-KEF22_p12;gene-NDUFB10;gene-NDUFA10
GO:0034097	response to cytokine	39	-0.434288	-1.49146	0.0285132	0.693941	2298	gene-CLCF1;gene-UBC;gene-IL27RA;gene-HSPB1;gene-MIF;gene-ENAH;gene-JUNB;gene-CCDC57;gene-BGN;gene-TNFRSF6B;gene-CRLF1;gene-TIMP1
GO:0050727	regulation of inflammatory response	38	-0.445125	-1.51824	0.0285714	0.693941	3578	gene-CD55;gene-BRD4;gene-TREX1;gene-C4BPA;gene-SBNO2;gene-BCL6;gene-SEMA7A;gene-ABHD12;gene-CLCF1;gene-SHPK;gene-MIF;gene-MFHAS1;gene-BCL6B;gene-PER1;gene-LOC100523213;gene-LOC100515209;gene-S100A9
GO:0051897	positive regulation of protein kinase B signaling	40	-0.429199	-1.47952	0.0285714	0.693941	3343	gene-GATA3;gene-IGFBP5;gene-INSR;gene-TSPYL5;gene-THBS1;gene-NOX4;gene-TNF;gene-GPX1;gene-TNFSF11;gene-FAM110C;gene-MFHAS1;gene-CCL19;gene-TNFAIP8L3;gene-RET;gene-C1QTNF12;gene-ADAM8;gene-MEIS3;gene-C1QTNF1;gene-CCL21
GO:0000278	mitotic cell cycle	76	-0.366499	-1.41561	0.0300601	0.719517	4011	gene-RGS14;gene-FBXO5;gene-LOC100625088;gene-KNTC1;gene-HINFP;gene-LOC100622849;gene-CEP250;gene-BRD4;gene-LOC110259264;gene-POC1A;gene-SNX18;gene-INTS3;gene-TUBGCP3;gene-SKA1;gene-STIL;gene-TBCD;gene-PLK2;gene-CEP164;gene-EML1;gene-SFN;gene-CDC6;gene-SKA3;gene-ORC1;gene-PLK3;gene-LOC100127131;gene-POLE;gene-MRNIP;gene-TUBB1;gene-GTSE1;gene-MYBL2;gene-CENPT
GO:0043154	negative regulation of cysteine-type endopeptidase activity involved in apoptotic process	21	-0.529658	-1.56532	0.0315789	0.744457	2840	gene-THBS1;gene-SIAH2;gene-TNF;gene-SFN;gene-GPX1;gene-PTGS2;gene-MICAL1;gene-TNFRSF6B
GO:0031347	regulation of defense response	34	-0.443431	-1.47142	0.0324544	0.744457	3833	gene-CD55;gene-SEC14L1;gene-BRD4;gene-MAPKBP1;gene-C4BPA;gene-CNPY3;gene-SHANK3;gene-CLCF1;gene-TRAF3IP2;gene-UBC;gene-MB21D1;gene-MIF;gene-MFHAS1;gene-BCL6B;gene-PER1;gene-LOC100523213;gene-LOC100515209
GO:0060021	roof of mouth development	34	-0.447866	-1.48614	0.0324544	0.744457	2227	gene-GDF11;gene-EPHB3;gene-OSR2;gene-SNAI2;gene-LOXL3;gene-BNC2;gene-TBX2;gene-CSRNP1;gene-GLI3;gene-PKDCC;gene-PDGFRA;gene-SNAI1
GO:0048706	embryonic skeletal system development	15	-0.572345	-1.52809	0.0338983	0.766928	2102	gene-OSR2;gene-DEAF1;gene-TULP3;gene-WDR60;gene-IFT140;gene-SULF1;gene-PCSK5
GO:1900182	positive regulation of protein localization to nucleus	10	-0.663953	-1.57847	0.035343	0.788808	299	gene-STK11;gene-GTSE1;gene-LIF
GO:0042692	muscle cell differentiation	17	0.561473	1.55147	0.0360531	0.793928	1526	gene-MYBPC1;gene-MYOM2;gene-TPM1;gene-MYBPC2;gene-MYOM3;gene-HOMER1;gene-H3F3A
GO:1902230	negative regulation of intrinsic apoptotic signaling pathway in response to DNA damage	12	-0.624677	-1.5728	0.0378151	0.812465	2756	gene-TMEM161A;gene-CCAR2;gene-SNAI2;gene-MIF;gene-ACKR3;gene-SNAI1
GO:0048232	male gamete generation	24	0.519838	1.55036	0.0378788	0.812465	2267	gene-C1H14orf39;gene-HOOK1;gene-TDRD7;gene-UBE2B;gene-CFAP54;gene-MYCBPAP;gene-AKAP14;gene-C12H17orf53
GO:0008202	steroid metabolic process	11	0.6555	1.58906	0.0390625	0.827113	2880	gene-RDH5;gene-LOC100514494;gene-LOC100512656;NewGene_36643;gene-CYP2B22;gene-AKR1D1;gene-DHCR24
GO:0007281	germ cell development	17	0.559167	1.5451	0.0398482	0.832803	950	gene-C1H14orf39;gene-HOOK1;gene-TDRD7;gene-UBE2B
GO:0010595	positive regulation of endothelial cell migration	19	-0.51971	-1.4993	0.0403397	0.832803	526	gene-HSPB1;gene-ZC3H12A;gene-PROX1;gene-FLT4
GO:0050873	brown fat cell differentiation	18	0.550644	1.54378	0.0414313	0.838636	561	gene-FABP4;gene-ADIPOQ;gene-CEBPA;gene-ADIG;gene-SLC2A4;gene-ALDH6A1;gene-PLAC8
GO:0006811	ion transport	22	0.520943	1.51547	0.0421456	0.838636	2666	gene-KCNN2;gene-LOC110259478;gene-FXYD7;gene-SLC31A1;gene-CACNA2D1;gene-NDUFA9;gene-ATP5S;gene-FXYD6;gene-ATP2B3;gene-ATP5J2
GO:0044281	small molecule metabolic process	42	0.421819	1.45009	0.0421456	0.838636	1597	gene-NDNF;gene-NMRK1;gene-OGN;gene-DLG2;gene-PEX7;gene-HYKK;gene-DECR1;gene-TTPA;NewGene_36643;gene-MDH1;gene-NDUFA9;gene-ATP5S;gene-DHRS9;gene-NIPSNAP2
GO:0031032	actomyosin structure organization	27	0.490757	1.50286	0.0439771	0.849935	2672	gene-MYBPC1;gene-MYOM2;gene-TPM1;gene-MYBPC2;gene-MYOM3;gene-EPB41L3;gene-SORBS1;gene-NEBL;gene-LIMCH1;gene-MYBPC3
GO:0030168	platelet activation	17	-0.539271	-1.50364	0.0442105	0.849935	1694	gene-ADRA2A;gene-ENTPD2;gene-VWF;gene-ADRA2C;gene-LOC100520680
GO:0021915	neural tube development	24	-0.488041	-1.47243	0.0443038	0.849935	4609	gene-C2CD3;gene-IFT57;gene-LUZP1;gene-ZNF358;gene-SCRIB;gene-TSC1;gene-STIL;gene-AMBRA1;gene-ENAH;gene-TULP3;gene-EPHA2;gene-IFT140;gene-NOTCH1;gene-DCHS1
GO:0010721	negative regulation of cell development	15	0.56766	1.52293	0.045283	0.849935	2208	gene-DAB1;gene-TTPA;gene-RTN4RL1;gene-EIF4E
GO:0006099	tricarboxylic acid cycle	21	0.522401	1.51042	0.0455408	0.849935	4847	gene-IDH1;gene-SUCLA2;gene-MDH1;gene-SDHC;gene-CS;gene-SDHD;gene-IDH2;gene-SDHB;gene-FH;gene-IDH3B;gene-MDH2;gene-SUCLG2;gene-IREB2;gene-SUCLG1;gene-IDH3A
GO:0001841	neural tube formation	16	-0.543876	-1.47712	0.0461216	0.849935	4568	gene-BBS4;gene-IFT57;gene-STK3;gene-SOX4;gene-LUZP1;gene-SCRIB;gene-TSC1;gene-STIL;gene-ENAH;gene-TULP3;gene-SOX11
GO:0043122	regulation of I-kappaB kinase/NF-kappaB signaling	20	-0.521519	-1.521	0.0463158	0.849935	4143	gene-SQSTM1;gene-TRAF5;gene-SPHK2;gene-BRD4;gene-MAPKBP1;gene-WDR83;gene-TRAF4;gene-IKBKG;gene-TRAF3IP2;gene-NFKBID;gene-HSPB1;gene-CCDC22;gene-PER1;gene-PIDD1
GO:0051865	protein autoubiquitination	32	0.446198	1.41926	0.0469667	0.85241	4692	gene-RNF141;gene-UBE2B;gene-TRIM13;gene-LOC100156381;gene-ASB4;gene-RNF19B;gene-UBE3D;gene-RNF11;gene-CUL3;gene-RNF115;gene-MARCH5;gene-UBE2T;gene-SH3RF3;gene-RNF13;gene-TRIM68;gene-KLHL24
GO:0030490	maturation of SSU-rRNA	13	-0.605523	-1.57229	0.0479167	0.860197	2623	gene-WDR46;gene-TSR3;gene-PWP2;gene-NOP14;gene-NOB1
GO:0043433	negative regulation of DNA-binding transcription factor activity	36	-0.429343	-1.45706	0.0499002	0.869252	983	gene-NFKBID;gene-ID1;gene-TONSL;gene-CCDC22;gene-PROX1;gene-TBX6;gene-SFRP4;gene-NUPR1
GO:0001838	embryonic epithelial tube formation	13	-0.599728	-1.55724	0.05	0.869252	4568	gene-BBS4;gene-IFT57;gene-LUZP1;gene-SCRIB;gene-TSC1;gene-STIL;gene-SHANK3;gene-ENAH;gene-TULP3;gene-RET
GO:0051272	positive regulation of cellular component movement	22	-0.490013	-1.46618	0.05	0.869252	1764	gene-HSPB1;gene-MIF;gene-PRR5;gene-GTSE1;gene-CEMIP
GO:0048598	embryonic morphogenesis	38	-0.41811	-1.42609	0.0510204	0.877752	4568	gene-BBS4;gene-NTN1;gene-C16H5orf42;gene-IFT57;gene-LLGL2;gene-LUZP1;gene-FBXW4;gene-MECOM;gene-ZNF358;gene-MSX2;gene-SCRIB;gene-TSC1;gene-STIL;gene-SHANK3;gene-OSR2;gene-ENAH;gene-TULP3;gene-ZBTB17;gene-WDR60;gene-IFT140;gene-LOC100623720;gene-VENTX;NewGene_37181
GO:0019752	carboxylic acid metabolic process	25	0.491062	1.47521	0.0518234	0.882376	2055	gene-GADL1;gene-PEX7;gene-LDHB;gene-HYKK;gene-LDHB-2;gene-DECR1;NewGene_36643;gene-MDH1;gene-DHRS9;gene-LDHA;gene-CSAD;gene-UEVLD
GO:0120162	positive regulation of cold-induced thermogenesis	30	0.453715	1.42345	0.0541586	0.883947	1127	gene-FABP4;gene-ADIPOQ;gene-CD36;gene-ELOVL6;gene-OXTR;gene-PRKAB2;gene-OMA1;gene-ADIPOR2;gene-GATM
GO:0007338	single fertilization	22	-0.486678	-1.4562	0.0541667	0.883947	1740	gene-RABL2B;gene-HYAL3;gene-UMODL1;gene-TRPC6;gene-HOXD9;gene-AWN
GO:0006082	organic acid metabolic process	23	0.49702	1.46689	0.0550285	0.883947	1509	gene-CYP2A19;gene-NDNF;gene-OGN;gene-PEX7;gene-HYKK;gene-DECR1;NewGene_36643;gene-MDH1;gene-DHRS9
GO:0001938	positive regulation of endothelial cell proliferation	19	-0.499835	-1.44196	0.0552017	0.883947	1193	gene-VEGFD;gene-NRARP;gene-PROX1;gene-EGFL7;NewGene_23615;gene-FLT4
GO:0070301	cellular response to hydrogen peroxide	19	-0.50112	-1.44566	0.0552017	0.883947	2450	gene-RIPK3;gene-HSPB1;gene-PCGF2;gene-MIF;gene-ABL1;gene-ANKZF1;gene-IL6;gene-MAPK13
GO:0048609	multicellular organismal reproductive process	31	0.447761	1.41636	0.0555556	0.883947	1937	gene-C1H14orf39;gene-HOOK1;gene-TDRD7;gene-LOC100514494;gene-UBE2B;gene-CFAP54;gene-MYCBPAP;gene-AKAP14
GO:0048660	regulation of smooth muscle cell proliferation	10	0.64405	1.53007	0.0556622	0.883947	1386	gene-OGN;gene-TPM1;gene-NDRG2
GO:0006839	mitochondrial transport	19	0.528451	1.4989	0.0564972	0.888662	3439	gene-NPTX1;gene-DNAJC19;gene-FLVCR1;gene-SLC25A30;gene-ATP5J2;gene-FBXO7;gene-KIF1BP;gene-YWHAG;gene-BCL2L11
GO:0048661	positive regulation of smooth muscle cell proliferation	12	-0.605557	-1.52466	0.0588235	0.906433	682	gene-NQO2;gene-THBS1;gene-SERPINF2;gene-EDN1;gene-SULF1;gene-IL6
GO:0006874	cellular calcium ion homeostasis	34	0.439028	1.42965	0.0589391	0.906433	1380	gene-GRIK2;gene-CSRP3;gene-SYPL2;gene-CCL8;gene-SLC24A4;gene-SELENOT;gene-CACNA2D1
GO:0030029	actin filament-based process	27	0.472873	1.4481	0.0592734	0.906433	1502	gene-MYBPC1;gene-MYOM2;gene-TPM1;gene-MYBPC2;gene-MYOM3;gene-CACNA2D1;gene-SORBS1
GO:0006793	phosphorus metabolic process	54	0.383121	1.38205	0.0623782	0.927733	2979	gene-NMRK1;gene-DLG2;gene-LOC100511937;gene-LOC110259478;gene-HYKK;gene-SMTNL1;gene-PDGFRL;NewGene_36643;gene-MDH1;gene-NDUFA9;gene-ATP5S;gene-PLEKHA3;gene-NIPSNAP2;gene-FRS2;gene-PIK3AP1;gene-MTMR9;gene-RFXAP;gene-ATP5J2;gene-CMAS;gene-EFR3A;gene-KBTBD7
GO:0045724	positive regulation of cilium assembly	11	-0.609219	-1.50198	0.0632653	0.927733	1352	gene-HTT;gene-CROCC;gene-SDCCAG3;gene-FUZ
GO:0040017	positive regulation of locomotion	24	-0.475364	-1.43418	0.0632911	0.927733	1764	gene-HSPB1;gene-MIF;gene-PRR5;gene-GTSE1;gene-CEMIP
GO:0007229	integrin-mediated signaling pathway	61	-0.373799	-1.38125	0.0654397	0.927733	1708	gene-ADAMTS2;gene-ABL1;gene-ILKAP;gene-ITGA10;gene-ITGA2B;gene-ITGAD;gene-ADAMTS7;gene-MADCAM1;gene-ITGA11;gene-ADAM8;gene-ADAMTS10;gene-ITGB4;gene-ITGA5;gene-ADAM12
GO:0050776	regulation of immune response	54	-0.371809	-1.34886	0.0654397	0.927733	2298	gene-CLCF1;gene-LOC106510122;gene-NCKIPSD;gene-UBC;gene-MB21D1;gene-NFKBID;gene-IL27RA;gene-SPPL2B;gene-MIF;gene-BTN2A2;gene-VSIR;gene-MFHAS1;gene-CARD11;gene-NFKBIZ;gene-LOC100523213;gene-LOC100515209
GO:0042744	hydrogen peroxide catabolic process	10	-0.627919	-1.4928	0.0665281	0.927733	1796	gene-GPX1;gene-PXDN;gene-HBQ1;gene-LOC100515788;gene-LOC110259958;gene-LOC100737768
GO:0006796	phosphate-containing compound metabolic process	55	0.379403	1.36002	0.0678643	0.927733	2979	gene-NMRK1;gene-DLG2;gene-LOC100511937;gene-LOC110259478;gene-HYKK;gene-SMTNL1;gene-PDGFRL;NewGene_36643;gene-MDH1;gene-NDUFA9;gene-ATP5S;gene-PLEKHA3;gene-NIPSNAP2;gene-PPA1;gene-FRS2;gene-PIK3AP1;gene-MTMR9;gene-RFXAP;gene-ATP5J2;gene-EFR3A;gene-KBTBD7
GO:0016331	morphogenesis of embryonic epithelium	16	-0.524179	-1.42363	0.0691824	0.927733	5043	gene-BBS4;gene-IFT57;gene-LLGL2;gene-LUZP1;gene-SCRIB;gene-TSC1;gene-STIL;gene-SHANK3;gene-ENAH;gene-TULP3
GO:0009566	fertilization	12	-0.598925	-1.50796	0.0693277	0.927733	2176	gene-IGSF8;gene-ACRBP;gene-BBS1;gene-KLHL26;gene-REC8;gene-SYCP2
GO:0007188	adenylate cyclase-modulating G protein-coupled receptor signaling pathway	19	-0.484018	-1.39633	0.0700637	0.927733	3469	gene-ADRA1A;gene-CRHR1;gene-CYSLTR2;gene-ADRA1B;gene-ADRA2A;gene-GNAZ;gene-CACNA1D;gene-GNAT1;gene-ADRA2C
GO:0018149	peptide cross-linking	10	-0.623975	-1.48343	0.0706861	0.927733	816	gene-BGN;gene-F13A1;gene-TGM3
GO:0007517	muscle organ development	22	0.493166	1.43467	0.0708812	0.927733	2736	gene-TPM1;gene-JPH1;gene-FXR1;gene-SMTNL1;NewGene_8597;gene-MYF5;gene-HOMER1;gene-SGCB;gene-MYBPC3;gene-FKTN
GO:0043066	negative regulation of apoptotic process	150	-0.290616	-1.25217	0.072549	0.927733	2046	gene-NOC2L;gene-UBC;gene-BCL3;gene-CTSH;gene-FAM129B;gene-ID1;gene-GRK5;gene-SFN;gene-HSPB1;gene-MIF;gene-SOCS3;gene-C17H8orf4;gene-GLI3;gene-HIP1R;gene-IER3;gene-PLK3;gene-CYR61;gene-IL6;gene-SYCP2;gene-TNFRSF18;gene-COMP;gene-PIDD1;gene-TNFRSF6B;gene-CRLF1;gene-FLT4;gene-SPHK1;gene-SERPINB2
GO:0007268	chemical synaptic transmission	42	0.401719	1.381	0.0727969	0.927733	2574	gene-NPTX1;gene-SNCG;gene-DLG2;gene-CHRNA9;gene-GABRE;gene-SLC12A5;gene-CACNB1;gene-HRH2;gene-FGF12;gene-HOMER1;gene-PRKCG;gene-SV2B;gene-MYCBPAP;gene-APBA1;gene-FCHSD2;gene-CHRNA10
GO:0032101	regulation of response to external stimulus	41	-0.386479	-1.33762	0.0753564	0.927733	3833	gene-CD55;gene-SEC14L1;gene-CORO1B;gene-BRD4;gene-MAPKBP1;gene-C4BPA;gene-CLCF1;gene-TRAF3IP2;gene-NBL1;gene-MB21D1;gene-HSPB1;gene-MIF;gene-MFHAS1;gene-BCL6B;gene-PER1;gene-LOC100523213;gene-LOC100515209
GO:0030330	DNA damage response, signal transduction by p53 class mediator	12	-0.589122	-1.48328	0.0756303	0.927733	4011	gene-LOC100625088;gene-LOC110259264;gene-FOXO3;gene-BCL3;gene-SFN;gene-NDRG1;gene-MIF;gene-GTSE1
GO:0048477	oogenesis	11	0.616983	1.49568	0.0761719	0.927733	1526	gene-C1H14orf39;gene-LOC100624094;gene-NANOS1;gene-H3F3A
GO:0009953	dorsal/ventral pattern formation	10	-0.617391	-1.46777	0.0769231	0.927733	2111	gene-NBL1;gene-TULP3;gene-EDN1;gene-HOXB2
GO:0035987	endodermal cell differentiation	11	-0.593614	-1.46351	0.077551	0.927733	2509	gene-ITGB5;gene-LAMB3;gene-LAMB1;gene-COL4A2;gene-LOC100623720;gene-COL12A1;NewGene_37181
GO:0072175	epithelial tube formation	12	-0.586544	-1.47679	0.0777311	0.927733	5043	gene-BBS4;gene-IFT57;gene-LUZP1;gene-SCRIB;gene-TSC1;gene-STIL;gene-SHANK3;gene-ENAH;gene-TULP3
GO:0030048	actin filament-based movement	12	0.592767	1.48626	0.0779468	0.927733	1380	gene-MYBPC1;gene-TPM1;gene-MYBPC2;gene-CACNA2D1
GO:0006744	ubiquinone biosynthetic process	13	0.576235	1.4721	0.0785441	0.927733	3921	gene-COQ8A;gene-NDUFA9;gene-COQ10A;gene-COQ7;gene-PDSS1;gene-COQ5;gene-COQ2;gene-COQ3;gene-COQ9
GO:0002697	regulation of immune effector process	22	-0.462203	-1.38297	0.0791667	0.927733	4356	gene-SASH3;gene-SH2D1B;gene-CD55;gene-SEC14L1;gene-PAGR1;gene-C4BPA;gene-CLCF1;gene-TRAF3IP2;gene-MB21D1;gene-NFKBID;gene-IL27RA;gene-MIF;gene-NFKBIZ;gene-LOC100523213
GO:0061061	muscle structure development	27	0.457526	1.4011	0.0803059	0.927733	1331	gene-MYBPC1;gene-MYOM2;gene-TPM1;gene-MYBPC2;gene-MYOM3;gene-SMTNL1;NewGene_8597;gene-HOMER1
GO:0006954	inflammatory response	91	-0.320118	-1.27142	0.0808679	0.927733	1569	gene-LOXL3;gene-CD14;gene-PTGS2;gene-EPHA2;gene-TICAM1;gene-MFHAS1;gene-CCL19;gene-TBXA2R;gene-TNFRSF4;gene-IL25;gene-IL6;gene-NFKBIZ;gene-BDKRB1;gene-PTGS1;gene-C5AR2;gene-IL1B;gene-CCL21;gene-SLC11A1;gene-CXCL8;gene-TNFRSF6B;gene-CCL20
GO:0031571	mitotic G1 DNA damage checkpoint	10	-0.6147	-1.46138	0.0810811	0.927733	4011	gene-RFWD3;gene-LOC100625088;gene-FBXO31;gene-LOC110259264;gene-SFN;gene-CCND1;gene-GTSE1
GO:0009117	nucleotide metabolic process	23	0.480495	1.41812	0.0815939	0.927733	1597	gene-NMRK1;gene-DLG2;gene-NT5C1A;NewGene_36643;gene-MDH1;gene-NDUFA9;gene-ATP5S;gene-NT5C3A;gene-NIPSNAP2
GO:0042531	positive regulation of tyrosine phosphorylation of STAT protein	12	-0.583995	-1.47037	0.0819328	0.927733	436	gene-CLCF1;gene-IL6;gene-LIF;gene-CRLF1
GO:0006364	rRNA processing	44	-0.371278	-1.30057	0.0833333	0.927733	3349	gene-WDR55;gene-REXO4;gene-PELP1;gene-RRP7A;gene-WDR37;gene-WDR46;gene-GEMIN4;gene-RRP1;gene-PWP2;gene-RRP1B;gene-RRP8;gene-NOL6;gene-WDR18;gene-TBL3;gene-NPM3
GO:1903506	regulation of nucleic acid-templated transcription	239	-0.2598	-1.18689	0.084	0.927733	3921	gene-HINFP;gene-MXD3;gene-UBE2O;gene-ICE1;gene-ZNF623;gene-ZNF511;gene-ZNF358;gene-LOC100624648;gene-AHCTF1;gene-SETX;gene-BRD4;gene-NACC1;gene-PAGR1;gene-ZNF512B;gene-ZNF280C;gene-ZBTB37;gene-ZNF408;gene-ZNF592;gene-WIZ;gene-MAZ;gene-ZFPL1;gene-GLI4;gene-ZNF516;gene-ZNF48;gene-HIVEP3;gene-ZNF579;gene-PELP1;gene-ZBTB21;gene-ZNF653;gene-PRDM15;gene-IER2;gene-ZNF618;NewGene_27035;gene-BANP;gene-ZNF…
GO:2001141	regulation of RNA biosynthetic process	239	-0.2598	-1.18689	0.084	0.927733	3921	gene-HINFP;gene-MXD3;gene-UBE2O;gene-ICE1;gene-ZNF623;gene-ZNF511;gene-ZNF358;gene-LOC100624648;gene-AHCTF1;gene-SETX;gene-BRD4;gene-NACC1;gene-PAGR1;gene-ZNF512B;gene-ZNF280C;gene-ZBTB37;gene-ZNF408;gene-ZNF592;gene-WIZ;gene-MAZ;gene-ZFPL1;gene-GLI4;gene-ZNF516;gene-ZNF48;gene-HIVEP3;gene-ZNF579;gene-PELP1;gene-ZBTB21;gene-ZNF653;gene-PRDM15;gene-IER2;gene-ZNF618;NewGene_27035;gene-BANP;gene-ZNF…
GO:0019953	sexual reproduction	31	0.430188	1.36077	0.0842912	0.927733	1937	gene-C1H14orf39;gene-HOOK1;gene-TDRD7;gene-UBE2B;gene-CFAP54;gene-MYCBPAP;gene-AKAP14
GO:0031333	negative regulation of protein-containing complex assembly	18	0.502101	1.40768	0.0847458	0.927733	2875	gene-AKAIN1;gene-TPM1;gene-SVIP;gene-IMPACT;gene-DDX3X;gene-RAF1
GO:0000003	reproduction	50	0.379253	1.34674	0.0848126	0.927733	2489	gene-C1H14orf39;gene-HOOK1;gene-TDRD7;gene-LOC100514494;gene-DNAJC19;gene-LOC110259478;gene-UBE2B;gene-CFAP54;gene-TTPA;gene-MYCBPAP;gene-AKAP14;gene-FRS2;gene-ZNF148
GO:0006094	gluconeogenesis	17	0.506201	1.39874	0.085389	0.927733	2652	gene-RBP4;gene-PCK1;gene-TPI1;gene-PC;gene-MDH1;gene-PGK1;gene-RFXAP
GO:0060976	coronary vasculature development	13	-0.56301	-1.4619	0.0854167	0.927733	3027	gene-LTBP1;gene-MEGF8;gene-APLNR;gene-NDST1;gene-PCSK5;gene-PTK7
GO:0045944	positive regulation of transcription by RNA polymerase II	360	-0.243519	-1.16446	0.0862745	0.927733	2466	gene-CRTC2;gene-IQCE;gene-KLF15;gene-KLF9;gene-TNF;gene-ZBTB7C;gene-KLF5;gene-ZNF462;gene-MKL2;gene-IFT74;gene-IER5;gene-TNIP2;gene-NR4A3;gene-MEF2A;gene-OSR2;gene-SMYD3;gene-TBL1X;gene-UBC;gene-BCL3;gene-ZNF384;gene-PAXBP1;gene-RRP1B;gene-E2F8;gene-TNFSF11;gene-MED25;gene-HOXB3;gene-HEY2;gene-KLF2;gene-KAT2A;gene-ZBTB17;gene-KLF7;gene-TBX2;gene-JUNB;gene-MEF2B;gene-RAI1;gene-SOX11;gene-GLI3;gene…
GO:0001756	somitogenesis	20	-0.461441	-1.34578	0.0863158	0.927733	1841	gene-POGLUT1;gene-LFNG;gene-KAT2A;gene-FOXF1;gene-ROR2;gene-TCF15
GO:0060562	epithelial tube morphogenesis	20	-0.461466	-1.34586	0.0863158	0.927733	5043	gene-BBS4;gene-NTN1;gene-IFT57;gene-LUZP1;gene-SCRIB;gene-TSC1;gene-STIL;gene-COMMD5;gene-SHANK3;gene-GZF1;gene-ENAH;gene-TULP3
GO:0019221	cytokine-mediated signaling pathway	43	-0.374912	-1.30501	0.0864198	0.927733	2298	gene-CLCF1;gene-IRF5;gene-EBI3;gene-UBC;gene-IL27RA;gene-IL20RB;gene-MIF;gene-CSF2RA;gene-BGN;gene-IL1B;gene-TNFRSF6B;gene-CRLF1
GO:0050829	defense response to Gram-negative bacterium	11	-0.585606	-1.44376	0.0877551	0.927733	1216	gene-GSDMD;gene-SERPINE1;gene-SLC11A1
GO:1901653	cellular response to peptide	10	0.609516	1.44802	0.0882917	0.927733	1502	gene-LOC100511937;gene-UBE2B;gene-CACNA2D1;gene-SORBS1
GO:0007015	actin filament organization	57	0.359554	1.31006	0.0894942	0.927733	1554	gene-MYBPC1;gene-MYOM2;gene-MYO3B;gene-TMOD4;gene-TPM1;gene-MYBPC2;gene-RHOU;gene-MYOM3;gene-CAV3;gene-PPP1R9A;gene-TMOD3;gene-SORBS1;gene-RHOQ
GO:0048839	inner ear development	19	0.494763	1.40335	0.0903955	0.927733	311	gene-LOC110256792;gene-PCDH15;gene-CEBPA;gene-PLPPR4
GO:0070979	protein K11-linked ubiquitination	14	0.542696	1.43663	0.0909091	0.927733	1760	gene-UBE2B;gene-CDC23;gene-UBE2D4;gene-UBE2E3;gene-LOC100156381;gene-UBE2W
GO:0006814	sodium ion transport	12	0.573161	1.4371	0.0912548	0.927733	1845	gene-ATP1B4;gene-SCN1B;gene-NDUFA9;gene-SCN3B
GO:0044255	cellular lipid metabolic process	34	0.410264	1.33599	0.0923379	0.927733	3228	gene-PEX7;gene-LOC100511937;gene-DECR1;NewGene_36643;gene-DHRS9;gene-PLEKHA3;gene-CCDC71L;gene-FRS2;gene-PIK3AP1;gene-MTMR9;gene-EFR3A;gene-ABHD15;gene-ZMPSTE24
GO:2001234	negative regulation of apoptotic signaling pathway	21	-0.446071	-1.31829	0.0926316	0.927733	2245	gene-MNT;gene-NOC2L;gene-HSPB1;gene-PCGF2;gene-MIF;gene-CTH;gene-MEIS3
GO:0022414	reproductive process	51	0.375256	1.33663	0.093254	0.927733	2489	gene-C1H14orf39;gene-HOOK1;gene-TDRD7;gene-LOC100514494;gene-DNAJC19;gene-LOC110259478;gene-UBE2B;gene-CFAP54;gene-TTPA;gene-MYCBPAP;gene-AKAP14;gene-FRS2;gene-ZNF148
GO:0016042	lipid catabolic process	34	0.407697	1.32763	0.0943026	0.927733	2257	gene-PEX7;gene-LIPA;gene-LIPE;gene-PLCD4;gene-PLCB4;gene-PLCD4-2;gene-PLA2G7;gene-DECR1;NewGene_36643;gene-PLCL2;gene-PLCD1;gene-PAFAH1B1
GO:0019722	calcium-mediated signaling	34	0.40607	1.32233	0.0943026	0.927733	1804	gene-HOMER2;gene-CX3CR1;gene-ACKR4;gene-P2RY11;gene-PPP1R9A;gene-SGCD;gene-CCR8;gene-CALM3;gene-CALML4;gene-CCR3;gene-MCU;gene-CCR2;gene-CCR1;gene-CALM2
GO:0070372	regulation of ERK1 and ERK2 cascade	22	-0.442436	-1.32382	0.0958333	0.927733	3176	gene-NQO2;gene-EPHA7;gene-CLCF1;gene-MIF;gene-EPHA2;gene-MFHAS1;gene-CYR61;gene-ST5;gene-LOC110257476
GO:0008344	adult locomotory behavior	19	0.491672	1.39458	0.0960452	0.927733	320	gene-DAB1;gene-SLITRK6;gene-CHL1;gene-SNCG
GO:0042733	embryonic digit morphogenesis	35	-0.39206	-1.30613	0.0961145	0.927733	2102	gene-OSR2;gene-GNA12;gene-TULP3;gene-IFT140;gene-TBX2;gene-TMEM231;gene-GLI3;gene-B9D1;gene-ROR2;gene-GJA1
GO:0009612	response to mechanical stimulus	12	-0.572572	-1.44161	0.0966387	0.927733	2482	gene-SHANK3;gene-HSPB1;gene-MIF;gene-JUNB;gene-P2RX3;gene-COL1A1;gene-BDKRB1
GO:0007018	microtubule-based movement	69	-0.342447	-1.30224	0.0967742	0.927733	2792	gene-KIF7;gene-SSNA1;gene-KIF15;gene-KIF14;gene-KIF9;gene-KIF20A;gene-KIF24;gene-KIF21B;gene-KIFC1;gene-HSPB1;gene-KIF2C;gene-DNAH3;gene-WDR60;gene-IFT140;gene-KIF18B;gene-DYNC1H1;gene-KIF13B;gene-LOC100517977;gene-WDR34;gene-KIF26A;gene-DNHD1;gene-DNAH17;gene-KIF26B
GO:0007050	cell cycle arrest	37	-0.387898	-1.31701	0.097561	0.927733	2935	gene-TP73;gene-DDIT3;gene-THBS1;gene-TBRG1;gene-COMMD5;gene-APBB2;gene-STK11;gene-GAS2L1;gene-NOTCH1;gene-E4F1;gene-ZBTB49;gene-GAS1;gene-CXCL8
GO:0019219	regulation of nucleobase-containing compound metabolic process	263	-0.254619	-1.17928	0.0986193	0.927733	3921	gene-HINFP;gene-MXD3;gene-UBE2O;gene-ICE1;gene-ZNF623;gene-ZNF511;gene-ZNF358;gene-LOC100624648;gene-AHCTF1;gene-SETX;gene-BRD4;gene-NACC1;gene-PAGR1;gene-ZNF512B;gene-ZNF280C;gene-FAM168A;gene-ZBTB37;gene-ZNF408;gene-ZNF592;gene-WIZ;gene-MAZ;gene-ZFPL1;gene-GLI4;gene-ZNF516;gene-ZNF48;gene-HIVEP3;gene-RUNDC3A;gene-ZNF579;gene-PELP1;gene-ZBTB21;gene-ZNF653;gene-PRDM15;gene-IER2;gene-ZNF618;NewGen…
GO:0045995	regulation of embryonic development	20	-0.453337	-1.32215	0.0989474	0.927733	3287	gene-INSR;gene-EHMT1;gene-OSR2;gene-FAM129B;gene-LAMA4;gene-TULP3;gene-E4F1;gene-LAMA5;gene-SOX17
GO:0008637	apoptotic mitochondrial changes	13	0.553422	1.41382	0.0996169	0.927733	2354	gene-NPTX1;gene-ATP2A1;gene-SLC25A4;gene-HK2;gene-AIFM2;gene-GCLM;gene-PIM2
GO:0003008	system process	56	0.356018	1.2834	0.0998004	0.927733	1502	gene-MYBPC1;gene-MYOM2;gene-HOMER2;gene-DNAJC19;gene-TPM1;gene-MYBPC2;gene-MYOM3;gene-SMTNL1;NewGene_8597;gene-HOMER1;gene-CACNA2D1;gene-SORBS1
GO:0032869	cellular response to insulin stimulus	19	0.48388	1.37248	0.101695	0.927733	2559	gene-ADIPOQ;gene-LOC100511937;gene-UBE2B;gene-SORBS1;gene-GOT1;gene-RAB8B
GO:0098609	cell-cell adhesion	32	-0.404415	-1.32046	0.101833	0.927733	860	gene-ESAM;gene-KIRREL;gene-ICAM3;gene-FOXF1;gene-CD93;gene-ADAM8;gene-MPZL2;gene-PDPN;gene-CELSR3
GO:0030968	endoplasmic reticulum unfolded protein response	25	-0.433594	-1.33316	0.101871	0.927733	4597	gene-HSPA5;gene-ATF3;gene-STUB1;gene-RHBDD2;gene-TBL2;gene-BHLHA15;gene-HYOU1;gene-CREB3L1;gene-DDIT3;gene-DERL3;gene-ZBTB17;gene-CREB3L4;gene-CCND1
GO:2000147	positive regulation of cell motility	24	-0.439746	-1.32672	0.103376	0.927733	1764	gene-HSPB1;gene-MIF;gene-PRR5;gene-GTSE1;gene-CEMIP
GO:0010810	regulation of cell-substrate adhesion	11	0.585915	1.42037	0.103516	0.927733	3389	gene-NDNF;gene-CCDC80;gene-ATXN3;gene-ECM2;gene-LOC100522401
GO:0031570	DNA integrity checkpoint	13	-0.541431	-1.40587	0.104167	0.927733	4011	gene-LOC100625088;gene-HINFP;gene-LOC110259264;gene-SFN;gene-MRNIP;gene-GTSE1
GO:0006629	lipid metabolic process	72	0.328947	1.26116	0.104651	0.927733	2448	gene-MGST3;gene-PEX7;gene-LOC100514494;gene-PLIN1;gene-LOC100511937;gene-OMA1;gene-ATP5B;gene-DECR1;gene-PLCXD3;gene-TTPA;NewGene_36643;gene-DHRS9;gene-FAR2;gene-PLEKHA3;gene-CCDC71L;gene-TECR;gene-FADS1;gene-FRS2;gene-PLA2G15;gene-PIK3AP1;gene-MTMR9;gene-PLCXD2
GO:0006471	protein ADP-ribosylation	10	0.598287	1.42135	0.105566	0.927733	2617	gene-ART4;gene-ART3;gene-SIRT4;gene-ART5;gene-ART1
GO:0048863	stem cell differentiation	15	-0.514591	-1.37389	0.105932	0.927733	612	gene-EPOP;gene-ELL3;gene-LIF
GO:0014068	positive regulation of phosphatidylinositol 3-kinase signaling	25	-0.429185	-1.31961	0.106029	0.927733	1044	gene-UNC5B;gene-PRR5;gene-ROR2;NewGene_23615;gene-RELN;gene-GPER1
GO:0008654	phospholipid biosynthetic process	18	0.490504	1.37517	0.107345	0.927733	3096	gene-LOC100511937;gene-FITM1;gene-PLEKHA3;gene-AGPAT1;gene-TMEM38B;gene-CEPT1;gene-FRS2;gene-MTMR9;gene-SELENOI;gene-CRLS1;gene-HEXB
GO:0072358	cardiovascular system development	20	-0.448591	-1.30831	0.107368	0.927733	2307	gene-MKL2;gene-POGLUT1;gene-MYLK;gene-ABL1;gene-NXN;gene-TMEM204;gene-EGFL7
GO:0008299	isoprenoid biosynthetic process	10	0.593838	1.41078	0.107486	0.927733	2893	gene-PDSS2;gene-ISPD;gene-DHRS9;gene-HMGCR;gene-PDSS1;gene-COQ2
GO:0097746	regulation of blood vessel diameter	10	0.593897	1.41092	0.107486	0.927733	2341	gene-SMTNL1;gene-GJA5;gene-FOXC1;gene-GCLM
GO:0006816	calcium ion transport	19	0.481448	1.36558	0.109228	0.927733	2363	gene-CCL8;gene-CAMK2A;gene-CYSLTR1;gene-CACNA2D1;gene-CALCRL;gene-CCR1;gene-SRI;gene-ATP2B3
GO:1902600	proton transmembrane transport	10	0.59098	1.40399	0.109405	0.927733	4118	gene-SLC36A2;gene-NDUFA4;gene-ATP5S;gene-ATP6V1G1;gene-ATP5J2;gene-ATP6AP1L;gene-NNT;gene-ATP6V1B2
GO:0006928	movement of cell or subcellular component	70	0.332031	1.26279	0.110891	0.927733	1569	gene-MYBPC1;gene-DAB1;gene-NDNF;gene-DLG2;gene-PEX7;gene-LOC100514494;gene-TPM1;gene-MYBPC2;gene-PDCD10;gene-DOK6;gene-UBE2B;gene-CFAP54;gene-CACNA2D1;gene-CASC1
GO:0009410	response to xenobiotic stimulus	13	0.543498	1.38847	0.111111	0.927733	2250	gene-HOMER2;gene-SNCG;gene-HOMER1;NewGene_36643;gene-EIF4E;gene-DSPP
GO:0008286	insulin receptor signaling pathway	21	0.46712	1.35059	0.111954	0.927733	1554	gene-CSRP3;gene-GRB14;gene-LOC100511937;gene-SORBS1;gene-RHOQ
GO:0051129	negative regulation of cellular component organization	50	0.365164	1.29671	0.112426	0.927733	3805	gene-DAB1;gene-AKAIN1;gene-TPM1;gene-SVIP;gene-UBE2B;gene-RTN4RL1;gene-RUBCN;gene-IMPACT;gene-FEZ2;gene-BCOR;gene-SPECC1L;gene-WAPL;gene-PSMG2;gene-ZNF207;gene-LOC100522401;gene-SPG20;gene-LOC110258505;gene-HDGFL3
GO:0001816	cytokine production	10	0.586214	1.39267	0.113244	0.927733	3391	gene-FABP4;gene-CD226;gene-LOC110259478;gene-ZCCHC11;gene-NFATC2IP;gene-S1PR3
GO:0051881	regulation of mitochondrial membrane potential	10	0.587521	1.39577	0.113244	0.927733	5369	gene-PRDX3;gene-PINK1;gene-SOD1;gene-SPG20;gene-PPA2;gene-UCP2;gene-PARK7
GO:0001649	osteoblast differentiation	28	-0.410469	-1.29476	0.113636	0.927733	3355	gene-BGLAP;gene-IGFBP5;gene-SMO;gene-FHL2;gene-LOX;gene-SNAI2;gene-EPHA2;gene-JUNB;gene-CHRD;gene-CYR61;gene-GJA1;gene-SNAI1
GO:0050804	modulation of chemical synaptic transmission	24	0.441294	1.31612	0.113636	0.927733	1331	gene-GRIK2;gene-CX3CR1;gene-SNCG;gene-AKAP7;gene-PPP1R9A;gene-GRIA3;gene-HOMER1
GO:0031330	negative regulation of cellular catabolic process	17	0.488075	1.34865	0.113852	0.927733	2508	gene-SVIP;gene-LOC110258247;gene-RUBCN;gene-DAPL1;gene-MTMR9;gene-FEZ2
GO:0061458	reproductive system development	16	0.492885	1.34994	0.114286	0.927733	2244	gene-LOC100514494;gene-DNAJC19;gene-LOC110259478;gene-TTPA;gene-UBE2Q1;gene-FRS2
GO:0022407	regulation of cell-cell adhesion	15	-0.508868	-1.35861	0.114407	0.927733	4361	gene-MINK1;gene-SASH3;gene-CD55;gene-EPHA7;gene-CCDC88B;gene-EPHB3;gene-NFKBID;gene-ZNF608;gene-NFKBIZ
GO:0006650	glycerophospholipid metabolic process	14	0.527145	1.39546	0.11553	0.927733	3308	gene-LOC100511937;gene-PLEKHA3;gene-FRS2;gene-PIK3AP1;gene-MTMR9;gene-EFR3A;gene-GNPAT
GO:0010035	response to inorganic substance	21	0.462461	1.33712	0.11575	0.927733	1331	gene-NPTX1;gene-SNCG;gene-DLG2;gene-PDCD10;gene-LOC110259478;gene-HOMER1
GO:0006473	protein acetylation	10	-0.578512	-1.37534	0.116424	0.927733	542	gene-KANSL3;gene-BRD4;gene-PER1;gene-NUPR1
GO:0010906	regulation of glucose metabolic process	10	-0.582825	-1.3856	0.116424	0.927733	499	gene-IGFBP4;gene-C1QTNF12;gene-C1QTNF1;gene-GNB3
GO:0014020	primary neural tube formation	10	-0.58198	-1.38359	0.116424	0.927733	5043	gene-IFT172;gene-BBS4;gene-IFT57;gene-LUZP1;gene-SCRIB;gene-TSC1;gene-STIL;gene-ENAH;gene-TULP3
GO:0009060	aerobic respiration	13	0.537499	1.37314	0.116858	0.927733	3708	gene-MDH1;gene-LOC100626250;gene-UQCR10;gene-SDHB;gene-KEF22_p11
GO:0048565	digestive tract development	10	0.580318	1.37866	0.117083	0.927733	1199	gene-DAB1;gene-LGR4;gene-HRH2
GO:0001822	kidney development	34	-0.38813	-1.28792	0.117647	0.927733	3400	gene-TREX1;gene-TSC1;gene-MME;gene-COMMD5;gene-KLF15;gene-GZF1;gene-OSR2;gene-PKD1;gene-SULF1;gene-PCSK5;gene-ACE;gene-PROX1;gene-CRLF1
GO:0070373	negative regulation of ERK1 and ERK2 cascade	34	-0.386382	-1.28212	0.119675	0.927733	1705	gene-CNKSR3;gene-TBC1D10C;gene-ABL1;gene-BTN2A2;gene-SPRY4;gene-LOC110257476;gene-LIF;gene-GPER1
GO:1901701	cellular response to oxygen-containing compound	35	0.394306	1.29635	0.120858	0.927733	2370	gene-NPTX1;gene-SNCG;gene-TPM1;gene-LOC100511937;gene-PDCD10;gene-LOC110259478;gene-SELENOT;gene-UBE2B;gene-CACNA2D1;gene-SORBS1;gene-EIF4E;gene-DSPP;gene-IMPACT
GO:0043410	positive regulation of MAPK cascade	49	-0.349712	-1.24932	0.121212	0.927733	3469	gene-ADRA1A;gene-MAPKBP1;gene-INSR;gene-NQO2;gene-DOK4;gene-EFNA1;gene-ADRA1B;gene-PELI2;gene-UBC;gene-FAM58A;gene-NDST1;gene-MIF;gene-MFHAS1;gene-ST5;gene-IGFBP4;gene-ROR2;gene-IL6;gene-C1QTNF1;gene-ADRA2C;gene-LIF
GO:2001244	positive regulation of intrinsic apoptotic signaling pathway	17	-0.477775	-1.33218	0.122105	0.927733	209	gene-DDIT3;gene-RIPK3;gene-S100A8;gene-NUPR1
GO:0014706	striated muscle tissue development	13	0.532321	1.35991	0.122605	0.927733	2672	gene-PGM5;gene-TPM1;NewGene_8597;gene-HOMER1;gene-NEBL;gene-MYBPC3
GO:0044774	mitotic DNA integrity checkpoint	10	-0.575307	-1.36772	0.122661	0.927733	1901	gene-LOC100625088;gene-LOC110259264;gene-SFN;gene-MRNIP;gene-GTSE1
GO:0060348	bone development	29	-0.400789	-1.26736	0.123431	0.927733	2102	gene-OSR2;gene-NBEAL2;gene-NSD2;gene-TULP3;gene-SULF1;gene-SPNS2;gene-GJA1;gene-CHAD;gene-SH3PXD2B
GO:0043436	oxoacid metabolic process	20	0.462693	1.31776	0.125237	0.927733	1509	gene-NDNF;gene-OGN;gene-PEX7;gene-HYKK;gene-DECR1;NewGene_36643;gene-MDH1;gene-DHRS9
GO:0001944	vasculature development	22	-0.422995	-1.26565	0.127083	0.927733	2798	gene-RIC8A;gene-CDH5;gene-MKL2;gene-STK11;gene-TMEM231;gene-TMEM204;gene-B9D1;gene-EGFL7
GO:0007029	endoplasmic reticulum organization	16	0.487348	1.33477	0.127619	0.927733	1973	gene-CASQ1;gene-ATL2;gene-TMEM38A;gene-TMEM38B
GO:0009749	response to glucose	12	0.539551	1.35283	0.129278	0.927733	1459	gene-ADIPOQ;gene-NPTX1;gene-SELENOT;gene-NDUFA9
GO:0045935	positive regulation of nucleobase-containing compound metabolic process	95	-0.302507	-1.20732	0.129482	0.927733	3655	gene-LOC100624648;gene-SETX;gene-BRD4;gene-PAGR1;gene-FAM168A;gene-WIZ;gene-MAZ;gene-ZNF516;gene-HIVEP3;gene-RUNDC3A;gene-PELP1;gene-IER2;gene-BANP;gene-IQCE;gene-KLF15;gene-KLF9;gene-SEC14L2;gene-MKL2;gene-CLCF1;gene-OSR2;gene-TBL1X;gene-UBC;gene-FAM129B;gene-ZNF384;gene-MIF;gene-MED25;gene-ZBTB17;gene-KLF7;gene-RAI1;gene-CSRNP3;gene-E4F1;gene-ZBTB49;gene-ZBTB48;gene-PER1;gene-MRNIP
GO:0048869	cellular developmental process	164	0.265962	1.16904	0.129482	0.927733	1534	gene-MYBPC1;gene-MYOM2;gene-DAB1;gene-C1H14orf39;gene-HOOK1;gene-NDNF;gene-NPTX1;gene-OGN;gene-PEX7;gene-TDRD7;gene-TPM1;gene-MYBPC2;gene-MLF1;gene-PLAC8;gene-OPCML;gene-CDNF;gene-LOC110259478;gene-DOK6;gene-MYOM3;gene-UBE2B;gene-ESCO2;NewGene_8597;gene-HOMER1;NewGene_36643;gene-THEMIS;gene-RTN4RL1
GO:0051258	protein polymerization	10	0.57089	1.35626	0.130518	0.927733	4264	gene-CASQ1;gene-FGB;gene-ZNF207;gene-HDGFL3;gene-CHMP4A;gene-MID1IP1
GO:0051216	cartilage development	23	-0.424312	-1.27163	0.130526	0.927733	2102	gene-OSR2;gene-BBS1;gene-HOXB3;gene-ZBTB16;gene-EDN1;gene-SULF1;gene-HOXD3
GO:0007010	cytoskeleton organization	99	0.297367	1.20538	0.130693	0.927733	2689	gene-MYBPC1;gene-MYOM2;gene-HOOK1;gene-PSTPIP2;gene-TPM1;gene-MYBPC2;gene-STRIP2;gene-MYOM3;gene-UBE2B;gene-DMTN;gene-ARHGAP10;gene-UBXN2B;gene-SOX9;gene-SORBS1;gene-CCDC69;gene-LOC100624559;gene-CCSER2;gene-NEBL;gene-MYBPC3;gene-HOOK2;gene-SVIL
GO:0010038	response to metal ion	11	0.568083	1.37714	0.130859	0.927733	1331	gene-NPTX1;gene-DLG2;gene-HOMER1
GO:0016311	dephosphorylation	11	0.567246	1.37511	0.130859	0.927733	4869	gene-PSPH;gene-PTEN;gene-MTMR9;gene-PDXP;NewGene_3432;gene-HDHD2
GO:0030198	extracellular matrix organization	65	-0.328778	-1.23288	0.131048	0.927733	2987	gene-MMP25;gene-COL27A1;gene-ELF3;gene-FBLN2;gene-APBB2;gene-TNF;gene-OLFML2B;gene-MMP11;gene-BCL3;gene-COL6A2;gene-MMP28;gene-COL4A2;gene-LOC100623720;gene-PDGFRA;gene-MIA;gene-FOXF1;gene-COL1A1;gene-BGN;gene-CYR61;gene-POMT1;gene-COL18A1;gene-VWA1;gene-ADAMTS9;gene-CRISPLD2;NewGene_37181
GO:0042177	negative regulation of protein catabolic process	18	0.470237	1.31835	0.131827	0.927733	2083	gene-SVIP;gene-AZIN1;gene-HMGCR;gene-PIN1;gene-SNX12;gene-CYP51
GO:0051171	regulation of nitrogen compound metabolic process	374	-0.233146	-1.12109	0.13189	0.927733	3592	gene-AHCTF1;gene-SETX;gene-BRD4;gene-NACC1;gene-RNF166;gene-LOC110259264;gene-PAGR1;gene-ZNF512B;gene-ZNF280C;gene-FAM168A;gene-ZBTB37;gene-ZNF408;gene-ZNF592;gene-WIZ;gene-MAZ;gene-ZFPL1;gene-GLI4;gene-MAPKBP1;gene-C4BPA;gene-ZNF516;gene-BTBD6;gene-ZNF48;gene-TSC1;gene-NQO2;gene-HIVEP3;gene-RUNDC3A;gene-SGSM3;gene-ZNF579;gene-PELP1;gene-ZBTB21;gene-STIL;gene-TELO2;gene-ZNF653;gene-DOK4;gene-PRDM…
GO:0009267	cellular response to starvation	25	0.432536	1.29939	0.132438	0.927733	2389	gene-LOC100736982;gene-MYOD1;gene-RRAGD;gene-RRAGB;gene-LAMP2;gene-IMPACT;gene-DAPL1
GO:0030183	B cell differentiation	24	-0.419566	-1.26584	0.132911	0.927733	2298	gene-CLCF1;gene-LYL1;gene-KIT;gene-CD79A;gene-CARD11;gene-ADGRG3
GO:0033674	positive regulation of kinase activity	48	-0.346551	-1.23779	0.133065	0.927733	3356	gene-MAPKBP1;gene-INSR;gene-LOC100621388;gene-EPHA7;gene-STIL;gene-TELO2;gene-EPHB3;gene-UBC;gene-MIF;gene-GCN1;gene-EPHA2;gene-KIT;gene-PDGFRA;gene-PRR5;gene-RET;gene-MRNIP;gene-ROR2;gene-CEMIP;gene-FLT4
GO:0050768	negative regulation of neurogenesis	18	0.469621	1.31663	0.13371	0.927733	3538	gene-DAB1;gene-RTN4RL1;gene-EIF4E;gene-SPG20;gene-BMPR1A
GO:0003151	outflow tract morphogenesis	16	-0.494433	-1.34284	0.134172	0.927733	2025	gene-ZFPM1;gene-HEY2;gene-NOTCH1;gene-SOX11;gene-SOX17
GO:0071158	positive regulation of cell cycle arrest	20	-0.432522	-1.26144	0.134737	0.927733	3492	gene-LOC100625088;gene-LOC110259264;gene-DAB2IP;gene-GATA6;gene-TP73;gene-SFN;gene-MED25;gene-UHRF2;gene-ZBTB17;gene-GTSE1
GO:0031297	replication fork processing	14	-0.508754	-1.34384	0.135021	0.927733	983	gene-CDK9;gene-RFWD3;gene-SMARCAL1;gene-BOD1L1;gene-BLM;gene-TONSL;gene-GEN1;gene-EME1
GO:0071897	DNA biosynthetic process	13	-0.518472	-1.34625	0.135417	0.927733	4011	gene-SMG7;gene-LIG4;gene-LIG3;gene-LOC100625088;gene-LOC110259264;gene-LIG1;gene-UBC;gene-LOX;gene-TK1
GO:0035148	tube formation	19	-0.438221	-1.26421	0.135881	0.927733	3431	gene-BBS4;gene-IFT57;gene-LUZP1;gene-SCRIB;gene-TSC1;gene-DAB2IP;gene-STIL;gene-SHANK3;gene-ENAH;gene-TULP3;gene-NOTCH1
GO:0051704	multi-organism process	74	0.312517	1.20701	0.136802	0.927733	1146	gene-C1H14orf39;gene-HOOK1;gene-SNCG;gene-CCDC80;gene-TDRD7;NewGene_36612;gene-BANK1;gene-PLAC8;gene-LOC110259478;gene-UBE2B;gene-CFAP54
GO:0007623	circadian rhythm	21	-0.42735	-1.26296	0.136842	0.927733	2407	gene-KLF9;gene-NFIL3;gene-HTR7;gene-MTTP;gene-RAI1;gene-ARNTL2;gene-PER1;gene-PROX1
GO:0007267	cell-cell signaling	46	0.360288	1.26431	0.137405	0.927733	1925	gene-TBX5;gene-NPTX1;gene-CCL8;gene-SNCG;gene-DLG2;gene-PANX1;gene-SH2D1A;gene-SELENOT;gene-UBE2B;gene-HOMER1;gene-CACNA2D1;gene-GJA5;gene-CCR1;gene-MYCBPAP
GO:0030534	adult behavior	22	0.44696	1.30025	0.137931	0.927733	2528	gene-DAB1;gene-HOMER2;gene-SNCG;gene-HOMER1;gene-RNF180;gene-PTEN;gene-BBS2
GO:0001656	metanephros development	12	-0.536285	-1.35025	0.138655	0.927733	2227	gene-GDF11;gene-OSR2;gene-RDH10;gene-GLI3;gene-IRX3;gene-SOX17
GO:0007369	gastrulation	12	-0.537987	-1.35453	0.138655	0.927733	1418	gene-ZBTB17;gene-LOC100623720;gene-EXT1;NewGene_37181
GO:0071347	cellular response to interleukin-1	29	-0.391813	-1.23898	0.140167	0.927733	526	gene-CCL19;gene-ZC3H12A;gene-MAPK13;gene-CCL21;gene-CXCL8;gene-CCL20
GO:0009895	negative regulation of catabolic process	21	0.45131	1.30488	0.140417	0.927733	3387	gene-SVIP;gene-SNX12;gene-LOC110258247;gene-RUBCN;gene-DAPL1;gene-MTMR9;gene-FEZ2;gene-FMC1;gene-MYCBP2
GO:0035690	cellular response to drug	28	0.416338	1.28861	0.140927	0.927733	2652	gene-ADIPOQ;gene-PDCD10;gene-CD69;gene-PRKAA2;gene-PPP3CB;gene-ANKRD1;gene-SLC31A1;gene-EIF4E;gene-DSPP;gene-IMPACT;gene-RFXAP
GO:0007186	G protein-coupled receptor signaling pathway	75	-0.316949	-1.21773	0.1417	0.927733	1587	gene-LOC110259229;gene-RGS16;gene-TULP3;gene-GPR143-2;gene-CCL19;gene-ENTPD2;gene-GNG8;gene-LOC100621431;gene-BDKRB2;gene-AVPR1A;gene-CCL21;gene-GPR143;gene-LOC110255211;gene-GPER1;gene-GNB3;gene-CCL20
GO:0010976	positive regulation of neuron projection development	44	-0.356848	-1.25003	0.142276	0.927733	2496	gene-DVL1;gene-SHANK3;gene-FBXO38;gene-MOB2;gene-NCKIPSD;gene-HSPB1;gene-MIF;NewGene_5621;gene-RET;gene-CPNE9;gene-ROR2;gene-FES;gene-PTK7
GO:0070936	protein K48-linked ubiquitination	26	0.424575	1.28982	0.142308	0.927733	3868	gene-UBE2B;gene-UBE2D4;gene-RNF34;gene-UBE2E3;gene-LOC100156381;gene-UBE3A;gene-RNF115;gene-CDC34;gene-TRIM38;gene-UBE2K;gene-UBE2T;gene-UBE2Q2
GO:0009617	response to bacterium	43	0.361075	1.24484	0.143411	0.927733	824	gene-FABP4;gene-ADIPOQ;gene-THRSP;gene-CA5B;gene-CCDC80;NewGene_36612;gene-BANK1;gene-PLAC8;gene-GZMA-2;gene-LOC110259478
GO:0044703	multi-organism reproductive process	31	0.398386	1.26018	0.143678	0.927733	1937	gene-C1H14orf39;gene-HOOK1;gene-TDRD7;gene-UBE2B;gene-CFAP54;gene-MYCBPAP;gene-AKAP14
GO:0045185	maintenance of protein location	13	-0.509986	-1.32422	0.14375	0.927733	2111	gene-NBL1;gene-MPRIP;gene-TONSL;gene-CCDC22
GO:0051235	maintenance of location	13	-0.509986	-1.32422	0.14375	0.927733	2111	gene-NBL1;gene-MPRIP;gene-TONSL;gene-CCDC22
GO:0035239	tube morphogenesis	32	-0.379815	-1.24013	0.144603	0.927733	3431	gene-SCRIB;gene-TSC1;gene-GATA6;gene-STIL;gene-COMMD5;gene-SHANK3;gene-MKL2;gene-GZF1;gene-ENAH;gene-TULP3;gene-EGFL7;gene-PDPN
GO:0007205	protein kinase C-activating G protein-coupled receptor signaling pathway	12	-0.532188	-1.33993	0.144958	0.927733	2615	gene-DGKQ;gene-DGKZ;gene-DGKH;gene-DGKD;gene-EDN1;gene-DGKG
GO:0009123	nucleoside monophosphate metabolic process	13	0.516617	1.3198	0.145594	0.927733	2666	gene-DLG2;gene-NDUFA9;gene-ATP5S;gene-NIPSNAP2;gene-RFXAP;gene-ATP5J2
GO:0009126	purine nucleoside monophosphate metabolic process	13	0.516617	1.3198	0.145594	0.927733	2666	gene-DLG2;gene-NDUFA9;gene-ATP5S;gene-NIPSNAP2;gene-RFXAP;gene-ATP5J2
GO:0009161	ribonucleoside monophosphate metabolic process	13	0.516617	1.3198	0.145594	0.927733	2666	gene-DLG2;gene-NDUFA9;gene-ATP5S;gene-NIPSNAP2;gene-RFXAP;gene-ATP5J2
GO:0009167	purine ribonucleoside monophosphate metabolic process	13	0.516617	1.3198	0.145594	0.927733	2666	gene-DLG2;gene-NDUFA9;gene-ATP5S;gene-NIPSNAP2;gene-RFXAP;gene-ATP5J2
GO:0071363	cellular response to growth factor stimulus	27	-0.404786	-1.25976	0.146138	0.927733	3590	gene-CORO1B;gene-SETX;gene-INSR;gene-ACVR1B;gene-UBC;gene-HSPB1;gene-SHCBP1;NewGene_23615;gene-SPHK1
GO:0001655	urogenital system development	25	-0.410339	-1.26166	0.147609	0.927733	2587	gene-GLIS2;gene-C16H5orf42;gene-OSR1;gene-BAG6;gene-JMJD6;gene-MECOM;gene-TSC1;gene-COMMD5;gene-KLF15;gene-GZF1;gene-EPHB3;gene-OSR2;gene-HELLS;gene-IFT140;gene-GATA2;gene-CRLF1
GO:0006342	chromatin silencing	12	0.517189	1.29676	0.148289	0.927733	1599	gene-LOC100738475;gene-LOC100522201;gene-UBE2B;gene-LOC100510904;gene-MORF4L1
GO:0070098	chemokine-mediated signaling pathway	19	0.463234	1.31392	0.148776	0.927733	2821	gene-CXCL9;gene-CXCL10;gene-CCL8;gene-CXCL11;gene-XCL1;gene-CCL22;gene-CCL24;gene-FOXC1;gene-CCL14;gene-CCL17;gene-CCL26;gene-CXCL13
GO:0002696	positive regulation of leukocyte activation	16	-0.480768	-1.30572	0.148847	0.927733	2298	gene-CLCF1;gene-CCDC88B;gene-NFKBID;gene-MIF;gene-HPS1;gene-NFKBIZ;gene-LOC100523213
GO:0050867	positive regulation of cell activation	16	-0.480768	-1.30572	0.148847	0.927733	2298	gene-CLCF1;gene-CCDC88B;gene-NFKBID;gene-MIF;gene-HPS1;gene-NFKBIZ;gene-LOC100523213
GO:0043524	negative regulation of neuron apoptotic process	28	0.408243	1.26355	0.150579	0.927733	710	gene-GRIK2;gene-NDNF;gene-CHL1;gene-CITED1;gene-BHLHB9
GO:0031663	lipopolysaccharide-mediated signaling pathway	12	-0.528045	-1.3295	0.151261	0.927733	4805	gene-PRKCE;gene-CCL5;gene-IRAK2;gene-MALT1;gene-NFKBIA;gene-TNF;gene-CD14;gene-TICAM1
GO:0098916	anterograde trans-synaptic signaling	14	0.500747	1.32558	0.151515	0.927733	2373	gene-NPTX1;gene-SNCG;gene-DLG2;gene-HOMER1;gene-MYCBPAP;gene-FCHSD2
GO:0099536	synaptic signaling	14	0.500747	1.32558	0.151515	0.927733	2373	gene-NPTX1;gene-SNCG;gene-DLG2;gene-HOMER1;gene-MYCBPAP;gene-FCHSD2
GO:0099537	trans-synaptic signaling	14	0.500747	1.32558	0.151515	0.927733	2373	gene-NPTX1;gene-SNCG;gene-DLG2;gene-HOMER1;gene-MYCBPAP;gene-FCHSD2
GO:0072422	signal transduction involved in DNA damage checkpoint	10	-0.560785	-1.3332	0.151767	0.927733	4011	gene-LOC100625088;gene-LOC110259264;gene-TREX1;gene-SFN;gene-GTSE1
GO:0007283	spermatogenesis	93	0.297811	1.1958	0.152305	0.927733	3683	gene-C1H14orf39;gene-HOOK1;gene-LOC100624094;gene-AR;gene-ADIG;gene-TDRD7;gene-LGR4;gene-UBE2B;gene-GAMT;gene-MNS1;gene-TSGA10;gene-CFAP54;gene-SOX9;gene-MYCBPAP;gene-AKAP14;gene-ATRX;gene-HOXA10;gene-SOD1;gene-RAD51C;gene-ARNTL;gene-SPATA20;gene-AURKC;gene-ARID4A;gene-MERTK;gene-BCL2L11;gene-MEA1;gene-LOC110261315;gene-HMGB2;gene-HSF2
GO:0043254	regulation of protein-containing complex assembly	41	0.362589	1.23218	0.152642	0.927733	3783	gene-AKAIN1;gene-TPM1;gene-SVIP;gene-LOC110259478;gene-PINK1;gene-LOC100624559;gene-IMPACT;gene-FCHSD2;gene-BBS10;gene-ANKRA2;gene-HJURP;gene-ATF7IP;gene-LOC100522401;gene-BCL2L11;gene-PTPN11;gene-LOC110258505
GO:1904951	positive regulation of establishment of protein localization	19	-0.433132	-1.24953	0.152866	0.927733	2215	gene-CEP135;gene-ZNF384;gene-SFN;gene-CENPJ;gene-MIF;gene-TONSL;gene-GTSE1;gene-CEMIP
GO:0050870	positive regulation of T cell activation	10	-0.556841	-1.32382	0.153846	0.927733	2171	gene-CD59;gene-SIRPA;gene-SASH3;gene-CD55;gene-CCDC88B;gene-NFKBID;gene-TNFSF11;gene-NFKBIZ
GO:0002755	MyD88-dependent toll-like receptor signaling pathway	12	0.511568	1.28267	0.153992	0.927733	2439	gene-TLR8;gene-MYD88;gene-TLR1;gene-TLR9
GO:0051674	localization of cell	38	0.370562	1.23428	0.154297	0.927733	1146	gene-DAB1;gene-NDNF;gene-PEX7;gene-LOC100514494;gene-PDCD10;gene-UBE2B;gene-CFAP54
GO:0007165	signal transduction	377	-0.231169	-1.11407	0.155039	0.927733	2715	gene-GNB1L;gene-NFKB2;gene-SSNA1;gene-RIN3;gene-C1H15orf62;gene-PDE3A;gene-RASAL3;gene-MAGI1;gene-SHF;gene-SHANK3;gene-GRK4;gene-ARRB2;gene-RIPK3;gene-RGS19;gene-KLF9;gene-BCAR1;gene-PDE4A;gene-CLCF1;gene-SH3BP2;gene-PDE4D;gene-TRAF3IP2;gene-NCKIPSD;gene-RANGAP1;gene-RIPK1;gene-RASSF1;gene-RASL11A;gene-AGAP3;gene-UBC;gene-ULK1;gene-NFKBID;gene-SFN;gene-IL27RA;gene-ANKDD1B;gene-EFS;gene-FAM83G;gen…
GO:0002821	positive regulation of adaptive immune response	12	-0.52452	-1.32062	0.155462	0.927733	3467	gene-PAGR1;gene-FADD;gene-CLCF1;gene-NFKBID;gene-IL27RA;gene-MIF;gene-NFKBIZ
GO:0055082	cellular chemical homeostasis	20	0.448644	1.27775	0.155598	0.927733	1380	gene-NPTX1;gene-DMXL2;gene-SELENOT;gene-SLC31A1;gene-TTPA;gene-CACNA2D1
GO:0048662	negative regulation of smooth muscle cell proliferation	10	0.560815	1.33233	0.15739	0.928802	1386	gene-OGN;gene-TPM1;gene-NDRG2
GO:0010468	regulation of gene expression	330	-0.234769	-1.11271	0.157588	0.928802	3592	gene-AHCTF1;gene-SETX;gene-BRD4;gene-NACC1;gene-LOC110259264;gene-PAGR1;gene-ZNF512B;gene-ZNF280C;gene-ZBTB37;gene-ZNF408;gene-ZNF592;gene-WIZ;gene-MAZ;gene-ZFPL1;gene-GLI4;gene-C4BPA;gene-ZNF516;gene-ZNF48;gene-TRIM11;gene-TSC1;gene-HIVEP3;gene-ZNF579;gene-PELP1;gene-ZBTB21;gene-MEGF8;gene-ZNF653;gene-PRDM15;gene-IER2;gene-ZNF618;NewGene_27035;gene-BANP;gene-ZNF574;gene-TSKU;gene-IQCE;gene-KLF15…
GO:0048705	skeletal system morphogenesis	24	-0.401935	-1.21264	0.158228	0.928802	1496	gene-OSR2;gene-TULP3;gene-WDR60;gene-IFT140;gene-CSRNP1;gene-HOXC8;gene-RFLNB;gene-TCF15
GO:0050853	B cell receptor signaling pathway	14	-0.493318	-1.30307	0.158228	0.928802	1446	gene-ABL1;gene-CD79A;gene-LOC100523213;gene-CD79B
GO:0001843	neural tube closure	31	-0.378753	-1.21751	0.160417	0.928802	3431	gene-SCRIB;gene-MKS1;gene-CC2D2A;gene-TSC1;gene-STIL;gene-MTHFD1L;gene-DEAF1;gene-ENAH;gene-KAT2A;gene-TULP3;gene-ABL1;gene-FUZ
GO:0016525	negative regulation of angiogenesis	34	0.374446	1.21935	0.1611	0.928802	1615	gene-CXCL10;gene-CX3CR1;gene-ADGRB2;gene-SEMA3E;gene-PDCD10;gene-COL4A3;gene-AMOT;gene-CCR2;gene-FOXC1
GO:0007266	Rho protein signal transduction	25	-0.400348	-1.23094	0.162162	0.928802	3885	gene-ARHGDIA;gene-RIPOR1;gene-BCL6;gene-RTKN;gene-C1H15orf62;gene-TAX1BP3;gene-EPS8L1;gene-CDC42EP4;gene-GNA12;gene-MYO9B;gene-CDC42EP5;gene-PDPN
GO:1900026	positive regulation of substrate adhesion-dependent cell spreading	14	-0.489719	-1.29356	0.162447	0.928802	2438	gene-RREB1;gene-CASS4;gene-RAC3;gene-NEDD9;gene-PREX1;gene-APOA1;gene-TRIOBP;gene-ABL1;gene-UNC13D
GO:0016043	cellular component organization	306	0.237308	1.11905	0.1639	0.928802	3539	gene-MYBPC1;gene-MYOM2;gene-DAB1;gene-C1H14orf39;gene-HOOK1;gene-SH3BGR;gene-NDNF;gene-NPTX1;gene-OGN;gene-SNCG;gene-DMXL2;gene-CCDC80;gene-PEX7;gene-DNAJC19;NewGene_36612;gene-DNAJC28;gene-TPM1;gene-MYBPC2;gene-GULP1;gene-PDCD10;gene-CDNF;gene-DOK6;gene-FUNDC1;gene-MYOM3;gene-UBE2B;gene-CFAP54;gene-DNAJC6;gene-DECR1;gene-LYRM7;gene-HOMER1;gene-TTPA;NewGene_36643;gene-UBXN2B;gene-TCTEX1D2;gene-ND…
GO:0001654	eye development	24	-0.399917	-1.20655	0.164557	0.928802	1496	gene-OSR2;gene-TULP3;gene-HPS1;gene-IFT140;gene-SMG9;gene-MEIS3;gene-OLFM3;gene-SH3PXD2B
GO:0017144	drug metabolic process	18	0.454749	1.27493	0.165725	0.928802	3163	gene-MDH1;gene-NDUFA9;gene-ATP5S;gene-DHRS9;gene-NIPSNAP2;gene-AOX1;gene-SNCAIP;gene-RFXAP;gene-ATP5J2;gene-TPMT
GO:0019068	virion assembly	13	-0.500641	-1.29995	0.166667	0.928802	2024	gene-UBC;gene-LOC110257759;gene-LOC110256649;gene-LOC106505804
GO:0034220	ion transmembrane transport	13	0.503174	1.28545	0.166667	0.928802	2666	gene-CHRNA9;gene-GABRE;gene-SLC31A1;gene-CACNA2D1;gene-ATP5S;gene-ATP2B3;gene-CHRNA10;gene-ATP5J2
GO:0072331	signal transduction by p53 class mediator	11	-0.534137	-1.31687	0.167347	0.928802	4808	gene-WWOX;gene-BAG6;gene-LOC100625088;gene-LOC110259264;gene-SFN;gene-MIF;gene-GTSE1
GO:0042060	wound healing	35	-0.36424	-1.21345	0.167689	0.928802	1982	gene-NBEAL2;gene-MIF;gene-HPS1;gene-ELK3;gene-SDC1;gene-CCM2L;gene-SLC11A1;gene-PTK7
GO:0000132	establishment of mitotic spindle orientation	19	-0.427235	-1.23252	0.167728	0.928802	1352	gene-HTT;gene-SAPCD2;gene-MISP;gene-GJA1
GO:0015980	energy derivation by oxidation of organic compounds	11	0.539822	1.30863	0.167969	0.928802	4782	gene-LYRM7;gene-MDH1;gene-NDUFA9;gene-NHLRC1;gene-NDUFS7;gene-NDUFB10
GO:0032388	positive regulation of intracellular transport	13	-0.498855	-1.29532	0.16875	0.928802	1901	gene-SFN;gene-DYNC1H1;gene-CAPN10;gene-GTSE1;gene-CEMIP
GO:0000463	maturation of LSU-rRNA from tricistronic rRNA transcript (SSU-rRNA, 5.8S rRNA, LSU-rRNA)	11	-0.533147	-1.31443	0.169388	0.928802	3335	gene-URB1;gene-ZNHIT3;gene-FTSJ3;gene-PES1;gene-GTPBP4;gene-BOP1
GO:0006091	generation of precursor metabolites and energy	19	0.44751	1.26932	0.169492	0.928802	5109	gene-LYRM7;gene-MDH1;gene-NDUFA9;gene-NIPSNAP2;gene-RFXAP;gene-ATP5J2;gene-NHLRC1;gene-NDUFS7;gene-NDUFB10;gene-CROT;gene-GNPDA1
GO:0030336	negative regulation of cell migration	49	0.343405	1.21083	0.169625	0.928802	796	gene-TBX5;gene-ADIPOQ;gene-TPM1;gene-LOC100519808;gene-TMEFF2;gene-PDCD10
GO:0043248	proteasome assembly	11	0.538003	1.30422	0.169922	0.928802	5735	NewGene_35085;gene-PSMG2;NewGene_33010;NewGene_950;gene-PSMD5;gene-KIAA0368;gene-PSMD4;gene-PSMD11;gene-PSMG1
GO:0006891	intra-Golgi vesicle-mediated transport	11	0.535267	1.29759	0.171875	0.928802	4834	gene-DNAJC28;gene-COPG2;gene-COG4;gene-RAB33B;gene-COG5;gene-COG6;gene-COPB1
GO:0016241	regulation of macroautophagy	11	0.53588	1.29908	0.171875	0.928802	2508	gene-PRKAA2;gene-LOC110258247;gene-RUBCN;gene-FEZ2
GO:0006661	phosphatidylinositol biosynthetic process	14	0.483612	1.28022	0.172348	0.928802	2445	gene-LOC100511937;gene-LOC102168126;gene-SH3YL1;gene-PLEKHA3;gene-FRS2;gene-MTMR9
GO:0061564	axon development	24	0.41641	1.2419	0.172348	0.928802	2662	gene-DAB1;gene-VASH2;gene-NPTX1;gene-OGN;gene-DOK6;gene-RTN4RL1;gene-FRS2;gene-FEZ2;gene-TRIM32
GO:0055086	nucleobase-containing small molecule metabolic process	21	0.435479	1.2591	0.172676	0.928802	2716	gene-NMRK1;gene-DLG2;NewGene_36643;gene-MDH1;gene-NDUFA9;gene-ATP5S;gene-NIPSNAP2;gene-RFXAP;gene-ATP5J2;gene-CMAS
GO:0002040	sprouting angiogenesis	13	-0.497923	-1.2929	0.172917	0.928802	4313	gene-JMJD6;gene-RAMP2;gene-ESM1;gene-THBS1;gene-E2F8;gene-NOTCH1;gene-VEGFD;gene-FLT4
GO:0050714	positive regulation of protein secretion	12	0.501785	1.25814	0.173004	0.928802	2778	gene-C1QTNF4;gene-ANKRD1;gene-TGFB3;gene-MYOM1;gene-GOLPH3L;gene-LOC100512977
GO:0043933	protein-containing complex subunit organization	96	0.288111	1.16494	0.173228	0.928802	4193	gene-MYBPC1;gene-MYOM2;gene-SH3BGR;gene-DMXL2;gene-DNAJC28;gene-MYBPC2;gene-MYOM3;gene-DNAJC6;gene-DECR1;gene-LYRM7;gene-HOMER1;NewGene_36643;gene-NDUFA9;gene-LOC100624559;gene-HR;gene-UQCC;gene-ZNF148;gene-MYBPC3;gene-KLHL12;gene-COG4;gene-PSMG2;gene-CENPL;gene-FMC1;gene-ZNF207;gene-DNAJB14;gene-ATXN10;gene-LOC110258505;gene-HDGFL3;gene-NDUFS7;gene-SPTY2D1;gene-CSNK2B;gene-TBCE
GO:0050778	positive regulation of immune response	28	-0.387518	-1.22237	0.173554	0.928802	2298	gene-CLCF1;gene-NCKIPSD;gene-UBC;gene-MB21D1;gene-NFKBID;gene-IL27RA;gene-MIF;gene-MFHAS1;gene-NFKBIZ;gene-LOC100523213
GO:0006611	protein export from nucleus	19	-0.425264	-1.22683	0.174098	0.928802	3880	gene-RANBP3;gene-XPO5;gene-NXT1;gene-TSC1;gene-XPO6;gene-THOC6;gene-RANBP3L;gene-CCHCR1
GO:0045787	positive regulation of cell cycle	33	-0.365771	-1.20722	0.174538	0.928802	3578	gene-BRD4;gene-LOC110259264;gene-PAGR1;gene-WIZ;gene-POC1A;gene-STIL;gene-NR4A3;gene-SFN;gene-MIF;gene-MED25;gene-ZBTB17;gene-GTSE1;gene-NUPR1
GO:0099111	microtubule-based transport	15	-0.475233	-1.26881	0.175847	0.928802	1764	gene-IFT57;gene-SPG11;gene-IFT22;gene-LOC100738403;gene-SSNA1;gene-HSPB1;gene-WDR60;gene-HTT;gene-IFT140;gene-LOC100517977;gene-WDR34
GO:0050718	positive regulation of interleukin-1 beta secretion	10	0.550404	1.30759	0.176583	0.928802	3650	gene-PANX1;gene-TLR8;gene-NOD2;gene-NLRP3;gene-HMGB1;gene-LOC100522011;gene-WNT5A
GO:0048608	reproductive structure development	14	0.480241	1.2713	0.17803	0.928802	2244	gene-LOC100514494;gene-DNAJC19;gene-LOC110259478;gene-TTPA;gene-FRS2
GO:0051252	regulation of RNA metabolic process	257	-0.242777	-1.12376	0.178218	0.928802	3921	gene-HINFP;gene-MXD3;gene-UBE2O;gene-ICE1;gene-ZNF623;gene-ZNF511;gene-ZNF358;gene-LOC100624648;gene-AHCTF1;gene-SETX;gene-BRD4;gene-NACC1;gene-PAGR1;gene-ZNF512B;gene-ZNF280C;gene-ZBTB37;gene-ZNF408;gene-ZNF592;gene-WIZ;gene-MAZ;gene-ZFPL1;gene-GLI4;gene-ZNF516;gene-ZNF48;gene-HIVEP3;gene-ZNF579;gene-PELP1;gene-ZBTB21;gene-ZNF653;gene-PRDM15;gene-IER2;gene-NOVA2;gene-ZNF618;NewGene_27035;gene-BA…
GO:0007416	synapse assembly	10	0.546834	1.29911	0.180422	0.928802	584	gene-SLITRK6;gene-KIRREL3;gene-IGSF9B
GO:0043153	entrainment of circadian clock by photoperiod	10	-0.546174	-1.29846	0.180873	0.928802	4346	gene-BHLHE40;gene-FBXL21;gene-CRTC1;gene-NR2F6;gene-SIK1;gene-PER1
GO:1903037	regulation of leukocyte cell-cell adhesion	10	-0.545487	-1.29683	0.180873	0.928802	2171	gene-SASH3;gene-CD55;gene-CCDC88B;gene-NFKBID;gene-ZNF608;gene-NFKBIZ
GO:0002694	regulation of leukocyte activation	23	-0.403281	-1.2086	0.181053	0.928802	2298	gene-CLCF1;gene-CCDC88B;gene-NFKBID;gene-IL27RA;gene-MIF;gene-HPS1;gene-ZNF608;gene-NFKBIZ;gene-LOC100523213
GO:0050865	regulation of cell activation	23	-0.403281	-1.2086	0.181053	0.928802	2298	gene-CLCF1;gene-CCDC88B;gene-NFKBID;gene-IL27RA;gene-MIF;gene-HPS1;gene-ZNF608;gene-NFKBIZ;gene-LOC100523213
GO:0022408	negative regulation of cell-cell adhesion	11	-0.521728	-1.28628	0.181633	0.928802	2197	gene-PODXL;gene-SPINT2;gene-GTPBP4;gene-NFKBID;gene-ABL1;gene-ZNF608
GO:1901700	response to oxygen-containing compound	48	0.344047	1.20624	0.181818	0.928802	1502	gene-HOMER2;gene-NPTX1;gene-SNCG;gene-TPM1;gene-LOC100511937;gene-PDCD10;gene-LOC110259478;gene-SELENOT;gene-UBE2B;gene-HOMER1;gene-CACNA2D1;gene-NDUFA9;gene-SORBS1
GO:0010769	regulation of cell morphogenesis involved in differentiation	17	0.45463	1.25624	0.182163	0.928802	3949	gene-DAB1;gene-MYCBP2;gene-LOC100522401;gene-SPG20;gene-GOLGA4;gene-FBXW8
GO:0000077	DNA damage checkpoint	26	-0.39028	-1.20469	0.182573	0.928802	4011	gene-LOC100625088;gene-HINFP;gene-ATM;gene-LOC110259264;gene-DOT1L;gene-HUS1;gene-CHEK1;gene-SFN;gene-RAD9B;gene-MRNIP;gene-GTSE1
GO:0008584	male gonad development	25	-0.396381	-1.21875	0.182952	0.928802	762	gene-KLHL26;gene-GJA1;gene-NUPR1
GO:1901800	positive regulation of proteasomal protein catabolic process	17	-0.44895	-1.2518	0.183158	0.928802	16	gene-SGTA;gene-UBQLN1;gene-FBXW7;gene-CHFR;gene-BAG6;gene-RNF166;gene-DAB2IP;gene-NUPR1
GO:0033157	regulation of intracellular protein transport	13	-0.495978	-1.28785	0.183333	0.928802	299	gene-SFN;gene-GTSE1;gene-CEMIP;gene-SH3TC2
GO:0060429	epithelium development	43	-0.340279	-1.18446	0.185185	0.935315	3431	gene-BBS4;gene-NTN1;gene-PIH1D1;gene-C16H5orf42;gene-IFT57;gene-LLGL2;gene-LUZP1;gene-MECOM;gene-ZNF358;gene-SCRIB;gene-TSC1;gene-STIL;gene-COMMD5;gene-SHANK3;gene-KLF15;gene-GZF1;gene-SFN;gene-SNAI2;gene-MIF;gene-ENAH;gene-TULP3;gene-IFT140;gene-TAGLN2;gene-CCDC57;gene-CRLF1
GO:0051726	regulation of cell cycle	120	-0.27643	-1.15451	0.1875	0.944119	4090	gene-MECOM;gene-LOC100625088;gene-CABLES2;gene-KNTC1;gene-HINFP;gene-FIGNL1;gene-AHCTF1;gene-BRD4;gene-LOC110259264;gene-PAGR1;gene-SCRIB;gene-WIZ;gene-POC1A;gene-TSC1;gene-MKI67;gene-GADD45G;gene-INTS3;gene-MADD;gene-STIL;gene-PES1;gene-COMMD5;gene-TRNP1;gene-CEP164;gene-MNT;gene-GRK5;gene-SFN;gene-E2F8;gene-MIF;gene-MED25;gene-BTG3;gene-ZBTB17;gene-GAS2L1;gene-JUNB;gene-FBXL8;gene-E4F1;gene-ZBT…
GO:0090307	mitotic spindle assembly	14	-0.478155	-1.26302	0.189873	0.9445	2394	gene-ARHGEF10;gene-WRAP73;gene-MISP;gene-MYBL2
GO:0045333	cellular respiration	11	0.528232	1.28054	0.191406	0.9445	1761	gene-LYRM7;gene-MDH1;gene-NDUFA9;gene-COQ10A
GO:0000122	negative regulation of transcription by RNA polymerase II	287	-0.234962	-1.09944	0.191489	0.9445	2401	gene-DAB2IP;gene-EHMT1;gene-PAWR;gene-SMO;gene-GATA6;gene-MEN1;gene-FOXO3;gene-DDIT3;gene-FHL2;gene-EFNA1;gene-ZFP36;gene-ATN1;gene-NR2F6;gene-CC2D1A;gene-PRDM1;gene-TNF;gene-KLF5;gene-RBM10;gene-WWC3;gene-NR4A3;gene-GZF1;gene-OSR2;gene-TBL1X;gene-NOC2L;gene-UBC;gene-HES6;gene-ID1;gene-BEND3;gene-PAXBP1;gene-MIER2;gene-ZNF217;gene-TCF25;gene-E2F8;gene-PCGF2;gene-NSD2;gene-MED25;gene-HOXB3;gene-HE…
GO:0010824	regulation of centrosome duplication	14	-0.477283	-1.26071	0.191983	0.9445	3340	gene-POC1A;gene-CHMP1A;gene-STIL;gene-FBXW5;gene-XRCC3;gene-GEN1
GO:0000075	cell cycle checkpoint	18	-0.43228	-1.2301	0.193206	0.9445	4011	gene-CHFR;gene-LOC100625088;gene-KNTC1;gene-HINFP;gene-LOC110259264;gene-INTS3;gene-SFN;gene-MRNIP;gene-GTSE1
GO:0031532	actin cytoskeleton reorganization	31	-0.364684	-1.17228	0.19375	0.9445	1788	gene-PDLIM4;gene-CDC42BPG;gene-FARP2;gene-CAPN10;gene-PHACTR1;gene-PTK7
GO:2000145	regulation of cell motility	45	-0.332441	-1.16467	0.194215	0.9445	2111	gene-NBL1;gene-HSPB1;gene-MIF;gene-PRR5;gene-LOC100621521;gene-FES;gene-GTSE1;gene-EGFL7;gene-CEMIP
GO:0060271	cilium assembly	103	-0.279967	-1.13596	0.194332	0.9445	2909	gene-STIL;gene-E2F4;gene-PTPN23;gene-NUDCD3;gene-FAM92A;gene-CEP89;gene-CEP83;gene-CEP164;gene-KIF24;gene-RFX2;gene-WDR90;gene-ARMC9;gene-RABL2B;gene-CCDC28B;gene-TCTN2;gene-TCTN3;gene-WDR60;gene-IFT140;gene-TMEM231;gene-LOC100517977;gene-B9D1;gene-FBF1;gene-WDR34;gene-C13H21orf2;gene-CELSR3;gene-EHD3
GO:0001947	heart looping	29	-0.374015	-1.18269	0.194561	0.9445	1309	gene-TBX2;gene-NOTCH1;gene-SOX17;gene-TBX6;gene-GJA1
GO:0043244	regulation of protein-containing complex disassembly	11	0.522516	1.26668	0.195312	0.9445	3805	gene-TPM1;gene-RUBCN;gene-SPECC1L;gene-LOC100522401;gene-HDGFL3
GO:0048646	anatomical structure formation involved in morphogenesis	42	0.346305	1.1905	0.195402	0.9445	926	gene-MYBPC1;gene-MYOM2;gene-NDNF;gene-TPM1;gene-MYBPC2;gene-MYOM3
GO:0046486	glycerolipid metabolic process	17	0.447361	1.23615	0.195446	0.9445	2799	gene-LOC100511937;NewGene_36643;gene-PLEKHA3;gene-FRS2;gene-PIK3AP1;gene-MTMR9;gene-EFR3A
GO:0050863	regulation of T cell activation	12	-0.503158	-1.26684	0.197479	0.9445	4356	gene-SASH3;gene-CD55;gene-SIT1;gene-TREX1;gene-CCDC88B;gene-NFKBID;gene-ZNF608;gene-NFKBIZ
GO:0001764	neuron migration	39	0.35063	1.1779	0.197652	0.9445	405	gene-DAB1;gene-NDNF;gene-KIRREL3;gene-CHL1;gene-PEX7
GO:0006812	cation transport	19	0.433735	1.23025	0.19774	0.9445	2666	gene-PANX1;gene-LOC110259478;gene-SLC31A1;gene-CACNA2D1;gene-NDUFA9;gene-ATP5S;gene-ATP2B3;gene-ATP5J2
GO:0010628	positive regulation of gene expression	144	-0.267879	-1.14094	0.198397	0.9445	2730	gene-IER2;gene-BANP;gene-EDAR;gene-IQCE;gene-KLF15;gene-KLF9;gene-CDH5;gene-SEC14L2;gene-MKL2;gene-TNC;gene-OSR2;gene-TBL1X;gene-UBC;gene-CTSH;gene-FAM129B;gene-ID1;gene-ZNF384;gene-MED25;gene-LOC100524475;gene-ZBTB17;gene-KLF7;gene-RAI1;gene-SOX11;gene-CSRNP3;gene-DLL4;gene-ZBTB49;gene-ZBTB48;gene-CLDN5;gene-PER1;gene-LRRC32;gene-GJA1;gene-IL1B;gene-C1QTNF1;gene-SFRP4;gene-GPER1
GO:0048812	neuron projection morphogenesis	46	0.335867	1.17861	0.198473	0.9445	2508	gene-DAB1;gene-KIRREL3;gene-NPTX1;gene-OGN;gene-DOK6;gene-EPB41L3;gene-TNIK;gene-NRK;gene-SHTN1;gene-FRS2;gene-IMPACT;gene-FEZ2
GO:0040012	regulation of locomotion	44	-0.333045	-1.16664	0.199187	0.9445	2111	gene-NBL1;gene-HSPB1;gene-MIF;gene-PRR5;gene-LOC100621521;gene-GTSE1;gene-EGFL7;gene-CEMIP
GO:0044773	mitotic DNA damage checkpoint	10	-0.529673	-1.25923	0.199584	0.9445	1901	gene-LOC100625088;gene-LOC110259264;gene-SFN;gene-MRNIP;gene-GTSE1
GO:0045662	negative regulation of myoblast differentiation	16	0.452801	1.24015	0.2	0.9445	1414	gene-MSTN;gene-CXCL10;gene-NMRK2;NewGene_8597;gene-SOX9
GO:0060537	muscle tissue development	13	0.483532	1.23527	0.201149	0.9445	2672	gene-LOC100514494;gene-TPM1;NewGene_8597;gene-HOMER1;gene-NEBL;gene-MYBPC3
GO:0022613	ribonucleoprotein complex biogenesis	26	-0.3823	-1.18005	0.201245	0.9445	5441	gene-RSL1D1;gene-EBNA1BP2;gene-PIH1D1;gene-HEATR3;gene-LSM4;gene-URB2;gene-ATXN2L;gene-SETX;gene-TSC1;gene-PELP1;gene-WDR37;gene-WDR46;gene-NOC2L;gene-PWP2;gene-SURF6
GO:0007566	embryo implantation	15	-0.45831	-1.22363	0.201271	0.9445	2408	gene-PTGIS;gene-KLF9;gene-EMP2;gene-PTGS2;gene-FUT7;gene-PCSK5;gene-LIF
GO:0032757	positive regulation of interleukin-8 production	10	0.532816	1.26581	0.201536	0.9445	1368	gene-ADIPOQ;gene-TLR3;gene-DDX58;gene-NOD2
GO:0046777	protein autophosphorylation	46	-0.330298	-1.15721	0.202929	0.9445	2923	gene-MAP3K11;gene-MAP3K12;gene-MAP4K1;gene-RIPK3;gene-PEAK1;gene-MAP3K9;gene-STK11;gene-EPHB3;gene-ULK1;gene-GRK5;gene-GRAP;gene-PDGFRA;gene-PASK;gene-FLT4
GO:0035108	limb morphogenesis	12	-0.497403	-1.25235	0.203782	0.9445	2102	gene-FBXW4;gene-MECOM;gene-ZNF358;gene-OSR2;gene-TULP3;gene-IFT140;gene-PKDCC;gene-PCSK5
GO:0071157	negative regulation of cell cycle arrest	11	-0.505923	-1.24731	0.204082	0.9445	1664	gene-MIF;gene-CCND1;gene-TFAP4;gene-GPER1
GO:0071356	cellular response to tumor necrosis factor	38	-0.344968	-1.17662	0.204082	0.9445	526	gene-TRADD;gene-CCL19;gene-ZC3H12A;gene-CCL21;gene-GPER1;gene-CXCL8;gene-TNFRSF6B;gene-CCL20
GO:2000778	positive regulation of interleukin-6 secretion	10	0.529647	1.25828	0.205374	0.9445	4325	gene-TLR8;gene-C1QTNF4;gene-DDX58;gene-LOC100522011;gene-F2R;gene-DHX58
GO:0006893	Golgi to plasma membrane transport	11	-0.504621	-1.2441	0.206122	0.9445	2350	gene-EXOC2;gene-LLGL1;gene-CCDC22
GO:0019725	cellular homeostasis	21	0.419128	1.21183	0.206831	0.9445	1380	gene-NPTX1;gene-DMXL2;gene-SELENOT;gene-SLC31A1;gene-TTPA;gene-CACNA2D1
GO:0006275	regulation of DNA replication	13	0.477465	1.21977	0.206897	0.9445	2943	gene-ESCO2;gene-USP37;gene-STAG2;gene-SLFN11;gene-WAPL
GO:0051965	positive regulation of synapse assembly	18	0.436536	1.22387	0.207156	0.9445	1691	gene-SLITRK6;gene-LRRN1;gene-BHLHB9;gene-FLRT2;gene-SLITRK4;gene-LRRN3
GO:0045596	negative regulation of cell differentiation	36	0.359878	1.18377	0.207585	0.9445	3588	gene-DAB1;NewGene_8597;gene-LRRC17;gene-TTPA;gene-RTN4RL1;gene-FGF10;gene-EIF4E;gene-FRS2;gene-KRAS;gene-LOC100516390;gene-FBXO7;gene-MED28;gene-SPG20;gene-TWSG1
GO:0021953	central nervous system neuron differentiation	11	-0.501503	-1.23641	0.208163	0.9445	3023	gene-SMO;gene-SHANK3;gene-TULP3;gene-CEND1
GO:0031069	hair follicle morphogenesis	11	-0.501775	-1.23709	0.208163	0.9445	3316	gene-IGFBP5;gene-SMO;gene-NOTCH1;gene-SNAI1
GO:0042770	signal transduction in response to DNA damage	14	-0.472301	-1.24755	0.208861	0.945069	1901	gene-ATAD5;gene-LOC100625088;gene-LOC110259264;gene-SFN;gene-MIF;gene-ABL1;gene-GTSE1
GO:0051222	positive regulation of protein transport	15	-0.453345	-1.21037	0.211864	0.948736	1926	gene-ZNF384;gene-SFN;gene-MIF;gene-TONSL;gene-GTSE1;gene-CEMIP
GO:0002819	regulation of adaptive immune response	13	-0.478304	-1.24195	0.2125	0.948736	3467	gene-PAGR1;gene-C4BPA;gene-CLCF1;gene-NFKBID;gene-IL27RA;gene-MIF;gene-NFKBIZ
GO:0034446	substrate adhesion-dependent cell spreading	22	-0.392655	-1.17487	0.2125	0.948736	4079	gene-LAMB2;gene-LAMC3;gene-ITGA8;gene-PARVB;gene-ITGB7;gene-FZD7;gene-EFNA1;gene-LAMB3;gene-PEAK1;gene-EPHB3;gene-LAMB1;gene-ABL1;gene-SRCIN1
GO:0051085	chaperone cofactor-dependent protein refolding	13	-0.477436	-1.2397	0.2125	0.948736	1383	gene-TOR2A;gene-HSPH1;gene-DNAJB1
GO:0060307	regulation of ventricular cardiac muscle cell membrane repolarization	10	0.526641	1.25114	0.213052	0.948736	1395	gene-KCNE5;gene-CAV3;gene-CACNA2D1;gene-GJA5
GO:0042771	intrinsic apoptotic signaling pathway in response to DNA damage by p53 class mediator	14	-0.468899	-1.23856	0.21519	0.948736	2020	gene-ATAD5;gene-BAG6;gene-CHEK2;gene-TP73;gene-BCL3;gene-DDIT4;gene-NUPR1
GO:0060412	ventricular septum morphogenesis	14	-0.46864	-1.23788	0.21519	0.948736	2025	gene-ZFPM1;gene-NOTCH1;gene-SOX11;gene-PROX1
GO:0007155	cell adhesion	123	-0.270955	-1.12932	0.215292	0.948736	1107	gene-ITGA1;gene-SCRIB;gene-KITLG;gene-NCAM1;gene-ITGA6;gene-TSC1;gene-SORBS3;gene-LOC100739498;gene-CD34;NewGene_18213;gene-VCAN;gene-THBS1;gene-SIGLEC14;gene-MXRA8;gene-CD4;gene-CERCAM;gene-TGFBI;gene-TNC;gene-ICAM3;gene-LAMA4;gene-STAB1;gene-ISLR;gene-FARP2;gene-LOC110261034;gene-MIA;gene-TROAP;gene-ITGA10;gene-LYVE1;gene-NINJ1;gene-ITGA2B;gene-LAMA5;gene-ITGAD;gene-THBS3;gene-SULF1;gene-FES;ge…
GO:0044344	cellular response to fibroblast growth factor stimulus	11	-0.494699	-1.21964	0.216327	0.948736	1493	gene-CCL5;gene-SETX;gene-ZFP36;gene-SHCBP1;gene-DLL4;gene-CXCL8
GO:0061919	process utilizing autophagic mechanism	17	0.437705	1.20947	0.218216	0.948736	4244	gene-FUNDC1;gene-UBXN2B;gene-FUNDC2;gene-FBXO7;gene-LOC110258505;gene-UBXN6;gene-SRPX
GO:0010948	negative regulation of cell cycle process	25	-0.380121	-1.16875	0.218295	0.948736	1901	gene-SFN;gene-MIF;gene-MRNIP;gene-GTSE1;gene-GPER1
GO:0008015	blood circulation	12	0.486049	1.21869	0.218631	0.948736	1380	gene-TPM1;gene-F5;gene-SMTNL1;gene-CACNA2D1
GO:0031345	negative regulation of cell projection organization	10	0.523008	1.24251	0.21881	0.948736	1534	gene-DAB1;gene-RTN4RL1
GO:0036297	interstrand cross-link repair	20	-0.401054	-1.16966	0.218947	0.948736	2024	gene-UBC;gene-FANCB;gene-FANCG;gene-XRCC3;gene-FAAP100;gene-FANCA
GO:0007610	behavior	27	0.38499	1.17897	0.219885	0.948736	320	gene-DAB1;gene-HOMER2;gene-SNCG
GO:0042476	odontogenesis	13	0.471184	1.20373	0.220307	0.948736	3439	gene-AQP3;gene-PHEX;gene-AXIN2;gene-DSPP;gene-BCOR;gene-BCL2L11
GO:0048878	chemical homeostasis	31	0.375126	1.1866	0.220307	0.948736	1380	gene-HOMER2;gene-NPTX1;gene-DMXL2;gene-SELENOT;gene-SLC31A1;gene-HOMER1;gene-TTPA;gene-CACNA2D1
GO:0001657	ureteric bud development	18	-0.423185	-1.20422	0.220807	0.948736	2227	gene-GDF11;gene-GZF1;gene-RET;gene-ARG2;gene-CRLF1
GO:0060041	retina development in camera-type eye	18	-0.422815	-1.20317	0.220807	0.948736	1485	gene-LAMB2;gene-AGTPBP1;gene-JMJD6;gene-LAMC3;gene-TUB;gene-HPS1;gene-IFT140;gene-LPCAT1;NewGene_27180;gene-VAX2
GO:0006805	xenobiotic metabolic process	13	0.469394	1.19916	0.224138	0.948736	2589	gene-CYP2A19;gene-LOC100152209;NewGene_36643;gene-CYP2B22;gene-NCEH1
GO:0007160	cell-matrix adhesion	36	-0.342665	-1.1629	0.225549	0.948736	960	gene-MIA;gene-SNED1;gene-HOXD3;gene-ITGB4;gene-LYPD3
GO:0071840	cellular component organization or biogenesis	321	0.229337	1.08853	0.225738	0.948736	3459	gene-MYBPC1;gene-MYOM2;gene-DAB1;gene-C1H14orf39;gene-HOOK1;gene-SH3BGR;gene-NDNF;gene-NPTX1;gene-OGN;gene-SNCG;gene-DMXL2;gene-CCDC80;gene-PEX7;gene-DNAJC19;NewGene_36612;gene-DNAJC28;gene-TPM1;gene-MYBPC2;gene-GULP1;gene-PDCD10;gene-CDNF;gene-DOK6;gene-FUNDC1;gene-MYOM3;gene-UBE2B;gene-CFAP54;gene-DNAJC6;gene-DECR1;gene-LYRM7;gene-HOMER1;gene-TTPA;NewGene_36643;gene-UBXN2B;gene-TCTEX1D2;gene-ND…
GO:0032467	positive regulation of cytokinesis	12	-0.487737	-1.22801	0.226891	0.948736	2023	gene-PRKCE;gene-PKP4;gene-AURKB;gene-CDC25B;gene-CENPV;gene-CDC6;gene-CXCR5
GO:0070201	regulation of establishment of protein localization	32	-0.355905	-1.16207	0.228106	0.948736	1926	gene-ZNF384;gene-SFN;gene-NSD2;gene-MIF;gene-LLGL1;gene-TONSL;gene-GTSE1;gene-SNAP25;gene-CEMIP
GO:0019882	antigen processing and presentation	25	0.391889	1.17728	0.228407	0.948736	2694	gene-SLA-DQB1;gene-SLA-DMA;NewGene_29745;gene-SLA-DMB;gene-RAB27A;gene-SLA-DRB1;gene-FCGR1A;gene-RAB8B;gene-SLA-DOA
GO:0061436	establishment of skin barrier	10	0.51857	1.23196	0.228407	0.948736	3008	gene-GRHL1;gene-CLDN4;gene-STARD7;gene-GRHL3
GO:0046427	positive regulation of receptor signaling pathway via JAK-STAT	12	-0.487104	-1.22642	0.228992	0.948736	2298	gene-CLCF1;gene-CENPJ;gene-NOTCH1;gene-KIT;gene-CRLF1
GO:0050772	positive regulation of axonogenesis	13	-0.468366	-1.21615	0.229167	0.948736	2685	gene-PLXNB1;gene-STK11;gene-PLXNA3;gene-PLXNA1;gene-PLXNB2;gene-METRN
GO:0007409	axonogenesis	36	0.350998	1.15456	0.229541	0.948736	962	gene-DAB1;gene-SLITRK6;gene-NPTX1;gene-OGN;gene-PLPPR4;gene-DOK6;gene-SLITRK4
GO:0006753	nucleoside phosphate metabolic process	21	0.407322	1.17769	0.229602	0.948736	2666	gene-NMRK1;gene-DLG2;NewGene_36643;gene-MDH1;gene-NDUFA9;gene-ATP5S;gene-NIPSNAP2;gene-RFXAP;gene-ATP5J2
GO:0090190	positive regulation of branching involved in ureteric bud morphogenesis	10	0.516151	1.22622	0.230326	0.948736	1989	gene-LGR4;gene-SOX9;gene-AGT;gene-MAGED1
GO:0001736	establishment of planar polarity	10	-0.51188	-1.21693	0.230769	0.948736	47	gene-C16H5orf42;gene-PTK7
GO:1905897	regulation of response to endoplasmic reticulum stress	12	-0.483076	-1.21628	0.231092	0.948736	16	gene-SGTA;gene-UBQLN1;gene-UBXN1;gene-BAG6;gene-HYOU1;gene-NUPR1
GO:0048738	cardiac muscle tissue development	12	0.480712	1.2053	0.231939	0.948736	2672	gene-TPM1;gene-SGCD;gene-PTEN;gene-NDUFV2;gene-NEBL;gene-MYBPC3
GO:0034762	regulation of transmembrane transport	15	0.438896	1.17747	0.232075	0.948736	1597	gene-LOC100519808;gene-LOC100511937;gene-HOMER1;gene-CACNA2D1;gene-SORBS1;gene-NIPSNAP2
GO:0031929	TOR signaling	11	-0.485566	-1.19713	0.232653	0.948736	3343	gene-GATA3;gene-TLDC1;gene-MLST8;gene-RPTOR;gene-PRR5;gene-RHEBL1
GO:0045600	positive regulation of fat cell differentiation	24	0.396974	1.18394	0.232955	0.948736	795	gene-ADIRF;gene-CEBPA;gene-ADIG;gene-AAMDC
GO:0033138	positive regulation of peptidyl-serine phosphorylation	28	-0.373063	-1.17677	0.233471	0.948736	2331	gene-TNF;gene-SMYD3;gene-RPTOR;gene-RAPGEF3;gene-MIF;gene-PTGS2;gene-IL6;gene-SAA3
GO:0043161	proteasome-mediated ubiquitin-dependent protein catabolic process	87	0.287095	1.13389	0.233663	0.948736	3874	gene-FBXL22;gene-FBXO39;gene-UBE2B;gene-PSMB9;gene-RFWD2;gene-TRIM13;gene-TRIM44;gene-RNF34;gene-UBXN2B;gene-SPOPL;gene-KLHL11;gene-LOC100156381;gene-UBE2W;gene-CUL5;gene-CRBN;gene-KLHL20;gene-ATXN3;gene-ARNTL;gene-UBXN2A;gene-FBXO45;gene-CDC34;gene-NHLRC1;gene-KCTD5;gene-PSMA2;gene-RNF38;gene-TRIM38;gene-PSMA1;gene-PSMA3;gene-TBX21;gene-RAD23B
GO:0051249	regulation of lymphocyte activation	24	-0.38594	-1.16439	0.234177	0.948736	2298	gene-CLCF1;gene-CCDC88B;gene-NFKBID;gene-IL27RA;gene-MIF;gene-HPS1;gene-ZNF608;gene-NFKBIZ;gene-LOC100523213
GO:0006491	N-glycan processing	10	-0.510551	-1.21378	0.234927	0.948736	2735	gene-MAN2A2;gene-MGAT4A;gene-LOC110258087;gene-PRKCSH;gene-MAN1B1
GO:0090407	organophosphate biosynthetic process	21	0.405724	1.17307	0.235294	0.948736	2666	gene-DLG2;gene-LOC100511937;gene-ATP5S;gene-PLEKHA3;gene-NIPSNAP2;gene-FRS2;gene-MTMR9;gene-RFXAP;gene-ATP5J2
GO:2000379	positive regulation of reactive oxygen species metabolic process	12	-0.481698	-1.21281	0.235294	0.948736	3176	gene-NQO2;gene-THBS1;gene-RIPK3;gene-ZC3H12A;NewGene_23615
GO:0045599	negative regulation of fat cell differentiation	22	-0.387678	-1.15998	0.235417	0.948736	3459	gene-MSX2;gene-GATA3;gene-TRIO;gene-DDIT3;gene-TRIB2;gene-MMP11;gene-ZFPM1;gene-CCDC85B;gene-GATA2;gene-LOC110257476;gene-GPER1
GO:0006869	lipid transport	28	0.377739	1.16914	0.235521	0.948736	3783	gene-LOC100518305;gene-APOD;gene-LOC100520216;gene-ABCA6;gene-APOE;gene-TTPA;NewGene_36643;gene-ABCA5;gene-OSBPL11;gene-ABCA1;gene-APOBR;gene-TEX2;gene-LOC110258505
GO:0042073	intraciliary transport	20	-0.39613	-1.1553	0.237895	0.955966	4568	gene-IFT57;gene-TRAF3IP1;gene-IFT22;gene-LOC100738403;gene-TUB;gene-SSNA1;gene-WDR60;gene-IFT140;gene-LOC100517977;gene-WDR34
GO:0030593	neutrophil chemotaxis	25	-0.374902	-1.1527	0.239085	0.958418	236	gene-CCL21;gene-S100A8;gene-CXCR2;gene-CXCL8;gene-CCL20
GO:0006310	DNA recombination	28	-0.36879	-1.16329	0.241736	0.962193	983	gene-TONSL;gene-RNF212;gene-RECQL4;gene-RTEL1;gene-EID3
GO:0045580	regulation of T cell differentiation	10	-0.502825	-1.19541	0.243243	0.962193	1980	gene-NFKBID;gene-ABL1;gene-ZNF608;gene-CARD11;gene-NFKBIZ
GO:0007131	reciprocal meiotic recombination	15	0.433579	1.16321	0.243396	0.962193	950	gene-C1H14orf39;gene-C2H11orf80;gene-UBE2B
GO:0032526	response to retinoic acid	10	0.509213	1.20973	0.243762	0.962193	349	gene-RBP4;gene-AQP3
GO:0007093	mitotic cell cycle checkpoint	27	-0.370997	-1.1546	0.244259	0.962193	4011	gene-LOC100625088;gene-KNTC1;gene-LOC110259264;gene-INTS3;gene-PLK2;gene-NABP1;gene-CHEK1;gene-SFN;gene-MRNIP;gene-GTSE1
GO:0051241	negative regulation of multicellular organismal process	49	0.323628	1.1411	0.244576	0.962193	3116	gene-DAB1;gene-HOMER2;gene-BANK1;gene-PLAC8;gene-PDCD10;gene-LRRC17;gene-NDRG2;gene-RTN4RL1;gene-EIF4E;gene-FRS2;gene-ZNF706;gene-BCOR;gene-TAX1BP1;gene-RNF125;gene-LOC100516390;gene-FBXO7
GO:1902749	regulation of cell cycle G2/M phase transition	14	-0.453833	-1.19877	0.244726	0.962193	3578	gene-BRD4;gene-PAGR1;gene-CEP164;gene-MRNIP;gene-GTSE1
GO:0032465	regulation of cytokinesis	25	-0.372505	-1.14534	0.245322	0.962193	2389	gene-RAB11FIP3;gene-PLK2;gene-GIT1;gene-SDCCAG3;gene-PLK3;gene-MYO19;gene-FSD1
GO:0070925	organelle assembly	66	0.298614	1.12006	0.24558	0.962193	1829	gene-MYBPC1;gene-MYOM2;gene-TPM1;gene-MYBPC2;gene-MYOM3;gene-UBE2B;gene-CFAP54;gene-UBXN2B;gene-TCTEX1D2;gene-FAM161A;gene-CCDC69
GO:0042127	regulation of cell population proliferation	131	-0.26389	-1.11661	0.246575	0.962193	2407	gene-KLF9;gene-CLCF1;gene-TRNP1;gene-IER5;gene-CCDC88B;gene-OSR2;gene-TBC1D8;gene-CHEK1;gene-FAM129B;gene-SFN;gene-LOC110262100;gene-MIF;gene-MED25;gene-BTG3;gene-CDCA7;gene-WDR13;gene-SHCBP1;gene-PTGS2;gene-ZBTB17;gene-JUNB;gene-CEND1;gene-BCL6B;gene-GRAP;gene-ZBTB49;gene-FES;gene-PTGS1;gene-EGFL7;gene-TAL1;gene-TNFRSF6B;gene-CRLF1
GO:0030890	positive regulation of B cell proliferation	14	-0.453016	-1.19661	0.246835	0.962193	3141	gene-ATAD5;gene-SASH3;gene-BCL6;gene-TNFRSF13C;gene-GPR183;gene-CLCF1;gene-MIF;gene-TICAM1;gene-CARD11
GO:0051017	actin filament bundle assembly	16	-0.435389	-1.18248	0.247379	0.962193	675	gene-BAIAP2L1;gene-MICAL1;gene-ESPN;gene-RHOD
GO:0006614	SRP-dependent cotranslational protein targeting to membrane	10	0.507484	1.20563	0.247601	0.962193	6570	gene-SRP19;gene-SRP9;gene-SEC63;gene-SRP54;gene-RPL23;gene-SRP72;gene-SSR3
GO:0006096	glycolytic process	19	0.409269	1.16085	0.248588	0.962882	4076	gene-ALDOC;gene-ENO3;gene-PGAM2;gene-TPI1;gene-HK2;gene-PGK1;gene-RFXAP;gene-GPI;gene-ALDOA;gene-BPGM;gene-GAPDH
GO:0001894	tissue homeostasis	16	0.421815	1.15529	0.251429	0.962882	2662	gene-HOMER2;gene-NANOS1;gene-HOMER1;gene-WWTR1;gene-TRIM32
GO:0072593	reactive oxygen species metabolic process	10	-0.497971	-1.18387	0.251559	0.962882	950	gene-DDIT4;gene-CYR61;NewGene_23615
GO:0016477	cell migration	110	-0.26939	-1.10497	0.252066	0.962882	2425	gene-SIX2;gene-MKL2;gene-LAMB3;gene-PEAK1;gene-PTPRF;gene-EPHB3;gene-LAMB1;gene-FMNL3;gene-GPC4;gene-MIF;gene-FSCN1;gene-CDC42BPB;gene-BRAT1;gene-CEND1;gene-GRAP;gene-CARMIL2;gene-SDC1;gene-FES;gene-CD248;gene-MISP;gene-LOC100523213;gene-ELMO3;gene-RHOD;gene-SNAI1;gene-PTK7
GO:0007204	positive regulation of cytosolic calcium ion concentration	39	0.336508	1.13045	0.252446	0.962882	1667	gene-GALR1;gene-CX3CR1;gene-CD36;gene-CHRNA9;gene-ADCY5;gene-ACKR4;gene-SELENOT;gene-CCR8;gene-CACNA2D1;gene-CCR3;gene-CCR2;gene-CCR1
GO:0034612	response to tumor necrosis factor	12	0.470906	1.18072	0.252852	0.962882	2662	gene-ADIPOQ;gene-UBD;gene-ENDOG;gene-CXCL16;gene-TRIM32
GO:0001708	cell fate specification	11	0.491236	1.19085	0.253906	0.962882	1414	gene-TBX5;gene-EOMES;gene-CDON;gene-SOX9
GO:0032102	negative regulation of response to external stimulus	15	-0.44002	-1.1748	0.254237	0.962882	3721	gene-SEC14L1;gene-CORO1B;gene-MAPKBP1;gene-NBL1;gene-MIF;gene-MFHAS1;gene-LOC100515209
GO:0050920	regulation of chemotaxis	12	-0.474494	-1.19467	0.256303	0.962882	2111	gene-CXCR4;gene-DDT;gene-LOC100627967;gene-CORO1B;gene-NBL1;gene-HSPB1;gene-MIF;gene-PDGFRA
GO:0001707	mesoderm formation	15	-0.438099	-1.16967	0.256356	0.962882	2182	gene-NR4A3;gene-CHRD;gene-TBX6;gene-SNAI1
GO:0001818	negative regulation of cytokine production	13	0.458334	1.1709	0.256705	0.962882	3588	gene-HOMER2;gene-BANK1;gene-NDRG2;gene-BTK;gene-TAX1BP1;gene-RNF125;gene-MERTK;gene-TWSG1
GO:0051270	regulation of cellular component movement	43	-0.324504	-1.12955	0.257202	0.962882	2111	gene-NBL1;gene-HSPB1;gene-MIF;gene-PRR5;gene-LOC100621521;gene-GTSE1;gene-EGFL7;gene-CEMIP
GO:0002682	regulation of immune system process	70	-0.290748	-1.1055	0.257545	0.962882	2298	gene-CLCF1;gene-TRAF3IP2;gene-LOC106510122;gene-NCKIPSD;gene-CCDC88B;gene-NBL1;gene-UBC;gene-MB21D1;gene-ANKRD54;gene-NFKBID;gene-IL27RA;gene-MIF;gene-HPS1;gene-MFHAS1;gene-ZNF608;gene-NFKBIZ;gene-LOC100523213;gene-LOC100515209
GO:0034341	response to interferon-gamma	11	0.486242	1.17874	0.257812	0.962882	2444	gene-UBD;gene-CITED1;gene-SLA-DQA1;gene-CXCL16;gene-FCGR1A
GO:0060255	regulation of macromolecule metabolic process	389	-0.221645	-1.07361	0.258252	0.962882	3592	gene-AHCTF1;gene-SETX;gene-BRD4;gene-NACC1;gene-RNF166;gene-LOC110259264;gene-PAGR1;gene-ZNF512B;gene-ZNF280C;gene-FAM168A;gene-SCRIB;gene-ZBTB37;gene-ZNF408;gene-ZNF592;gene-WIZ;gene-MAZ;gene-ZFPL1;gene-GLI4;gene-MAPKBP1;gene-C4BPA;gene-ZNF516;gene-BTBD6;gene-ZNF48;gene-TSC1;gene-NQO2;gene-HIVEP3;gene-SGSM3;gene-ZNF579;gene-PELP1;gene-ZBTB21;gene-STIL;gene-TELO2;gene-ZNF653;gene-DOK4;gene-PRDM15…
GO:0002684	positive regulation of immune system process	41	-0.320489	-1.10923	0.258656	0.962882	2298	gene-CLCF1;gene-NCKIPSD;gene-CCDC88B;gene-UBC;gene-MB21D1;gene-ANKRD54;gene-NFKBID;gene-IL27RA;gene-MIF;gene-HPS1;gene-MFHAS1;gene-NFKBIZ;gene-LOC100523213
GO:0071353	cellular response to interleukin-4	11	-0.478052	-1.1786	0.259184	0.962882	3478	gene-IMPDH2;gene-GATA3;gene-SHPK;gene-NFIL3;gene-MCM2;gene-CCDC57
GO:0000027	ribosomal large subunit assembly	14	-0.448389	-1.18439	0.259494	0.962882	3158	gene-MRPL20;gene-RPL3L;gene-NOP53;gene-MDN1;gene-RRS1;gene-MRTO4;gene-PPAN
GO:1902680	positive regulation of RNA biosynthetic process	83	-0.284284	-1.10586	0.259557	0.962882	3655	gene-HINFP;gene-ICE1;gene-LOC100624648;gene-SETX;gene-BRD4;gene-PAGR1;gene-MAZ;gene-ZNF516;gene-HIVEP3;gene-PELP1;gene-IER2;gene-BANP;gene-IQCE;gene-KLF15;gene-KLF9;gene-SEC14L2;gene-MKL2;gene-OSR2;gene-TBL1X;gene-UBC;gene-FAM129B;gene-ZNF384;gene-MED25;gene-ZBTB17;gene-KLF7;gene-RAI1;gene-CSRNP3;gene-E4F1;gene-ZBTB49;gene-ZBTB48;gene-PER1
GO:1903508	positive regulation of nucleic acid-templated transcription	83	-0.284284	-1.10586	0.259557	0.962882	3655	gene-HINFP;gene-ICE1;gene-LOC100624648;gene-SETX;gene-BRD4;gene-PAGR1;gene-MAZ;gene-ZNF516;gene-HIVEP3;gene-PELP1;gene-IER2;gene-BANP;gene-IQCE;gene-KLF15;gene-KLF9;gene-SEC14L2;gene-MKL2;gene-OSR2;gene-TBL1X;gene-UBC;gene-FAM129B;gene-ZNF384;gene-MED25;gene-ZBTB17;gene-KLF7;gene-RAI1;gene-CSRNP3;gene-E4F1;gene-ZBTB49;gene-ZBTB48;gene-PER1
GO:0001835	blastocyst hatching	12	0.467808	1.17295	0.260456	0.962882	3071	gene-NECAB1;gene-RBBP8;gene-PHF6;gene-ZFP14
GO:0006334	nucleosome assembly	37	0.341796	1.13303	0.260784	0.962882	3676	gene-LOC100525798;gene-LOC100738475;gene-LOC100525624;gene-LOC100510904;gene-SOX9;gene-HIST1H2BD;gene-NAP1L5;gene-NAP1L3;gene-SET;gene-HMGB1;gene-CENPL;gene-KAT6B;gene-HMGB2;gene-NPM1
GO:1901135	carbohydrate derivative metabolic process	29	0.365602	1.14092	0.26145	0.962882	2736	gene-NDNF;gene-OGN;gene-DLG2;NewGene_36643;gene-NDUFA9;gene-ATP5S;gene-NIPSNAP2;gene-CCDC126;gene-RFXAP;gene-ATP5J2;gene-CMAS;gene-FKTN
GO:0006006	glucose metabolic process	18	0.417482	1.17045	0.26177	0.962882	1393	gene-ADIPOQ;gene-OMA1;gene-HK2;gene-MDH1
GO:0071560	cellular response to transforming growth factor beta stimulus	16	0.416292	1.14016	0.262857	0.964732	3650	gene-CILP;gene-XCL1;gene-ANKRD1;gene-SOX9;gene-NR3C1;gene-TWSG1;gene-WNT5A
GO:0001974	blood vessel remodeling	11	-0.473298	-1.16688	0.265306	0.967321	862	gene-DLL4;gene-BGN;gene-LIF
GO:0006515	protein quality control for misfolded or incompletely synthesized proteins	10	0.495457	1.17706	0.266795	0.967321	3472	gene-OMA1;gene-UBE2W;gene-ZYG11B;gene-ATXN3;gene-FBXL17;gene-LONP2
GO:0001522	pseudouridine synthesis	12	-0.468649	-1.17995	0.266807	0.967321	527	gene-DKC1;gene-TRUB2;gene-RPUSD2;gene-PUSL1;gene-RPUSD1
GO:0097150	neuronal stem cell population maintenance	11	-0.471514	-1.16248	0.267347	0.967321	2886	gene-FOXO3;gene-SRRT;gene-NOTCH1;gene-PROX1
GO:0043087	regulation of GTPase activity	66	-0.293967	-1.10732	0.267748	0.967321	3202	gene-SCRIB;gene-TSC1;gene-BCL6;gene-SGSM3;gene-MLST8;gene-ARHGAP9;gene-TBC1D2;gene-PLXNB1;gene-FGD1;gene-FGD6;gene-C1H15orf62;gene-RASAL3;gene-RGS19;gene-EPHB3;gene-TBC1D8;gene-PLXNA3;gene-PLXNA1;gene-RGS16;gene-PLXNB2;gene-LLGL1;gene-SBF1;gene-PRR5
GO:0030574	collagen catabolic process	10	0.495177	1.17639	0.268714	0.967321	2772	gene-MMP27;gene-MMP9;gene-MMP16;gene-CTSL;gene-MMP24
GO:0010718	positive regulation of epithelial to mesenchymal transition	20	-0.387887	-1.13126	0.269474	0.967321	1280	gene-NOTCH1;gene-IL6;gene-PDPN;gene-SNAI1
GO:0006979	response to oxidative stress	46	0.316052	1.10908	0.270992	0.967321	2370	gene-TPM1;gene-TXNIP;gene-MSRB3;gene-CAT;gene-PDCD10;gene-NDUFB4;NewGene_8597;gene-NDUFA12;gene-GPX3;gene-RRM2B;gene-NDUFA6;gene-MSRB2;gene-GCLM;gene-ERCC3;gene-IMPACT
GO:0050769	positive regulation of neurogenesis	40	-0.318968	-1.09954	0.271429	0.967321	2482	gene-MME;gene-SRRT;gene-SHANK3;gene-CLCF1;gene-MOB2;gene-NCKIPSD;gene-NBL1;gene-ZNF335;gene-HSPB1;gene-MIF;gene-NUMBL;gene-SOX11;gene-CPNE9;gene-HAP1;gene-GPER1
GO:0030316	osteoclast differentiation	11	-0.466125	-1.14919	0.273469	0.967321	3278	gene-GAB2;gene-GPR183;gene-TNF;gene-EPHA2;gene-JUNB;gene-FARP2
GO:0051251	positive regulation of lymphocyte activation	17	-0.420211	-1.17167	0.273684	0.967321	2298	gene-CLCF1;gene-CCDC88B;gene-NFKBID;gene-MIF;gene-HPS1;gene-NFKBIZ;gene-LOC100523213
GO:0008284	positive regulation of cell population proliferation	141	-0.255248	-1.08642	0.27381	0.967321	2171	gene-CCDC88B;gene-TNC;gene-OSR2;gene-EMP2;gene-TBC1D8;gene-MZB1;gene-CTSH;gene-GRK5;gene-MIF;gene-FGFR3;gene-TBX2;gene-SLC35F6;gene-SOX11;gene-SAPCD2;gene-TET1;gene-FOXM1;gene-COL18A1;gene-CD248;gene-AVPR1A;gene-FGFR2;gene-EGFL7;gene-MEIS3;NewGene_23615;gene-LIF;gene-GPER1;gene-CRLF1;gene-TIMP1
GO:0006486	protein glycosylation	65	-0.292627	-1.09731	0.274194	0.967321	4097	gene-LOC100152566;gene-ST6GALNAC4;gene-ST3GAL1;gene-B3GNT7;gene-B3GNT3;gene-OSTC;gene-B3GAT3;gene-B3GALT5;gene-RPN1;gene-B3GNT6;gene-B3GALNT1;gene-B3GALT6;gene-B3GALT4;gene-ST6GALNAC2;gene-MGAT4A;gene-FUT4;gene-B3GNT9;gene-ST3GAL2;gene-GALNT6;gene-ALG1;gene-ALG3;gene-GALNT18;gene-FUT1;gene-FUT2A;gene-EXT1;gene-FUT7;gene-GALNT15
GO:0007157	heterophilic cell-cell adhesion via plasma membrane cell adhesion molecules	10	-0.482166	-1.14629	0.274428	0.967321	1851	gene-ADGRL1;NewGene_5621;gene-DCHS1;gene-SCARF2
GO:0016339	calcium-dependent cell-cell adhesion via plasma membrane cell adhesion molecules	10	-0.486087	-1.15561	0.274428	0.967321	2778	gene-ARVCF;gene-CDH23;gene-CDH5;gene-CDH24;gene-PCDH12
GO:0051046	regulation of secretion	18	0.410427	1.15067	0.274953	0.967321	2508	gene-SNCG;gene-BANK1;gene-C1QTNF4;gene-SELENOT;gene-SNCAIP;gene-FEZ2
GO:1903530	regulation of secretion by cell	18	0.410427	1.15067	0.274953	0.967321	2508	gene-SNCG;gene-BANK1;gene-C1QTNF4;gene-SELENOT;gene-SNCAIP;gene-FEZ2
GO:0060326	cell chemotaxis	31	-0.347143	-1.1159	0.275	0.967321	2040	gene-CCR7;gene-LOX;gene-EPHA2;gene-LPAR1;gene-ARHGEF16;gene-PDGFRA;gene-ACKR3;gene-SAA3;gene-CCR6;gene-CXCR2
GO:0045880	positive regulation of smoothened signaling pathway	16	-0.423556	-1.15034	0.27673	0.967321	3576	gene-CHSY1;gene-SMO;gene-NDST1;gene-C3H16orf59;gene-EVC;gene-CUNH14orf80
GO:0001932	regulation of protein phosphorylation	85	-0.28167	-1.10436	0.278	0.967321	2909	gene-STIL;gene-TELO2;gene-DOK4;gene-DOK1;gene-FNDC1;gene-APOA1;gene-CDH5;gene-CLCF1;gene-MOB2;gene-UBC;gene-ANKRD54;gene-LOX;gene-SFN;gene-HSPB1;gene-MIF;gene-MPRIP;gene-MFHAS1;gene-PRR5;gene-BGN;gene-ST5;gene-PER1;gene-MRNIP;gene-LOC110257476;gene-CELSR3;gene-CEMIP;gene-CRLF1
GO:0035735	intraciliary transport involved in cilium assembly	14	-0.440873	-1.16454	0.278481	0.967321	2269	gene-IFT74;gene-CEP131;gene-WDR60;gene-IFT140;gene-LOC100517977;gene-WDR34
GO:0010256	endomembrane system organization	29	0.359469	1.12178	0.278626	0.967321	4342	gene-HOOK1;gene-DNAJC28;gene-PDCD10;gene-UBXN2B;gene-HOOK2;gene-COG4;gene-DYM;gene-LOC110258505;gene-FBXW8;NewGene_3432;gene-PRX
GO:0006915	apoptotic process	85	0.27956	1.09769	0.278884	0.967321	1028	gene-BCL2L14;gene-CIDEC;gene-NPTX1;gene-XAF1;gene-GAS2;gene-TNFSF15;gene-GULP1;gene-CIDEA;gene-PDCD10;gene-TNFRSF9;gene-BCL2
GO:0033077	T cell differentiation in thymus	12	-0.457643	-1.15224	0.279412	0.967321	5333	gene-STAT5B;gene-LIG4;gene-FZD5;gene-JMJD6;gene-PRKDC;gene-FZD7;gene-NCAPH2;gene-FADD;gene-RIPK3;gene-PRR7
GO:0042221	response to chemical	142	0.254089	1.09571	0.279441	0.967321	1534	gene-DAB1;gene-HOMER2;gene-NDNF;gene-NPTX1;gene-SNCG;gene-DLG2;gene-TPM1;gene-LOC100511937;gene-PDCD10;gene-LOC110259478;gene-DOK6;gene-FUNDC1;gene-SELENOT;gene-UBE2B;gene-SLC31A1;gene-SMTNL1;gene-PDGFRL;NewGene_8597;gene-HOMER1;gene-TTPA;NewGene_36643;gene-CACNA2D1;gene-NDUFA9;gene-SORBS1;gene-RTN4RL1
GO:0045739	positive regulation of DNA repair	17	-0.417777	-1.16488	0.28	0.967321	507	gene-FAM168A;gene-TMEM161A;gene-MRNIP;gene-NPAS2
GO:0051254	positive regulation of RNA metabolic process	84	-0.282238	-1.10265	0.28	0.967321	3655	gene-HINFP;gene-ICE1;gene-LOC100624648;gene-SETX;gene-BRD4;gene-PAGR1;gene-MAZ;gene-ZNF516;gene-HIVEP3;gene-PELP1;gene-IER2;gene-BANP;gene-IQCE;gene-KLF15;gene-KLF9;gene-SEC14L2;gene-MKL2;gene-OSR2;gene-TBL1X;gene-UBC;gene-FAM129B;gene-ZNF384;gene-MED25;gene-ZBTB17;gene-KLF7;gene-RAI1;gene-CSRNP3;gene-E4F1;gene-ZBTB49;gene-ZBTB48;gene-PER1
GO:0008217	regulation of blood pressure	17	-0.416993	-1.1627	0.282105	0.967321	1664	gene-EDNRA;gene-MIF;gene-PTGS2;gene-NPR3;gene-EDNRB;gene-PTGS1
GO:0031401	positive regulation of protein modification process	63	-0.295134	-1.09933	0.282258	0.967321	2909	gene-STIL;gene-TELO2;gene-DOK4;gene-FNDC1;gene-ATG7;gene-CLCF1;gene-ASPSCR1;gene-MOB2;gene-UBC;gene-MIF;gene-MPRIP;gene-MFHAS1;gene-PRR5;gene-ST5;gene-MRNIP;gene-CEMIP;gene-CRLF1;gene-NUPR1
GO:0007076	mitotic chromosome condensation	10	-0.478928	-1.13859	0.282744	0.967321	3723	gene-NCAPH;gene-NCAPD2;gene-NCAPD3;gene-NCAPH2;gene-CHMP1A;gene-AKAP8L;gene-NCAPG
GO:0051302	regulation of cell division	10	-0.480542	-1.14243	0.282744	0.967321	1901	gene-DLL1;gene-BBS4;gene-AHCTF1;gene-SFN;gene-FSD1
GO:2001237	negative regulation of extrinsic apoptotic signaling pathway	13	0.445527	1.13818	0.283525	0.967321	2341	gene-AR;gene-LOC110259478;gene-LGALS3;gene-GCLM
GO:0090090	negative regulation of canonical Wnt signaling pathway	54	-0.3052	-1.10721	0.284254	0.967321	2886	gene-DAB2IP;gene-FOXO3;gene-DDIT3;gene-SIAH2;gene-CTHRC1;gene-STK11;gene-DACT3;gene-SNAI2;gene-LOC100620498;gene-NOTCH1;gene-GLI3;NewGene_27180;gene-EGR1;gene-SOX17;gene-ROR2;gene-TMEM88;gene-DKK3;gene-SFRP4
GO:0045860	positive regulation of protein kinase activity	32	-0.339831	-1.10958	0.285132	0.967321	2024	gene-RASSF2;gene-STIL;gene-TELO2;gene-UBC;gene-CDC25B;gene-MIF;gene-CCL19;gene-PRR5;gene-CYR61;gene-MRNIP;gene-CCL21;gene-CEMIP
GO:0090068	positive regulation of cell cycle process	22	-0.376705	-1.12715	0.285417	0.967321	4224	gene-FBXO5;gene-LOC100625088;gene-BRD4;gene-LOC110259264;gene-PAGR1;gene-WIZ;gene-POC1A;gene-SFN;gene-MED25;gene-ZBTB17;gene-GTSE1
GO:0062012	regulation of small molecule metabolic process	10	-0.475935	-1.13148	0.286902	0.967321	3108	gene-RUNDC3A;gene-SEC14L2;gene-MIF;gene-CCDC57;gene-LOC110257476
GO:0030855	epithelial cell differentiation	31	0.35547	1.12443	0.287356	0.967321	3408	gene-EHF;gene-TDRD7;NewGene_36643;gene-LGALS3;gene-CASP6;gene-FRS2;gene-DSPP;gene-PGK1;gene-BDH2;gene-UPK1B
GO:0007017	microtubule-based process	79	-0.28022	-1.08431	0.287755	0.967321	2923	gene-MAP3K11;gene-STIL;gene-CNTLN;gene-SSNA1;gene-TUBB2B;gene-NCKAP5L;gene-CCDC88B;gene-EML1;gene-TUBB6;gene-TUBB4B;gene-LOC100624785;gene-DNAL4;gene-HSPB1;gene-WDR60;gene-IFT140;gene-CROCC;gene-LOC100127131;gene-LOC100517977;gene-WDR34;gene-FSD1;gene-TUBB1;gene-GTSE1
GO:0051592	response to calcium ion	10	0.486959	1.15687	0.287908	0.967321	1331	gene-SUCNR1;gene-HOMER1
GO:0007417	central nervous system development	63	-0.293676	-1.0939	0.288306	0.967321	3202	gene-TSC1;gene-TRIO;gene-SMO;gene-GBA2;gene-STIL;gene-VCAN;gene-SHANK3;gene-MKL2;gene-THOC6;gene-EML1;gene-ALDH3A2;gene-MIF;gene-TULP3;gene-TBX2;gene-LLGL1;gene-ZBTB16;gene-CEND1;gene-CCDC85C;gene-HAPLN4;gene-VAX2;gene-RELN
GO:0001503	ossification	26	0.36847	1.11938	0.288462	0.967321	2333	gene-ATP6V0A4;gene-PEX7;gene-SPP1;gene-TNFRSF11A;gene-SOX9;gene-OSTF1;gene-DSPP;gene-DMP1
GO:0051173	positive regulation of nitrogen compound metabolic process	171	-0.243246	-1.07469	0.288719	0.967321	3579	gene-SETX;gene-BRD4;gene-RNF166;gene-LOC110259264;gene-PAGR1;gene-FAM168A;gene-WIZ;gene-MAZ;gene-MAPKBP1;gene-C4BPA;gene-ZNF516;gene-NQO2;gene-HIVEP3;gene-RUNDC3A;gene-SGSM3;gene-PELP1;gene-STIL;gene-TELO2;gene-DOK4;gene-FNDC1;gene-IER2;gene-BANP;gene-IQCE;gene-KLF15;gene-KLF9;gene-SEC14L2;gene-MKL2;gene-CLCF1;gene-MOB2;gene-OSR2;gene-TBL1X;gene-UBC;gene-FAM129B;gene-ZNF384;gene-HSPB1;gene-MIF;ge…
GO:0007423	sensory organ development	18	-0.403683	-1.14872	0.288747	0.967321	2102	gene-OSR2;gene-BNC2;gene-TULP3;gene-HPS1;gene-IFT140;gene-OLFM3
GO:2000146	negative regulation of cell motility	25	0.370723	1.1137	0.289827	0.968668	796	gene-AP1AR;gene-TPM1;gene-LOC100519808;gene-PDCD10
GO:0030182	neuron differentiation	69	-0.285609	-1.0861	0.290323	0.968668	2879	gene-DOK4;gene-NCDN;gene-DOK1;gene-IER2;gene-SHANK3;gene-MKL2;gene-NBL1;gene-FAM129B;gene-ACSL4;gene-ENAH;gene-TULP3;gene-KLF7;gene-IFT140;gene-LLGL1;gene-SOX11;gene-CEND1;gene-IRX3;gene-EMX2;gene-HOXC8;gene-NTNG2;gene-VAX2;gene-OLFM3
GO:0030866	cortical actin cytoskeleton organization	15	0.416904	1.11847	0.292453	0.973808	2071	gene-AKAP11;gene-EPB41L3;gene-RHOQ;gene-EPB41;gene-FHOD3
GO:0042493	response to drug	45	0.312876	1.08789	0.293436	0.973816	2370	gene-DAB1;gene-HOMER2;gene-SNCG;gene-PDCD10;gene-UBE2B;gene-SLC31A1;gene-SMTNL1;gene-HOMER1;gene-LOC100156381;gene-CD38;gene-EIF4E;gene-DSPP;gene-RAD54B;gene-GCLM;gene-IMPACT
GO:0046330	positive regulation of JNK cascade	33	-0.337738	-1.1147	0.293634	0.973816	1449	gene-PLCB1;gene-MAPKBP1;gene-GADD45G;gene-RASSF2;gene-TRAF4;gene-EDAR;gene-AXIN1;gene-MFHAS1;gene-CCL19;gene-SERPINF2;gene-GADD45B;gene-CCL21;gene-FLT4
GO:0032006	regulation of TOR signaling	13	-0.439479	-1.14114	0.295833	0.978456	5743	gene-NPRL2;gene-TTI1;gene-C5H12orf66;gene-PIH1D1;gene-GPAT3;gene-WDR59;gene-TSC1;gene-TELO2;gene-GBA;gene-GNA12
GO:0032024	positive regulation of insulin secretion	12	-0.448024	-1.12802	0.296218	0.978456	1364	gene-GCK;gene-RPH3AL;gene-CAPN10;gene-GPER1
GO:0048146	positive regulation of fibroblast proliferation	17	-0.412241	-1.14945	0.298947	0.978528	2985	gene-FNTB;gene-SIRT6;gene-MIF;gene-CCNB1;gene-FOSL2;gene-PDGFRA;NewGene_23615
GO:0006366	transcription by RNA polymerase II	77	-0.279172	-1.07943	0.299197	0.978528	4413	gene-POLR2A;gene-NFAT5;gene-MTF1;gene-MECOM;NewGene_26969;gene-ICE1;gene-CSTF1;gene-ETV1;gene-SETX;gene-MAZ;gene-ZNF516;gene-RPAP1;gene-HIVEP3;gene-INTS3;gene-MED24;gene-GATA6;gene-ELF3;gene-IER2;gene-DVL1;gene-KLF15;gene-KLF9;gene-OSR2;gene-NFIL3;gene-DEAF1;gene-ZNF384;gene-MED25;gene-ZBTB17;gene-KLF7;gene-CSRNP3;gene-EGR1;gene-TAL1
GO:0080090	regulation of primary metabolic process	385	-0.217685	-1.05192	0.299228	0.978528	3592	gene-AHCTF1;gene-SETX;gene-BRD4;gene-NACC1;gene-RNF166;gene-LOC110259264;gene-PAGR1;gene-ZNF512B;gene-ZNF280C;gene-FAM168A;gene-ZBTB37;gene-ZNF408;gene-ZNF592;gene-WIZ;gene-MAZ;gene-ZFPL1;gene-GLI4;gene-MAPKBP1;gene-C4BPA;gene-ZNF516;gene-BTBD6;gene-ZNF48;gene-TSC1;gene-NQO2;gene-HIVEP3;gene-RUNDC3A;gene-SGSM3;gene-ZNF579;gene-PELP1;gene-ZBTB21;gene-STIL;gene-TELO2;gene-ZNF653;gene-DOK4;gene-PRDM…
GO:0040011	locomotion	49	0.309464	1.09116	0.299803	0.978528	1146	gene-DAB1;gene-NDNF;gene-PEX7;gene-LOC100514494;gene-PDCD10;gene-DOK6;gene-UBE2B;gene-CFAP54
GO:0016055	Wnt signaling pathway	37	0.332502	1.10222	0.3	0.978528	2720	gene-FRZB;gene-WNT11;gene-UBE2B;gene-FZD8;gene-DIXDC1;gene-AXIN2;gene-DDX3X;gene-CUL3;gene-TCF7L2;gene-KLHL12;gene-CPE
GO:0061351	neural precursor cell proliferation	11	-0.45928	-1.13232	0.3	0.978528	2869	gene-ZNF503;gene-TARBP2;gene-TRNP1;gene-EML1;gene-BBS1
GO:0034765	regulation of ion transmembrane transport	43	0.314572	1.08452	0.300388	0.978528	2728	gene-KCNC4;gene-KCNJ3;gene-KCNJ15;gene-LOC100519808;gene-HOMER1;gene-CACNA2D1;gene-CACNG1;gene-NIPSNAP2;gene-KCNA3;gene-KCNJ11;gene-KCNJ12;gene-KCNH2;gene-KCNA7;gene-CACNG6;gene-SCN9A
GO:0071300	cellular response to retinoic acid	14	-0.429158	-1.13359	0.301688	0.980829	815	gene-ATM;gene-TESC;gene-SETX;gene-RET;gene-PTK7
GO:1902017	regulation of cilium assembly	14	-0.427102	-1.12816	0.303797	0.98501	1327	gene-IFT140;gene-CROCC;gene-RABEP2;gene-DCDC2
GO:0018205	peptidyl-lysine modification	13	-0.43677	-1.13411	0.304167	0.98501	4395	gene-BAG6;gene-JMJD6;gene-METTL21A;gene-KANSL3;gene-BRD4;gene-PER1;gene-RNF212
GO:1905475	regulation of protein localization to membrane	13	-0.434929	-1.12933	0.30625	0.989816	2634	gene-GPC1;gene-SHANK3;gene-SFN;gene-GPC4;gene-CEMIP
GO:0071277	cellular response to calcium ion	20	-0.375357	-1.09472	0.309474	0.99373	1682	gene-SYT7;gene-JUNB;gene-MCOLN1;gene-SYT3;gene-SYT12;gene-FOS
GO:0051604	protein maturation	11	-0.454938	-1.12161	0.310204	0.99373	2055	gene-TESC;gene-BOLA2B;gene-LMF1;gene-LMF2;gene-SERPINH1
GO:0033673	negative regulation of kinase activity	16	0.403318	1.10463	0.310476	0.99373	3363	gene-MSTN;gene-PRDX3;gene-C1H14orf166;gene-RTN4RL1;gene-RUBCN;gene-FBXO7;gene-YWHAG
GO:0007275	multicellular organism development	293	-0.222279	-1.04523	0.311663	0.99373	3611	gene-EPN1;gene-AHCTF1;gene-SETX;gene-BRD4;gene-ZNF296;gene-EBF3;NewGene_2633;gene-TANC2;gene-SCRIB;gene-SFRP2;gene-POC1A;gene-ZNF516;gene-BTBD6;gene-INSR;gene-TTC7A;gene-IGSF8;gene-TSC1;gene-SUFU;gene-MKI67;gene-HIVEP3;gene-EPHA7;gene-SMTN;gene-STIL;gene-DOK4;gene-NCDN;gene-DOK1;gene-SIAH2;gene-CDH23;gene-WNT4;gene-IER2;gene-COMMD5;gene-SHANK3;gene-KLF15;gene-KLF9;gene-CDH5;gene-MKL2;gene-CLCF1;g…
GO:0000209	protein polyubiquitination	81	0.278177	1.08607	0.313492	0.99373	4836	gene-ZSWIM2;gene-FBXL22;gene-UBE2B;gene-UBE2D4;gene-LOC100156381;gene-UBE2W;gene-RNF180;gene-RBX1;gene-RNF14;gene-UBE2L6;gene-UBE2V1;gene-FBXL17;gene-UBE3D;gene-CUL3;gene-TRIM32;gene-FBXW2;gene-RNF125;gene-MARCH5;gene-TNKS2;gene-FBXO10;gene-FBXO7;gene-NHLRC1;gene-TRIM38;gene-UBE2Q2;gene-FBXO44;gene-FBXW8;gene-MARCH1;gene-RNF20;gene-UBE2A;gene-UBE2V2;gene-UBE2J1;gene-MARCH8;gene-UBOX5
GO:0002230	positive regulation of defense response to virus by host	12	0.443246	1.11136	0.313688	0.99373	1273	gene-IL12RB1;gene-IL27;gene-DDX58;gene-TRIM44
GO:0048736	appendage development	10	-0.468109	-1.11287	0.313929	0.99373	4121	gene-C16H5orf42;gene-FBXW4;gene-MECOM;gene-ZNF358;gene-OSR2;gene-TULP3;gene-IFT140
GO:0006790	sulfur compound metabolic process	16	-0.412143	-1.11934	0.316562	0.99373	1187	gene-BOLA2B;gene-CCDC57;gene-BGN;gene-NARFL;gene-LOC100515579;gene-CHST1
GO:1902679	negative regulation of RNA biosynthetic process	77	-0.275476	-1.06514	0.317269	0.99373	2279	gene-WWC3;gene-GZF1;gene-OSR2;gene-TBL1X;gene-NOC2L;gene-UBC;gene-FAM129B;gene-TCF25;gene-BCL7A;gene-MED25;gene-ZNF692;gene-BCL6B;gene-TONSL;gene-E4F1;gene-ZBTB42;gene-ZNF608;gene-PER1
GO:1903507	negative regulation of nucleic acid-templated transcription	77	-0.275476	-1.06514	0.317269	0.99373	2279	gene-WWC3;gene-GZF1;gene-OSR2;gene-TBL1X;gene-NOC2L;gene-UBC;gene-FAM129B;gene-TCF25;gene-BCL7A;gene-MED25;gene-ZNF692;gene-BCL6B;gene-TONSL;gene-E4F1;gene-ZBTB42;gene-ZNF608;gene-PER1
GO:0050707	regulation of cytokine secretion	11	0.456403	1.10641	0.322266	0.99373	2439	gene-BANK1;gene-C1QTNF4;gene-TLR9
GO:2000112	regulation of cellular macromolecule biosynthetic process	257	-0.2249	-1.04101	0.322772	0.99373	3921	gene-HINFP;gene-MXD3;gene-UBE2O;gene-ICE1;gene-ZNF623;gene-ZNF511;gene-ZNF358;gene-LOC100624648;gene-AHCTF1;gene-SETX;gene-BRD4;gene-NACC1;gene-PAGR1;gene-ZNF512B;gene-ZNF280C;gene-ZBTB37;gene-ZNF408;gene-ZNF592;gene-WIZ;gene-MAZ;gene-ZFPL1;gene-GLI4;gene-ZNF516;gene-ZNF48;gene-TSC1;gene-HIVEP3;gene-ZNF579;gene-PELP1;gene-ZBTB21;gene-ZNF653;gene-PRDM15;gene-IER2;gene-ZNF618;NewGene_27035;gene-BAN…
GO:0071478	cellular response to radiation	12	0.440852	1.10536	0.323194	0.99373	68	gene-ADIRF
GO:0071310	cellular response to organic substance	77	-0.273596	-1.05787	0.323293	0.99373	2407	gene-KLF9;gene-CLCF1;gene-UBC;gene-MB21D1;gene-IL27RA;gene-HSPB1;gene-MIF;gene-ENAH;gene-SHCBP1;gene-ZBTB17;gene-ANKZF1;gene-LOC100623720;gene-CCDC57;gene-BGN;gene-FBXO32;gene-TNFRSF6B;gene-CRLF1;NewGene_37181
GO:0010833	telomere maintenance via telomere lengthening	10	-0.463021	-1.10078	0.324324	0.99373	4767	gene-SMG7;gene-DCLRE1B;gene-LOC100625088;gene-RAD51;gene-LOC110259264;gene-ZBTB48
GO:0050852	T cell receptor signaling pathway	30	-0.344618	-1.10143	0.325773	0.99373	2222	gene-STK11;gene-NFKBID;gene-ABL1;gene-BTN2A2;gene-CACNB3;gene-ZC3H12A;gene-NFKBIZ
GO:0006914	autophagy	46	0.305602	1.07241	0.326336	0.99373	4616	gene-TMEM74;gene-FUNDC1;gene-UBXN2B;gene-ATG4C;gene-ATG5;gene-ATG4A;gene-FUNDC2;gene-VPS11;gene-GABARAPL2;gene-ATG10;gene-FBXO7;gene-ATG3;gene-LOC110258505;gene-MAP1LC3B;gene-UBXN6;gene-SRPX;gene-NRBF2;gene-BECN1;gene-GABARAP;gene-ATG4D
GO:0043525	positive regulation of neuron apoptotic process	11	-0.44966	-1.1086	0.326531	0.99373	5528	gene-ATF4;gene-CASP9;gene-FBXW7;gene-PRNP;gene-ATM;gene-NQO2;gene-EPHA7;gene-DDIT3;gene-TNF
GO:0016573	histone acetylation	16	-0.40967	-1.11263	0.327044	0.99373	1817	gene-KANSL3;gene-BRD4;gene-TRRAP;gene-PCGF2;gene-MRGBP;gene-PER1
GO:0001525	angiogenesis	62	-0.289	-1.07188	0.327968	0.99373	1193	gene-VEGFD;gene-ELK3;gene-ACKR3;gene-SOX17;gene-COL18A1;gene-SERPINE1;gene-ADAM8;gene-ROBO4;gene-TAL1;gene-SOX18
GO:0050679	positive regulation of epithelial cell proliferation	21	-0.369493	-1.09198	0.328421	0.99373	2182	gene-SMO;gene-NR4A3;gene-OSR2;gene-NOTCH1;gene-C5AR2;gene-EGFL7
GO:0017156	calcium-ion regulated exocytosis	11	-0.448252	-1.10513	0.328571	0.99373	3431	gene-SCRIB;gene-SYT11;gene-SDF4;gene-SYT7;gene-SYT3;gene-SYT12
GO:0001892	embryonic placenta development	13	0.426823	1.0904	0.329502	0.99373	1354	gene-CEBPA;gene-LOC110259478;gene-TTPA
GO:0046326	positive regulation of glucose import	16	0.399077	1.09301	0.329524	0.99373	2928	gene-ADIPOQ;gene-RNASEL;gene-LOC100511937;gene-SORBS1;gene-RHOQ;gene-OSBPL8;gene-C2CD5;gene-APPL1
GO:0009259	ribonucleotide metabolic process	18	0.393567	1.1034	0.329567	0.99373	2666	gene-DLG2;NewGene_36643;gene-NDUFA9;gene-ATP5S;gene-NIPSNAP2;gene-RNASEH2B;gene-RFXAP;gene-ATP5J2
GO:0009314	response to radiation	27	-0.348366	-1.08417	0.331942	0.99373	2046	gene-FBXL21;gene-LOC100625088;gene-TANC1;gene-LOC110259264;gene-INTS3;gene-NOC2L;gene-FANCG;gene-JUNB;gene-PLK3;gene-PER1;gene-MRNIP
GO:0055088	lipid homeostasis	12	0.436607	1.09472	0.334601	0.99373	2590	gene-CEBPA;gene-PNPLA3;gene-PNPLA2;gene-DDX3X
GO:0010243	response to organonitrogen compound	31	0.344351	1.08925	0.335249	0.99373	1502	gene-HOMER2;gene-SNCG;gene-LOC100511937;gene-FUNDC1;gene-UBE2B;gene-HOMER1;gene-CACNA2D1;gene-SORBS1
GO:0048701	embryonic cranial skeleton morphogenesis	11	-0.445929	-1.0994	0.336735	0.99373	2425	gene-SIX2;gene-TULP3;gene-IFT140;gene-PDGFRA
GO:0038083	peptidyl-tyrosine autophosphorylation	13	-0.420983	-1.09312	0.3375	0.99373	3287	gene-INSR;gene-AATK;gene-ABL1;gene-GRAP;gene-FES
GO:1902895	positive regulation of pri-miRNA transcription by RNA polymerase II	19	-0.380151	-1.09668	0.33758	0.99373	730	gene-JUN;gene-FOXO3;gene-KLF5;gene-EGR1;gene-GATA2;NewGene_23615
GO:1901652	response to peptide	13	0.423168	1.08106	0.33908	0.99373	1502	gene-LOC100511937;gene-UBE2B;gene-CACNA2D1;gene-SORBS1
GO:0006368	transcription elongation from RNA polymerase II promoter	11	-0.443205	-1.09269	0.342857	0.99373	1595	gene-ELL;gene-ELL3
GO:0051281	positive regulation of release of sequestered calcium ion into cytosol	11	-0.442352	-1.09058	0.342857	0.99373	148	gene-APLNR;gene-ABL1;gene-CEMIP;gene-GPER1;gene-NPSR1
GO:0030178	negative regulation of Wnt signaling pathway	22	0.36924	1.07415	0.342912	0.99373	2719	gene-SHISA2;gene-TRABD2B;gene-SOSTDC1;gene-APCDD1;gene-NLK;gene-KLHL12
GO:0060173	limb development	15	-0.410516	-1.09603	0.34322	0.99373	2102	gene-FBXW4;gene-MECOM;gene-ZNF358;gene-OSR2;gene-TULP3;gene-IFT140;gene-COMP
GO:0006406	mRNA export from nucleus	21	0.374774	1.08359	0.343454	0.99373	4044	gene-EIF4E;gene-THOC3;gene-HNRNPA2B1;gene-ENY2;gene-FYTTD1;NewGene_35085;gene-CHTOP;gene-SARNP
GO:0030513	positive regulation of BMP signaling pathway	19	-0.378561	-1.0921	0.343949	0.99373	1280	gene-UBE2O;gene-MSX2;gene-CDH5;gene-NOTCH1;gene-SOX11;gene-CYR61;gene-SULF1
GO:0035914	skeletal muscle cell differentiation	27	-0.346431	-1.07815	0.344468	0.99373	1480	gene-LEMD2;gene-NOTCH1;gene-SOX11;gene-EGR1;gene-FOS;gene-NUPR1
GO:0006298	mismatch repair	13	0.422239	1.07869	0.344828	0.99373	4620	gene-PMS1;gene-ACYP1;gene-TDG;gene-MLH1;gene-MSH6;gene-RPA1;gene-RPA3
GO:0050680	negative regulation of epithelial cell proliferation	28	0.346022	1.07097	0.34556	0.99373	2418	gene-AR;gene-PDCD10;gene-SOX9;gene-AQP11;gene-PTEN;gene-MAGED1;gene-DUSP10
GO:0048247	lymphocyte chemotaxis	13	-0.416325	-1.08102	0.345833	0.99373	362	gene-CCL19;gene-ADAM8;gene-CCL21;gene-CCL20
GO:0048741	skeletal muscle fiber development	15	0.40161	1.07744	0.34717	0.99373	1331	gene-KLHL41;gene-STAC3;gene-MYOD1;gene-HOMER1
GO:0032501	multicellular organismal process	280	0.219864	1.03244	0.347193	0.99373	2531	gene-MYBPC1;gene-MYOM2;gene-DAB1;gene-C1H14orf39;gene-HOOK1;gene-HOMER2;gene-NDNF;gene-NPTX1;gene-OGN;gene-SNCG;gene-DLG2;gene-PEX7;gene-TDRD7;gene-LOC100514494;gene-DNAJC19;gene-TPM1;gene-MYBPC2;gene-MLF1;gene-OPCML;gene-CDNF;gene-LOC110259478;gene-DOK6;gene-MYOM3;gene-SELENOT;gene-UBE2B;gene-ESCO2;gene-CFAP54;gene-SMTNL1;NewGene_8597;gene-LRRC17;gene-HOMER1;gene-TTPA;NewGene_36643;gene-CACNA2D1…
GO:0036503	ERAD pathway	10	-0.457	-1.08646	0.347193	0.99373	1289	gene-SGTA;gene-UBQLN1;gene-BAG6;gene-FBXO6;gene-ANKZF1;gene-RCN3
GO:0051603	proteolysis involved in cellular protein catabolic process	69	0.277452	1.05111	0.347826	0.99373	3949	gene-GZMA-2;gene-FBXL22;gene-FBXO39;gene-UBE2B;gene-UBXN2B;gene-FAP;gene-KLHL11;gene-RSPRY1;gene-UBE2W;gene-CLPX;gene-CTSL;gene-PSMB6;gene-PSMD14;gene-RNF125;gene-FBXO10;gene-FBXO7;gene-NHLRC1;gene-CTSW;gene-RNF38;gene-PSMB7;gene-PSMB8;gene-FBXO44;gene-FBXW8
GO:0009888	tissue development	84	-0.272135	-1.06318	0.348	0.99373	3431	gene-SCRIB;gene-POC1A;gene-ZNF516;gene-IGSF8;gene-TSC1;gene-HIVEP3;gene-MEGF8;gene-STIL;gene-COMMD5;gene-SHANK3;gene-KLF15;gene-MKL2;gene-LAMB3;gene-GZF1;gene-OSR2;gene-LAMB1;gene-SFN;gene-MIF;gene-BNC2;gene-ENAH;gene-TULP3;gene-ZBTB17;gene-IFT140;gene-TAGLN2;gene-LOC100623720;gene-CCDC57;gene-SELENOM;gene-NTN5;gene-CRLF1;NewGene_37181
GO:0045597	positive regulation of cell differentiation	52	-0.292369	-1.06169	0.348089	0.99373	2587	gene-COMMD5;gene-SHANK3;gene-CLCF1;gene-MOB2;gene-NCKIPSD;gene-NBL1;gene-ANKRD54;gene-NFKBID;gene-FAM129B;gene-SFN;gene-HSPB1;gene-MIF;gene-SOCS3;gene-JUNB;gene-SERPINF2;gene-CPNE9;gene-SOX17;gene-NFKBIZ
GO:0051259	protein complex oligomerization	30	-0.339076	-1.08371	0.348454	0.99373	1846	gene-NACC1;gene-WIZ;gene-TSC1;gene-SHANK3;gene-COL6A2;gene-MIF;gene-LOC100623720;gene-FSD1;gene-ZC3H12A;NewGene_37181
GO:0002931	response to ischemia	15	0.400304	1.07394	0.349057	0.99373	898	gene-NDNF;gene-PANX1;gene-CAMK2A
GO:0070830	bicellular tight junction assembly	15	0.400103	1.0734	0.349057	0.99373	4425	gene-CLDN7;gene-CLDN4;gene-PATJ;gene-MPP7;gene-PAK2;NewGene_35938;gene-MPP5
GO:0009889	regulation of biosynthetic process	269	-0.222952	-1.03269	0.349901	0.99373	3592	gene-HINFP;gene-MXD3;gene-UBE2O;gene-ICE1;gene-ZNF623;gene-ZNF511;gene-ZNF358;gene-LOC100624648;gene-AHCTF1;gene-SETX;gene-BRD4;gene-NACC1;gene-PAGR1;gene-ZNF512B;gene-ZNF280C;gene-ZBTB37;gene-ZNF408;gene-ZNF592;gene-WIZ;gene-MAZ;gene-ZFPL1;gene-GLI4;gene-ZNF516;gene-ZNF48;gene-TSC1;gene-HIVEP3;gene-RUNDC3A;gene-ZNF579;gene-PELP1;gene-ZBTB21;gene-ZNF653;gene-PRDM15;gene-IER2;gene-ZNF618;NewGene_2…
GO:0071333	cellular response to glucose stimulus	14	0.40632	1.07561	0.350379	0.99373	1123	gene-NPTX1;gene-SELENOT;gene-PRKAA2;gene-PRKACA
GO:0045744	negative regulation of G protein-coupled receptor signaling pathway	10	-0.456236	-1.08465	0.351351	0.99373	1132	gene-RPH3AL;gene-CXCL8
GO:0000079	regulation of cyclin-dependent protein serine/threonine kinase activity	17	-0.396783	-1.10635	0.351579	0.99373	3385	gene-BLM;gene-STIL;gene-GTPBP4;gene-CDK5RAP3;gene-SFN;gene-CCNB1
GO:0051253	negative regulation of RNA metabolic process	79	-0.270451	-1.04651	0.353061	0.99373	2279	gene-WWC3;gene-GZF1;gene-OSR2;gene-TBL1X;gene-NOC2L;gene-UBC;gene-FAM129B;gene-TCF25;gene-BCL7A;gene-MED25;gene-ZNF692;gene-BCL6B;gene-TONSL;gene-E4F1;gene-ZBTB42;gene-ZNF608;gene-PER1
GO:0043281	regulation of cysteine-type endopeptidase activity involved in apoptotic process	14	-0.40989	-1.0827	0.35443	0.99373	3054	gene-PIH1D1;gene-IFT57;gene-EPHA7;gene-SFN;gene-TNFRSF6B
GO:0045648	positive regulation of erythrocyte differentiation	14	-0.409051	-1.08048	0.35443	0.99373	2012	gene-LOC100621388;gene-ANKRD54;gene-INPP5D;gene-GATA2;gene-TAL1
GO:0032880	regulation of protein localization	63	-0.285724	-1.06428	0.354839	0.99373	1926	gene-ZNF384;gene-SFN;gene-MIF;gene-LLGL1;gene-CROCC;gene-MFHAS1;gene-TMEM231;gene-TONSL;gene-B9D1;gene-GTSE1;gene-CELSR3;gene-CEMIP
GO:0040013	negative regulation of locomotion	17	0.39056	1.0792	0.356736	0.99373	796	gene-TPM1;gene-LOC100519808;gene-PDCD10
GO:0016485	protein processing	27	-0.342771	-1.06675	0.356994	0.99373	1786	gene-PCSK7;gene-CPZ;gene-FURIN;gene-GLI3;gene-PCSK5;gene-AEBP1;gene-COMP
GO:0010499	proteasomal ubiquitin-independent protein catabolic process	10	0.46492	1.10451	0.357006	0.99373	5747	gene-PSMB9;gene-PSMA2;gene-PSMA1;gene-PSMA3;gene-PSMB1;gene-PSMB3;gene-PSMB4
GO:0003013	circulatory system process	11	0.44737	1.08451	0.357422	0.99373	2672	gene-TPM1;gene-SMTNL1;gene-CACNA2D1;gene-MYBPC3
GO:0051092	positive regulation of NF-kappaB transcription factor activity	65	0.278465	1.03915	0.357708	0.99373	2258	gene-AR;gene-CD36;gene-TLR3;gene-RPS6KA5;gene-CAMK2A;gene-TNFRSF11A;gene-EDA;gene-TRIM13;gene-PRDX3;gene-NOD2;gene-CHUK;gene-PRKCQ;gene-FER;gene-UBE2V1;gene-RAB7B;gene-PSMA6
GO:0009653	anatomical structure morphogenesis	114	0.251504	1.04703	0.358416	0.99373	926	gene-MYBPC1;gene-MYOM2;gene-DAB1;gene-NDNF;gene-NPTX1;gene-OGN;gene-PEX7;gene-TDRD7;gene-LOC100514494;gene-TPM1;gene-MYBPC2;gene-PDCD10;gene-DOK6;gene-MYOM3
GO:0051384	response to glucocorticoid	10	-0.454867	-1.08139	0.359667	0.99373	2407	gene-KLF9;gene-TNF;gene-MIF;gene-FBXO32;gene-IL6
GO:0070887	cellular response to chemical stimulus	94	0.258009	1.0386	0.360161	0.99373	2444	gene-NDNF;gene-NPTX1;gene-SNCG;gene-DLG2;gene-TPM1;gene-LOC100511937;gene-PDCD10;gene-LOC110259478;gene-SELENOT;gene-UBE2B;gene-SLC31A1;gene-PDGFRL;NewGene_8597;NewGene_36643;gene-CACNA2D1;gene-SORBS1;gene-RTN4RL1;gene-UBE2W;gene-EIF4E;gene-FRS2;gene-DSPP;gene-IMPACT;gene-FCGR1A
GO:0007006	mitochondrial membrane organization	11	0.445881	1.0809	0.361328	0.99373	3439	gene-ATP5S;gene-ATP5J2;gene-MFN2;gene-YWHAG;gene-BCL2L11
GO:0016236	macroautophagy	15	0.395953	1.06227	0.362264	0.99373	4201	gene-FUNDC1;gene-UBXN2B;gene-ATG10;gene-NBR1;gene-UBXN6
GO:0008333	endosome to lysosome transport	23	0.360553	1.06413	0.362429	0.99373	3007	gene-HOOK1;gene-AKTIP;gene-GPRASP1;gene-MTM1;gene-SNAPIN;gene-HOOK2;gene-CHMP5
GO:2000026	regulation of multicellular organismal development	89	-0.266365	-1.05192	0.363095	0.99373	2587	gene-COMMD5;gene-SHANK3;gene-MKL2;gene-CLCF1;gene-MOB2;gene-NCKIPSD;gene-NBL1;gene-OSR2;gene-ANKRD54;gene-NFKBID;gene-FAM129B;gene-SFN;gene-IL27RA;gene-HSPB1;gene-MIF;gene-TULP3;gene-CEND1;gene-RNH1;gene-E4F1;gene-MCRIP1;gene-ZNF608;gene-CPNE9;gene-NFKBIZ
GO:0031326	regulation of cellular biosynthetic process	265	-0.221944	-1.02687	0.366	0.99373	3921	gene-HINFP;gene-MXD3;gene-UBE2O;gene-ICE1;gene-ZNF623;gene-ZNF511;gene-ZNF358;gene-LOC100624648;gene-AHCTF1;gene-SETX;gene-BRD4;gene-NACC1;gene-PAGR1;gene-ZNF512B;gene-ZNF280C;gene-ZBTB37;gene-ZNF408;gene-ZNF592;gene-WIZ;gene-MAZ;gene-ZFPL1;gene-GLI4;gene-ZNF516;gene-ZNF48;gene-TSC1;gene-HIVEP3;gene-RUNDC3A;gene-ZNF579;gene-PELP1;gene-ZBTB21;gene-ZNF653;gene-PRDM15;gene-IER2;gene-ZNF618;NewGene_2…
GO:0048514	blood vessel morphogenesis	17	-0.390679	-1.08933	0.366316	0.99373	2307	gene-MKL2;gene-LOX;gene-SERPINF2;gene-GJA1;gene-EGFL7
GO:0060491	regulation of cell projection assembly	12	-0.423715	-1.06682	0.367647	0.99373	2643	gene-C1H15orf62;gene-FAM110C;gene-IFT140;gene-CROCC
GO:0007156	homophilic cell adhesion via plasma membrane adhesion molecules	52	0.293606	1.05163	0.368317	0.99373	693	gene-LOC110256792;gene-PCDH15;gene-KIRREL3;gene-CHL1;gene-IGSF9B;gene-PCDH11X;gene-CDH1;gene-PCDH9
GO:0045669	positive regulation of osteoblast differentiation	24	-0.349265	-1.05374	0.369198	0.99373	2303	gene-CTHRC1;gene-FAM20C;gene-SOX11;gene-GLI3;gene-CYR61;gene-IL6
GO:0005978	glycogen biosynthetic process	10	0.456299	1.08403	0.370441	0.99373	3205	gene-GBE1;gene-GYG1;NewGene_23009;gene-PHKG1;gene-NHLRC1
GO:0042119	neutrophil activation	28	-0.337756	-1.0654	0.371901	0.99373	1982	gene-NBEAL2;gene-MIF;gene-IL18RAP;gene-C2H1orf35;gene-LOC100515209;gene-CXCL8
GO:0090287	regulation of cellular response to growth factor stimulus	10	-0.450074	-1.07	0.372141	0.99373	2111	gene-UBE2O;gene-NBL1;gene-UBC;gene-FAM129B;gene-TMEM204
GO:0032728	positive regulation of interferon-beta production	13	0.412849	1.0547	0.373563	0.99373	4325	gene-DDX58;gene-DDX3X;gene-IRF1;gene-HMGB2;gene-PTPN11;gene-DHX58
GO:1901698	response to nitrogen compound	33	0.327823	1.05818	0.374757	0.99373	1502	gene-HOMER2;gene-SNCG;gene-LOC100511937;gene-FUNDC1;gene-UBE2B;gene-HOMER1;gene-CACNA2D1;gene-SORBS1
GO:0016226	iron-sulfur cluster assembly	19	0.374905	1.06338	0.374765	0.99373	2288	gene-FXN;NewGene_26599;gene-NUBPL;NewGene_9889;gene-ISCU;gene-NFU1
GO:0032269	negative regulation of cellular protein metabolic process	66	-0.277683	-1.04598	0.375254	0.99373	2046	gene-NOC2L;gene-SFN;gene-HSPB1;gene-MIF;gene-MPRIP;gene-MFHAS1;gene-TONSL;gene-BGN;gene-EDNRB;gene-EDN1;gene-PER1;gene-LOC110257476;gene-TNFRSF6B
GO:0051051	negative regulation of transport	22	0.361892	1.05278	0.375479	0.99373	2361	gene-BANK1;gene-SVIP;gene-LOC100620198;gene-SNX12;gene-RUBCN;gene-ARL6IP5
GO:1901673	regulation of mitotic spindle assembly	10	0.452878	1.0759	0.378119	0.99373	5997	gene-STAG2;gene-CHMP2B;gene-CHMP5;gene-CCSAP;gene-VPS4B;gene-SMC3;gene-DRG1;gene-CEP97
GO:0008543	fibroblast growth factor receptor signaling pathway	14	0.39887	1.05589	0.378788	0.99373	2727	gene-FGF18;gene-FLRT2;gene-FGF12;gene-FRS2;gene-FGF2
GO:0097237	cellular response to toxic substance	14	0.39849	1.05489	0.378788	0.99373	2370	gene-PDCD10;gene-SELENOT;gene-SLC31A1;gene-PINK1;gene-IMPACT
GO:0048589	developmental growth	23	-0.354333	-1.06191	0.378947	0.99373	3578	gene-LLGL2;gene-SPG11;gene-BRD4;gene-GATA3;gene-POC1A;gene-STIL;gene-CHST11;gene-BNC2;gene-GLI3;gene-SELENOM
GO:0043269	regulation of ion transport	16	0.386902	1.05966	0.379048	0.99373	1597	gene-SNCG;gene-LOC100519808;gene-FXYD7;gene-HOMER1;gene-CACNA2D1;gene-NIPSNAP2
GO:0034599	cellular response to oxidative stress	34	0.326037	1.06171	0.379175	0.99373	3217	gene-TPM1;gene-PDCD10;gene-PRKAA2;gene-PRR5L;NewGene_8597;gene-PRDX3;gene-PINK1;gene-SUMO2;gene-IMPACT;gene-ETV5;gene-RWDD1;gene-PRKRA
GO:0044057	regulation of system process	15	0.391166	1.04942	0.379245	0.99373	2672	gene-TPM1;gene-SMTNL1;gene-CACNA2D1;gene-ATP2B3;gene-MYBPC3
GO:0086091	regulation of heart rate by cardiac conduction	13	0.410532	1.04878	0.37931	0.99373	1395	gene-KCNE5;gene-CACNA2D1;gene-GJA5
GO:0010033	response to organic substance	110	-0.252765	-1.03678	0.380165	0.99373	2440	gene-RGS19;gene-KLF9;gene-CLCF1;gene-TBL1X;gene-UBC;gene-MB21D1;gene-IL27RA;gene-HSPB1;gene-MIF;gene-ENAH;gene-SHCBP1;gene-ZBTB17;gene-ANKZF1;gene-JUNB;gene-LOC100623720;gene-CCDC57;gene-HID1;gene-LOC100519997;gene-BGN;gene-FBXO32;gene-PER1;gene-TNFRSF6B;gene-CRLF1;NewGene_37181;gene-TIMP1
GO:0030003	cellular cation homeostasis	16	0.38528	1.05522	0.380952	0.99373	1380	gene-DMXL2;gene-SELENOT;gene-SLC31A1;gene-TTPA;gene-CACNA2D1
GO:0046649	lymphocyte activation	13	0.409705	1.04667	0.381226	0.99373	2201	gene-BANK1;gene-THEMIS;gene-BLNK;gene-TPD52
GO:0000723	telomere maintenance	22	-0.355882	-1.06484	0.38125	0.99373	717	gene-PRKDC;gene-LOC100625088;gene-ORAOV1;gene-ATM;gene-LOC110259264;gene-ZBTB48;gene-RTEL1
GO:0032091	negative regulation of protein binding	26	-0.336177	-1.03769	0.381743	0.99373	453	gene-LRPAP1;gene-CTSZ;gene-DTNBP1;gene-STUB1;gene-RIPOR1;gene-RALB;gene-SYMPK;gene-DVL1;gene-ZFPM1;gene-ACE;NewGene_23615;gene-CCM2L
GO:0044283	small molecule biosynthetic process	13	-0.405324	-1.05246	0.383333	0.99373	1664	gene-MIF;gene-CCDC57;gene-BGN;gene-CEMIP
GO:0051607	defense response to virus	48	0.294776	1.03349	0.383399	0.99373	2920	gene-CXCL9;gene-CXCL10;gene-RNASEL;gene-RSAD2;gene-TLR8;gene-TLR3;gene-OAS1;gene-TICAM2;gene-PRF1;gene-IFI44L;gene-IFI6;gene-DDX60;gene-IFIT3;gene-CNOT7;gene-SLFN11;gene-ISG15
GO:0016575	histone deacetylation	15	-0.400524	-1.06935	0.383475	0.99373	3655	gene-LOC100624648;gene-RBM14;gene-TBL1X;gene-MIER2;gene-MTA1;gene-PER1
GO:0051443	positive regulation of ubiquitin-protein transferase activity	10	0.445263	1.05781	0.385797	0.99373	5036	gene-PIN1;gene-BMI1;gene-DCUN1D2;gene-DCUN1D5;gene-DCUN1D1;gene-ARRDC3
GO:0048260	positive regulation of receptor-mediated endocytosis	11	-0.424395	-1.04631	0.387755	0.99373	1021	gene-HIP1R;gene-SERPINE1
GO:0050729	positive regulation of inflammatory response	22	0.358366	1.04252	0.390805	0.99373	771	gene-FABP4;gene-CEBPA;gene-SUCNR1;gene-TLR3
GO:0031175	neuron projection development	69	0.269056	1.0193	0.391304	0.99373	1043	gene-DAB1;gene-CNTN1;gene-NPTX1;gene-OGN;gene-GPRIN1;gene-CDNF;gene-DOK6;gene-PPP1R9A
GO:1903706	regulation of hemopoiesis	16	-0.388314	-1.05463	0.392034	0.99373	2012	gene-ANKRD54;gene-NFKBID;gene-C17H8orf4;gene-ZNF608;gene-NFKBIZ
GO:0001732	formation of cytoplasmic translation initiation complex	14	0.394663	1.04476	0.392045	0.99373	4606	gene-EIF3E;gene-EIF2S2;gene-EIF3H;gene-EIF3M;gene-EIF5;gene-EIF3J;gene-EIF3G;gene-EIF3A
GO:0030097	hemopoiesis	40	0.308081	1.03888	0.392578	0.99373	2229	gene-KIRREL3;gene-MLF1;gene-LOC110259478;gene-ESCO2;gene-THEMIS;gene-CCR2;gene-BLNK;gene-SH2B3;gene-TPD52;gene-PICALM;gene-FLT3
GO:0051783	regulation of nuclear division	13	0.40701	1.03978	0.394636	0.99373	3356	gene-UBE2B;gene-UBXN2B;gene-STAG2;gene-PSMG2;gene-ZNF207
GO:0002764	immune response-regulating signaling pathway	18	-0.373149	-1.06184	0.394904	0.99373	3146	gene-LAT2;gene-CNPY3;gene-NCKIPSD;gene-UBC;gene-NFKBID;gene-CTSH;gene-NFKBIZ;gene-LOC100523213
GO:0006260	DNA replication	48	-0.290461	-1.03745	0.397177	0.99373	3445	gene-FEN1;gene-SLX4;gene-TREX1;gene-KIN;gene-GRWD1;gene-MCMBP;gene-POLD4;gene-TBRG1;gene-LIG1;gene-GINS2;gene-POLD1;gene-POLA2;gene-TONSL;gene-E4F1;gene-TOP1MT;gene-RTEL1
GO:0032007	negative regulation of TOR signaling	20	-0.361143	-1.05326	0.397895	0.99373	2241	gene-TSC1;gene-NPRL3;gene-SH3BP4;gene-TNFAIP8L1;gene-TSC2;gene-DDIT4
GO:0071260	cellular response to mechanical stimulus	12	0.420261	1.05373	0.39924	0.99373	1414	gene-TLR8;gene-TLR3;gene-ANKRD1;gene-SOX9
GO:0031503	protein-containing complex localization	23	-0.348774	-1.04525	0.4	0.99373	4220	gene-IFT57;gene-IFT22;gene-LOC100738403;gene-SCRIB;gene-TSC1;gene-SSNA1;gene-GRIPAP1;gene-THOC6;gene-WDR60;gene-IFT140;gene-LOC100517977;gene-WDR34
GO:0097009	energy homeostasis	14	-0.39656	-1.04749	0.400844	0.99373	2182	gene-NR4A3;gene-LOC100522569;gene-IRX3;gene-PASK;gene-METRNL
GO:0000070	mitotic sister chromatid segregation	14	0.391882	1.03739	0.401515	0.99373	4868	gene-SGO2;gene-ZWINT;gene-ESPL1;gene-CENPK;gene-WAPL;gene-ZNF207;gene-MIS12;gene-INO80;gene-DSN1
GO:0031349	positive regulation of defense response	11	-0.420359	-1.03636	0.402041	0.99373	3118	gene-SH2D1B;gene-CNPY3;gene-UBC;gene-MB21D1;gene-MIF;gene-MFHAS1
GO:0010508	positive regulation of autophagy	26	-0.33128	-1.02257	0.40249	0.99373	3202	gene-TSC1;gene-TP53INP2;gene-FOXO3;gene-PLK2;gene-STK11;gene-RNF152;gene-TRIM65;gene-TICAM1;gene-LOC102159510;gene-ZC3H12A
GO:0016310	phosphorylation	45	0.297128	1.03313	0.403475	0.99373	2979	gene-NMRK1;gene-DLG2;gene-LOC100511937;gene-LOC110259478;gene-HYKK;gene-SMTNL1;gene-PDGFRL;gene-NDUFA9;gene-NIPSNAP2;gene-FRS2;gene-PIK3AP1;gene-RFXAP;gene-ATP5J2;gene-EFR3A;gene-KBTBD7
GO:0006986	response to unfolded protein	13	-0.39929	-1.03679	0.404167	0.99373	1764	gene-HSPA4L;gene-HSPA5;gene-HYOU1;gene-HSPB1;gene-ZBTB17;gene-COMP
GO:0046677	response to antibiotic	15	-0.393287	-1.05003	0.404661	0.99373	2440	gene-RGS19;gene-ID1;gene-HSPB1;gene-MIF;gene-ANKZF1;gene-HID1
GO:1902806	regulation of cell cycle G1/S phase transition	19	-0.366326	-1.0568	0.40552	0.99373	4011	gene-LOC100625088;gene-LOC110259264;gene-PAGR1;gene-SFN;gene-C17H8orf4;gene-GTSE1
GO:0048667	cell morphogenesis involved in neuron differentiation	28	0.333487	1.03218	0.407336	0.99373	868	gene-DAB1;gene-NPTX1;gene-OGN;gene-DOK6
GO:1903829	positive regulation of cellular protein localization	18	-0.370475	-1.05423	0.407643	0.99373	1901	gene-SFN;gene-CROCC;gene-TONSL;gene-GTSE1;gene-CEMIP
GO:0002548	monocyte chemotaxis	18	0.372412	1.04409	0.408663	0.99373	1751	gene-PTPRO;gene-CCL8;gene-XCL1;gene-CCL22;gene-CCL24;gene-CCR2;gene-ANXA1;gene-CCL14;gene-LGALS3
GO:0060070	canonical Wnt signaling pathway	26	-0.329276	-1.01638	0.408714	0.99373	718	gene-FRAT1;gene-DVL1;gene-STK11;gene-SDC1;gene-PORCN;gene-SFRP4
GO:0051961	negative regulation of nervous system development	14	0.388099	1.02738	0.409091	0.99373	2208	gene-DAB1;gene-RTN4RL1;gene-EIF4E
GO:0032502	developmental process	265	0.216822	1.01384	0.410359	0.99373	1534	gene-MYBPC1;gene-MYOM2;gene-DAB1;gene-C1H14orf39;gene-HOOK1;gene-NDNF;gene-NPTX1;gene-OGN;gene-SNCG;gene-DLG2;gene-PEX7;gene-TDRD7;gene-LOC100514494;gene-DNAJC19;gene-TPM1;gene-MYBPC2;gene-MLF1;gene-PLAC8;gene-OPCML;gene-PDCD10;gene-CDNF;gene-LOC110259478;gene-DOK6;gene-MYOM3;gene-SELENOT;gene-UBE2B;gene-ESCO2;gene-SMTNL1;NewGene_8597;gene-LRRC17;gene-HOMER1;gene-TTPA;NewGene_36643;gene-NDRG2;gen…
GO:0046627	negative regulation of insulin receptor signaling pathway	16	0.377639	1.0343	0.411429	0.99373	1616	gene-MSTN;gene-GRB14;gene-ENHO;gene-PRKCQ
GO:0007519	skeletal muscle tissue development	19	0.365635	1.03709	0.412429	0.99373	1893	gene-MYOZ2;gene-MYOZ1;NewGene_8597;gene-HOMER1;gene-POPDC3;gene-MEOX2;gene-CFL2
GO:0051271	negative regulation of cellular component movement	19	0.365261	1.03603	0.412429	0.99373	796	gene-TPM1;gene-LOC100519808;gene-PDCD10
GO:0000904	cell morphogenesis involved in differentiation	26	0.337364	1.02488	0.413462	0.99373	868	gene-DAB1;gene-NPTX1;gene-OGN;gene-DOK6
GO:0009409	response to cold	11	0.424579	1.02926	0.414062	0.99373	561	gene-UCP3;gene-PLAC8
GO:0030595	leukocyte chemotaxis	10	0.438545	1.04185	0.414587	0.99373	335	gene-CXCL9;gene-CXCL10;gene-CXCL11
GO:0051056	regulation of small GTPase mediated signal transduction	22	0.35374	1.02906	0.415709	0.99373	1521	gene-CHN2;NewGene_8591;gene-RAP1GAP2;gene-ARHGAP18;gene-AMOT
GO:2000785	regulation of autophagosome assembly	11	0.422596	1.02445	0.416016	0.99373	2508	gene-RAB1B;gene-LOC110258247;gene-FEZ2
GO:0071805	potassium ion transmembrane transport	15	0.382114	1.02514	0.420755	0.99373	2356	gene-KCNN2;gene-KCNK5;gene-LRRC38;gene-KCNK13;gene-KCNK7;gene-KCNQ3
GO:0043409	negative regulation of MAPK cascade	17	-0.371127	-1.03481	0.421053	0.99373	2800	gene-MECOM;gene-DOK2;gene-DOK1;gene-EFNA1;gene-LEMD2;gene-PER1;gene-LOC110257476
GO:0030317	flagellated sperm motility	19	0.361498	1.02535	0.421846	0.99373	977	gene-CATSPER4;gene-UBE2B;gene-SLC9B2
GO:0006910	phagocytosis, recognition	12	0.412105	1.03328	0.422053	0.99373	784	gene-CD36;NewGene_36612;gene-CLEC7A
GO:0032543	mitochondrial translation	15	0.380866	1.02179	0.422642	0.99373	6507	gene-MRPL47;gene-GATB;gene-MRPL43;gene-MRPS18B;gene-GATC;gene-MRPS27;gene-QRSL1;gene-MRPL16;gene-GFM2;gene-LOC100626988;gene-PTCD3
GO:0050871	positive regulation of B cell activation	13	-0.393119	-1.02076	0.422917	0.99373	2298	gene-CLCF1;gene-TNIP2;gene-MIF;gene-IL6;gene-LOC100523213
GO:0060324	face development	10	0.434881	1.03314	0.424184	0.99373	3650	gene-LOC100514494;gene-MKKS;gene-RAF1;gene-SPECC1L;gene-WNT5A
GO:0061448	connective tissue development	12	-0.408284	-1.02797	0.42437	0.99373	4121	gene-FBXW4;gene-POC1A;gene-ZNF516;gene-OSR2;gene-LOX;gene-SELENOM
GO:0006887	exocytosis	64	-0.271011	-1.01391	0.424603	0.99373	2864	gene-EXOC3;gene-SYTL1;gene-EXOC3L4;gene-EXOC2;gene-NBEAL2;gene-TEX264;gene-MIF;gene-SYTL2;gene-SYTL3;gene-ISLR;gene-TAGLN2;gene-C2H1orf35;gene-RIMS1;gene-EXOC3L2;gene-LOC100515209;gene-EXOC3L1
GO:0043900	regulation of multi-organism process	15	-0.388004	-1.03592	0.425847	0.99373	3833	gene-CD55;gene-SEC14L1;gene-MAPKBP1;gene-C2H19orf66;gene-TRAF3IP2;gene-MB21D1;gene-MIF
GO:0043124	negative regulation of I-kappaB kinase/NF-kappaB signaling	25	-0.329011	-1.01161	0.426195	0.99373	3356	gene-MAPKBP1;gene-DAB2IP;gene-NLRC3;gene-NFKBID;gene-ABL1;gene-LOC100524475;gene-CCDC22;gene-PER1;gene-ZC3H12A
GO:0050801	ion homeostasis	19	0.360481	1.02247	0.427495	0.99373	1380	gene-DMXL2;gene-SELENOT;gene-SLC31A1;gene-TTPA;gene-CACNA2D1
GO:0010556	regulation of macromolecule biosynthetic process	262	-0.216824	-1.00519	0.428008	0.99373	3921	gene-HINFP;gene-MXD3;gene-UBE2O;gene-ICE1;gene-ZNF623;gene-ZNF511;gene-ZNF358;gene-LOC100624648;gene-AHCTF1;gene-SETX;gene-BRD4;gene-NACC1;gene-PAGR1;gene-ZNF512B;gene-ZNF280C;gene-ZBTB37;gene-ZNF408;gene-ZNF592;gene-WIZ;gene-MAZ;gene-ZFPL1;gene-GLI4;gene-ZNF516;gene-ZNF48;gene-TSC1;gene-HIVEP3;gene-ZNF579;gene-PELP1;gene-ZBTB21;gene-ZNF653;gene-PRDM15;gene-IER2;gene-ZNF618;NewGene_27035;gene-BAN…
GO:0002063	chondrocyte development	10	-0.433655	-1.03096	0.428274	0.99373	3847	gene-IMPAD1;gene-CHSY1;gene-MSX2;gene-POC1A;gene-CHST11;gene-SULF1;gene-COMP
GO:0006163	purine nucleotide metabolic process	22	0.351708	1.02315	0.429119	0.99373	2982	gene-DLG2;gene-GMPR;NewGene_36643;gene-NDUFA9;gene-ATP5S;gene-NIPSNAP2;gene-RFXAP;gene-ATP5J2;gene-AK2
GO:0034976	response to endoplasmic reticulum stress	26	-0.326316	-1.00725	0.429461	0.99373	2571	gene-P4HB;gene-TXNDC11;gene-ZBTB17;gene-ANKZF1;gene-PPP1R15A;gene-CXCL8
GO:0098813	nuclear chromosome segregation	11	0.419343	1.01657	0.429688	0.99373	3356	gene-C1H14orf39;gene-UBE2B;gene-STAG2;gene-WAPL;gene-ZNF207
GO:1901991	negative regulation of mitotic cell cycle phase transition	15	-0.386705	-1.03245	0.430085	0.99373	1901	gene-LOC100625088;gene-LOC110259264;gene-SFN;gene-MRNIP;gene-GTSE1
GO:0050890	cognition	19	0.358585	1.01709	0.431262	0.99373	4315	gene-CHL1;gene-SLA-DRA;gene-SLC1A4;gene-SOBP;gene-CHMP2B;gene-AFF2;gene-LINS1;gene-CBR3
GO:0019222	regulation of metabolic process	420	-0.206428	-1.0069	0.431452	0.99373	3921	gene-HINFP;gene-MXD3;gene-UBE2O;gene-ICE1;gene-S1PR4;gene-CD55;gene-ZNF623;gene-DOK2;gene-PPP4R4;gene-ZNF511;gene-S1PR1;gene-ZNF358;gene-LOC100624648;gene-AHCTF1;gene-SETX;gene-BRD4;gene-NACC1;gene-RNF166;gene-LOC110259264;gene-PAGR1;gene-ZNF512B;gene-ZNF280C;gene-FAM168A;gene-SCRIB;gene-PPP1R37;gene-ZBTB37;gene-ZNF408;gene-ZNF592;gene-WIZ;gene-MAZ;gene-ZFPL1;gene-GLI4;gene-MAPKBP1;gene-C4BPA;gen…
GO:2001020	regulation of response to DNA damage stimulus	14	-0.389765	-1.02954	0.432489	0.99373	3578	gene-BRD4;gene-PAGR1;gene-FAM168A;gene-MIF;gene-ABL1;gene-MRNIP
GO:0042254	ribosome biogenesis	34	-0.30879	-1.02465	0.434077	0.99373	3202	gene-TSC1;gene-DDX31;gene-PELP1;gene-WDR37;gene-WDR46;gene-NOC2L;gene-PWP2;gene-SURF6;gene-LOC100525692
GO:0009150	purine ribonucleotide metabolic process	17	0.366607	1.01301	0.436433	0.99373	2666	gene-DLG2;NewGene_36643;gene-NDUFA9;gene-ATP5S;gene-NIPSNAP2;gene-RFXAP;gene-ATP5J2
GO:0072521	purine-containing compound metabolic process	17	0.366607	1.01301	0.436433	0.99373	2666	gene-DLG2;NewGene_36643;gene-NDUFA9;gene-ATP5S;gene-NIPSNAP2;gene-RFXAP;gene-ATP5J2
GO:0051050	positive regulation of transport	33	0.315802	1.01938	0.436893	0.99373	1597	gene-LOC100519808;gene-LOC100511937;gene-C1QTNF4;gene-PDCD10;gene-SELENOT;gene-HOMER1;gene-CACNA2D1;gene-SORBS1;gene-NIPSNAP2
GO:0001666	response to hypoxia	43	-0.290359	-1.0107	0.438272	0.99373	2934	gene-WDR83;gene-PLAT;gene-FNDC1;gene-EDNRA;gene-WTIP;gene-UBC;gene-MIF;gene-P2RX3;gene-VEGFD;gene-KLHL17;gene-DDIT4;gene-PLOD2;gene-EDN1;gene-NARFL
GO:0032787	monocarboxylic acid metabolic process	13	0.393096	1.00424	0.438697	0.99373	1509	gene-PEX7;gene-DECR1;NewGene_36643;gene-DHRS9
GO:0072001	renal system development	19	-0.359875	-1.03819	0.43949	0.99373	4395	gene-GLIS2;gene-C16H5orf42;gene-BAG6;gene-JMJD6;gene-MECOM;gene-TSC1;gene-COMMD5;gene-KLF15;gene-GZF1;gene-OSR2;gene-IFT140;gene-CRLF1
GO:0045930	negative regulation of mitotic cell cycle	32	-0.31182	-1.01813	0.439919	0.99373	4011	gene-LOC100625088;gene-KNTC1;gene-LOC110259264;gene-SCRIB;gene-INTS3;gene-TNF;gene-SFN;gene-BTG3;gene-ABL1;gene-E4F1;gene-MRNIP;gene-GTSE1
GO:0006399	tRNA metabolic process	10	0.427444	1.01548	0.441459	0.99373	6475	gene-C1H14orf166;gene-SLFN11;gene-LOC102166590;gene-EXOSC7;gene-ZBTB8OS;gene-C10H9orf64;gene-DTD1
GO:0006284	base-excision repair	17	-0.367351	-1.02428	0.442105	0.99373	3445	gene-FEN1;gene-NEIL1;gene-SIRT6;gene-MPG;gene-POLQ;gene-NEIL3;gene-MUTYH
GO:0006935	chemotaxis	45	0.289516	1.00666	0.444015	0.99373	2525	gene-DAB1;gene-CX3CR1;gene-LOC404703;gene-ACKR4;gene-DOK6;gene-CCR8;gene-CYSLTR1;gene-CCR3;gene-AMOT;gene-PTAFR;gene-CCR2;gene-CCR1;gene-FER;gene-FRS2;gene-CCRL2;gene-FEZ2;gene-CCR5
GO:0055080	cation homeostasis	17	0.365525	1.01002	0.444023	0.99373	1380	gene-DMXL2;gene-SELENOT;gene-SLC31A1;gene-TTPA;gene-CACNA2D1
GO:0098771	inorganic ion homeostasis	17	0.365525	1.01002	0.444023	0.99373	1380	gene-DMXL2;gene-SELENOT;gene-SLC31A1;gene-TTPA;gene-CACNA2D1
GO:0031323	regulation of cellular metabolic process	388	-0.206536	-0.999186	0.446394	0.99373	3592	gene-AHCTF1;gene-SETX;gene-BRD4;gene-NACC1;gene-RNF166;gene-LOC110259264;gene-PAGR1;gene-ZNF512B;gene-ZNF280C;gene-FAM168A;gene-SCRIB;gene-PPP1R37;gene-ZBTB37;gene-ZNF408;gene-ZNF592;gene-WIZ;gene-MAZ;gene-ZFPL1;gene-GLI4;gene-MAPKBP1;gene-C4BPA;gene-ZNF516;gene-ZNF48;gene-TSC1;gene-NQO2;gene-HIVEP3;gene-RUNDC3A;gene-ZNF579;gene-PELP1;gene-ZBTB21;gene-STIL;gene-TELO2;gene-ZNF653;gene-DOK4;gene-PR…
GO:0040014	regulation of multicellular organism growth	15	0.375706	1.00795	0.44717	0.99373	3649	gene-PLAC8;gene-GAMT;gene-AZGP1;gene-SOD1;gene-TNKS2;gene-LOC100516390;gene-ZMPSTE24;gene-NPY1R
GO:0090303	positive regulation of wound healing	10	0.425929	1.01188	0.447217	0.99373	1678	gene-CLEC7A;gene-CLDN4;gene-ANXA1
GO:0043666	regulation of phosphoprotein phosphatase activity	12	-0.400861	-1.00928	0.447479	0.99373	1531	gene-PPP6R1;gene-PPP4R4;gene-TSC1;gene-RCAN1;gene-PPP6R2;gene-HTT;gene-MPRIP
GO:0021510	spinal cord development	12	0.400961	1.00534	0.448669	0.99373	44	gene-DAB1
GO:0090200	positive regulation of release of cytochrome c from mitochondria	12	0.40122	1.00599	0.448669	0.99373	3439	gene-MMP9;gene-PINK1;gene-FAM162A;gene-LOC100522011;gene-BCL2L11
GO:0010569	regulation of double-strand break repair via homologous recombination	12	-0.400521	-1.00842	0.44958	0.99373	3977	gene-PPP4C;gene-RAD51;gene-FIGNL1;gene-SIRT6;gene-SPIDR;gene-MRNIP;gene-RTEL1
GO:0006261	DNA-dependent DNA replication	13	-0.384086	-0.997309	0.45	0.99373	3273	gene-RFC2;gene-GINS4;gene-BAZ1A;gene-POLE2;gene-MCMBP;gene-WRNIP1;gene-POLQ;gene-TONSL
GO:0007009	plasma membrane organization	13	0.390225	0.996902	0.450192	0.99373	4342	gene-BAIAP2;gene-TLCD2;gene-SLC9A3R1;gene-MTSS1;gene-ANK3;gene-LOC110258505;gene-PRX
GO:0051049	regulation of transport	77	0.257741	0.997278	0.450397	0.99373	2672	gene-SNCG;gene-LOC100519808;gene-BANK1;gene-LOC100511937;gene-C1QTNF4;gene-PDCD10;gene-SVIP;gene-SELENOT;gene-HOMER1;gene-CACNA2D1;gene-TCTEX1D2;gene-SORBS1;gene-NIPSNAP2;gene-SNX12;gene-SNCAIP;gene-LOC110258247;gene-RUBCN;gene-FCGR1A;gene-FEZ2;gene-MYBPC3
GO:0043408	regulation of MAPK cascade	38	-0.292862	-0.998896	0.45102	0.99373	3356	gene-MAPKBP1;gene-NQO2;gene-DOK4;gene-DOK1;gene-CLCF1;gene-UBC;gene-ID1;gene-MIF;gene-MFHAS1;gene-ST5;gene-PER1;gene-ROR2;gene-LOC110257476
GO:0032092	positive regulation of protein binding	26	-0.32125	-0.991609	0.454357	0.99373	3203	gene-RALB;gene-MEN1;gene-CTHRC1;gene-SPON1;gene-LFNG;gene-TICAM1;gene-HIP1R;gene-ACE
GO:0042752	regulation of circadian rhythm	20	-0.348863	-1.01745	0.454737	0.99373	2070	gene-SIAH2;gene-CCAR2;gene-SPSB4;gene-PER1;gene-PROX1;gene-MAGEL2
GO:0000280	nuclear division	10	0.424002	1.0073	0.454894	0.99373	950	gene-C1H14orf39;gene-UBE2B
GO:0030218	erythrocyte differentiation	16	-0.371509	-1.00899	0.454927	0.99373	5045	gene-JAK3;gene-DNASE2;gene-SMAD5;gene-JMJD6;gene-EPAS1;gene-KMT2E;gene-GATA3;gene-PKNOX1;gene-MFHAS1
GO:0098876	vesicle-mediated transport to the plasma membrane	10	-0.424467	-1.00912	0.455301	0.99373	3431	gene-SCRIB;gene-GRIPAP1;gene-LLGL1;gene-CCDC22
GO:0008544	epidermis development	13	-0.382992	-0.994468	0.45625	0.99373	3431	gene-SCRIB;gene-INSR;gene-CST6;gene-SVEP1;gene-SFN;gene-ALDH3A2;gene-MIF
GO:0010604	positive regulation of macromolecule metabolic process	180	-0.227794	-1.00834	0.456693	0.99373	3579	gene-SETX;gene-BRD4;gene-RNF166;gene-LOC110259264;gene-PAGR1;gene-FAM168A;gene-SCRIB;gene-WIZ;gene-MAZ;gene-MAPKBP1;gene-C4BPA;gene-ZNF516;gene-NQO2;gene-HIVEP3;gene-SGSM3;gene-PELP1;gene-STIL;gene-TELO2;gene-DOK4;gene-FNDC1;gene-IER2;gene-BANP;gene-IQCE;gene-KLF15;gene-KLF9;gene-SEC14L2;gene-MKL2;gene-CLCF1;gene-MOB2;gene-OSR2;gene-TBL1X;gene-UBC;gene-FAM129B;gene-ZNF384;gene-HSPB1;gene-MIF;gene…
GO:0090051	negative regulation of cell migration involved in sprouting angiogenesis	10	-0.423681	-1.00725	0.45738	0.99373	1280	gene-THBS1;gene-NOTCH1;gene-TBXA2R;gene-DLL4
GO:1901988	negative regulation of cell cycle phase transition	16	-0.370624	-1.00658	0.459119	0.99373	507	gene-LOC100625088;gene-LOC110259264;gene-SFN;gene-MRNIP;gene-GTSE1
GO:0051898	negative regulation of protein kinase B signaling	20	0.352855	1.00494	0.459203	0.99373	509	gene-MSTN;gene-SFRP5;gene-BANK1
GO:0034453	microtubule anchoring	10	-0.418745	-0.995517	0.459459	0.99373	383	gene-BBS4;gene-CCDC187
GO:0035264	multicellular organism growth	39	0.295275	0.991939	0.459883	0.99373	2151	gene-SLITRK6;gene-AR;gene-PLAG1;gene-FLVCR1;gene-H3F3A;gene-WWTR1;gene-TAL2;gene-ATRX;gene-TMED2
GO:0000082	G1/S transition of mitotic cell cycle	30	0.31941	1.00209	0.460348	0.99373	3338	gene-RHOU;gene-CAMK2A;gene-CDKN2C;gene-USP37;gene-RBBP8;gene-EIF4E;gene-PIM2;gene-ID4;gene-CDKN1A;gene-CDKN1B;gene-CRLF3
GO:1902905	positive regulation of supramolecular fiber organization	10	0.422244	1.00312	0.460653	0.99373	3783	gene-TPM1;gene-LOC100624559;gene-LOC100522401;gene-LOC110258505
GO:0018105	peptidyl-serine phosphorylation	43	0.288132	0.993364	0.46124	0.99373	1941	gene-SGK2;gene-PRKX;gene-CAMK2A;gene-SMTNL1;gene-CHUK;gene-PRKCG;gene-DYRK2;gene-DCLK3
GO:0009165	nucleotide biosynthetic process	17	-0.365657	-1.01956	0.463158	0.99373	2123	gene-PRPSAP1;gene-MB21D1;gene-VPS9D1;gene-CCDC57;gene-PNP;gene-LOC100515579
GO:0051131	chaperone-mediated protein complex assembly	10	0.420083	0.997991	0.464491	0.99373	5554	gene-MKKS;gene-BBS10;gene-LOC110258505;gene-CCT2;gene-PFDN6;gene-BBS12
GO:0051093	negative regulation of developmental process	46	0.282638	0.991824	0.467557	0.99373	3588	gene-DAB1;gene-PLAC8;gene-PDCD10;NewGene_8597;gene-LRRC17;gene-TTPA;gene-RTN4RL1;gene-EIF4E;gene-FRS2;gene-ZNF706;gene-BCOR;gene-LOC100516390;gene-FBXO7;gene-MED28;gene-SPG20;gene-TWSG1
GO:0032012	regulation of ARF protein signal transduction	15	-0.376537	-1.00531	0.46822	0.99373	3694	gene-IQSEC1;gene-GBF1;gene-PSD3;NewGene_27071;gene-CYTH3;gene-CYTH1;NewGene_22484
GO:0040007	growth	14	-0.375359	-0.991485	0.468354	0.99373	4535	gene-LLGL2;gene-SPG11;gene-BRD4;gene-POC1A;gene-STIL;gene-BNC2;gene-SELENOM
GO:0050864	regulation of B cell activation	14	-0.375247	-0.991191	0.468354	0.99373	2298	gene-CLCF1;gene-IL27RA;gene-MIF;gene-LOC100523213;gene-CD19
GO:0090630	activation of GTPase activity	52	-0.272761	-0.990485	0.468813	0.99373	4646	gene-ARHGAP29;gene-GMIP;gene-NEDD9;gene-TBC1D12;gene-TBC1D9B;gene-TBC1D17;gene-USP6NL;gene-TBC1D7;gene-TBC1D10B;gene-TBC1D10A;gene-SCRIB;gene-ARHGAP45;gene-TBC1D25;gene-TSC1;gene-SGSM3;gene-TBC1D2;gene-SGSM2;gene-TAX1BP3;gene-TBC1D8;gene-EPHA2;gene-ARHGEF16;gene-BCR;gene-CCL21
GO:0071222	cellular response to lipopolysaccharide	47	-0.283202	-0.998972	0.469008	0.99373	1555	gene-CD14;gene-ABL1;gene-HAVCR2;gene-BCR;gene-ZC3H12A;gene-IL6;gene-SERPINE1;gene-IL1B;gene-CXCL8;gene-SPON2
GO:0002376	immune system process	93	-0.249872	-0.994618	0.469185	0.99373	2298	gene-CLCF1;gene-LOC106510122;gene-NCKIPSD;gene-UBC;gene-MB21D1;gene-NBEAL2;gene-NFKBID;gene-EML1;gene-IL27RA;gene-MIF;gene-PRRC2C;gene-MFHAS1;gene-CCDC57;gene-C2H1orf35;gene-BCL6B;gene-GRAP;gene-NARFL;gene-NFKBIZ;gene-LOC100523213;gene-LOC100515209;gene-TNFRSF6B
GO:0007189	adenylate cyclase-activating G protein-coupled receptor signaling pathway	33	0.30926	0.998258	0.469903	0.99373	1487	gene-CXCL9;gene-CXCL10;gene-CXCL11;gene-ADCY5;gene-LGR4;gene-LOC110259331;gene-ADGRD1;gene-CALCRL
GO:0051642	centrosome localization	10	0.418932	0.995256	0.47025	0.99373	5923	gene-SYNE2;gene-SEMA6A;gene-KIF5B;gene-PARD3;gene-INTS13
GO:0060612	adipose tissue development	15	-0.374992	-1.00118	0.470339	0.99373	1410	gene-ZNF516;gene-UMODL1;gene-ARID5B;gene-SELENOM
GO:0002791	regulation of peptide secretion	13	0.381683	0.975081	0.471264	0.99373	935	gene-BANK1;gene-C1QTNF4;gene-SELENOT
GO:0032774	RNA biosynthetic process	51	-0.271851	-0.982577	0.471888	0.99373	4333	gene-MTF1;gene-NFKBIB;gene-MECOM;NewGene_26969;gene-HINFP;gene-ICE1;gene-CSTF1;gene-SETX;gene-MAZ;gene-ZNF516;gene-HIVEP3;gene-INTS3;gene-IER2;gene-KLF15;gene-KLF9;gene-OSR2;gene-ZNF384;gene-MED25;gene-ZBTB17;gene-KLF7;gene-CSRNP3
GO:0097659	nucleic acid-templated transcription	51	-0.271851	-0.982577	0.471888	0.99373	4333	gene-MTF1;gene-NFKBIB;gene-MECOM;NewGene_26969;gene-HINFP;gene-ICE1;gene-CSTF1;gene-SETX;gene-MAZ;gene-ZNF516;gene-HIVEP3;gene-INTS3;gene-IER2;gene-KLF15;gene-KLF9;gene-OSR2;gene-ZNF384;gene-MED25;gene-ZBTB17;gene-KLF7;gene-CSRNP3
GO:0043434	response to peptide hormone	13	0.381171	0.973772	0.475096	0.99373	1502	gene-LOC100511937;gene-UBE2B;gene-SORBS1
GO:1904646	cellular response to amyloid-beta	12	0.389958	0.977752	0.475285	0.99373	1380	gene-CD36;gene-CACNB1;gene-CACNA2D1
GO:0043001	Golgi to plasma membrane protein transport	10	0.417907	0.99282	0.476008	0.99373	3570	gene-GOLPH3L;gene-BBS2;gene-ANK3;gene-GOLGA4;gene-BLZF1
GO:0032990	cell part morphogenesis	29	0.31829	0.993271	0.477099	0.99373	868	gene-DAB1;gene-NPTX1;gene-OGN;gene-DOK6
GO:0048858	cell projection morphogenesis	29	0.31829	0.993271	0.477099	0.99373	868	gene-DAB1;gene-NPTX1;gene-OGN;gene-DOK6
GO:0120039	plasma membrane bounded cell projection morphogenesis	29	0.31829	0.993271	0.477099	0.99373	868	gene-DAB1;gene-NPTX1;gene-OGN;gene-DOK6
GO:0009799	specification of symmetry	10	-0.414264	-0.984864	0.47817	0.99373	5043	gene-IFT172;gene-BBS4;gene-IFT57;gene-OFD1;gene-STIL;gene-NBL1;gene-IFT140
GO:0009855	determination of bilateral symmetry	10	-0.414264	-0.984864	0.47817	0.99373	5043	gene-IFT172;gene-BBS4;gene-IFT57;gene-OFD1;gene-STIL;gene-NBL1;gene-IFT140
GO:0043065	positive regulation of apoptotic process	114	-0.238984	-0.988275	0.478873	0.99373	3431	gene-SCRIB;gene-OSGIN1;gene-BNIP3;gene-JUN;gene-NQO2;gene-GADD45G;gene-OLFM1;gene-BCL6;gene-PAWR;gene-RASSF2;gene-MAP3K11;gene-DCUN1D3;gene-BAX;gene-MAP3K10;gene-CLIP3;gene-FNDC1;gene-ATG7;gene-APBB2;gene-CCAR2;gene-UBC;gene-NFKBID;gene-SFN;gene-INPP5D;gene-RRP1B;gene-TCTN3;gene-ABL1;gene-LOC100624226;gene-HTT;gene-STK17A;gene-ZBTB16;gene-CSRNP3;gene-KLHL17;gene-PLEKHN1;gene-PHLDA2;gene-FBXO32;ge…
GO:1900087	positive regulation of G1/S transition of mitotic cell cycle	13	0.379043	0.968337	0.478927	0.99373	3177	gene-ANXA1;gene-FGF10;gene-DDX3X;gene-RGCC;gene-LSM11
GO:0007611	learning or memory	14	0.372728	0.986687	0.479167	0.99373	2216	gene-BHLHB9;gene-GATM;gene-PTEN;gene-PICALM
GO:0009891	positive regulation of biosynthetic process	103	-0.243137	-0.986521	0.479757	0.99373	3655	gene-LOC100624648;gene-SETX;gene-BRD4;gene-PAGR1;gene-WIZ;gene-MAZ;gene-ZNF516;gene-HIVEP3;gene-RUNDC3A;gene-PELP1;gene-IER2;gene-BANP;gene-IQCE;gene-KLF15;gene-KLF9;gene-SEC14L2;gene-MKL2;gene-OSR2;gene-TBL1X;gene-UBC;gene-FAM129B;gene-ZNF384;gene-HSPB1;gene-MIF;gene-MED25;gene-ZBTB17;gene-KLF7;gene-RAI1;gene-CSRNP3;gene-E4F1;gene-ZBTB49;gene-ZBTB48;gene-PER1
GO:0019693	ribose phosphate metabolic process	18	0.347167	0.973314	0.480226	0.99373	2666	gene-DLG2;NewGene_36643;gene-NDUFA9;gene-ATP5S;gene-NIPSNAP2;gene-RFXAP;gene-ATP5J2
GO:0002244	hematopoietic progenitor cell differentiation	39	-0.287108	-0.986003	0.480652	0.99373	2310	gene-GPATCH4;gene-EML1;gene-HOXB3;gene-PRRC2C;gene-KIT;gene-PDGFRA;gene-WDR38;gene-NARFL;gene-FSTL3
GO:0045786	negative regulation of cell cycle	53	-0.270819	-0.98099	0.480808	0.99373	1923	gene-LOC110259264;gene-SCRIB;gene-GATA3;gene-INTS3;gene-CHMP1A;gene-MEN1;gene-COMMD5;gene-PPP1R13B;gene-SFN;gene-MIF;gene-BTG3;gene-ZBTB17;gene-E4F1;gene-ZBTB49;gene-MRNIP;gene-GTSE1;gene-NUPR1
GO:1901342	regulation of vasculature development	12	-0.392188	-0.987441	0.481092	0.99373	1939	gene-EPN1;gene-FAM129B;gene-HSPB1;gene-RNH1
GO:0001578	microtubule bundle formation	16	-0.365121	-0.991638	0.48218	0.99373	2359	gene-NCKAP5L;gene-MAP1S;gene-GAS2L1;gene-PSRC1;gene-FES
GO:0030500	regulation of bone mineralization	13	-0.375838	-0.975891	0.483333	0.99373	313	gene-S1PR1;gene-BGLAP;gene-BMP2K;gene-OSR2;gene-COMP;gene-GJA1
GO:0006873	cellular ion homeostasis	17	-0.357998	-0.998201	0.484211	0.99373	982	gene-CCDC22;gene-CEMIP;gene-RHCG
GO:0002446	neutrophil mediated immunity	27	-0.312911	-0.973826	0.484342	0.99373	1982	gene-NBEAL2;gene-MIF;gene-C2H1orf35;gene-ACE;gene-LOC100515209
GO:1903827	regulation of cellular protein localization	34	-0.296827	-0.984948	0.484787	0.99373	2496	gene-DVL1;gene-SHANK3;gene-SFN;gene-CROCC;gene-MFHAS1;gene-TONSL;gene-GTSE1;gene-CEMIP
GO:0007166	cell surface receptor signaling pathway	127	-0.236824	-0.992034	0.485089	0.99373	2909	gene-STIL;gene-DOK4;gene-DOK1;gene-SSNA1;gene-ADGRA2;gene-ADGRF5;gene-LOC102159820;gene-CLCF1;gene-NCKIPSD;gene-ADGRF2;gene-UBC;gene-NFKBID;gene-MLKL;gene-IL27RA;gene-ADGRL1;gene-HSPB1;gene-TCTN2;gene-MIF;gene-ADGRE5;gene-TULP3;gene-SHCBP1;gene-ADGRL4;NewGene_5621;gene-GPR157;gene-GRAP;gene-BGN;gene-EDN1;gene-BEGAIN;gene-ADGRE1;gene-ADGRG3;gene-NFKBIZ;gene-LOC100523213;gene-LOC100515209;gene-TNFR…
GO:0007162	negative regulation of cell adhesion	20	-0.340111	-0.991926	0.486316	0.99373	1980	gene-PLXNB1;gene-NFKBID;gene-PLXNA3;gene-PLXNA1;gene-PLXNB2;gene-RND1;gene-ZNF608;gene-DUSP1
GO:0051169	nuclear transport	15	-0.370112	-0.988151	0.487288	0.99373	3202	gene-TSC1;gene-THOC6;gene-NCKIPSD;gene-ANKRD54;gene-ZNF384
GO:0009954	proximal/distal pattern formation	14	-0.366818	-0.968927	0.487342	0.99373	1040	gene-GLI3;gene-HOXD9
GO:0007163	establishment or maintenance of cell polarity	25	0.32495	0.976188	0.487524	0.99373	1554	gene-RHOU;gene-CAP2;gene-RPGRIP1L;gene-UBXN2B;gene-RHOQ
GO:0030282	bone mineralization	16	0.36095	0.988587	0.487619	0.99373	2113	gene-PTHLH;gene-PHEX;gene-LGR4;gene-SNX10;gene-TMEM38B;gene-AXIN2
GO:0022607	cellular component assembly	150	0.228089	0.989371	0.487805	0.99373	1546	gene-MYBPC1;gene-MYOM2;gene-SH3BGR;gene-DMXL2;gene-DNAJC28;gene-TPM1;gene-MYBPC2;gene-PDCD10;gene-MYOM3;gene-UBE2B;gene-CFAP54;gene-DECR1;gene-LYRM7;gene-HOMER1;NewGene_36643;gene-UBXN2B;gene-TCTEX1D2;gene-NDUFA9;gene-SORBS1;gene-FAM161A
GO:0002088	lens development in camera-type eye	12	0.383843	0.962421	0.490494	0.99373	2244	gene-SLITRK6;gene-TDRD7;gene-CDON;gene-FRS2
GO:0007030	Golgi organization	55	0.275376	0.987121	0.491018	0.99373	4743	gene-DNAJC28;gene-ATL2;gene-PDCD10;gene-RAB1A;gene-UBXN2B;gene-HIKESHI;gene-ATP8B4;gene-GOLPH3L;gene-TMED2;gene-DYNC2H1;gene-COG4;gene-UBXN2A;gene-DYM;gene-BLZF1;gene-TBC1D20;gene-FBXW8;gene-RAB2A;gene-ARFGEF1;gene-CSNK1A1;gene-BCAS3
GO:0033554	cellular response to stress	80	0.247254	0.9679	0.492218	0.99373	3476	gene-C1H14orf39;gene-NDNF;gene-SNCG;gene-TPM1;gene-PDCD10;gene-UBE2B;gene-ESCO2;NewGene_8597;gene-RTN4RL1;gene-UBE2W;gene-UBE2V1;gene-IMPACT;gene-DAPL1;gene-RFXAP;gene-SLFN11;gene-PSMD14;gene-RWDD1;gene-RCSD1;gene-TDP2;gene-MAP2K1;gene-BCL2L11;gene-XIAP
GO:0002429	immune response-activating cell surface receptor signaling pathway	13	-0.373948	-0.970983	0.49375	0.99373	2195	gene-NCKIPSD;gene-NFKBID;gene-NFKBIZ;gene-LOC100523213
GO:0002768	immune response-regulating cell surface receptor signaling pathway	13	-0.373948	-0.970983	0.49375	0.99373	2195	gene-NCKIPSD;gene-NFKBID;gene-NFKBIZ;gene-LOC100523213
GO:0048511	rhythmic process	12	0.383261	0.96096	0.494297	0.99373	2612	gene-PPARG;gene-LOC100514494;gene-NDUFA9;gene-DBP;gene-HEBP1
GO:1901137	carbohydrate derivative biosynthetic process	20	-0.337307	-0.983749	0.494737	0.99373	1187	gene-VPS9D1;gene-CCDC57;gene-BGN;gene-LOC100515579;gene-CEMIP
GO:0097191	extrinsic apoptotic signaling pathway	15	-0.367623	-0.981507	0.495763	0.99373	1321	gene-TRADD;gene-G0S2
GO:0071320	cellular response to cAMP	11	0.399446	0.968332	0.496094	0.99373	2513	gene-RAP1B;gene-LOC100518330;gene-AKAP6;gene-PIK3CG
GO:0061077	chaperone-mediated protein folding	12	0.380734	0.954624	0.496198	0.99373	4454	gene-HSPB6;gene-PDCL3;gene-DNAJB14;gene-LOC110258505;gene-DNAJC7;gene-CHORDC1
GO:0071230	cellular response to amino acid stimulus	21	-0.331232	-0.978901	0.496842	0.99373	2331	gene-TNF;gene-RPTOR;gene-LOC100623720;gene-PDGFRA;NewGene_37181
GO:0007005	mitochondrion organization	56	0.271031	0.97703	0.497006	0.99373	4136	gene-CEBPA;gene-NPTX1;gene-DNAJC19;gene-FUNDC1;gene-PRDX3;gene-LYRM7;gene-NDUFA9;gene-ATP5S;gene-UQCC;gene-ATP5J2;gene-FUNDC2;gene-FBXO7;gene-FMC1;gene-YWHAG;gene-BCL2L11;gene-HSD17B10;gene-LOC110258505;gene-NDUFS7;gene-ADGRG6;gene-HMGCL
GO:0031328	positive regulation of cellular biosynthetic process	102	-0.242287	-0.983407	0.498	0.99373	3655	gene-LOC100624648;gene-SETX;gene-BRD4;gene-PAGR1;gene-WIZ;gene-MAZ;gene-ZNF516;gene-HIVEP3;gene-RUNDC3A;gene-PELP1;gene-IER2;gene-BANP;gene-IQCE;gene-KLF15;gene-KLF9;gene-SEC14L2;gene-MKL2;gene-OSR2;gene-TBL1X;gene-UBC;gene-FAM129B;gene-ZNF384;gene-HSPB1;gene-MIF;gene-MED25;gene-ZBTB17;gene-KLF7;gene-RAI1;gene-CSRNP3;gene-E4F1;gene-ZBTB49;gene-ZBTB48;gene-PER1
GO:0034645	cellular macromolecule biosynthetic process	85	-0.249768	-0.979278	0.498	0.99373	4376	NewGene_14808;gene-MTF1;gene-NFKBIB;gene-MECOM;gene-LOC100625088;NewGene_26969;gene-HINFP;gene-ICE1;gene-WDR45B;gene-CSTF1;gene-SETX;gene-LOC110259264;gene-MAZ;gene-ZNF516;gene-HIVEP3;gene-INTS3;gene-MCMBP;gene-MGAT4A;gene-IER2;gene-KLF15;gene-KLF9;gene-OSR2;gene-UBC;gene-ZNF384;gene-MED25;gene-GOLGA7B;gene-ZBTB17;gene-KLF7;gene-CSRNP3;gene-TONSL;gene-E4F1;gene-BGN
GO:0030036	actin cytoskeleton organization	88	0.247104	0.973194	0.49899	0.99373	3189	gene-MYBPC1;gene-MYOM2;gene-TPM1;gene-TESK2;gene-MYBPC2;gene-RHOU;gene-CAPZA1;gene-XIRP2;gene-MYOM3;gene-PFN2;gene-SORBS1;gene-AMOT;gene-RHOQ;gene-PDCL3;gene-FMNL2;gene-ATXN3;gene-KRAS;gene-NEBL;gene-DAAM1;gene-MYBPC3;gene-SPECC1L;gene-SLC9A3R1;gene-MTSS1;gene-ABLIM3;gene-DOCK2
GO:0010921	regulation of phosphatase activity	12	0.380481	0.953991	0.5	0.99373	2445	gene-DLG2;gene-SMTNL1;gene-UBXN2B;gene-MTMR9
GO:1990778	protein localization to cell periphery	13	-0.372303	-0.966712	0.5	0.99373	4042	gene-PACS1;gene-SCRIB;gene-TTC7A;gene-GRIPAP1;gene-GOLGA7B;gene-TULP3
GO:0007626	locomotory behavior	33	-0.299708	-0.989184	0.501027	0.99373	1058	gene-CEND1;gene-ADORA2A;gene-SNAP25;gene-RELN;gene-TAL1;gene-RASD2
GO:0065003	protein-containing complex assembly	104	0.237638	0.974114	0.502924	0.99373	4193	gene-MYBPC1;gene-MYOM2;gene-SH3BGR;gene-DMXL2;gene-DNAJC28;gene-MYBPC2;gene-MYOM3;gene-DECR1;gene-LYRM7;gene-HOMER1;NewGene_36643;gene-NDUFA9;gene-LOC100624559;gene-HR;gene-APBA1;gene-UQCC;gene-ZNF148;gene-MYBPC3;gene-KLHL12;gene-COG4;gene-PSMG2;gene-WDR19;gene-CENPL;gene-FMC1;gene-ZNF207;gene-ATPAF1;gene-DNAJB14;gene-ATXN10;gene-LOC110258505;gene-HDGFL3;gene-NDUFS7;gene-SPTY2D1;gene-CSNK2B;gene-…
GO:0009059	macromolecule biosynthetic process	87	-0.249903	-0.982542	0.503018	0.99373	4376	NewGene_14808;gene-MTF1;gene-NFKBIB;gene-MECOM;gene-LOC100625088;NewGene_26969;gene-HINFP;gene-ICE1;gene-WDR45B;gene-CSTF1;gene-SETX;gene-LOC110259264;gene-MAZ;gene-ZNF516;gene-HIVEP3;gene-INTS3;gene-MCMBP;gene-MGAT4A;gene-IER2;gene-KLF15;gene-KLF9;gene-OSR2;gene-UBC;gene-ZNF384;gene-MED25;gene-GOLGA7B;gene-ZBTB17;gene-KLF7;gene-CSRNP3;gene-TONSL;gene-E4F1;gene-BGN;gene-CEMIP
GO:0045666	positive regulation of neuron differentiation	50	-0.270337	-0.971436	0.505051	0.99373	2482	gene-SHANK3;gene-MOB2;gene-NCKIPSD;gene-NBL1;gene-BEND6;gene-HSPB1;gene-MIF;gene-GDF6;gene-SOX11;gene-IRX3;gene-CPNE9;gene-HOXD3;gene-ADRA2C
GO:0008406	gonad development	10	-0.404435	-0.961495	0.507277	0.99373	1571	gene-RDH10;gene-KLHL26;gene-AMH
GO:0030878	thyroid gland development	10	-0.400678	-0.952564	0.507277	0.99373	1590	gene-HOXB3;gene-HOXD3
GO:0099177	regulation of trans-synaptic signaling	11	0.39688	0.962112	0.507812	0.99373	3363	gene-SNCG;gene-HOMER1;gene-SNCAIP;gene-YWHAG
GO:0010001	glial cell differentiation	11	-0.39388	-0.971079	0.508163	0.99373	2430	gene-KLF15;gene-METRN;gene-NOTCH1;gene-RELN
GO:0097193	intrinsic apoptotic signaling pathway	16	0.356365	0.976029	0.508571	0.99373	3783	gene-PDCD10;gene-IFI6;gene-DDX3X;gene-BCL2L11;gene-KRCC1;gene-LOC110258505
GO:0010970	transport along microtubule	16	-0.357388	-0.970635	0.509434	0.99373	1764	gene-IFT57;gene-SPG11;gene-IFT22;gene-LOC100738403;gene-SSNA1;gene-HSPB1;gene-WDR60;gene-IFT140;gene-LOC100517977;gene-WDR34
GO:0017157	regulation of exocytosis	16	-0.357473	-0.970865	0.509434	0.99373	1267	gene-LLGL1;gene-SEPT5;gene-LGI3;gene-HAP1
GO:0051640	organelle localization	40	0.286415	0.965824	0.509766	0.99373	1387	gene-DAB1;gene-PDCD10;gene-UBE2B;gene-UBXN2B
GO:0006898	receptor-mediated endocytosis	22	-0.325105	-0.972754	0.510417	0.99373	1575	gene-AP1G2;gene-CD14;gene-HIP1R;gene-DNM1;gene-LOC100523213
GO:0006303	double-strand break repair via nonhomologous end joining	16	0.355177	0.972777	0.510476	0.99373	6165	gene-POLB;gene-PSMD14;gene-DCLRE1A;gene-NHEJ1;gene-MLH1;gene-XRCC6;gene-ABRAXAS1;gene-CUNH9orf142;gene-TP53BP1
GO:0010800	positive regulation of peptidyl-threonine phosphorylation	10	-0.399985	-0.950917	0.511435	0.99373	4011	gene-LOC100625088;gene-LOC110259264;gene-RPTOR;gene-CEMIP
GO:0002521	leukocyte differentiation	13	0.371404	0.948822	0.511494	0.99373	2201	gene-LOC110259478;gene-THEMIS;gene-BLNK;gene-TPD52
GO:0016358	dendrite development	18	-0.343796	-0.978309	0.511677	0.99373	2482	gene-SHANK3;gene-MAP1S;gene-BBS1;gene-KLF7;gene-NTN5;gene-RELN
GO:0035050	embryonic heart tube development	13	-0.369896	-0.960462	0.5125	0.99373	80	gene-STIL;gene-SOX18
GO:0001701	in utero embryonic development	111	-0.237601	-0.978836	0.513185	0.99373	3076	gene-ADCY9;gene-SMO;gene-GATA6;gene-STIL;gene-RIC8A;gene-CHST11;gene-MAFF;gene-RCN1;gene-EDNRA;gene-MKL2;gene-PRKCSH;gene-GNA12;gene-ZNF335;gene-PCGF2;gene-RDH10;gene-KLF2;gene-KAT2A;gene-CCNB1;gene-NOTCH1;gene-TMEM231;gene-NXN;gene-GLI3;gene-SMG9;gene-PDGFRA;gene-FOXF1;gene-B9D1;gene-EDN1;gene-EXOC3L2;gene-GJA1;gene-SOX18
GO:0006911	phagocytosis, engulfment	10	0.40754	0.968193	0.514395	0.99373	3534	NewGene_36612;gene-GULP1;gene-FCGR1A;gene-ABCA1;NewGene_7556;NewGene_34686
GO:0033135	regulation of peptidyl-serine phosphorylation	12	0.375953	0.942638	0.515209	0.99373	3102	gene-PDCD10;gene-PLCL2;gene-HRC;gene-PLCL1
GO:0071902	positive regulation of protein serine/threonine kinase activity	23	-0.323033	-0.968104	0.515789	0.99373	3356	gene-MAPKBP1;gene-RALB;gene-STIL;gene-TELO2;gene-RPTOR;gene-LOC100522569;gene-UBC;gene-MIF;gene-CEMIP
GO:0001505	regulation of neurotransmitter levels	10	0.407351	0.967744	0.516315	0.99373	4822	gene-SNCG;gene-SNCAIP;gene-LOC110258505;gene-PDZD11
GO:0048856	anatomical structure development	259	0.211965	0.986834	0.516327	0.99373	1534	gene-MYBPC1;gene-MYOM2;gene-DAB1;gene-C1H14orf39;gene-HOOK1;gene-NDNF;gene-NPTX1;gene-OGN;gene-SNCG;gene-DLG2;gene-PEX7;gene-TDRD7;gene-LOC100514494;gene-DNAJC19;gene-TPM1;gene-MYBPC2;gene-MLF1;gene-OPCML;gene-PDCD10;gene-CDNF;gene-LOC110259478;gene-DOK6;gene-MYOM3;gene-SELENOT;gene-UBE2B;gene-ESCO2;gene-SMTNL1;NewGene_8597;gene-LRRC17;gene-HOMER1;gene-TTPA;NewGene_36643;gene-NDRG2;gene-THEMIS;ge…
GO:0032956	regulation of actin cytoskeleton organization	33	0.301345	0.972711	0.516505	0.99373	3389	gene-TPM1;gene-RHOU;gene-ARHGAP18;gene-RHOQ;gene-BAIAP2;gene-EPHA3;gene-FCHSD2;gene-SPECC1L;gene-GRHL3;gene-FAM107A;gene-LOC100522401
GO:1902807	negative regulation of cell cycle G1/S phase transition	12	-0.384205	-0.967341	0.516807	0.99373	4011	gene-LOC100625088;gene-LOC110259264;gene-SFN;gene-GTSE1
GO:0050770	regulation of axonogenesis	12	0.375185	0.940712	0.51711	0.99373	3424	gene-DAB1;gene-UST;gene-MYCBP2;gene-SPG20;gene-GOLGA4
GO:0010469	regulation of signaling receptor activity	16	-0.35579	-0.966296	0.51782	0.99373	2889	gene-ZNF653;gene-SHANK3;gene-CLCF1;gene-NBL1;gene-MIF;gene-SERPINE1
GO:0051496	positive regulation of stress fiber assembly	16	-0.354208	-0.961998	0.519916	0.99373	4590	gene-BAG4;gene-MTOR;gene-PPM1F;gene-TESK1;gene-TSC1;gene-APOA1;gene-LIMK1;gene-RAPGEF3;gene-ABL1;gene-LPAR1;gene-SERPINF2
GO:0007596	blood coagulation	20	0.337034	0.959883	0.519924	0.99373	2274	gene-P2RY12;gene-PAPSS2;gene-F5;gene-F2RL2;gene-F3;gene-RAB27A
GO:2000134	negative regulation of G1/S transition of mitotic cell cycle	23	-0.322011	-0.96504	0.52	0.99373	4011	gene-LOC100625088;gene-CDK2AP2;gene-LOC110259264;gene-DCUN1D3;gene-SFN;gene-BTN2A2;gene-GTSE1
GO:0000086	G2/M transition of mitotic cell cycle	26	-0.311082	-0.960225	0.520747	0.99373	2478	gene-KDM8;gene-CEP164;gene-CDC25B;gene-CHEK1;gene-FBXL8;gene-FOXM1
GO:0036293	response to decreased oxygen levels	12	0.373669	0.936911	0.520913	0.99373	950	gene-NDNF;gene-FUNDC1;gene-UBE2B
GO:0070482	response to oxygen levels	12	0.373669	0.936911	0.520913	0.99373	950	gene-NDNF;gene-FUNDC1;gene-UBE2B
GO:0030111	regulation of Wnt signaling pathway	21	-0.323943	-0.95736	0.522105	0.99373	2077	gene-TBL1X;gene-ANKRD10;gene-DCDC2;gene-FOXL1
GO:0032940	secretion by cell	47	-0.275768	-0.972749	0.522727	0.99373	1982	gene-NBEAL2;gene-FAM129B;gene-TEX264;gene-MIF;gene-FURIN;gene-HPS1;gene-ISLR;gene-TAGLN2;gene-C2H1orf35;gene-SELENOM;gene-LOC100515209
GO:0002009	morphogenesis of an epithelium	31	0.301263	0.952956	0.524904	0.99373	1414	gene-TBX5;gene-PDCD10;gene-FREM2;gene-SOX9
GO:0006378	mRNA polyadenylation	14	-0.358576	-0.947156	0.525316	0.99373	2551	gene-SYMPK;gene-TUT1;gene-CPSF1
GO:0006518	peptide metabolic process	19	0.335267	0.950952	0.525424	0.99373	2996	gene-CPXM2;gene-SELENOT;gene-EIF4E;gene-CPE;gene-RWDD1
GO:0008154	actin polymerization or depolymerization	10	0.402916	0.957208	0.527831	0.99373	964	gene-CAP2;gene-ABI2
GO:0030838	positive regulation of actin filament polymerization	21	-0.323223	-0.955233	0.528421	0.99373	2915	gene-MLST8;gene-C1H15orf62;gene-KIRREL;gene-BAIAP2L1;gene-CDC42EP5;gene-CCL21
GO:0010639	negative regulation of organelle organization	24	0.317923	0.948173	0.530303	0.99373	3805	gene-TPM1;gene-UBE2B;gene-FEZ2;gene-BCOR;gene-SPECC1L;gene-WAPL;gene-PSMG2;gene-ZNF207;gene-LOC110258505;gene-HDGFL3
GO:0009058	biosynthetic process	136	0.227208	0.971665	0.530815	0.99373	2793	gene-OGN;gene-DLG2;gene-PCYT1B;gene-PEX7;gene-MLF1;gene-LOC100511937;gene-PBLD;gene-SELENOT;gene-ALDH1L2;NewGene_36643;gene-MDH1;gene-GOT2;gene-NDUFA9;gene-ATP5S;gene-DHRS9;gene-PLEKHA3;gene-NIPSNAP2;gene-GPT;gene-DBP;gene-KYAT1;gene-CCDC126;gene-KYAT3;gene-EIF4E;gene-FRS2;gene-BTF3;gene-MTMR9;gene-ZNF148;gene-RFXAP;gene-ATP5J2;gene-CMAS;gene-FKTN;gene-SLFN11;gene-ALDH1L1
GO:0051346	negative regulation of hydrolase activity	24	-0.315438	-0.951681	0.531646	0.99373	3803	gene-PPP4R4;gene-PPP1R37;gene-TSC1;gene-APOA1;gene-SFN;gene-MPRIP;gene-CSRNP3;gene-TNFRSF6B
GO:0002757	immune response-activating signal transduction	16	-0.351086	-0.953519	0.532495	0.99373	2195	gene-NCKIPSD;gene-UBC;gene-NFKBID;gene-NFKBIZ;gene-LOC100523213
GO:0048872	homeostasis of number of cells	17	-0.346186	-0.965268	0.532632	0.99373	4356	gene-SASH3;gene-JMJD6;gene-MECOM;gene-RASSF2;gene-CCR7;gene-MFHAS1;gene-BCR;gene-CARD11
GO:0050678	regulation of epithelial cell proliferation	21	-0.321956	-0.951488	0.532632	0.99373	2407	gene-KLF9;gene-OSR2;gene-SFN;gene-WDR13;gene-EGFL7
GO:0031023	microtubule organizing center organization	11	-0.384375	-0.947646	0.534694	0.99373	3934	gene-BBS4;gene-CEP68;gene-STIL;gene-CNTLN;gene-CROCC
GO:0010562	positive regulation of phosphorus metabolic process	54	-0.263229	-0.954947	0.535787	0.99373	3492	gene-LOC110259264;gene-MAPKBP1;gene-NQO2;gene-RUNDC3A;gene-STIL;gene-TELO2;gene-DOK4;gene-FNDC1;gene-CLCF1;gene-MOB2;gene-UBC;gene-MIF;gene-MPRIP;gene-MFHAS1;gene-PRR5;gene-ST5;gene-MRNIP;gene-CEMIP;gene-CRLF1
GO:0045937	positive regulation of phosphate metabolic process	54	-0.263229	-0.954947	0.535787	0.99373	3492	gene-LOC110259264;gene-MAPKBP1;gene-NQO2;gene-RUNDC3A;gene-STIL;gene-TELO2;gene-DOK4;gene-FNDC1;gene-CLCF1;gene-MOB2;gene-UBC;gene-MIF;gene-MPRIP;gene-MFHAS1;gene-PRR5;gene-ST5;gene-MRNIP;gene-CEMIP;gene-CRLF1
GO:0010557	positive regulation of macromolecule biosynthetic process	95	-0.243002	-0.969832	0.535857	0.99373	3655	gene-LOC100624648;gene-SETX;gene-BRD4;gene-PAGR1;gene-WIZ;gene-MAZ;gene-ZNF516;gene-HIVEP3;gene-PELP1;gene-IER2;gene-BANP;gene-IQCE;gene-KLF15;gene-KLF9;gene-SEC14L2;gene-MKL2;gene-OSR2;gene-TBL1X;gene-UBC;gene-FAM129B;gene-ZNF384;gene-HSPB1;gene-MED25;gene-ZBTB17;gene-KLF7;gene-RAI1;gene-CSRNP3;gene-E4F1;gene-ZBTB49;gene-ZBTB48;gene-PER1
GO:0022411	cellular component disassembly	13	0.364069	0.930083	0.536398	0.99373	3116	gene-FUNDC1;gene-DNAJC6;gene-FUNDC2;gene-FBXO7
GO:0010212	response to ionizing radiation	26	-0.307717	-0.949836	0.537344	0.99373	4011	gene-LOC100625088;gene-RAD51;gene-LOC110259264;gene-INTS3;gene-STK11;gene-NABP1;gene-RAD54L;gene-MTA1;gene-BRAT1;gene-MRNIP
GO:0032088	negative regulation of NF-kappaB transcription factor activity	31	-0.299454	-0.9626	0.541667	0.99373	3230	gene-TRAIP;gene-LOC100625479;gene-USP7;gene-TNFAIP3;gene-NFKBIB;gene-IRAK2;gene-RBCK1;gene-DAB2IP;gene-NLRC3;gene-PTGIS;gene-NFKBID;gene-TRAF3;gene-HAVCR2;gene-LRRC14;gene-CCDC22;gene-ZC3H12A
GO:0030041	actin filament polymerization	13	0.358327	0.915412	0.542146	0.99373	3796	gene-MSRB2;gene-WASHC3;gene-FAM107A;NewGene_34686;gene-ARPC2
GO:0001501	skeletal system development	53	-0.262206	-0.94979	0.543434	0.99373	2227	gene-GDF11;gene-OSR2;gene-NBEAL2;gene-TULP3;gene-WDR60;gene-EPHA2;gene-IFT140;gene-CHRD;gene-RAI1;gene-SOX11;gene-PKDCC;gene-NPR3;gene-COL1A1;gene-HAPLN4
GO:0030099	myeloid cell differentiation	13	-0.363966	-0.945066	0.54375	0.99373	2523	gene-HOXB7;gene-NBEAL2;gene-MFHAS1;gene-CCDC57
GO:0031346	positive regulation of cell projection organization	31	-0.299283	-0.962053	0.54375	0.99373	2643	gene-CORO1B;gene-SETX;gene-C1H15orf62;gene-SHANK3;gene-MOB2;gene-NCKIPSD;gene-HSPB1;gene-MIF;gene-CROCC;gene-CPNE9
GO:0001934	positive regulation of protein phosphorylation	70	0.251477	0.95643	0.544554	0.99373	2275	gene-DAB1;gene-ADIPOQ;gene-MMP9;gene-BANK1;gene-TPD52L1;gene-PDCD10;gene-LOC110259478;gene-FXR1;gene-PRR5L;gene-SOX9;gene-IL34;gene-PIN1;gene-AKTIP;gene-AXIN2;gene-FAM129A;gene-FRS2;gene-KRAS
GO:0031623	receptor internalization	10	-0.390403	-0.928137	0.544699	0.99373	684	gene-ACKR3;gene-CXCL8
GO:0010875	positive regulation of cholesterol efflux	10	0.398415	0.946512	0.545106	0.99373	122	gene-ADIPOQ
GO:0051223	regulation of protein transport	29	-0.299272	-0.946346	0.546025	0.99373	1926	gene-ZNF384;gene-SFN;gene-MIF;gene-LLGL1;gene-TONSL;gene-GTSE1;gene-CEMIP
GO:0032212	positive regulation of telomere maintenance via telomerase	11	0.382118	0.926326	0.548828	0.99373	6045	gene-PRKCQ;gene-CCT2;gene-HNRNPA1;gene-CCT4;gene-HMBOX1;gene-MAPKAPK5;gene-CTNNB1
GO:0043968	histone H2A acetylation	10	0.395217	0.938916	0.548944	0.99373	4307	gene-ING3;gene-MORF4L1;gene-EPC1;gene-MSL3
GO:0050808	synapse organization	15	0.353635	0.948737	0.549057	0.99373	721	gene-SNCG;gene-SEMA3E
GO:1901224	positive regulation of NIK/NF-kappaB signaling	24	0.313548	0.935124	0.549242	0.99373	1368	gene-NR3C2;gene-C1QTNF4;gene-TLR3;gene-EDA;gene-TRIM44;gene-NOD2
GO:0090087	regulation of peptide transport	29	0.301713	0.941541	0.549618	0.99373	935	gene-LOC100519808;gene-BANK1;gene-C1QTNF4;gene-PDCD10;gene-SVIP;gene-SELENOT
GO:0006338	chromatin remodeling	41	0.279277	0.949059	0.549902	0.99373	4001	gene-SOX9;gene-INO80C;gene-SMYD1;gene-SMARCA2;gene-ACTR6;gene-ATRX;gene-SATB1;gene-ZBTB1;gene-HMGB1;gene-CENPL;gene-ACTR8;gene-HMGB2;gene-GATAD1;gene-SPTY2D1
GO:0055007	cardiac muscle cell differentiation	11	0.381584	0.925033	0.550781	0.99373	37	gene-TBX5
GO:0043330	response to exogenous dsRNA	10	-0.387987	-0.922393	0.550936	0.99373	2021	gene-NFKBIA;gene-MB21D1;gene-TICAM1;gene-KCNJ8
GO:0090314	positive regulation of protein targeting to membrane	10	-0.388702	-0.924092	0.550936	0.99373	148	gene-PRNP;gene-STOM;gene-CEMIP
GO:0033209	tumor necrosis factor-mediated signaling pathway	21	-0.319097	-0.943039	0.551579	0.99373	4117	gene-IKBKB;gene-TRAF5;gene-NFKBIA;gene-TRAF4;gene-TNFRSF13C;gene-TNF;gene-TRAF3;gene-PLVAP;gene-TNFRSF6B
GO:2000116	regulation of cysteine-type endopeptidase activity	13	-0.362841	-0.942143	0.552083	0.99373	118	gene-SFN;gene-TNFRSF6B
GO:0031122	cytoplasmic microtubule organization	27	0.309914	0.94906	0.552581	0.99373	2679	gene-HOOK1;gene-CLIP4;gene-FIGN;gene-CEP126;gene-CAV3;gene-LOC100624559;gene-SLAIN2;gene-SLK;gene-HOOK2
GO:0003002	regionalization	10	-0.387307	-0.920776	0.553015	0.99373	2111	gene-NBL1;gene-TULP3;gene-IFT140
GO:0090103	cochlea morphogenesis	10	-0.387034	-0.920127	0.553015	0.99373	47	gene-DVL1;gene-CTHRC1;gene-PTK7
GO:0008053	mitochondrial fusion	10	0.392847	0.933286	0.554702	0.99373	5268	gene-LOC110261401;gene-GDAP1;gene-MFN2;gene-MIGA1;gene-FIS1;gene-OPA1
GO:0031116	positive regulation of microtubule polymerization	10	0.392083	0.931472	0.554702	0.99373	3215	gene-ANKRD53;gene-LOC100624559;gene-SLAIN2;gene-CDKN1B
GO:1903322	positive regulation of protein modification by small protein conjugation or removal	10	0.391095	0.929123	0.554702	0.99373	5100	gene-BMI1;gene-NHLRC1;gene-XIAP;gene-DCUN1D1;gene-RNF111
GO:0034654	nucleobase-containing compound biosynthetic process	71	-0.248031	-0.9437	0.554878	0.99373	4333	gene-MTF1;gene-NFKBIB;gene-MECOM;gene-LOC100625088;NewGene_26969;gene-HINFP;gene-ICE1;gene-CSTF1;gene-SETX;gene-LOC110259264;gene-SCRIB;gene-MAZ;gene-ZNF516;gene-HIVEP3;gene-INTS3;gene-IER2;gene-KLF15;gene-KLF9;gene-OSR2;gene-UBC;gene-MB21D1;gene-VPS9D1;gene-ZNF384;gene-MED25;gene-ZBTB17;gene-KLF7;gene-CCDC57;gene-CSRNP3;gene-LOC100515579
GO:0046513	ceramide biosynthetic process	11	-0.379843	-0.936474	0.555102	0.99373	132	gene-SPTLC1;gene-SMPD1;gene-AGK;gene-COPE;gene-GBA;gene-CERS4
GO:0009893	positive regulation of metabolic process	197	-0.215083	-0.962882	0.555556	0.99373	3579	gene-SETX;gene-BRD4;gene-RNF166;gene-LOC110259264;gene-PAGR1;gene-FAM168A;gene-SCRIB;gene-WIZ;gene-MAZ;gene-MAPKBP1;gene-C4BPA;gene-ZNF516;gene-TSC1;gene-NQO2;gene-HIVEP3;gene-RUNDC3A;gene-SGSM3;gene-PELP1;gene-STIL;gene-TELO2;gene-DOK4;gene-FNDC1;gene-IER2;gene-BANP;gene-IQCE;gene-KLF15;gene-KLF9;gene-SEC14L2;gene-MKL2;gene-CLCF1;gene-MOB2;gene-OSR2;gene-TBL1X;gene-UBC;gene-FAM129B;gene-ZNF384;g…
GO:0042157	lipoprotein metabolic process	11	0.380964	0.92353	0.556641	0.99373	1188	gene-LOC100518305;gene-OLR1;gene-APOE
GO:0048562	embryonic organ morphogenesis	18	-0.330259	-0.939787	0.558386	0.99373	5043	gene-BBS4;gene-NTN1;gene-IFT57;gene-HOXC4;gene-SCRIB;gene-STIL;gene-OSR2;gene-TULP3;gene-WDR60;gene-IFT140
GO:0097485	neuron projection guidance	12	0.36404	0.912768	0.558935	0.99373	2508	gene-DAB1;gene-DOK6;gene-FRS2;gene-FEZ2
GO:0006997	nucleus organization	20	0.327069	0.931502	0.559772	0.99373	4270	gene-UBXN2B;gene-H3F3A;gene-CHMP2B;gene-CHMP5;gene-AFF2;gene-LEMD3;gene-LOC100521680;gene-VPS4B;gene-CHMP4A;NewGene_3432
GO:0002253	activation of immune response	21	-0.31788	-0.939443	0.56	0.99373	2195	gene-TREX1;gene-CNPY3;gene-NCKIPSD;gene-UBC;gene-MB21D1;gene-NFKBID;gene-NFKBIZ;gene-LOC100523213
GO:0010923	negative regulation of phosphatase activity	26	-0.30344	-0.936634	0.560166	0.99373	3803	gene-PPP4R4;gene-PPP1R37;gene-GPATCH2;gene-CSRNP2;gene-PPP1R27;gene-WDR81;gene-RRP1B;gene-MPRIP;gene-CSRNP3;gene-TMEM225B-2
GO:0010507	negative regulation of autophagy	20	0.326399	0.929593	0.56167	0.99373	3079	gene-LOC110258247;gene-RUBCN;gene-DAPL1;gene-MTMR9;gene-FEZ2;gene-MTMR8
GO:0045934	negative regulation of nucleobase-containing compound metabolic process	85	-0.242516	-0.950846	0.562	0.99373	2279	gene-WWC3;gene-GZF1;gene-OSR2;gene-TBL1X;gene-NOC2L;gene-UBC;gene-FAM129B;gene-TCF25;gene-BCL7A;gene-MED25;gene-ZNF692;gene-BCL6B;gene-TONSL;gene-E4F1;gene-ZBTB42;gene-ZNF608;gene-PER1
GO:0052547	regulation of peptidase activity	17	-0.339236	-0.945889	0.562105	0.99373	118	gene-SFN;gene-TNFRSF6B
GO:0035303	regulation of dephosphorylation	17	0.332882	0.919824	0.563567	0.99373	2445	gene-DLG2;gene-SMTNL1;gene-UBXN2B;gene-PPP2R3C;gene-MTMR9
GO:0045071	negative regulation of viral genome replication	13	0.352211	0.89979	0.565134	0.99373	455	gene-RNASEL;gene-RSAD2
GO:0045598	regulation of fat cell differentiation	11	-0.377219	-0.930003	0.565306	0.99373	363	gene-LOC110257476;gene-GNB3
GO:0000381	regulation of alternative mRNA splicing, via spliceosome	28	0.303964	0.940801	0.565637	0.99373	6039	gene-MYOD1;gene-FXR1;gene-RBFOX1;gene-RBM8A;gene-FAM172A;gene-MAGOH;gene-RBM7;gene-HNRNPA1;gene-THRAP3;gene-FXR2;gene-SRSF2;gene-RBMX;gene-KHDRBS1;gene-SAP18;gene-CELF3;gene-ZBTB7A
GO:0051962	positive regulation of nervous system development	28	0.303572	0.939588	0.567568	0.99373	175	gene-DAB1;gene-NDNF
GO:0000902	cell morphogenesis	59	-0.257465	-0.943076	0.567623	0.99373	3447	gene-SIDT2;gene-SCRIB;gene-FRY;gene-BCL6;gene-DOK4;gene-NOX4;gene-DOK1;gene-CDH23;gene-SHANK3;gene-CDH5;gene-NBL1;gene-NBEAL2;gene-CDH24;gene-FAM129B;gene-KLF2;gene-ENAH;gene-KLF7;gene-LLGL1;gene-LST1;gene-NTNG2;gene-ADAM8;gene-PDPN
GO:0044092	negative regulation of molecular function	59	-0.257451	-0.943027	0.567623	0.99373	1980	gene-NFKBID;gene-SFN;gene-HSPB1;gene-MPRIP;gene-CSRNP3;gene-TONSL;gene-CCDC22;gene-RNH1;gene-BGN;gene-TNFRSF6B
GO:0010638	positive regulation of organelle organization	34	0.288069	0.938069	0.56778	0.99373	3439	gene-TPM1;gene-LOC110259478;gene-UBE2B;gene-UBXN2B;gene-LOC100624559;gene-FBXO7;gene-YWHAG;gene-LOC100522401;gene-BCL2L11
GO:0030511	positive regulation of transforming growth factor beta receptor signaling pathway	12	-0.37097	-0.934019	0.569328	0.99373	5897	gene-CITED2;gene-EP300;gene-CDKN2B;gene-CDKN1C;gene-ITGA8;gene-CREBBP;gene-MEN1;gene-THBS1;gene-STK11
GO:0051382	kinetochore assembly	12	-0.370839	-0.933688	0.569328	0.99373	4195	gene-CENPX;gene-CENPH;gene-POGZ;gene-CENPA;gene-APITD1;gene-CENPN;gene-CENPT
GO:0046907	intracellular transport	112	-0.232264	-0.956311	0.569697	0.99373	2770	gene-BCAS4;gene-TBC1D2;gene-SSNA1;gene-GRIPAP1;gene-PEX10;gene-THOC6;gene-NCKIPSD;gene-CCDC88B;gene-RANBP1;gene-TBC1D8;gene-UBC;gene-ANKRD54;gene-ZNF384;gene-HSPB1;gene-GOLGA7B;gene-WDR60;gene-IFT140;gene-HID1;gene-TONSL;gene-CUNH14orf79;gene-LOC100517977;gene-DENND2A;gene-WDR34;gene-FAM160A2;gene-SPIRE2
GO:0002224	toll-like receptor signaling pathway	12	0.362092	0.907884	0.570342	0.99373	2399	gene-TLR8;gene-TLR3;gene-TLR1;gene-PIK3AP1
GO:0051482	positive regulation of cytosolic calcium ion concentration involved in phospholipase C-activating G protein-coupled signaling pathway	16	0.340143	0.931601	0.571429	0.99373	3446	gene-OPRL1;gene-GPR55;gene-F2RL2;gene-GPR174;gene-C3AR1;gene-RXFP3;gene-F2R
GO:1904707	positive regulation of vascular associated smooth muscle cell proliferation	10	-0.384321	-0.913676	0.571726	0.99373	3316	gene-IGFBP5;gene-JUN;gene-NQO2;gene-TNF;gene-NR4A3;NewGene_23615
GO:0098657	import into cell	24	0.309175	0.922084	0.57197	0.99373	2679	NewGene_36612;gene-GULP1;gene-DNAJC6;gene-SLC31A1;gene-SNX12;gene-FCGR1A;gene-HOOK2
GO:0006879	cellular iron ion homeostasis	18	0.325225	0.911797	0.572505	0.99373	2631	gene-HFE2;gene-NCOA4;gene-SOD1;gene-ACO1;gene-TFRC
GO:0043062	extracellular structure organization	17	-0.335653	-0.935898	0.572632	0.99373	1846	gene-COL6A2;gene-LOC100623720;gene-MIA;gene-BGN;NewGene_37181
GO:0051098	regulation of binding	17	-0.336968	-0.939563	0.572632	0.99373	4042	gene-SMAD3;gene-FBXW7;gene-PACS1;gene-BRD4;gene-RIPOR1;gene-FAM129B;gene-MED25
GO:0050885	neuromuscular process controlling balance	17	0.331448	0.915862	0.573055	0.99373	1229	gene-ADCY5;gene-GPR88;gene-TIFAB
GO:0043010	camera-type eye development	24	0.307394	0.916773	0.577652	0.99373	2363	gene-TDRD7;gene-MAB21L2;gene-MAB21L1;gene-RPGRIP1L;gene-FOXC1;gene-FBN1;gene-FRS2;gene-ATP2B3
GO:0071214	cellular response to abiotic stimulus	14	0.34358	0.909526	0.577652	0.99373	3182	gene-SNCG;gene-IMPACT;gene-RFXAP;gene-RCSD1
GO:0104004	cellular response to environmental stimulus	14	0.34358	0.909526	0.577652	0.99373	3182	gene-SNCG;gene-IMPACT;gene-RFXAP;gene-RCSD1
GO:0032496	response to lipopolysaccharide	34	-0.280826	-0.931853	0.578093	0.99373	2040	gene-CCR7;gene-MIF;gene-JUNB;gene-TBXA2R;gene-KCNJ8;gene-SLC11A1;gene-TNFRSF6B
GO:0032868	response to insulin	21	0.317499	0.917989	0.580645	0.99373	1502	gene-LEP;gene-CITED1;gene-LOC100511937;gene-UBE2B;gene-SORBS1
GO:0034248	regulation of cellular amide metabolic process	17	0.329582	0.910705	0.580645	0.99373	2457	gene-BANK1;gene-SELENOT;gene-EIF4E;gene-IMPACT;gene-UQCC
GO:0007600	sensory perception	15	0.342932	0.920022	0.581132	0.99373	2452	gene-HOMER2;gene-DNAJC19;gene-MYCBPAP;gene-AZGP1;gene-OLFM2
GO:0006633	fatty acid biosynthetic process	12	0.358212	0.898155	0.581749	0.99373	3303	gene-SCD;gene-NDUFAB1;gene-CBR4;gene-ACACA;gene-OXSM
GO:0045087	innate immune response	74	-0.24636	-0.939467	0.581781	0.99373	238	gene-CD14;gene-TICAM1;gene-MFHAS1;gene-GRAP;gene-LOC100523213;gene-S100A8;gene-S100A9;gene-SPON2;gene-CLEC4E
GO:0014032	neural crest cell development	12	-0.3667	-0.923269	0.581933	0.99373	2529	gene-EDNRA;gene-SNAI2;gene-RDH10;gene-SOX11;gene-EDN1
GO:0090316	positive regulation of intracellular protein transport	14	-0.347861	-0.918851	0.582278	0.99373	974	gene-SFN;gene-PLK3;gene-GTSE1;gene-CEMIP
GO:0022008	neurogenesis	106	-0.23261	-0.947969	0.582305	0.99373	2879	gene-DOK4;gene-NCDN;gene-DOK1;gene-IER2;gene-SHANK3;gene-KLF15;gene-MKL2;gene-CLCF1;gene-MOB2;gene-NCKIPSD;gene-NBL1;gene-EML1;gene-FAM129B;gene-HSPB1;gene-MIF;gene-ENAH;gene-TULP3;gene-LEMD2;gene-KLF7;gene-IFT140;gene-LLGL1;gene-LPAR1;gene-CEND1;gene-NAV1;gene-WDR62;gene-CPNE9;gene-HAP1;gene-DCHS1;gene-NTNG2;gene-OLFM3
GO:0010811	positive regulation of cell-substrate adhesion	16	0.334826	0.917037	0.584762	0.99373	2855	gene-NDNF;gene-CCDC80;gene-HSD17B12;gene-DMP1;gene-ECM2
GO:0045664	regulation of neuron differentiation	41	0.274012	0.93117	0.585127	0.99373	3424	gene-DAB1;gene-NDNF;gene-RTN4RL1;gene-EIF4E;gene-IMPACT;gene-FBXO7;gene-C3H16orf52;gene-YWHAG;gene-MYCBP2;gene-SPG20;gene-GOLGA4
GO:0018130	heterocycle biosynthetic process	72	-0.244948	-0.932846	0.58642	0.99373	4333	gene-MTF1;gene-NFKBIB;gene-MECOM;gene-LOC100625088;NewGene_26969;gene-HINFP;gene-ICE1;gene-CSTF1;gene-SETX;gene-LOC110259264;gene-SCRIB;gene-MAZ;gene-ZNF516;gene-HIVEP3;gene-INTS3;gene-IER2;gene-KLF15;gene-KLF9;gene-OSR2;gene-UBC;gene-MB21D1;gene-VPS9D1;gene-ZNF384;gene-MED25;gene-ZBTB17;gene-KLF7;gene-CCDC57;gene-CSRNP3;gene-LOC100515579
GO:0019438	aromatic compound biosynthetic process	72	-0.244948	-0.932846	0.58642	0.99373	4333	gene-MTF1;gene-NFKBIB;gene-MECOM;gene-LOC100625088;NewGene_26969;gene-HINFP;gene-ICE1;gene-CSTF1;gene-SETX;gene-LOC110259264;gene-SCRIB;gene-MAZ;gene-ZNF516;gene-HIVEP3;gene-INTS3;gene-IER2;gene-KLF15;gene-KLF9;gene-OSR2;gene-UBC;gene-MB21D1;gene-VPS9D1;gene-ZNF384;gene-MED25;gene-ZBTB17;gene-KLF7;gene-CCDC57;gene-CSRNP3;gene-LOC100515579
GO:0009605	response to external stimulus	68	0.247983	0.939459	0.586614	0.99373	2508	gene-DAB1;gene-CCDC80;NewGene_36612;gene-BANK1;gene-PLAC8;gene-LOC110259478;gene-DOK6;NewGene_8597;gene-TTPA;gene-SORBS1;gene-FRS2;gene-DSPP;gene-IMPACT;gene-DAPL1;gene-FCGR1A;gene-FEZ2
GO:0071479	cellular response to ionizing radiation	16	-0.340103	-0.923691	0.587002	0.99373	4011	gene-LOC100625088;gene-RAD51;gene-FIGNL1;gene-LOC110259264;gene-RAD9A;gene-BLM;gene-SNAI2;gene-SPIDR
GO:0030509	BMP signaling pathway	28	-0.288099	-0.908763	0.588843	0.99373	1932	gene-ID1;gene-FAM83G;gene-GDF6;gene-EGR1;gene-ROR2;gene-COMP
GO:0043604	amide biosynthetic process	12	-0.363442	-0.915066	0.590336	0.99373	1187	gene-CCDC57;gene-LOC100515579
GO:0032922	circadian regulation of gene expression	27	-0.295275	-0.918942	0.590814	0.99373	2478	gene-KDM8;gene-ID1;gene-RAI1;gene-EGR1;gene-PER1;gene-CIART
GO:0010977	negative regulation of neuron projection development	22	0.310636	0.903671	0.591954	0.99373	246	gene-DAB1;gene-SPOCK1
GO:0051054	positive regulation of DNA metabolic process	12	-0.362393	-0.912425	0.592437	0.99373	3467	gene-PAGR1;gene-FAM168A;gene-WIZ;gene-CLCF1;gene-MRNIP
GO:0042474	middle ear morphogenesis	10	-0.375988	-0.893866	0.592516	0.99373	2425	gene-SIX2;gene-OSR2;gene-EDN1
GO:0051650	establishment of vesicle localization	14	-0.345089	-0.911531	0.594937	0.99373	5701	gene-SNAP29;gene-CD59;gene-BBS4;gene-CTSC;gene-TRAPPC10;gene-DNAJC5;gene-SPG11;gene-SCRIB;gene-SYT11;gene-IKBKG
GO:0021537	telencephalon development	11	0.368301	0.892832	0.595703	0.99373	1534	gene-DAB1;gene-RTN4RL1
GO:0070848	response to growth factor	22	-0.303205	-0.907224	0.595833	0.99373	4041	gene-TBC1D7;gene-CORO1B;gene-SETX;gene-IER2;gene-UBC;gene-HSPB1;gene-SHCBP1;gene-EPHA2;gene-LOC100519997
GO:1902042	negative regulation of extrinsic apoptotic signaling pathway via death domain receptors	11	-0.365462	-0.901017	0.595918	0.99373	1796	gene-GPX1;gene-ITPRIP;gene-SERPINE1
GO:0031400	negative regulation of protein modification process	46	-0.265681	-0.930821	0.596234	0.99373	2430	gene-DOK1;gene-KLF15;gene-NOC2L;gene-SFN;gene-HSPB1;gene-MPRIP;gene-MFHAS1;gene-TONSL;gene-BGN;gene-PER1;gene-LOC110257476
GO:0050793	regulation of developmental process	125	-0.226239	-0.945406	0.596806	0.99373	2643	gene-C1H15orf62;gene-COMMD5;gene-SHANK3;gene-MKL2;gene-CLCF1;gene-WWC3;gene-MOB2;gene-NCKIPSD;gene-NBL1;gene-OSR2;gene-MB21D1;gene-ANKRD54;gene-NFKBID;gene-FAM129B;gene-SFN;gene-IL27RA;gene-HSPB1;gene-MIF;gene-TULP3;gene-RAI1;gene-CEND1;gene-BCL6B;gene-RNH1;gene-E4F1;gene-MCRIP1;gene-ZNF608;gene-CPNE9;gene-NOTCH4;gene-LOC110257476;gene-NFKBIZ
GO:0032755	positive regulation of interleukin-6 production	22	0.308828	0.89841	0.599617	0.99373	3705	gene-CD36;gene-TLR8;gene-C1QTNF4;gene-TLR3;gene-TICAM2;gene-NOD2;gene-RAB7B;gene-ZCCHC11;gene-HMGB1;gene-SCIMP;gene-WNT5A;gene-PTPN11
GO:0055074	calcium ion homeostasis	17	-0.327364	-0.912787	0.6	0.99373	1640	gene-SELENON;gene-TNFSF11;gene-FAM20A;gene-WFS1;gene-CEMIP
GO:0044270	cellular nitrogen compound catabolic process	12	-0.356053	-0.896462	0.60084	0.99373	980	gene-LSM4;gene-LOC100625088;gene-LOC110259264;gene-RNH1;gene-LOC110256296
GO:0046700	heterocycle catabolic process	12	-0.356053	-0.896462	0.60084	0.99373	980	gene-LSM4;gene-LOC100625088;gene-LOC110259264;gene-RNH1;gene-LOC110256296
GO:1901361	organic cyclic compound catabolic process	12	-0.356053	-0.896462	0.60084	0.99373	980	gene-LSM4;gene-LOC100625088;gene-LOC110259264;gene-RNH1;gene-LOC110256296
GO:0052548	regulation of endopeptidase activity	17	-0.326579	-0.910596	0.602105	0.99373	118	gene-SFN;gene-TNFRSF6B
GO:0034614	cellular response to reactive oxygen species	19	0.31597	0.896219	0.602637	0.99373	2370	gene-TPM1;gene-MMP9;gene-PDCD10;gene-PRDX3;gene-CHUK;gene-FER;gene-IMPACT
GO:0046329	negative regulation of JNK cascade	12	0.355403	0.891113	0.602662	0.99373	576	gene-KLHL31;gene-TAOK3
GO:0042327	positive regulation of phosphorylation	55	-0.251808	-0.923999	0.602794	0.99373	3645	gene-FZD7;gene-LOC110259264;gene-MAPKBP1;gene-NQO2;gene-STIL;gene-TELO2;gene-DOK4;gene-FNDC1;gene-CLCF1;gene-MOB2;gene-UBC;gene-MIF;gene-MPRIP;gene-MFHAS1;gene-PRR5;gene-ST5;gene-MRNIP;gene-CEMIP;gene-CRLF1
GO:0015914	phospholipid transport	14	0.333205	0.882062	0.604167	0.99373	2912	gene-ATP8A1;gene-PRELID3A;gene-ATP10A;gene-OSBPL8;gene-LOC100525472
GO:0007052	mitotic spindle organization	23	-0.303163	-0.908556	0.604211	0.99373	3619	gene-AURKA;gene-POC1A;gene-STIL;gene-PLK2;gene-EML1;gene-CCNB1;gene-TACC3;gene-WDR62
GO:0031648	protein destabilization	23	-0.303217	-0.908716	0.604211	0.99373	4937	gene-FBXW7;gene-CCDC88C;gene-PRNP;gene-CHFR;gene-PRKDC;gene-CREBBP;gene-DIEXF;gene-SIRT6;gene-KDM8;gene-CTSH;gene-ID1;gene-HTT;gene-SOX17
GO:0009607	response to biotic stimulus	29	0.291163	0.908618	0.604962	0.99373	824	gene-CCDC80;NewGene_36612;gene-BANK1;gene-PLAC8;gene-LOC110259478
GO:0043207	response to external biotic stimulus	29	0.291163	0.908618	0.604962	0.99373	824	gene-CCDC80;NewGene_36612;gene-BANK1;gene-PLAC8;gene-LOC110259478
GO:0031325	positive regulation of cellular metabolic process	183	-0.214661	-0.950792	0.605108	0.99373	3579	gene-SETX;gene-BRD4;gene-RNF166;gene-LOC110259264;gene-PAGR1;gene-FAM168A;gene-SCRIB;gene-WIZ;gene-MAZ;gene-MAPKBP1;gene-ZNF516;gene-TSC1;gene-NQO2;gene-HIVEP3;gene-RUNDC3A;gene-PELP1;gene-STIL;gene-TELO2;gene-DOK4;gene-FNDC1;gene-IER2;gene-BANP;gene-IQCE;gene-KLF15;gene-KLF9;gene-SEC14L2;gene-MKL2;gene-CLCF1;gene-MOB2;gene-OSR2;gene-TBL1X;gene-UBC;gene-FAM129B;gene-ZNF384;gene-HSPB1;gene-MIF;gen…
GO:0031668	cellular response to extracellular stimulus	14	-0.341831	-0.902923	0.605485	0.99373	3522	gene-RIPOR1;gene-WDR59;gene-TSC1;gene-GSDMD;gene-FOS
GO:0120032	regulation of plasma membrane bounded cell projection assembly	10	-0.371891	-0.884127	0.607069	0.99373	2643	gene-C1H15orf62;gene-IFT140;gene-CROCC
GO:0042129	regulation of T cell proliferation	10	0.376018	0.893305	0.608445	0.99373	3588	gene-IL27;gene-LGALS3;gene-BMI1;gene-TWSG1
GO:0050900	leukocyte migration	10	-0.371053	-0.882134	0.609148	0.99373	1664	gene-JCHAIN;gene-F2RL1;gene-DOK2;gene-MIF;gene-LOC100523213
GO:0030154	cell differentiation	246	-0.206764	-0.9496	0.609218	0.99373	2307	gene-MKL2;gene-CLCF1;gene-MOB2;gene-NCKIPSD;gene-NBL1;gene-OSR2;gene-TBL1X;gene-ERG;gene-HES6;gene-NBEAL2;gene-GNA12;gene-EML1;gene-FAM129B;gene-ID1;gene-SFN;gene-HSPB1;gene-MIF;gene-HEY2;gene-ENAH;gene-TULP3;gene-HPS1;gene-UHRF2;gene-KLF7;gene-PRRC2C;gene-IFT140;gene-CCHCR1;gene-TAGLN2;gene-LLGL1;gene-MEF2B;gene-MFHAS1;gene-LOC100623720;gene-CCDC57;gene-SOX11;gene-CEND1;gene-GRAP;gene-ELK3;gene-…
GO:0048666	neuron development	55	-0.251262	-0.921996	0.610778	0.99373	2879	gene-DOK4;gene-NCDN;gene-DOK1;gene-NR2F6;gene-SHANK3;gene-ATAT1;gene-MKL2;gene-NBL1;gene-FAM129B;gene-ENAH;gene-KLF7;gene-IFT140;gene-LLGL1;gene-ALK;gene-NTNG2;gene-LIF;gene-OLFM3
GO:0045879	negative regulation of smoothened signaling pathway	10	-0.368421	-0.875877	0.611227	0.99373	2912	gene-MGRN1;gene-GLI2;gene-GLIS2;gene-MEGF8;gene-TULP3;gene-GLI3
GO:0008593	regulation of Notch signaling pathway	12	-0.354001	-0.891296	0.611345	0.99373	2948	gene-POFUT1;gene-FAM129B;gene-LFNG;gene-EGFL7
GO:0033993	response to lipid	25	-0.292289	-0.898694	0.613306	0.99373	2407	gene-KLF9;gene-TBL1X;gene-HSPB1;gene-MIF;gene-FBXO32;gene-TNFRSF6B
GO:0043312	neutrophil degranulation	23	-0.299879	-0.898712	0.614737	0.99373	1995	gene-STXBP2;gene-NBEAL2;gene-MIF;gene-C2H1orf35;gene-LOC100515209
GO:0007026	negative regulation of microtubule depolymerization	12	-0.352385	-0.887227	0.615546	0.99373	2334	gene-C3H16orf45;gene-MAP6D1;gene-CAMSAP1;gene-GAS2L1;gene-SPEF1
GO:0009636	response to toxic substance	24	-0.301103	-0.908432	0.616034	0.99373	1764	gene-HSPB1;gene-SLC23A1;gene-MIF;gene-ANKZF1;gene-TRPM6;gene-NUPR1
GO:0048870	cell motility	46	0.261312	0.916986	0.616412	0.99373	1146	gene-DAB1;gene-NDNF;gene-PEX7;gene-LOC100514494;gene-PDCD10;gene-UBE2B;gene-CFAP54
GO:0071346	cellular response to interferon-gamma	32	0.283996	0.90333	0.616438	0.99373	2444	gene-LOC100523668;gene-CCL8;gene-IL12RB1;gene-XCL1;gene-CCL22;gene-CCL24;gene-CCL14;gene-RAB7B;gene-CCL17;gene-FCGR1A
GO:0043392	negative regulation of DNA binding	13	-0.340333	-0.8837	0.616667	0.99373	3209	gene-JUN;gene-SMO;gene-ZNF462;gene-ID1;gene-TFAP4
GO:0010720	positive regulation of cell development	30	0.286594	0.899136	0.617021	0.99373	175	gene-DAB1;gene-NDNF
GO:0010608	posttranscriptional regulation of gene expression	28	0.29296	0.906742	0.617761	0.99373	2457	gene-TDRD7;gene-BANK1;gene-SELENOT;gene-RC3H2;gene-EIF4E;gene-IMPACT;gene-UQCC
GO:0010633	negative regulation of epithelial cell migration	10	0.373605	0.887573	0.618042	0.99373	4334	gene-PDCD10;gene-DUSP10;gene-STRAP;gene-PTPRG
GO:0070584	mitochondrion morphogenesis	10	0.374022	0.888564	0.618042	0.99373	6464	gene-NUBPL;gene-POLDIP2;gene-FIS1;gene-NDUFS6;gene-DNM1L;gene-PNPT1;gene-SUPV3L1
GO:0030010	establishment of cell polarity	17	-0.322406	-0.898962	0.618947	0.99373	41	gene-STK11;gene-KIF26B
GO:0042325	regulation of phosphorylation	89	-0.237538	-0.938076	0.619048	0.99373	2909	gene-STIL;gene-TELO2;gene-DOK4;gene-DOK1;gene-FNDC1;gene-CLCF1;gene-MOB2;gene-UBC;gene-ANKRD54;gene-SFN;gene-HSPB1;gene-MIF;gene-PPP1R14B;gene-MPRIP;gene-MFHAS1;gene-PRR5;gene-BGN;gene-ST5;gene-PPP1R14A;gene-PER1;gene-MRNIP;gene-LOC110257476;gene-CEMIP;gene-CRLF1
GO:0009306	protein secretion	20	-0.310005	-0.904122	0.621053	0.99373	1651	gene-LMF1;gene-HPS1;gene-COMP;gene-RCN3
GO:0009056	catabolic process	92	0.228871	0.915816	0.621242	0.99373	3205	gene-OGN;gene-PEX7;gene-FBXL22;gene-FBXO39;gene-FUNDC1;gene-HYKK;gene-UBE2B;gene-DECR1;NewGene_36643;gene-UBXN2B;gene-KLHL11;gene-UBE2W;gene-PTER;gene-GPRASP1;gene-NCEH1;gene-RFXAP;gene-FUNDC2;gene-SLFN11;gene-PSMD14;gene-RNF125;gene-FBXO10;gene-FBXO7;gene-NHLRC1
GO:0007169	transmembrane receptor protein tyrosine kinase signaling pathway	61	-0.247849	-0.915841	0.621677	0.99373	1764	gene-HSPB1;gene-SHCBP1;gene-EPHA2;gene-NTRK3;gene-GRAP;gene-KIT;gene-PDGFRA;gene-ALK;gene-RET;gene-ROR2;gene-FES;gene-FLT4
GO:0051262	protein tetramerization	10	0.371664	0.882961	0.621881	0.99373	1331	gene-TRPM3;gene-DECR1;gene-HOMER1
GO:0098742	cell-cell adhesion via plasma-membrane adhesion molecules	10	0.371681	0.883002	0.621881	0.99373	1201	gene-DAB1;gene-FGFRL1
GO:0035966	response to topologically incorrect protein	11	-0.35845	-0.88373	0.622449	0.99373	1764	gene-HSPA4L;gene-BAG6;gene-HYOU1;gene-HSPB1;gene-ZBTB17;gene-ANKZF1
GO:0080134	regulation of response to stress	72	-0.24197	-0.921507	0.623457	0.99373	3833	gene-CD55;gene-HYOU1;gene-SEC14L1;gene-BRD4;gene-PAGR1;gene-FAM168A;gene-MAPKBP1;gene-C4BPA;gene-TSC1;gene-CNPY3;gene-SHANK3;gene-CLCF1;gene-TRAF3IP2;gene-UBC;gene-MB21D1;gene-HSPB1;gene-MIF;gene-MFHAS1;gene-BCL6B;gene-PER1;gene-MRNIP;gene-LOC100523213;gene-LOC100515209
GO:0051707	response to other organism	30	0.283888	0.890647	0.624758	0.99373	824	gene-CCDC80;NewGene_36612;gene-BANK1;gene-PLAC8;gene-LOC110259478
GO:0046425	regulation of receptor signaling pathway via JAK-STAT	11	0.360219	0.873239	0.625	0.99373	1534	gene-DAB1;gene-LOC110259478;gene-RTN4RL1
GO:0030203	glycosaminoglycan metabolic process	12	0.349355	0.875947	0.625475	0.99373	277	gene-NDNF;gene-OGN
GO:0030900	forebrain development	27	-0.286968	-0.893088	0.626305	0.99373	3202	gene-TSC1;gene-STIL;gene-SHANK3;gene-MKL2;gene-NDST1;gene-NOTCH1;gene-CHRD;gene-CCDC85C;gene-VAX2
GO:0002673	regulation of acute inflammatory response	11	-0.355336	-0.876052	0.626531	0.99373	3833	gene-CD55;gene-C4BPA;gene-RHBDD3;gene-MIF;gene-LOC100523213
GO:0043280	positive regulation of cysteine-type endopeptidase activity involved in apoptotic process	16	0.326099	0.893135	0.626667	0.99373	3446	gene-CLEC7A;gene-NLRP3;gene-ARL6IP5;gene-DDX3X;gene-BCL2L11;gene-F2R
GO:0007613	memory	14	-0.335146	-0.885267	0.628692	0.99373	4059	gene-ITGA8;gene-CRTC1;gene-PLCB1;gene-NQO2;gene-SYT11;gene-SHANK3;gene-PLK2;gene-CIC
GO:0051896	regulation of protein kinase B signaling	18	0.313305	0.87838	0.629002	0.99373	2627	gene-BANK1;gene-CAV3;gene-PTEN;gene-FRS2;gene-PIK3AP1;gene-SESN3
GO:0030501	positive regulation of bone mineralization	18	-0.309065	-0.879478	0.630573	0.99373	2102	gene-OSR2;gene-FAM20C;gene-PKDCC;gene-CYR61
GO:0042742	defense response to bacterium	29	0.286574	0.894298	0.631679	0.99373	1860	NewGene_36612;gene-COCH;gene-LOC404703;gene-PLAC8;gene-LYZ;gene-RAB1A;gene-NOD2;gene-S100A14
GO:0071103	DNA conformation change	12	-0.349701	-0.880468	0.632353	0.99373	2091	gene-SETX;gene-CENPM;gene-NOC2L;gene-ABL1
GO:0000187	activation of MAPK activity	24	-0.296389	-0.894209	0.632911	0.99373	3287	gene-INSR;gene-MADD;gene-C1QTNF2;gene-THBS1;gene-TNF;gene-UBC;gene-LPAR1;gene-ALK;gene-RET
GO:0030324	lung development	33	0.280623	0.90582	0.63301	0.99373	229	gene-TBX5;gene-FGF18;gene-CEBPA
GO:0001819	positive regulation of cytokine production	24	-0.295284	-0.890875	0.635021	0.99373	2782	gene-NFAM1;gene-CCDC88B;gene-MB21D1;gene-IL27RA;gene-HSPB1;gene-ADRA2A;gene-MIF;gene-IL33
GO:0032147	activation of protein kinase activity	28	-0.279681	-0.882209	0.636364	0.99373	2519	gene-MAP4K1;gene-RIPK3;gene-EMP2;gene-UBC;gene-PRR5;gene-MAP3K19;gene-SLC11A1
GO:2001238	positive regulation of extrinsic apoptotic signaling pathway	15	-0.327656	-0.8748	0.637712	0.99373	106	gene-WWOX;gene-TNFRSF12A;gene-RBCK1;gene-FADD;gene-G0S2
GO:0000462	maturation of SSU-rRNA from tricistronic rRNA transcript (SSU-rRNA, 5.8S rRNA, LSU-rRNA)	12	-0.348541	-0.877549	0.638655	0.99373	2623	gene-DIEXF;gene-WDR46;gene-DHX37;gene-PWP2;gene-FAM207A
GO:0007498	mesoderm development	12	-0.347919	-0.875982	0.638655	0.99373	1032	gene-IRX3;gene-EXT1
GO:0048469	cell maturation	17	-0.314979	-0.878253	0.644211	0.99373	699	gene-FBXO5;gene-BHLHA15;gene-EPAS1;gene-GATA3;gene-GDF11;gene-GATA2;gene-SOX18
GO:0010498	proteasomal protein catabolic process	51	0.254311	0.905831	0.644841	0.99373	4329	gene-FBXL22;gene-FBXO39;gene-UBE2B;gene-PSMB9;gene-UBXN2B;gene-KLHL11;gene-UBE2W;gene-NHLRC1;gene-SOCS6;gene-PSMA2;gene-RNF38;gene-PSMA1;gene-PSMA3;gene-ATE1;gene-FBXO44;gene-UBXN6;gene-BTBD9
GO:1902115	regulation of organelle assembly	21	0.303948	0.878806	0.645161	0.99373	2508	gene-LOC110259478;gene-TCTEX1D2;gene-STAG2;gene-LOC110258247;gene-FEZ2
GO:0003281	ventricular septum development	10	-0.358233	-0.851656	0.64657	0.99373	795	gene-CYR61;gene-PTK7
GO:0006405	RNA export from nucleus	11	-0.35054	-0.864227	0.646939	0.99373	3488	gene-SMG7;gene-NUP98;gene-XPO5;gene-NUP214;gene-NXT1;gene-TSC1;gene-THOC6
GO:1902531	regulation of intracellular signal transduction	90	0.228788	0.908656	0.647177	0.99373	1534	gene-DAB1;gene-HOMER2;gene-AKAIN1;gene-SETD9;gene-BANK1;gene-TPD52L1;gene-C1QTNF4;gene-PDCD10;gene-LOC110259478;gene-UBE2B;NewGene_8597;gene-NDRG2;gene-RTN4RL1
GO:0006352	DNA-templated transcription, initiation	19	-0.306068	-0.882967	0.647558	0.99373	5029	gene-TAF1;gene-PIH1D1;gene-MED23;gene-TBPL1;gene-BRF2;gene-MAZ;gene-MED25;gene-LOC100525821
GO:0035305	negative regulation of dephosphorylation	12	-0.344207	-0.866635	0.64916	0.99373	1286	gene-PPP4R4;gene-PPP1R37;gene-MPRIP;gene-MFHAS1;gene-CSRNP3
GO:0048871	multicellular organismal homeostasis	13	0.336788	0.860388	0.649425	0.99373	1331	gene-HOMER2;gene-HOMER1
GO:0048008	platelet-derived growth factor receptor signaling pathway	16	0.322431	0.883089	0.649524	0.99373	2954	gene-LOC100514494;gene-TXNIP;gene-PDGFRL;gene-FER;gene-PDGFC;gene-CSPG4;gene-PDGFD
GO:0010506	regulation of autophagy	39	0.265272	0.891147	0.649706	0.99373	3930	gene-USP13;gene-SVIP;gene-RRAGD;gene-RRAGB;gene-LOC110258247;gene-RUBCN;gene-DAPL1;gene-MTMR9;gene-FEZ2;gene-FBXO7;gene-ZMPSTE24;gene-LOC100522011;gene-WDR41;gene-DRAM2
GO:0048873	homeostasis of number of cells within a tissue	13	-0.333295	-0.865425	0.65	0.99373	1736	gene-SMO;gene-IL20RB;gene-NOTCH1;gene-GATA2
GO:0012501	programmed cell death	25	0.296538	0.890836	0.650672	0.99373	796	gene-NPTX1;gene-GULP1;gene-PDCD10
GO:0008203	cholesterol metabolic process	18	0.306511	0.85933	0.653484	0.99373	1371	gene-CEBPA;gene-LIPE;NewGene_36643
GO:0090066	regulation of anatomical structure size	21	0.298882	0.864161	0.654649	0.99373	3424	gene-TPM1;gene-SMTNL1;gene-FCHSD2;gene-SPECC1L;gene-LOC100522401;gene-SPG20;gene-GOLGA4
GO:0035329	hippo signaling	17	0.314535	0.869126	0.656546	0.99373	5999	gene-AMOT;gene-WWTR1;gene-PJA2;gene-AMOTL1;gene-MOB1B;gene-MOB1A;gene-SAV1;gene-AMOTL2;gene-TEAD1;gene-YAP1;gene-TEAD4;gene-TEAD2;gene-LATS1
GO:0051172	negative regulation of nitrogen compound metabolic process	139	-0.218088	-0.923855	0.656627	0.99373	2279	gene-ZBTB21;gene-ZNF653;gene-DOK1;gene-BANP;gene-KLF15;gene-WWC3;gene-GZF1;gene-OSR2;gene-TBL1X;gene-NOC2L;gene-UBC;gene-FAM129B;gene-SFN;gene-TCF25;gene-BCL7A;gene-HSPB1;gene-MIF;gene-MED25;gene-MPRIP;gene-MFHAS1;gene-ZNF692;gene-BCL6B;gene-TONSL;gene-E4F1;gene-ZBTB42;gene-BGN;gene-ZNF608;gene-PER1;gene-LOC110257476;gene-TNFRSF6B
GO:0007411	axon guidance	65	-0.238762	-0.895327	0.657258	0.99373	3122	gene-TRIO;gene-EPHA7;gene-SEMA7A;gene-DOK4;gene-BOC;gene-DOK1;gene-NRP2;gene-EFNA1;gene-DVL1;gene-APBB2;gene-UNC5A;gene-NR4A3;gene-FAM129B;gene-ENAH;gene-KLF7;gene-EPHA2;gene-FLRT3;gene-SEMA6B;gene-UNC5B;gene-GLI3;gene-EXT1;gene-SEMA4F;gene-RELN
GO:2001243	negative regulation of intrinsic apoptotic signaling pathway	18	-0.302248	-0.860079	0.658174	0.99373	2046	gene-NOC2L;gene-HELLS;gene-HSPB1;gene-MIF;gene-PLAUR
GO:0051668	localization within membrane	10	0.361546	0.858924	0.658349	0.99373	343	gene-DLG2
GO:0140013	meiotic nuclear division	10	0.360567	0.856599	0.658349	0.99373	950	gene-C1H14orf39;gene-UBE2B
GO:0007274	neuromuscular synaptic transmission	12	-0.337846	-0.850621	0.659664	0.99373	1227	gene-P2RX3;gene-FCHSD1;NewGene_5621
GO:0043473	pigmentation	12	-0.337875	-0.850693	0.659664	0.99373	2629	gene-EDAR;gene-SZT2;gene-SNAI2;gene-HPS1
GO:0051928	positive regulation of calcium ion transport	11	0.348459	0.844731	0.662109	0.99373	1667	gene-CAMK2A;gene-HOMER1;gene-CACNA2D1;gene-NIPSNAP2;gene-CCR1
GO:0043405	regulation of MAP kinase activity	10	0.35595	0.845629	0.662188	0.99373	3663	gene-TPD52L1;gene-PDCD10;gene-FRS2;gene-MAP2K1;gene-MAP3K7CL
GO:0010563	negative regulation of phosphorus metabolic process	39	-0.259987	-0.892861	0.663951	0.99373	1901	gene-SFN;gene-HSPB1;gene-MPRIP;gene-MFHAS1;gene-CSRNP3;gene-BGN;gene-PER1;gene-LOC110257476
GO:0045936	negative regulation of phosphate metabolic process	39	-0.259987	-0.892861	0.663951	0.99373	1901	gene-SFN;gene-HSPB1;gene-MPRIP;gene-MFHAS1;gene-CSRNP3;gene-BGN;gene-PER1;gene-LOC110257476
GO:0044085	cellular component biogenesis	165	0.211221	0.929025	0.664671	0.99373	1546	gene-MYBPC1;gene-MYOM2;gene-SH3BGR;gene-DMXL2;gene-DNAJC28;gene-TPM1;gene-MYBPC2;gene-PDCD10;gene-MYOM3;gene-UBE2B;gene-CFAP54;gene-DECR1;gene-LYRM7;gene-HOMER1;NewGene_36643;gene-UBXN2B;gene-TCTEX1D2;gene-NDUFA9;gene-SORBS1;gene-FAM161A
GO:0008064	regulation of actin polymerization or depolymerization	13	0.333135	0.851055	0.664751	0.99373	3477	gene-TPM1;gene-FCHSD2;gene-SPECC1L;gene-LOC100522401;gene-BRK1
GO:0048285	organelle fission	13	0.332995	0.850699	0.664751	0.99373	950	gene-C1H14orf39;gene-UBE2B
GO:1901566	organonitrogen compound biosynthetic process	31	-0.274836	-0.883466	0.666667	0.99373	1975	gene-VPS9D1;gene-GOLGA7B;gene-CCDC57;gene-BGN;gene-LOC100515579;gene-CEMIP
GO:0008542	visual learning	12	0.337012	0.844999	0.6673	0.99373	2275	gene-HRH2;gene-HMGCR;gene-KRAS
GO:0045840	positive regulation of mitotic nuclear division	10	-0.35606	-0.84649	0.66736	0.99373	679	gene-EDN1;NewGene_23615
GO:0033137	negative regulation of peptidyl-serine phosphorylation	13	-0.327907	-0.851436	0.66875	0.99373	3011	gene-RASSF2;gene-INPP5J;gene-CNKSR3;gene-BDKRB2
GO:0050766	positive regulation of phagocytosis	19	-0.298863	-0.862181	0.66879	0.99373	3318	gene-PTX3;gene-MFGE8;gene-TUB;gene-APOA1;gene-TNF;gene-BCR;gene-SLC11A1
GO:0032259	methylation	64	0.241672	0.898683	0.670683	0.99373	4404	gene-SETD9;NewGene_34465;gene-HNMT;gene-CYP51;gene-COQ5;gene-KDM6A;gene-METTL2A;gene-BMI1;gene-TPMT;gene-ATF7IP;gene-LOC102165734;gene-PNMT;gene-LOC102166590;gene-COQ3;gene-MTR;gene-LOC100524391;gene-COMTD1;gene-CARNMT1;gene-FAM98B;gene-EEF2KMT;gene-CTCF;gene-TRMT11
GO:0016197	endosomal transport	40	-0.25614	-0.882959	0.671429	0.99373	4152	gene-LAMTOR1;gene-ZFYVE21;gene-UBE2O;gene-TBC1D10B;gene-WAS;gene-SCRIB;gene-GRIPAP1;gene-UBC;gene-ANXA8;gene-AP5B1;gene-TONSL;gene-DENND2A;gene-EHD3
GO:0048638	regulation of developmental growth	21	0.294877	0.85258	0.671727	0.99373	3439	gene-AR;gene-PLAC8;gene-LOC110259478;gene-AZGP1;gene-LOC100516390;gene-SPG20;gene-GOLGA4;gene-BCL2L11
GO:0045089	positive regulation of innate immune response	16	-0.315521	-0.856929	0.672956	0.99373	2024	gene-UBC;gene-MB21D1;gene-HAVCR2;gene-MFHAS1;gene-ADAM8
GO:0031954	positive regulation of protein autophosphorylation	10	-0.355405	-0.844934	0.673597	0.99373	255	gene-LOC100625088;gene-LOC110259264;gene-RASSF2;NewGene_23615
GO:0008277	regulation of G protein-coupled receptor signaling pathway	25	0.291362	0.875286	0.673704	0.99373	181	gene-HOMER2;gene-PHF24
GO:0009966	regulation of signal transduction	172	-0.206754	-0.913486	0.673745	0.99373	3898	gene-C14H10orf71;gene-UBE2O;gene-FBRS;gene-CD55;gene-DOK2;gene-HYOU1;gene-SEC14L1;gene-DENND4B;gene-LOC100624648;gene-EPN1;gene-BRD4;gene-RIPOR1;gene-PAGR1;gene-MAPKBP1;gene-WDR59;gene-SLA;gene-TSC1;gene-NQO2;gene-NCLN;gene-SGSM3;gene-TELO2;gene-ZNF653;gene-DOK4;gene-DOK1;gene-BANP;gene-SHF;gene-SHANK3;gene-RGS19;gene-CLCF1;gene-WWC3;gene-TRAF3IP2;gene-NBL1;gene-TBL1X;gene-NOC2L;gene-UBC;gene-ANK…
GO:0045429	positive regulation of nitric oxide biosynthetic process	13	0.328931	0.840315	0.67433	0.99373	1679	gene-CD36;gene-CLEC7A;gene-KLRK1
GO:0006637	acyl-CoA metabolic process	13	-0.326345	-0.847381	0.675	0.99373	2970	gene-LOC110255332;gene-ACSM5;gene-CCDC57;gene-LOC100515579
GO:0071900	regulation of protein serine/threonine kinase activity	22	-0.287698	-0.860828	0.675	0.99373	3356	gene-MAPKBP1;gene-STIL;gene-TELO2;gene-UBC;gene-SFN;gene-HSPB1;gene-MIF;gene-CEMIP
GO:0006836	neurotransmitter transport	10	0.35135	0.834702	0.675624	0.99373	1511	gene-LOC110259478;gene-SLC6A6
GO:0009100	glycoprotein metabolic process	10	-0.354922	-0.843785	0.675676	0.99373	816	gene-PCSK6;gene-MGAT4A;gene-BGN;gene-PORCN
GO:0001755	neural crest cell migration	16	-0.313453	-0.85131	0.677149	0.99373	1140	gene-SMO;gene-SEMA7A;gene-SEMA6B;gene-RET;gene-EDNRB
GO:0051480	regulation of cytosolic calcium ion concentration	16	-0.312818	-0.849586	0.677149	0.99373	287	gene-CALCB-2;gene-TRPC6;gene-CEMIP
GO:0045055	regulated exocytosis	34	-0.260583	-0.864681	0.677485	0.99373	1982	gene-NBEAL2;gene-TEX264;gene-MIF;gene-ISLR;gene-TAGLN2;gene-C2H1orf35;gene-LOC100515209
GO:0006402	mRNA catabolic process	19	-0.297275	-0.857599	0.679406	0.99373	980	gene-LSM4;gene-METTL16;gene-LOC100625088;gene-LSM5;gene-LOC110259264;gene-RNH1;gene-ZC3H12D
GO:0008625	extrinsic apoptotic signaling pathway via death domain receptors	10	-0.353786	-0.841084	0.679834	0.99373	145	gene-DAB2IP;gene-TNF;gene-PIDD1
GO:0034260	negative regulation of GTPase activity	13	0.326378	0.833794	0.680077	0.99373	2151	gene-AMOT;gene-MKKS;gene-KLRK1;gene-TMED2
GO:0031589	cell-substrate adhesion	13	-0.32489	-0.843601	0.68125	0.99373	960	gene-PPARD;gene-COL13A1;gene-TSC1;gene-MIA;gene-VWF
GO:0030001	metal ion transport	16	-0.310643	-0.843681	0.681342	0.99373	1594	gene-MCUR1;gene-TSC1;gene-ATOX1;gene-ATP7B;gene-TRPM6
GO:0007167	enzyme linked receptor protein signaling pathway	25	0.288126	0.865566	0.681382	0.99373	2244	gene-LOC100514494;gene-LOC100511937;gene-PDGFRL;gene-SORBS1;gene-BLNK;gene-FRS2
GO:0060999	positive regulation of dendritic spine development	10	0.349558	0.830445	0.683301	0.99373	5328	gene-NEURL1;gene-MAPK6;gene-C13H21orf91;gene-PSEN1;gene-CAPRIN2
GO:0016051	carbohydrate biosynthetic process	12	0.332591	0.833916	0.684411	0.99373	3205	gene-CHST13;gene-MDH1;gene-RFXAP;gene-NHLRC1
GO:1902275	regulation of chromatin organization	12	0.332477	0.833628	0.684411	0.99373	950	gene-MLLT3;gene-UBE2B
GO:0001658	branching involved in ureteric bud morphogenesis	12	-0.327902	-0.825585	0.684874	0.99373	2179	gene-GZF1;gene-GLI3;gene-DCHS1
GO:0071480	cellular response to gamma radiation	12	-0.326155	-0.821185	0.684874	0.99373	4335	gene-TMEM109;gene-ATR;gene-CRYAB;gene-CHEK2;gene-ATM;gene-TREX1;gene-TSPYL5;gene-EGR1
GO:0002218	activation of innate immune response	13	-0.323874	-0.840964	0.685417	0.99373	3298	gene-PRKDC;gene-RBM14;gene-CNPY3;gene-TMEM173;gene-UBC;gene-MB21D1
GO:0048640	negative regulation of developmental growth	10	-0.351726	-0.836187	0.686071	0.99373	2279	gene-WWC3;gene-RAI1;gene-LOC110257476
GO:1902532	negative regulation of intracellular signal transduction	44	0.255341	0.877989	0.686275	0.99373	1534	gene-DAB1;gene-HOMER2;gene-BANK1;gene-UBE2B;gene-NDRG2;gene-RTN4RL1
GO:0009991	response to extracellular stimulus	19	0.29426	0.83464	0.687382	0.99373	2389	gene-TTPA;gene-SORBS1;gene-DSPP;gene-IMPACT;gene-DAPL1
GO:0009790	embryo development	50	-0.245489	-0.882147	0.688889	0.99373	4568	gene-IFT57;gene-LLGL2;gene-LUZP1;gene-FBXW4;gene-MECOM;gene-HINFP;gene-ZNF358;gene-EPN1;gene-BRD4;gene-TANC2;gene-SCRIB;gene-TSC1;gene-STIL;gene-SHANK3;gene-MKL2;gene-OSR2;gene-ENAH;gene-TULP3;gene-ZBTB17;gene-WDR60;gene-IFT140;gene-LOC100623720;NewGene_37181
GO:0042472	inner ear morphogenesis	19	0.292772	0.830418	0.689266	0.99373	4314	gene-USH1G;gene-CHRNA9;gene-LOC100523747;gene-SOBP;gene-CHRNA10;gene-FGFR1;gene-INSIG2-2;gene-FZD6;gene-KCNQ4;gene-SIX4
GO:0060284	regulation of cell development	48	0.249149	0.873523	0.689723	0.99373	3424	gene-DAB1;gene-NDNF;gene-TTPA;gene-RTN4RL1;gene-EIF4E;gene-IMPACT;gene-FBXO7;gene-YWHAG;gene-MYCBP2;gene-LOC100522401;gene-SPG20;gene-GOLGA4
GO:0000302	response to reactive oxygen species	11	-0.338598	-0.834787	0.689796	0.99373	1764	gene-HSPB1;gene-MIF;gene-ANKZF1;gene-PLK3
GO:0030155	regulation of cell adhesion	43	0.254474	0.877322	0.689922	0.99373	476	gene-DAB1;gene-NDNF;gene-CCDC80;gene-TPM1
GO:0061024	membrane organization	46	0.246994	0.866744	0.69084	0.99373	4342	NewGene_36612;gene-GULP1;gene-TTPA;gene-UBXN2B;gene-ATP5S;gene-FCGR1A;gene-ATP5J2;gene-KLHL12;gene-GNPAT;NewGene_7556;gene-YWHAG;gene-BCL2L11;gene-LOC110258505;NewGene_3432;gene-PRX
GO:0051186	obsolete cofactor metabolic process	12	0.329887	0.827135	0.692015	0.99373	2652	gene-NMRK1;NewGene_36643;gene-MDH1;gene-NDUFA9;gene-HEBP1;gene-RFXAP
GO:0060548	negative regulation of cell death	70	-0.232955	-0.885756	0.692153	0.99373	2298	gene-CLCF1;gene-THOC6;gene-NOC2L;gene-UBC;gene-FAM129B;gene-SFN;gene-HSPB1;gene-MIF;gene-SYCP2L;gene-SOX11;gene-NPAS2;gene-TNFRSF6B;gene-CRLF1
GO:0051656	establishment of organelle localization	24	0.283813	0.846445	0.693182	0.99373	1387	gene-PDCD10;gene-UBE2B;gene-UBXN2B
GO:0051128	regulation of cellular component organization	151	0.210467	0.91517	0.693548	0.99373	3439	gene-DAB1;gene-NDNF;gene-AKAIN1;gene-TPM1;gene-SVIP;gene-LOC110259478;gene-UBE2B;gene-HOMER1;gene-UBXN2B;gene-TCTEX1D2;gene-RTN4RL1;gene-STAG2;gene-SNX12;gene-SNCAIP;gene-LOC100624559;gene-LOC110258247;gene-RUBCN;gene-IMPACT;gene-FCHSD2;gene-LOC100523736;gene-FCGR1A;gene-FEZ2;gene-BCOR;gene-SPECC1L;gene-WAPL;gene-PSMG2;gene-FBXO7;gene-OSGIN2;gene-MAP2K1;gene-ATF7IP;gene-CRLF3;gene-ZNF207;gene-YWH…
GO:0043086	negative regulation of catalytic activity	41	-0.25355	-0.877546	0.694501	0.99373	1901	gene-SFN;gene-HSPB1;gene-MPRIP;gene-CSRNP3;gene-RNH1;gene-BGN;gene-TNFRSF6B
GO:0060322	head development	41	-0.253024	-0.875725	0.694501	0.99373	3431	gene-SCRIB;gene-MKS1;gene-TSC1;gene-STIL;gene-EDNRA;gene-SHANK3;gene-MKL2;gene-OSR2;gene-EML1;gene-MIF;gene-TULP3;gene-LLGL1;gene-FLRT3;gene-CEND1;gene-CCDC85C
GO:0046903	secretion	46	-0.251902	-0.882544	0.694561	0.99373	1982	gene-NBEAL2;gene-FAM129B;gene-TEX264;gene-MIF;gene-HPS1;gene-ISLR;gene-TAGLN2;gene-C2H1orf35;gene-SELENOM;gene-LOC100515209
GO:0007041	lysosomal transport	14	0.315406	0.834944	0.695076	0.99373	4201	gene-HOOK1;gene-GPRASP1;gene-HOOK2;gene-LOC110258505;gene-UBXN6
GO:0051493	regulation of cytoskeleton organization	44	-0.249761	-0.874901	0.695122	0.99373	3590	gene-CORO1B;gene-POC1A;gene-TSC1;gene-SYDE1;gene-STIL;gene-PLXNB1;gene-C1H15orf62;gene-SHANK3;gene-AFAP1;gene-FCHSD1;gene-FSD1;gene-KANK3;gene-SPEF1
GO:0007507	heart development	72	-0.232898	-0.886959	0.695473	0.99373	3306	gene-CC2D2A;gene-PDLIM2;gene-TSC1;gene-POFUT1;gene-STIL;gene-EDNRA;gene-PDLIM1;gene-MKL2;gene-IFT74;gene-LOX;gene-ID1;gene-PDLIM4;gene-TCF25;gene-IFT140;gene-GLI3;gene-SMG9;gene-EDN1;gene-SOX17;gene-FOXL1;gene-KCNJ8;gene-SH3PXD2B
GO:0035116	embryonic hindlimb morphogenesis	11	-0.334223	-0.824001	0.695918	0.99373	4690	gene-OSR1;gene-MECOM;gene-MSX2;gene-OSR2;gene-NOTCH1;gene-ZBTB16
GO:0006470	protein dephosphorylation	21	-0.291138	-0.860409	0.696842	0.99373	972	gene-STK11;gene-DUSP5;gene-DUSP2
GO:0043507	positive regulation of JUN kinase activity	12	0.328588	0.823877	0.697719	0.99373	2429	gene-TAOK3;gene-TNFRSF11A;gene-MAP3K7
GO:0006351	transcription, DNA-templated	109	-0.220085	-0.901556	0.698152	0.99373	4343	gene-CCNT1;gene-MTF1;gene-NFKBIB;gene-MECOM;NewGene_26969;gene-HINFP;gene-ICE1;gene-CSTF1;gene-PLAGL2;gene-SETX;gene-LOC100152722;gene-MAZ;gene-POLR3A;gene-ZNF219;gene-ZNF516;gene-SKI;gene-HIVEP3;gene-INTS3;gene-PPP1R13L;gene-IER2;gene-POLR1C;gene-KLF15;gene-KLF9;gene-ASXL1;gene-OSR2;gene-POLR2L;gene-BCL3;gene-ZNF384;gene-POLRMT;gene-COL4A2;gene-MED25;gene-TCEA2;gene-ZBTB17;gene-KLF7;gene-CSRNP3;…
GO:0030030	cell projection organization	86	0.225	0.886524	0.698819	0.99373	1546	gene-DAB1;gene-NPTX1;gene-OGN;gene-TPM1;NewGene_27403;gene-CDNF;gene-DOK6;gene-UBE2B;gene-CFAP54;gene-TCTEX1D2;gene-RTN4RL1;gene-FAM161A
GO:0010817	regulation of hormone levels	14	0.314168	0.831667	0.698864	0.99373	1509	gene-LOC100514494;gene-SELENOT;gene-DHRS9
GO:0044087	regulation of cellular component biogenesis	62	0.23395	0.866684	0.69901	0.99373	2508	gene-AKAIN1;gene-TPM1;gene-SVIP;gene-LOC110259478;gene-TCTEX1D2;gene-STAG2;gene-SNCAIP;gene-LOC100624559;gene-LOC110258247;gene-IMPACT;gene-FCHSD2;gene-FEZ2
GO:0048583	regulation of response to stimulus	219	-0.200195	-0.913154	0.700382	0.99373	3898	gene-C14H10orf71;gene-UBE2O;gene-FBRS;gene-CD55;gene-DOK2;gene-HYOU1;gene-SEC14L1;gene-DENND4B;gene-LOC100624648;gene-EPN1;gene-CORO1B;gene-BRD4;gene-RIPOR1;gene-PAGR1;gene-FAM168A;gene-MAPKBP1;gene-WDR59;gene-C4BPA;gene-TSC1;gene-NQO2;gene-CNPY3;gene-SGSM3;gene-TELO2;gene-ZNF653;gene-DOK4;gene-DOK1;gene-BANP;gene-SHF;gene-SHANK3;gene-RGS19;gene-KLF15;gene-CLCF1;gene-WWC3;gene-TRAF3IP2;gene-LOC10…
GO:0006631	fatty acid metabolic process	21	0.285273	0.824811	0.702087	0.99373	2243	gene-PEX7;gene-DECR1;NewGene_36643;gene-EHHADH
GO:0030216	keratinocyte differentiation	16	-0.308668	-0.838317	0.702306	0.99373	1901	gene-SFN;gene-EPHA2;gene-NOTCH1;gene-BCR
GO:0016239	positive regulation of macroautophagy	14	0.310962	0.823181	0.702652	0.99373	5762	gene-TRIM13;gene-SCOC;gene-PIM2;gene-SESN3;gene-PAFAH1B2;gene-HIF1A;gene-GNAI3;gene-LRSAM1;gene-RAB12
GO:0035115	embryonic forelimb morphogenesis	14	0.311039	0.823383	0.702652	0.99373	1066	gene-TBX5;gene-RPGRIP1L
GO:0050830	defense response to Gram-positive bacterium	16	0.307018	0.840876	0.702857	0.99373	302	gene-LOC100523668;gene-CD36
GO:0044248	cellular catabolic process	87	0.222061	0.877037	0.70297	0.99373	3205	gene-OGN;gene-PEX7;gene-FBXL22;gene-FBXO39;gene-FUNDC1;gene-HYKK;gene-UBE2B;gene-DECR1;NewGene_36643;gene-UBXN2B;gene-KLHL11;gene-UBE2W;gene-GPRASP1;gene-RFXAP;gene-FUNDC2;gene-SLFN11;gene-PSMD14;gene-RNF125;gene-FBXO10;gene-FBXO7;gene-NHLRC1
GO:0042542	response to hydrogen peroxide	15	-0.308719	-0.824239	0.70339	0.99373	2182	gene-NR4A3;gene-GPX1;gene-HSPB1;gene-MIF;gene-ANKZF1
GO:0034067	protein localization to Golgi apparatus	11	-0.330369	-0.814499	0.704082	0.99373	4570	gene-SYS1;gene-OBSL1;gene-COG7;gene-PACS1;gene-RIPOR1;gene-GBF1
GO:0045806	negative regulation of endocytosis	11	-0.330671	-0.815242	0.704082	0.99373	237	gene-SYT11;gene-LOC100515209
GO:1902105	regulation of leukocyte differentiation	11	-0.332218	-0.819058	0.704082	0.99373	1980	gene-NFKBID;gene-ZNF608;gene-NFKBIZ
GO:0010971	positive regulation of G2/M transition of mitotic cell cycle	13	-0.317131	-0.823456	0.704167	0.99373	2023	gene-BRD4;gene-CDC25B;gene-CCNB1;gene-CCND1
GO:0051648	vesicle localization	13	-0.316741	-0.822443	0.704167	0.99373	5701	gene-SNAP29;gene-CD59;gene-BBS4;gene-CTSC;gene-TRAPPC10;gene-DNAJC5;gene-SPG11;gene-SCRIB;gene-TPGS1
GO:0000422	autophagy of mitochondrion	16	0.306518	0.839505	0.704762	0.99373	3116	gene-FUNDC1;gene-ATG12;gene-PINK1;gene-FUNDC2;gene-FBXO7
GO:0032008	positive regulation of TOR signaling	18	-0.289383	-0.82347	0.704883	0.99373	3326	gene-LAMTOR4;gene-LAMTOR1;gene-WDR59;gene-MLST8;gene-TELO2;gene-SMCR8;gene-RPTOR;gene-WDR24;gene-RELN
GO:0032386	regulation of intracellular transport	18	-0.290442	-0.826486	0.704883	0.99373	299	gene-SFN;gene-GTSE1;gene-CEMIP
GO:0042147	retrograde transport, endosome to Golgi	40	-0.251714	-0.867701	0.708163	0.99373	4486	gene-AP1S1;gene-SNX5;gene-TRIM27;gene-VPS53;gene-ZFYVE21;gene-UBE2O;gene-YKT6;gene-TBC1D10B;gene-TBC1D10A;gene-GBF1;gene-GGA1;gene-SNX8;gene-FAM109B;gene-TBC1D10C;gene-DENND2A;gene-MAGEL2
GO:0071549	cellular response to dexamethasone stimulus	10	-0.346185	-0.823014	0.70894	0.99373	950	gene-SMYD3;gene-DDIT4;gene-TFAP4;gene-FBXO32
GO:0019439	aromatic compound catabolic process	15	0.307966	0.826214	0.709434	0.99373	2788	gene-PON3;gene-PON2;gene-RFXAP;gene-SLFN11
GO:0060341	regulation of cellular localization	39	-0.252678	-0.86776	0.710794	0.99373	1253	gene-CROCC;gene-MFHAS1;gene-TONSL;gene-KIAA1614;gene-GTSE1;gene-CEMIP
GO:0006897	endocytosis	57	0.237776	0.866352	0.712062	0.99373	2679	NewGene_36612;gene-RHOU;gene-GULP1;gene-DNAJC6;gene-SNX10;gene-RAB1A;gene-RHOQ;gene-REPS1;gene-REPS2;gene-SNX12;gene-FCGR1A;gene-SNX2;gene-HOOK2
GO:0071496	cellular response to external stimulus	10	0.344437	0.818278	0.714012	0.99373	2389	gene-DSPP;gene-IMPACT;gene-DAPL1
GO:0032271	regulation of protein polymerization	11	0.330886	0.80213	0.716797	0.99373	3389	gene-TPM1;gene-LOC100624559;gene-FCHSD2;gene-LOC100522401
GO:0010629	negative regulation of gene expression	145	-0.211069	-0.899865	0.717131	0.99373	2279	gene-WWC3;gene-GZF1;gene-OSR2;gene-TBL1X;gene-NOC2L;gene-UBC;gene-FAM129B;gene-TCF25;gene-BCL7A;gene-MIF;gene-MED25;gene-GAS2L1;gene-SOX11;gene-ZNF692;gene-BCL6B;gene-RNH1;gene-E4F1;gene-ZBTB42;gene-ZNF608;gene-CLDN5;gene-PER1;gene-ACE;gene-SAA3;gene-GJA1;gene-GPER1
GO:0006919	activation of cysteine-type endopeptidase activity involved in apoptotic process	21	0.282538	0.816905	0.717268	0.99373	3446	gene-PMAIP1;gene-TNFSF15;gene-COL4A3;gene-F3;gene-FAM162A;gene-MTCH1;gene-LOC100522011;gene-BCL2L11;gene-F2R
GO:0002250	adaptive immune response	18	0.293689	0.823382	0.717514	0.99373	3739	NewGene_36612;gene-SH2D1A;gene-TNFRSF11A;gene-FCGR1A;gene-CTSL;NewGene_7556;gene-NEDD4
GO:0006417	regulation of translation	25	0.279377	0.839283	0.71785	0.99373	2478	gene-BANK1;gene-SELENOT;gene-EIF4E;gene-IMPACT;gene-UQCC;gene-ACO1
GO:0006511	ubiquitin-dependent protein catabolic process	170	0.207487	0.909559	0.721074	0.99373	4549	gene-UBD;gene-USP18;gene-USP27X;gene-FBXL22;gene-FBXO39;gene-USP13;gene-UBE2B;gene-UCHL3;gene-USP2;gene-UBE2D4;gene-USP28;gene-RNF128;gene-UBXN2B;gene-KCTD21;gene-SPOPL;gene-KLHL11;gene-UBE2W;gene-USP37;gene-RBX1;gene-CUL5;gene-RNF14;gene-UBE2L6;gene-USP15;gene-PSMA6;gene-UBE3A;gene-RNF11;gene-USP8;gene-ELOC;gene-TRIM32;gene-USP25;gene-PSMD14;gene-RNF125;gene-UBA6;gene-FBXO10;gene-FBXO45;gene-FBX…
GO:0071456	cellular response to hypoxia	29	0.267581	0.835028	0.721374	0.99373	2427	gene-NDNF;gene-AQP3;gene-AK4;gene-PINK1;gene-HILPDA;gene-FAM162A;gene-PTEN;gene-PGK1
GO:0009719	response to endogenous stimulus	44	-0.246862	-0.864749	0.721545	0.99373	3655	gene-LOC100624648;gene-CORO1B;gene-SETX;gene-TSC1;gene-IER2;gene-KLF9;gene-TBL1X;gene-UBC;gene-HSPB1;gene-MIF;gene-SHCBP1;gene-LOC100623720;gene-LOC100519997;gene-FBXO32;NewGene_37181
GO:0008360	regulation of cell shape	57	0.236751	0.862616	0.72179	0.99373	1678	gene-TPM1;gene-RHOU;gene-SEMA3E;gene-STRIP2;gene-EPB41L3;gene-PLXNC1;gene-PALMD;gene-P2RY1;gene-ARHGAP18;gene-RHOQ;gene-ANXA1
GO:0048522	positive regulation of cellular process	300	-0.196169	-0.920348	0.72233	0.99373	3921	gene-HINFP;gene-C14H10orf71;gene-UBE2O;gene-ICE1;gene-FBRS;gene-CD55;gene-DOK2;gene-PLEKHM2;gene-LOC100624648;gene-EPN1;gene-CORO1B;gene-SETX;gene-BRD4;gene-NACC1;gene-RNF166;gene-RIPOR1;gene-LOC110259264;gene-PAGR1;gene-FAM168A;gene-SCRIB;gene-WIZ;gene-MAZ;gene-MAPKBP1;gene-POC1A;gene-WDR59;gene-ZNF516;gene-TSC1;gene-NQO2;gene-HIVEP3;gene-RUNDC3A;gene-PELP1;gene-STIL;gene-TELO2;gene-DOK4;gene-DO…
GO:0030307	positive regulation of cell growth	25	-0.271089	-0.833511	0.725572	0.99373	2587	gene-COMMD5;gene-EXOSC4;gene-RPTOR;gene-SFN;gene-BRAT1;gene-CPNE9
GO:0023014	signal transduction by protein phosphorylation	20	0.288104	0.820529	0.726755	0.99373	3663	gene-LOC110259478;gene-TNIK;gene-NRK;gene-STK26;gene-FRS2;gene-KBTBD7;gene-MAP2K1;gene-PAK2;gene-MAP3K7CL
GO:0042552	myelination	18	0.291431	0.817052	0.72693	0.99373	53	gene-MAL2
GO:0018193	peptidyl-amino acid modification	25	-0.270811	-0.832657	0.727651	0.99373	1525	gene-GOLGA7B;gene-GRAP;gene-BGN;gene-PER1;gene-RNF212
GO:0050877	nervous system process	34	0.260764	0.849155	0.72888	0.99373	433	gene-HOMER2;gene-CHRNA9;gene-GABRE;gene-DNAJC19
GO:0051495	positive regulation of cytoskeleton organization	16	0.298242	0.816841	0.731429	0.99373	2234	gene-TPM1;gene-UBXN2B;gene-LOC100624559
GO:0032446	protein modification by small protein conjugation	64	0.231591	0.861193	0.732932	0.99373	3949	gene-FBXL22;gene-UBE2B;gene-UBE2W;gene-UBE2V1;gene-UBE3D;gene-BCOR;gene-KLHL12;gene-FBXW2;gene-RNF125;gene-BMI1;gene-FBXO10;gene-ATG10;gene-FBXO7;gene-NHLRC1;gene-NFATC2IP;gene-MYCBP2;gene-XIAP;gene-RNF38;gene-FBXO3;gene-UBE2Q2;gene-FBXO44;gene-FBXW8
GO:0072503	cellular divalent inorganic cation homeostasis	10	-0.341031	-0.810761	0.735967	0.99373	148	gene-CD55;gene-MCUR1;gene-CEMIP
GO:0072507	divalent inorganic cation homeostasis	10	-0.341031	-0.810761	0.735967	0.99373	148	gene-CD55;gene-MCUR1;gene-CEMIP
GO:0032729	positive regulation of interferon-gamma production	24	-0.275854	-0.832256	0.736287	0.99373	2331	gene-TNF;gene-BCL3;gene-IL27RA;gene-LOC100519314;gene-CD14;gene-HAVCR2;gene-IL18R1;gene-SLC11A1
GO:0007099	centriole replication	11	-0.321978	-0.793812	0.736735	0.99373	2215	gene-LOC100622849;gene-CEP135;gene-KIAA0753;gene-WDR62
GO:0042102	positive regulation of T cell proliferation	26	-0.272837	-0.842171	0.738589	0.99373	2562	gene-TNFRSF13C;gene-CCDC88B;gene-HAVCR2;gene-PNP;gene-CARD11;gene-IL6
GO:0071417	cellular response to organonitrogen compound	14	0.301605	0.798412	0.738636	0.99373	2370	gene-LOC100511937;gene-UBE2B;gene-CACNA2D1;gene-SORBS1;gene-IMPACT
GO:0045671	negative regulation of osteoclast differentiation	11	-0.320859	-0.791052	0.738776	0.99373	1872	gene-INPP5D;gene-FSTL3
GO:0060236	regulation of mitotic spindle organization	12	0.319952	0.802223	0.739544	0.99373	63	gene-ANKRD53
GO:0001817	regulation of cytokine production	39	0.251484	0.844828	0.739726	0.99373	1386	gene-HOMER2;gene-BANK1;gene-C1QTNF4;gene-LOC110259478;NewGene_8597;gene-NDRG2
GO:0051234	establishment of localization	197	0.20196	0.905689	0.740286	0.99373	2898	gene-HOOK1;gene-NPTX1;gene-SNCG;gene-DLG2;gene-PEX7;gene-DNAJC19;NewGene_36612;gene-DNAJC28;gene-SCG3;gene-PLAC8;gene-GULP1;gene-PDCD10;gene-SVIP;gene-LOC110259478;gene-SELENOT;gene-UBE2B;gene-DNAJC6;gene-SLC31A1;gene-TTPA;NewGene_36643;gene-CACNA2D1;gene-UBXN2B;gene-NDUFA9;gene-ATP5S;gene-ERGIC2;gene-SNX12;gene-AZGP1;gene-OSTF1;gene-EIF4E;gene-LOC110258247;gene-RUBCN;gene-ATP2B3;gene-GPRASP1;gen…
GO:0002252	immune effector process	39	-0.245604	-0.843467	0.741344	0.99373	2210	gene-LOC106510122;gene-NCKIPSD;gene-MB21D1;gene-NBEAL2;gene-MIF;gene-C2H1orf35;gene-LOC100523213;gene-LOC100515209
GO:0007399	nervous system development	144	0.202317	0.876294	0.741551	0.99373	3805	gene-DAB1;gene-NDNF;gene-NPTX1;gene-OGN;gene-SNCG;gene-DLG2;gene-PEX7;gene-GAP43;gene-OPCML;gene-PLPPR1;gene-CDNF;gene-NRG4;gene-DOK6;gene-ECT2;gene-NDRG2;gene-RTN4RL1;gene-RBFOX1;gene-TAGLN3;gene-MBD5;gene-NDUFV2;gene-EIF4E;gene-FRS2;gene-PAFAH1B1;gene-ATXN1;gene-LOC100621701;gene-ATP2B3;gene-IMPACT;gene-FEZ2;gene-FKTN;gene-BMI1;gene-FBXO7;gene-TDP2;gene-MERTK;gene-YWHAG;gene-MYCBP2;gene-SPG20;g…
GO:0034122	negative regulation of toll-like receptor signaling pathway	10	-0.338509	-0.804765	0.742204	0.99373	1250	gene-CACTIN;gene-GPS2;gene-TYRO3;gene-UBQLN1;gene-IRAK3;gene-MFHAS1;gene-LRRC14
GO:0009887	animal organ morphogenesis	60	-0.231047	-0.850695	0.743326	0.99373	3431	gene-SCRIB;gene-POC1A;gene-MKI67;gene-MEGF8;gene-STIL;gene-E2F4;gene-COMMD5;gene-SHANK3;gene-MKL2;gene-LAMB3;gene-GZF1;gene-OSR2;gene-LAMB1;gene-TULP3;gene-WDR60;gene-IFT140;gene-PHLDA2;gene-NTN5;gene-MEIS3;gene-OLFM3
GO:0051094	positive regulation of developmental process	65	-0.229078	-0.859012	0.743952	0.99373	2587	gene-COMMD5;gene-SHANK3;gene-MKL2;gene-CLCF1;gene-MOB2;gene-NCKIPSD;gene-NBL1;gene-OSR2;gene-MB21D1;gene-ANKRD54;gene-NFKBID;gene-FAM129B;gene-SFN;gene-HSPB1;gene-MIF;gene-CPNE9;gene-NFKBIZ
GO:0045785	positive regulation of cell adhesion	24	0.270955	0.808096	0.744318	0.99373	476	gene-NDNF;gene-CCDC80;gene-TPM1
GO:0060349	bone morphogenesis	14	-0.297955	-0.78703	0.744726	0.99373	129	gene-COL13A1;gene-CHSY1;gene-POC1A;gene-OSR2;gene-SFRP4
GO:0040008	regulation of growth	40	0.251059	0.846597	0.746094	0.99373	3439	gene-GAP43;gene-PLAC8;gene-LOC110259478;gene-AZGP1;gene-LOC100516390;gene-OSGIN2;gene-CRLF3;gene-SOCS6;gene-SELENOP;gene-SPG20;gene-GOLGA4;gene-BCL2L11
GO:0030512	negative regulation of transforming growth factor beta receptor signaling pathway	24	-0.27417	-0.827177	0.746835	0.99373	3301	gene-SNX25;gene-FAM89B;gene-BAMBI;gene-HSPA5;gene-STUB1;gene-SKI;gene-CHST11;gene-UBC;gene-LDLRAD4;gene-ASPN;gene-VASN
GO:0043406	positive regulation of MAP kinase activity	23	-0.273071	-0.818371	0.747368	0.99373	2242	gene-PIK3R6;gene-UBC;gene-ADRA2A;gene-MIF;gene-KIT;gene-ADAM8;NewGene_23615
GO:0030514	negative regulation of BMP signaling pathway	20	0.282443	0.804405	0.747628	0.99373	3821	gene-HFE2;gene-SOSTDC1;gene-CHRDL1;gene-TOB1;gene-BMPER;gene-SPG20;gene-LEMD3;gene-TWSG1;gene-WNT5A;gene-SMAD6
GO:0046890	regulation of lipid biosynthetic process	11	0.323274	0.783677	0.748047	0.99373	1502	gene-THRSP;gene-SORBS1
GO:0007265	Ras protein signal transduction	27	-0.264681	-0.823727	0.749478	0.99373	4742	gene-NTN1;gene-IQGAP3;gene-RALA;gene-BRAP;gene-RRAS;gene-RASL12;gene-DOK2;gene-KSR1;gene-RIPOR1;gene-JUN;gene-RALB;gene-SGSM3;gene-DOK1;gene-C1H15orf62;gene-GRAP
GO:0010605	negative regulation of macromolecule metabolic process	156	-0.202884	-0.87841	0.75	0.99373	2279	gene-WWC3;gene-GZF1;gene-OSR2;gene-TBL1X;gene-NOC2L;gene-UBC;gene-FAM129B;gene-SFN;gene-TCF25;gene-BCL7A;gene-HSPB1;gene-MIF;gene-MED25;gene-MPRIP;gene-MFHAS1;gene-ZNF692;gene-BCL6B;gene-TONSL;gene-RNH1;gene-E4F1;gene-ZBTB42;gene-BGN;gene-ZNF608;gene-PER1;gene-LOC110257476;gene-TNFRSF6B
GO:0060395	SMAD protein signal transduction	24	-0.27288	-0.823285	0.751055	0.99373	3301	gene-SKI;gene-RBM14;gene-JUN;gene-GDF11;gene-GDF6;gene-ROR2;gene-FOS
GO:0072594	establishment of protein localization to organelle	20	0.281673	0.802212	0.751423	0.99373	433	gene-PEX7;gene-DNAJC19
GO:0042273	ribosomal large subunit biogenesis	17	-0.28262	-0.788028	0.751579	0.99373	2875	gene-RSL1D1;gene-EBNA1BP2;gene-NOP16;gene-HEATR3;gene-ORAOV1;gene-RRS1;gene-WDR37;gene-WDR74;gene-NOC2L;gene-SURF6
GO:0045668	negative regulation of osteoblast differentiation	21	-0.277258	-0.81939	0.751579	0.99373	3321	gene-LIMD1;gene-IGFBP5;gene-SKI;gene-RIOX1;gene-MEN1;gene-TNF;gene-ID1;gene-NOTCH1;gene-CHRD
GO:0000956	nuclear-transcribed mRNA catabolic process	13	-0.302646	-0.785844	0.752083	0.99373	10134	gene-EXOSC7;gene-LSM3;gene-XRN1;gene-RPL23;gene-MTPAP;gene-LOC110259265;gene-DXO;gene-SMG7;gene-LSM4;gene-LSM7;gene-LOC100625088;gene-LOC110259264
GO:0010596	negative regulation of endothelial cell migration	10	-0.335705	-0.7981	0.752599	0.99373	385	gene-MMRN2;gene-SVBP;gene-DAB2IP;gene-ADAMTS9
GO:0033617	mitochondrial cytochrome c oxidase assembly	17	0.290603	0.802998	0.753321	0.99373	3063	gene-LOC100525232;gene-SMIM20;gene-LOC100739755;gene-LOC100514530
GO:0007346	regulation of mitotic cell cycle	69	-0.223676	-0.850581	0.756048	0.99373	3578	gene-MAP4K4;gene-LOC100625088;gene-KNTC1;gene-BRD4;gene-LOC110259264;gene-SCRIB;gene-GBF1;gene-MKI67;gene-INTS3;gene-TP73;gene-MAP4K1;gene-CEP164;gene-CDK5RAP3;gene-SFN;gene-BTG3;gene-E4F1;gene-FSD1;gene-SIK1;gene-MRNIP;gene-MAP3K19;gene-GTSE1
GO:0048259	regulation of receptor-mediated endocytosis	10	0.325043	0.772204	0.756238	0.99373	9807	gene-LOC110258505;gene-AHI1;gene-PARD3;gene-TBC1D5;gene-CD2AP;gene-UBQLN2;gene-ATXN2;gene-LDLRAP1;gene-DLG4;gene-LRPAP1
GO:0006383	transcription by RNA polymerase III	13	-0.300992	-0.78155	0.75625	0.99373	10158	gene-GTF3C6;gene-ZNF143;gene-POLR3F;gene-POLR2H;gene-POLR3GL;gene-GTF3C4;gene-SNAPC1;gene-IVNS1ABP;gene-POLR3G;gene-POLR3D;gene-GTF3C2;gene-ICE1
GO:0042592	homeostatic process	55	0.235412	0.843866	0.756487	0.99373	1380	gene-HOMER2;gene-NPTX1;gene-DMXL2;gene-SELENOT;gene-SLC31A1;gene-HOMER1;gene-TTPA;gene-CACNA2D1
GO:0045747	positive regulation of Notch signaling pathway	14	-0.292924	-0.77374	0.757384	0.99373	1841	gene-POGLUT1;gene-LFNG;gene-NOTCH1;gene-DLL4
GO:0019827	stem cell population maintenance	29	0.261579	0.816299	0.757634	0.99373	4215	gene-EOMES;gene-MED21;gene-MTF2;gene-EIF4E;gene-MED7;gene-MED30;gene-MED28;gene-BMPR1A;gene-LSM1;gene-LEO1
GO:0045861	negative regulation of proteolysis	21	-0.275859	-0.815257	0.757895	0.99373	4997	gene-CAMK2N1;gene-PIH1D1;gene-UBXN1;gene-BAG6;gene-NR1H2;gene-CD55;gene-C4BPA;gene-PLAT;gene-SFN;gene-TNFRSF6B
GO:0006909	phagocytosis	28	-0.261261	-0.824108	0.758264	0.99373	1446	gene-NCKIPSD;gene-ABL1;gene-UNC13D;gene-LOC100523213;gene-SLC11A1
GO:0009411	response to UV	18	0.281781	0.789998	0.758945	0.99373	2662	gene-UBE2B;gene-LOC100156381;gene-ERCC3;gene-IMPACT;gene-TRIM32
GO:0043407	negative regulation of MAP kinase activity	19	0.281882	0.79953	0.758945	0.99373	1865	gene-ADIPOQ;gene-CAV3;gene-HMGCR;gene-AGT
GO:0045494	photoreceptor cell maintenance	17	0.289497	0.799943	0.759013	0.99373	2528	gene-USH1G;gene-ADGRV1;gene-MKKS;gene-BBS10;gene-BBS2
GO:1901987	regulation of cell cycle phase transition	32	-0.249705	-0.815314	0.759674	0.99373	4011	gene-LOC100625088;gene-KNTC1;gene-BRD4;gene-LOC110259264;gene-PAGR1;gene-CEP164;gene-SFN;gene-MRNIP;gene-GTSE1
GO:0051402	neuron apoptotic process	12	0.31519	0.790286	0.760456	0.99373	3476	gene-POLB;gene-FAM162A;gene-XIAP
GO:0070727	cellular macromolecule localization	103	-0.214665	-0.871	0.761134	0.99373	4042	gene-PACS1;gene-CEP68;gene-WDR45B;gene-TBC1D10B;gene-CORO1B;gene-SIL1;gene-RIPOR1;gene-SCRIB;gene-TTC7A;gene-TSC1;gene-SGSM3;gene-STIL;gene-CNTLN;gene-TBC1D2;gene-SSNA1;gene-BANP;gene-NUDCD3;gene-GRIPAP1;gene-SHANK3;gene-PEX10;gene-THOC6;gene-NCKIPSD;gene-TBC1D8;gene-UBC;gene-HSPB1;gene-GOLGA7B;gene-TULP3;gene-IFT140;gene-MPRIP;gene-CROCC;gene-HID1;gene-TONSL;gene-MRNIP
GO:1901362	organic cyclic compound biosynthetic process	74	-0.226948	-0.865442	0.761905	0.99373	4333	gene-MTF1;gene-NFKBIB;gene-MECOM;gene-LOC100625088;NewGene_26969;gene-HINFP;gene-ICE1;gene-CSTF1;gene-SETX;gene-LOC110259264;gene-SCRIB;gene-MAZ;gene-ZNF516;gene-HIVEP3;gene-INTS3;gene-IER2;gene-KLF15;gene-KLF9;gene-OSR2;gene-UBC;gene-MB21D1;gene-VPS9D1;gene-ZNF384;gene-MED25;gene-ZBTB17;gene-KLF7;gene-CCDC57;gene-CSRNP3;gene-LOC100515579
GO:0045859	regulation of protein kinase activity	40	-0.242892	-0.837291	0.763265	0.99373	2024	gene-UBC;gene-ANKRD54;gene-SFN;gene-HSPB1;gene-MIF;gene-PRR5;gene-BGN;gene-MRNIP;gene-CEMIP
GO:0042330	taxis	16	0.290265	0.79499	0.765714	0.99373	3387	gene-DAB1;gene-DOK6;gene-FRS2;gene-FEZ2;gene-MAP2K1;gene-MYCBP2
GO:0007080	mitotic metaphase plate congression	20	0.277732	0.79099	0.766603	0.99373	3007	gene-ANKRD53;gene-CDC23;gene-CUL3;gene-CHMP2B;gene-CHMP5
GO:0050708	regulation of protein secretion	14	0.296004	0.783584	0.767045	0.99373	754	gene-BANK1;gene-C1QTNF4
GO:0006164	purine nucleotide biosynthetic process	11	-0.315131	-0.77693	0.767347	0.99373	1975	gene-VPS9D1;gene-CCDC57;gene-LOC100515579
GO:0030832	regulation of actin filament length	11	0.315073	0.763796	0.767578	0.99373	3389	gene-TPM1;gene-FCHSD2;gene-SPECC1L;gene-LOC100522401
GO:0043393	regulation of protein binding	11	0.315552	0.764958	0.767578	0.99373	2678	gene-CDON;gene-SNAPIN
GO:0070302	regulation of stress-activated protein kinase signaling cascade	11	0.31499	0.763595	0.767578	0.99373	3281	gene-TPD52L1;gene-PDCD10;gene-FKTN;gene-ZMPSTE24;gene-MAP2K1
GO:0071702	organic substance transport	68	0.223583	0.847021	0.767717	0.99373	2452	gene-SNCG;gene-DLG2;gene-PEX7;gene-DNAJC19;gene-LOC110259478;gene-SELENOT;gene-TTPA;NewGene_36643;gene-AZGP1;gene-EIF4E;gene-LOC110258247;gene-OLFM2
GO:0110053	regulation of actin filament organization	17	-0.279733	-0.779976	0.768421	0.99373	3590	gene-CORO1B;gene-TSC1;gene-C1H15orf62;gene-SHANK3;gene-FCHSD1;gene-KANK3
GO:0007154	cell communication	187	-0.197526	-0.87814	0.768627	0.99373	3611	gene-EPN1;gene-CORO1B;gene-SETX;gene-RIPOR1;gene-LOC110259264;gene-SCRIB;gene-MAPKBP1;gene-WDR59;gene-ZNF516;gene-TSC1;gene-HIVEP3;gene-CNPY3;gene-RUNDC3A;gene-SGSM3;gene-STIL;gene-DOK4;gene-SLC8A3;gene-DOK1;gene-GNB1L;gene-SSNA1;gene-C1H15orf62;gene-SHF;gene-SHANK3;gene-RGS19;gene-KLF9;gene-CLCF1;gene-TRAF3IP2;gene-NCKIPSD;gene-UBC;gene-MB21D1;gene-NFKBID;gene-FAM129B;gene-SFN;gene-IL27RA;gene-E…
GO:0016071	mRNA metabolic process	27	-0.259553	-0.807768	0.770355	0.99373	10763	gene-LSM4;gene-ZCCHC8;gene-LOC100625088;gene-CSTF1;gene-SETX;gene-LOC110259264;gene-DHX16;gene-SRRM2;gene-THOC6;gene-RNH1
GO:0048015	phosphatidylinositol-mediated signaling	17	0.286967	0.792949	0.770398	0.99373	3437	gene-LOC110259478;gene-PLCL2;gene-PIK3CG;gene-PIK3C2A;gene-PLCL1;gene-INPP5F
GO:0002443	leukocyte mediated immunity	29	-0.260706	-0.824396	0.771967	0.99373	1982	gene-NBEAL2;gene-MIF;gene-C2H1orf35;gene-LOC100523213;gene-LOC100515209
GO:0030705	cytoskeleton-dependent intracellular transport	22	-0.26846	-0.803265	0.772917	0.99373	2704	gene-IFT57;gene-SPG11;gene-IFT22;gene-MAP6D1;gene-LOC100738403;gene-SSNA1;gene-CCDC88B;gene-HSPB1;gene-WDR60;gene-IFT140;gene-LOC100517977;gene-WDR34
GO:1901293	nucleoside phosphate biosynthetic process	13	-0.297404	-0.772231	0.772917	0.99373	2021	gene-MB21D1;gene-VPS9D1;gene-CCDC57;gene-LOC100515579
GO:0032870	cellular response to hormone stimulus	26	0.263894	0.801688	0.773077	0.99373	3439	gene-LOC100511937;gene-UBE2B;gene-SORBS1;gene-EIF4E;gene-DSPP;NewGene_4169;gene-SLIT2;gene-RWDD1;gene-YWHAG;gene-BCL2L11
GO:0033044	regulation of chromosome organization	15	0.292273	0.784114	0.773585	0.99373	5610	gene-UBE2B;gene-BCOR;gene-WAPL;gene-PSMG2;gene-ZNF207;gene-SPTY2D1;gene-CTCF;gene-LOC110256637;gene-KDM3A;gene-CDC27
GO:0008285	negative regulation of cell population proliferation	160	-0.200428	-0.872216	0.774067	0.99373	3021	gene-ING1;gene-FNTB;gene-MEN1;gene-NOX4;gene-SIRT6;gene-TBRG1;gene-AMBRA1;gene-AIMP2;gene-TAX1BP3;gene-KLF9;gene-CDH5;gene-ZBTB7C;gene-RBM10;gene-GDF11;gene-GTPBP4;gene-FAM129B;gene-SFN;gene-NDRG1;gene-MED25;gene-BTG3;gene-WDR13;gene-ZBTB17;gene-ZBTB16;gene-CEND1;gene-GLI3;gene-ZBTB49;gene-TFAP4;gene-ROR2;gene-DUSP1;gene-PROX1;gene-P3H3;gene-PTGES;gene-LIF;gene-SFRP4;gene-NUPR1
GO:0016072	rRNA metabolic process	14	-0.29007	-0.766201	0.774262	0.99373	2945	gene-RSL1D1;gene-EBNA1BP2;gene-PIH1D1;gene-PELP1;gene-WDR37;gene-WDR46;gene-PWP2
GO:0060325	face morphogenesis	15	0.290862	0.780328	0.775472	0.99373	2089	gene-CRISPLD1;gene-LOC100514494;gene-TGFB3;gene-ASPH
GO:0071236	cellular response to antibiotic	11	-0.313094	-0.771908	0.77551	0.99373	1764	gene-LOC100627967;gene-SETX;gene-HSPB1;gene-MIF;gene-ANKZF1
GO:0006493	protein O-linked glycosylation	18	0.277538	0.778103	0.775895	0.99373	2736	gene-B3GALT1;gene-B3GALT2;gene-FKTN
GO:0043627	response to estrogen	12	0.308209	0.77278	0.777567	0.99373	267	gene-CITED1
GO:0030833	regulation of actin filament polymerization	22	0.271179	0.788885	0.777778	0.99373	1384	gene-TPM1;gene-FAM49B;gene-PFN2;gene-ARHGAP18
GO:0051179	localization	264	0.193023	0.900449	0.778004	0.99373	1492	gene-DAB1;gene-HOOK1;gene-NDNF;gene-NPTX1;gene-AKAIN1;gene-SNCG;gene-DLG2;gene-PEX7;gene-LOC100514494;gene-DNAJC19;NewGene_36612;gene-DNAJC28;gene-SCG3;gene-PLAC8;gene-GULP1;gene-PDCD10;gene-SVIP;gene-LOC110259478;gene-SELENOT;gene-UBE2B;gene-ESCO2;gene-CFAP54;gene-DNAJC6;gene-SLC31A1;gene-HOMER1;gene-TTPA;NewGene_36643;gene-CACNA2D1;gene-UBXN2B;gene-NDUFA9;gene-ATP5S
GO:0009880	embryonic pattern specification	11	-0.309978	-0.764226	0.779592	0.99373	1090	gene-STIL;gene-ZBTB16;gene-MEIS3
GO:0071392	cellular response to estradiol stimulus	11	-0.310509	-0.765534	0.779592	0.99373	128	gene-MSX2;gene-GPER1
GO:1902533	positive regulation of intracellular signal transduction	43	-0.239272	-0.832872	0.779835	0.99373	3578	gene-BRD4;gene-MAPKBP1;gene-WDR59;gene-NQO2;gene-TELO2;gene-DOK4;gene-CLCF1;gene-TRAF3IP2;gene-UBC;gene-MIF;gene-MFHAS1;gene-CCDC22;gene-PRR5;gene-ST5;gene-CRLF1
GO:0042475	odontogenesis of dentin-containing tooth	21	0.268523	0.776383	0.779886	0.99373	3538	gene-AMBN;gene-EDA;gene-FOXC1;gene-FGF10;gene-DSPP;gene-ACVR2B;gene-BCL2L11;gene-BMPR1A
GO:0051348	negative regulation of transferase activity	17	0.282102	0.779507	0.779886	0.99373	3363	gene-C1H14orf166;gene-RTN4RL1;gene-NIPSNAP2;gene-RUBCN;gene-FBXO7;gene-YWHAG
GO:0045665	negative regulation of neuron differentiation	29	0.258004	0.805142	0.780534	0.99373	3816	gene-DAB1;gene-RTN4RL1;gene-EIF4E;gene-NEPRO;gene-ID4;gene-SPG20;gene-LSM1
GO:0048513	animal organ development	137	0.203492	0.869027	0.780876	0.99373	2736	gene-DAB1;gene-PEX7;gene-TDRD7;gene-LOC100514494;gene-DNAJC19;gene-TPM1;gene-MLF1;gene-LOC110259478;gene-SELENOT;gene-ESCO2;gene-SMTNL1;NewGene_8597;gene-LRRC17;gene-HOMER1;gene-TTPA;gene-NDRG2;gene-THEMIS;gene-RTN4RL1;gene-DBP;gene-TNS3;gene-BLNK;gene-TPD52;gene-EIF4E;gene-FRS2;gene-DSPP;gene-ATP2B3;gene-NEBL;gene-BCOR;NewGene_12772;gene-MYBPC3;gene-KLHL12;gene-FKTN
GO:0010558	negative regulation of macromolecule biosynthetic process	89	-0.217454	-0.858762	0.781746	0.99373	2279	gene-WWC3;gene-GZF1;gene-OSR2;gene-TBL1X;gene-NOC2L;gene-UBC;gene-FAM129B;gene-TCF25;gene-BCL7A;gene-MED25;gene-ZNF692;gene-BCL6B;gene-TONSL;gene-E4F1;gene-ZBTB42;gene-ZNF608;gene-PER1
GO:0031327	negative regulation of cellular biosynthetic process	89	-0.217454	-0.858762	0.781746	0.99373	2279	gene-WWC3;gene-GZF1;gene-OSR2;gene-TBL1X;gene-NOC2L;gene-UBC;gene-FAM129B;gene-TCF25;gene-BCL7A;gene-MED25;gene-ZNF692;gene-BCL6B;gene-TONSL;gene-E4F1;gene-ZBTB42;gene-ZNF608;gene-PER1
GO:0008630	intrinsic apoptotic signaling pathway in response to DNA damage	20	-0.271808	-0.792723	0.783158	0.99373	4467	gene-FNIP2;gene-BAG6;gene-PRKDC;gene-ATM;gene-HIC1;gene-IKBKE;gene-TNF;gene-SFN;gene-EPHA2
GO:0006959	humoral immune response	19	0.274903	0.779736	0.783427	0.99373	3783	NewGene_36612;gene-SH2D1A;gene-CCR2;gene-BLNK;gene-CFH;gene-BMI1;NewGene_7556;gene-LOC110258505
GO:0040029	regulation of gene expression, epigenetic	11	-0.309366	-0.762717	0.783673	0.99373	1903	gene-ZNF335;gene-GPX1;gene-KLF2
GO:0061952	midbody abscission	10	0.313375	0.744483	0.785029	0.99373	5219	gene-CHMP2B;gene-CHMP5;gene-VPS4B;gene-CHMP4A;gene-MITD1;gene-CHMP7
GO:0050807	regulation of synapse organization	11	0.307658	0.745821	0.785156	0.99373	1331	gene-PTPRO;gene-HOMER1
GO:0031324	negative regulation of cellular metabolic process	153	-0.201156	-0.867055	0.785288	0.99373	2279	gene-WWC3;gene-GZF1;gene-OSR2;gene-TBL1X;gene-NOC2L;gene-UBC;gene-FAM129B;gene-SFN;gene-TCF25;gene-BCL7A;gene-HSPB1;gene-MIF;gene-MED25;gene-MPRIP;gene-MFHAS1;gene-ZNF692;gene-CSRNP3;gene-BCL6B;gene-TONSL;gene-E4F1;gene-ZBTB42;gene-BGN;gene-ZNF608;gene-PER1;gene-LOC110257476;gene-TNFRSF6B
GO:0043543	protein acylation	11	-0.307962	-0.759256	0.785714	0.99373	3623	gene-BAG6;gene-KANSL3;gene-BRD4;gene-GOLGA7B;gene-PER1
GO:0070663	regulation of leukocyte proliferation	10	-0.325563	-0.773987	0.785863	0.99373	4356	gene-CD59;gene-HHEX;gene-SASH3;gene-CD55;gene-CLCF1;gene-CCDC88B;gene-MIF
GO:0044237	cellular metabolic process	341	0.189734	0.903513	0.787056	0.99373	3320	gene-C1H14orf39;gene-NDNF;gene-NMRK1;gene-OGN;gene-DLG2;gene-PEX7;gene-NWD1;gene-LOC100514494;gene-MLF1;gene-SCG3;gene-LOC100511937;gene-FBXL22;gene-FBXO39;gene-LOC110259478;gene-FUNDC1;gene-HYKK;gene-SELENOT;gene-UBE2B;gene-ESCO2;gene-DECR1;gene-SMTNL1;gene-PDGFRL;gene-LYRM7;gene-TTPA;gene-C1H14orf166;NewGene_36643;gene-UBXN2B;gene-MDH1;gene-NDUFA9;gene-ATP5S;gene-DHRS9;gene-PLEKHA3;gene-NIPSNAP…
GO:0021766	hippocampus development	20	-0.270482	-0.788855	0.787368	0.99373	2182	gene-NR4A3;gene-PLXNA3;gene-BBS1;gene-GLI3;gene-RELN
GO:0046854	phosphatidylinositol phosphorylation	28	0.256229	0.793055	0.787645	0.99373	3359	gene-LOC100511937;gene-CISH;gene-FRS2;gene-PIK3AP1;gene-PIK3CG;gene-EFR3A;gene-SOCS6
GO:0045453	bone resorption	12	-0.297248	-0.748405	0.787815	0.99373	2831	gene-NCDN;gene-NOX4;gene-TNFSF11;gene-CCDC154
GO:0007043	cell-cell junction assembly	10	-0.324366	-0.771141	0.787942	0.99373	2778	gene-CDH23;gene-CDH5;gene-CDH24
GO:0030308	negative regulation of cell growth	52	0.22775	0.81575	0.788119	0.99373	3396	gene-MYL2;gene-GNG4;gene-RERG;gene-CDKN2C;gene-NDUFS3;gene-CDKN2AIP;gene-SERTAD2;gene-DDX3X;gene-SLIT2;gene-OSGIN2;gene-CDKN1A;gene-CDKN1B;gene-CRLF3;gene-SPG20
GO:0051247	positive regulation of protein metabolic process	90	-0.216118	-0.858273	0.788538	0.99373	3557	gene-RNF166;gene-LOC110259264;gene-MAPKBP1;gene-C4BPA;gene-NQO2;gene-SGSM3;gene-STIL;gene-TELO2;gene-DOK4;gene-FNDC1;gene-CLCF1;gene-MOB2;gene-UBC;gene-HSPB1;gene-MIF;gene-KLF2;gene-MPRIP;gene-MFHAS1;gene-TONSL;gene-CCDC22;gene-PRR5;gene-ST5;gene-MRNIP;gene-CEMIP;gene-CRLF1
GO:0007422	peripheral nervous system development	12	0.304413	0.763264	0.788973	0.99373	4989	gene-SNCG;gene-EGR3;gene-TBCE;gene-PRX;gene-ERBB2;gene-LGI4;gene-PARD3
GO:0043967	histone H4 acetylation	19	0.273256	0.775065	0.789077	0.99373	1880	gene-MYOD1;gene-ING3;gene-MORF4L1;gene-HAT1
GO:0055065	metal ion homeostasis	16	-0.278867	-0.757378	0.790356	0.99373	982	gene-CD55;gene-TTC7A;gene-MCUR1;gene-CCDC22;gene-CEMIP
GO:0008156	negative regulation of DNA replication	13	0.300526	0.767749	0.791188	0.99373	5842	gene-STAG2;gene-RAD17;gene-SLFN11;gene-WAPL;gene-TERF1;gene-SMC3;gene-GMNN;NewGene_32138
GO:0043123	positive regulation of I-kappaB kinase/NF-kappaB signaling	68	0.221379	0.838671	0.791339	0.99373	1605	gene-ADIPOQ;gene-UBD;gene-CD36;gene-TNFRSF19;gene-TLR3;gene-MYD88;gene-EDA;gene-TRIM13;gene-NOD2;gene-PINK1;gene-CHUK
GO:0009628	response to abiotic stimulus	47	0.231998	0.813587	0.791506	0.99373	1354	gene-NDNF;gene-SNCG;gene-PLAC8;gene-FUNDC1;gene-UBE2B;NewGene_8597;gene-TTPA
GO:0120035	regulation of plasma membrane bounded cell projection organization	45	0.234596	0.815703	0.791506	0.99373	1534	gene-DAB1;gene-NDNF;gene-HOMER1;gene-TCTEX1D2;gene-RTN4RL1
GO:0002275	myeloid cell activation involved in immune response	22	-0.264292	-0.790794	0.791667	0.99373	1982	gene-NBEAL2;gene-MIF;gene-C2H1orf35;gene-LOC100515209
GO:0002283	neutrophil activation involved in immune response	22	-0.264292	-0.790794	0.791667	0.99373	1982	gene-NBEAL2;gene-MIF;gene-C2H1orf35;gene-LOC100515209
GO:0036230	granulocyte activation	22	-0.264292	-0.790794	0.791667	0.99373	1982	gene-NBEAL2;gene-MIF;gene-C2H1orf35;gene-LOC100515209
GO:0043299	leukocyte degranulation	22	-0.264292	-0.790794	0.791667	0.99373	1982	gene-NBEAL2;gene-MIF;gene-C2H1orf35;gene-LOC100515209
GO:0001775	cell activation	42	0.235915	0.811009	0.793103	0.99373	2201	gene-BANK1;gene-PLAC8;gene-SVIP;gene-LOC110259478;gene-THEMIS;gene-BLNK;gene-OSTF1;gene-TPD52
GO:0007219	Notch signaling pathway	51	0.229833	0.818643	0.793651	0.99373	3391	gene-CEBPA;gene-PGAM2;gene-ADAM10;gene-GRIP2;gene-TIMP4;gene-SOX9;gene-PERP;gene-FOXC1;gene-GOT1;gene-HEY1;gene-TMEM100;gene-PTP4A3;gene-DTX4;gene-CDKN1B;gene-S1PR3
GO:0046856	phosphatidylinositol dephosphorylation	23	-0.263037	-0.788299	0.793684	0.99373	2745	gene-INPP5J;gene-LOC106510645;gene-INPP5D;gene-INPP5E;gene-MTMR11;gene-SYNJ2
GO:1903078	positive regulation of protein localization to plasma membrane	20	-0.267642	-0.780571	0.793684	0.99373	2789	gene-CLIP3;gene-TNF;gene-EPHA2;gene-ARHGEF16;gene-GPER1
GO:0009611	response to wounding	26	0.255386	0.775842	0.794231	0.99373	1534	gene-NDNF;gene-TPM1;gene-PDCD10;gene-RTN4RL1
GO:0010564	regulation of cell cycle process	65	-0.222936	-0.835982	0.794355	0.99373	4244	gene-SND1;gene-FBXO5;gene-LOC100625088;gene-KNTC1;gene-AHCTF1;gene-BRD4;gene-LOC110259264;gene-PAGR1;gene-WIZ;gene-POC1A;gene-MKI67;gene-STIL;gene-CEP164;gene-SFN;gene-MIF;gene-MED25;gene-ZBTB17;gene-E4F1;gene-FSD1;gene-MRNIP;gene-GTSE1
GO:0023057	negative regulation of signaling	80	-0.219523	-0.847564	0.795082	0.99373	3818	gene-DOK2;gene-HYOU1;gene-SEC14L1;gene-EPN1;gene-RIPOR1;gene-MAPKBP1;gene-TSC1;gene-ZNF653;gene-DOK1;gene-SHANK3;gene-WWC3;gene-MVP;gene-NBL1;gene-NOC2L;gene-UBC;gene-NFKBID;gene-FAM129B;gene-HSPB1;gene-MIF;gene-TULP3;gene-MFHAS1;gene-CCDC22;gene-BGN;gene-PER1;gene-LOC110257476;gene-EGFL7
GO:0031399	regulation of protein modification process	110	-0.209371	-0.858787	0.795455	0.99373	2909	gene-STIL;gene-TELO2;gene-DOK4;gene-DOK1;gene-FNDC1;gene-KLF15;gene-CLCF1;gene-MOB2;gene-NOC2L;gene-UBC;gene-ANKRD54;gene-SFN;gene-HSPB1;gene-MIF;gene-MPRIP;gene-MFHAS1;gene-TONSL;gene-PRR5;gene-BGN;gene-ST5;gene-PER1;gene-MRNIP;gene-LOC110257476;gene-CEMIP;gene-CRLF1
GO:0071495	cellular response to endogenous stimulus	34	0.245295	0.798779	0.795678	0.99373	3588	gene-LOC100511937;gene-UBE2B;gene-PDGFRL;gene-CACNA2D1;gene-SORBS1;gene-EIF4E;gene-FRS2;gene-DSPP;gene-IMPACT;gene-RWDD1;gene-YWHAG;gene-BCL2L11;gene-TWSG1
GO:0009968	negative regulation of signal transduction	79	-0.21848	-0.845407	0.795918	0.99373	2279	gene-WWC3;gene-NBL1;gene-NOC2L;gene-UBC;gene-NFKBID;gene-FAM129B;gene-INPP5D;gene-HSPB1;gene-MIF;gene-TULP3;gene-MFHAS1;gene-CCDC22;gene-BGN;gene-PER1;gene-LOC110257476;gene-EGFL7
GO:0007193	adenylate cyclase-inhibiting G protein-coupled receptor signaling pathway	16	0.27775	0.760714	0.79619	0.99373	517	gene-OPRL1;gene-ADCY5
GO:0043069	negative regulation of programmed cell death	50	0.23019	0.817414	0.796844	0.99373	950	gene-NDNF;gene-PLAC8;gene-AAMDC;gene-PDCD10;gene-LOC110259478;gene-UBE2B
GO:0061025	membrane fusion	11	0.303638	0.736076	0.796875	0.99373	10118	gene-UBXN2B;gene-UBXN2A;gene-OPA1;gene-DNM1L;gene-LOC100519098;gene-NSFL1C;gene-SNAP47;NewGene_3472;gene-SNAP29;gene-LOC100738955;gene-SPG11
GO:0002098	tRNA wobble uridine modification	11	-0.305368	-0.752861	0.797959	0.99373	2803	gene-ELP1;gene-ELP5;gene-CTU2
GO:0001954	positive regulation of cell-matrix adhesion	10	-0.32121	-0.763638	0.798337	0.99373	3988	gene-JUP;gene-TSC1;gene-EMP2;gene-CCL21
GO:0090263	positive regulation of canonical Wnt signaling pathway	41	-0.237857	-0.823232	0.798371	0.99373	462	gene-TBL1X;gene-CCAR2;gene-NRARP;gene-ROR2;gene-SFRP4;gene-PTK7
GO:0009890	negative regulation of biosynthetic process	90	-0.215514	-0.855873	0.798419	0.99373	2279	gene-WWC3;gene-GZF1;gene-OSR2;gene-TBL1X;gene-NOC2L;gene-UBC;gene-FAM129B;gene-TCF25;gene-BCL7A;gene-MED25;gene-ZNF692;gene-BCL6B;gene-TONSL;gene-E4F1;gene-ZBTB42;gene-ZNF608;gene-PER1
GO:0051240	positive regulation of multicellular organismal process	70	-0.220023	-0.836586	0.798793	0.99373	2482	gene-SHANK3;gene-MKL2;gene-CLCF1;gene-MOB2;gene-NCKIPSD;gene-CCDC88B;gene-NBL1;gene-OSR2;gene-MB21D1;gene-ANKRD54;gene-NFKBID;gene-FAM129B;gene-IL27RA;gene-HSPB1;gene-MIF;gene-CPNE9;gene-NFKBIZ
GO:0007040	lysosome organization	23	0.266808	0.78745	0.798861	0.99373	3211	gene-HOOK1;gene-CLN5;gene-AKTIP;gene-HOOK2;gene-CHMP5;gene-HEXB;gene-ABCA1
GO:0048699	generation of neurons	86	0.213676	0.841906	0.799213	0.99373	868	gene-DAB1;gene-NDNF;gene-NPTX1;gene-OGN;gene-PEX7;gene-OPCML;gene-CDNF;gene-DOK6
GO:0009116	nucleoside metabolic process	14	-0.285013	-0.752842	0.799578	0.99373	2123	gene-SCRIB;gene-PRPSAP1;gene-UPP1;gene-UCKL1
GO:0003143	embryonic heart tube morphogenesis	11	-0.303569	-0.748425	0.8	0.99373	10120	gene-NPHP3;gene-HES1;gene-YAP1;gene-TEAD2;gene-NDRG4;gene-IFT172;gene-BBS4;gene-IFT57;gene-MEGF8;gene-STIL
GO:0008152	metabolic process	372	0.185116	0.895851	0.8	0.99373	3340	gene-C1H14orf39;gene-NDNF;gene-NMRK1;gene-OGN;gene-DLG2;gene-SETD9;gene-PEX7;gene-NWD1;gene-LOC100514494;NewGene_36612;gene-MLF1;gene-SCG3;gene-LOC100511937;gene-FBXL22;gene-FBXO39;gene-LOC110259478;gene-FUNDC1;gene-HYKK;gene-SELENOT;gene-UBE2B;gene-ESCO2;gene-LYZ;gene-DECR1;gene-SMTNL1;gene-PDGFRL;gene-LYRM7;gene-TTPA;gene-C1H14orf166;NewGene_36643;gene-UBXN2B;gene-MDH1;gene-NDUFA9;gene-ATP5S;ge…
GO:0032760	positive regulation of tumor necrosis factor production	23	-0.261801	-0.784595	0.8	0.99373	1764	gene-HSPB1;gene-MIF;gene-CD14;gene-TICAM1;gene-SPON2
GO:0045931	positive regulation of mitotic cell cycle	17	-0.267715	-0.746468	0.8	0.99373	2023	gene-CDC25B;gene-ABL1;gene-TAL1
GO:0042391	regulation of membrane potential	20	0.268542	0.764815	0.800759	0.99373	1419	gene-CHRNA9;gene-GABRE;gene-CACNA2D1;gene-POPDC3
GO:0045321	leukocyte activation	42	0.23391	0.804116	0.800766	0.99373	2201	gene-BANK1;gene-PLAC8;gene-SVIP;gene-LOC110259478;gene-THEMIS;gene-BLNK;gene-OSTF1;gene-TPD52
GO:0030323	respiratory tube development	11	-0.300387	-0.740579	0.802041	0.99373	1496	gene-BAG6;gene-JMJD6;gene-TRAF4;gene-TULP3;gene-PCSK5
GO:0022603	regulation of anatomical structure morphogenesis	45	0.231396	0.804577	0.803089	0.99373	3424	gene-DAB1;gene-TPM1;gene-PDCD10;gene-FRS2;gene-DSPP;gene-BCOR;gene-MYCBP2;gene-LOC100522401;gene-SPG20;gene-GOLGA4
GO:0023052	signaling	178	-0.194866	-0.860177	0.803181	0.99373	3611	gene-EPN1;gene-CORO1B;gene-SETX;gene-RIPOR1;gene-LOC110259264;gene-SCRIB;gene-MAPKBP1;gene-ZNF516;gene-HIVEP3;gene-CNPY3;gene-RUNDC3A;gene-SGSM3;gene-STIL;gene-DOK4;gene-DOK1;gene-GNB1L;gene-SSNA1;gene-C1H15orf62;gene-SHF;gene-SHANK3;gene-RGS19;gene-KLF9;gene-CLCF1;gene-TRAF3IP2;gene-NCKIPSD;gene-UBC;gene-MB21D1;gene-NFKBID;gene-FAM129B;gene-SFN;gene-IL27RA;gene-EFS;gene-HSPB1;gene-TCTN2;gene-MIF…
GO:0006810	transport	182	0.19566	0.867248	0.80404	0.99373	2898	gene-HOOK1;gene-NPTX1;gene-SNCG;gene-DLG2;gene-PEX7;gene-DNAJC19;NewGene_36612;gene-DNAJC28;gene-SCG3;gene-PLAC8;gene-GULP1;gene-SVIP;gene-LOC110259478;gene-SELENOT;gene-DNAJC6;gene-SLC31A1;gene-TTPA;NewGene_36643;gene-CACNA2D1;gene-NDUFA9;gene-ATP5S;gene-ERGIC2;gene-SNX12;gene-AZGP1;gene-OSTF1;gene-EIF4E;gene-LOC110258247;gene-RUBCN;gene-ATP2B3;gene-GPRASP1;gene-FCGR1A;gene-OLFM2;gene-ATP5J2;gen…
GO:0021987	cerebral cortex development	22	0.265464	0.772259	0.804598	0.99373	1627	gene-DAB1;gene-CDON;gene-MKKS
GO:0006875	cellular metal ion homeostasis	15	-0.284357	-0.759198	0.805085	0.99373	982	gene-CD55;gene-TTC7A;gene-MCUR1;gene-CCDC22;gene-CEMIP
GO:2000113	negative regulation of cellular macromolecule biosynthetic process	84	-0.214832	-0.839308	0.806	0.99373	2279	gene-WWC3;gene-GZF1;gene-OSR2;gene-TBL1X;gene-NOC2L;gene-UBC;gene-FAM129B;gene-TCF25;gene-BCL7A;gene-MED25;gene-ZNF692;gene-BCL6B;gene-E4F1;gene-ZBTB42;gene-ZNF608;gene-PER1
GO:0044772	mitotic cell cycle phase transition	25	0.258095	0.775348	0.806142	0.99373	3363	gene-TPD52L1;gene-LZTS1;gene-EIF4E;gene-CCNB3;gene-CRLF3;gene-YWHAG
GO:0043043	peptide biosynthetic process	12	-0.291103	-0.732932	0.808824	0.99373	1602	gene-FURIN;gene-PCSK5
GO:1901699	cellular response to nitrogen compound	16	-0.272494	-0.740069	0.809224	0.99373	2407	gene-KLF9;gene-MB21D1;gene-LOC100623720;NewGene_37181
GO:0048545	response to steroid hormone	15	-0.28136	-0.751195	0.809322	0.99373	2407	gene-KLF9;gene-TBL1X;gene-MIF;gene-FBXO32
GO:0051260	protein homooligomerization	58	0.220424	0.804879	0.809804	0.99373	3361	gene-KCNC4;gene-ATL2;gene-PRF1;gene-KCTD16;gene-DECR1;gene-KCTD21;gene-KCTD12;gene-AQP11;gene-KCNA3;gene-G3BP2;gene-KCNA7;gene-KCTD1;gene-ZBTB1;gene-KCTD9;gene-KCTD5;gene-KCTD18;gene-LOC100522011
GO:0044782	cilium organization	49	-0.230011	-0.821701	0.810101	0.99373	2909	gene-STIL;gene-CFAP126;gene-SSNA1;gene-NUDCD3;gene-FAM92A;gene-CEP164;gene-TCTN2;gene-WDR60;gene-IFT140;gene-CROCC;gene-LOC100517977;gene-WDR34
GO:0006956	complement activation	12	0.297991	0.747162	0.811787	0.99373	3981	NewGene_36612;gene-CFH;gene-RGCC;NewGene_7556;gene-LOC110258505;gene-C7
GO:0031344	regulation of cell projection organization	46	0.224974	0.789471	0.812977	0.99373	1534	gene-DAB1;gene-NDNF;gene-HOMER1;gene-TCTEX1D2;gene-RTN4RL1
GO:0016070	RNA metabolic process	96	-0.214062	-0.854082	0.813765	0.99373	4090	gene-MECOM;gene-LOC100625088;NewGene_26969;gene-HINFP;gene-ICE1;gene-PTCD1;gene-CSTF1;gene-SETX;gene-LOC110259264;gene-MAZ;gene-MAPKBP1;gene-ZNF516;gene-DHX16;gene-HIVEP3;gene-INTS3;gene-PELP1;gene-WDR37;gene-SRRM2;gene-IER2;gene-WDR46;gene-DUSP11;gene-KLF15;gene-KLF9;gene-THOC6;gene-OSR2;gene-PWP2;gene-ZNF384;gene-MED25;gene-DCAF4;gene-ZBTB17;gene-KLF7;gene-CSRNP3;gene-RNH1
GO:0006996	organelle organization	223	0.194238	0.881938	0.814433	0.99373	3459	gene-MYBPC1;gene-MYOM2;gene-C1H14orf39;gene-HOOK1;gene-NPTX1;gene-PEX7;gene-DNAJC19;gene-DNAJC28;gene-TPM1;gene-MYBPC2;gene-PDCD10;gene-FUNDC1;gene-MYOM3;gene-UBE2B;gene-CFAP54;gene-LYRM7;gene-UBXN2B;gene-TCTEX1D2;gene-NDUFA9;gene-ATP5S;gene-SORBS1;gene-FAM161A;gene-CCDC69;gene-STAG2;gene-SNX12;gene-LOC100624559;gene-CCSER2;gene-HR;gene-NEBL;gene-UQCC;gene-BCOR;gene-ATP5J2;gene-MYBPC3;gene-HOOK2;…
GO:0014065	phosphatidylinositol 3-kinase signaling	13	-0.284728	-0.739318	0.816667	0.99373	905	gene-PEAR1;gene-EDN1
GO:0060716	labyrinthine layer blood vessel development	13	-0.284647	-0.739109	0.816667	0.99373	1540	gene-HEY2;gene-JUNB;gene-CYR61
GO:0071705	nitrogen compound transport	64	0.21874	0.813407	0.817269	0.99373	935	gene-SNCG;gene-DLG2;gene-PEX7;gene-DNAJC19;gene-LOC110259478;gene-SELENOT
GO:0120036	plasma membrane bounded cell projection organization	84	0.210866	0.826097	0.818725	0.99373	1546	gene-DAB1;gene-NPTX1;gene-OGN;gene-TPM1;gene-CDNF;gene-DOK6;gene-UBE2B;gene-CFAP54;gene-TCTEX1D2;gene-RTN4RL1;gene-FAM161A
GO:0048731	system development	200	0.195707	0.876411	0.818737	0.99373	2736	gene-DAB1;gene-NDNF;gene-NPTX1;gene-OGN;gene-SNCG;gene-DLG2;gene-PEX7;gene-TDRD7;gene-LOC100514494;gene-DNAJC19;gene-TPM1;gene-MLF1;gene-OPCML;gene-CDNF;gene-LOC110259478;gene-DOK6;gene-SELENOT;gene-ESCO2;gene-SMTNL1;NewGene_8597;gene-LRRC17;gene-HOMER1;gene-TTPA;gene-NDRG2;gene-THEMIS;gene-RTN4RL1;gene-DBP;gene-TNS3;gene-BLNK;gene-TAGLN3;gene-TPD52;gene-EIF4E;gene-FRS2;gene-DSPP;gene-ATP2B3;gene…
GO:0050921	positive regulation of chemotaxis	10	-0.315016	-0.748913	0.819127	0.99373	4384	gene-LOC100627967;gene-PPM1F;gene-F2RL1;gene-THBS1;gene-HSPB1;NewGene_23615
GO:0060249	anatomical structure homeostasis	18	0.266291	0.746571	0.819209	0.99373	1331	gene-HOMER2;gene-HOMER1
GO:0007286	spermatid development	25	0.252448	0.758383	0.819578	0.99373	1627	gene-HOOK1;gene-UBE2B;gene-H3F3A;gene-MKKS
GO:0070647	protein modification by small protein conjugation or removal	70	0.21438	0.815342	0.819802	0.99373	3949	gene-FBXL22;gene-UBE2B;gene-UBE2W;gene-UBE2V1;gene-UBE3D;gene-BCOR;gene-KLHL12;gene-FBXW2;gene-PSMD14;gene-RNF125;gene-BMI1;gene-FBXO10;gene-FBXO7;gene-NHLRC1;gene-NFATC2IP;gene-MYCBP2;gene-XIAP;gene-RNF38;gene-FBXO3;gene-UBE2Q2;gene-FBXO44;gene-FBXW8
GO:0032434	regulation of proteasomal ubiquitin-dependent protein catabolic process	22	0.262982	0.76504	0.819923	0.99373	3949	gene-SVIP;gene-UFL1;gene-RNF125;gene-UBE2K;gene-LOC110258505;gene-FBXW8
GO:1903317	regulation of protein maturation	10	-0.31473	-0.748234	0.821206	0.99373	238	gene-CD55;gene-C4BPA;gene-LOC100523213
GO:0007179	transforming growth factor beta receptor signaling pathway	34	0.239612	0.780273	0.821218	0.99373	1407	gene-MSTN;gene-CITED1;gene-HPGD;gene-TGFB3
GO:0032886	regulation of microtubule-based process	22	0.262749	0.764361	0.821839	0.99373	4454	gene-UBXN2B;gene-TCTEX1D2;gene-STAG2;gene-LOC100624559;gene-SPECC1L;gene-MEMO1;gene-HDGFL3;gene-ERBB2;gene-CHORDC1
GO:0051239	regulation of multicellular organismal process	136	0.198208	0.847647	0.823062	0.99373	3439	gene-DAB1;gene-HOMER2;gene-NDNF;gene-TPM1;gene-BANK1;gene-PLAC8;gene-C1QTNF4;gene-PDCD10;gene-LOC110259478;gene-SMTNL1;NewGene_8597;gene-LRRC17;NewGene_36643;gene-CACNA2D1;gene-NDRG2;gene-RTN4RL1;gene-AZGP1;gene-EIF4E;gene-FRS2;gene-DSPP;gene-ATP2B3;gene-IMPACT;gene-ZNF706;gene-BCOR;gene-MYBPC3;gene-TAX1BP1;gene-RNF125;gene-BMI1;gene-LOC100516390;gene-FBXO7;gene-YWHAG;gene-MYCBP2;gene-SPG20;gene-…
GO:0009725	response to hormone	34	0.237564	0.773605	0.823183	0.99373	2250	gene-RERG;gene-LOC100511937;gene-UBE2B;gene-TIMP4;gene-SORBS1;gene-EIF4E;gene-DSPP
GO:0043536	positive regulation of blood vessel endothelial cell migration	12	0.294776	0.739099	0.823194	0.99373	1228	gene-FGF18;gene-ATP5B
GO:0016925	protein sumoylation	10	-0.312584	-0.74313	0.823285	0.99373	465	gene-PIAS3;gene-UBA2;gene-LOC100511376;gene-TRPM4;gene-RNF212
GO:0042795	snRNA transcription by RNA polymerase II	10	-0.312965	-0.744037	0.823285	0.99373	1595	gene-ICE1;gene-INTS3;gene-ELL;gene-SNAPC4
GO:0031146	SCF-dependent proteasomal ubiquitin-dependent protein catabolic process	27	0.249668	0.764567	0.824092	0.99373	2395	gene-FBXO39;gene-RBX1;gene-FBXO48;gene-WWTR1;gene-SKP1;gene-CUL5;gene-FBXL17
GO:0006508	proteolysis	88	-0.209366	-0.825714	0.824458	0.99373	2077	gene-TBL1X;gene-UBC;gene-DMWD;gene-PITRM1;gene-UBXN11;gene-ANKZF1;gene-UFSP1;gene-PGPEP1L;gene-TONSL;gene-BACE2;gene-CAPN15;gene-CAPN10;gene-FBXO32;gene-LOC100523213
GO:0048585	negative regulation of response to stimulus	97	-0.212034	-0.847332	0.82449	0.99373	3833	gene-CD55;gene-DOK2;gene-HYOU1;gene-SEC14L1;gene-EPN1;gene-CORO1B;gene-BRD4;gene-RIPOR1;gene-MAPKBP1;gene-C4BPA;gene-TSC1;gene-ZNF653;gene-DOK1;gene-WWC3;gene-NBL1;gene-NOC2L;gene-UBC;gene-NFKBID;gene-FAM129B;gene-IL27RA;gene-HSPB1;gene-MIF;gene-TULP3;gene-MFHAS1;gene-CCDC22;gene-BGN;gene-PER1;gene-LOC110257476;gene-EGFL7;gene-LOC100515209
GO:0050821	protein stabilization	86	0.210007	0.82745	0.824803	0.99373	2522	gene-ZBED3;gene-USP13;gene-PDCD10;gene-UBE2B;gene-RTN4;gene-TRIM44;gene-GPIHBP1;gene-PINK1;gene-LOC100156381;gene-PIN1;gene-PTEN;gene-PDCL3;gene-NLK;gene-LAMP2;gene-PIM2;gene-MTMR9;gene-PLPP3
GO:0035295	tube development	41	-0.230091	-0.796356	0.824847	0.99373	3431	gene-ZNF358;gene-SCRIB;gene-TSC1;gene-STIL;gene-COMMD5;gene-SHANK3;gene-MKL2;gene-GZF1;gene-ENAH;gene-TULP3;gene-IFT140;gene-EGFL7;gene-CRLF1
GO:0007033	vacuole organization	15	0.274829	0.737316	0.826415	0.99373	1387	gene-HOOK1;gene-UBXN2B
GO:0048536	spleen development	15	0.274582	0.736653	0.826415	0.99373	2377	gene-POLB;gene-FLVCR1;gene-FGF10;gene-PPP2R3C
GO:0043547	positive regulation of GTPase activity	65	-0.218148	-0.818027	0.826613	0.99373	2726	gene-TBC1D2;gene-PLXNB1;gene-C1H15orf62;gene-RGS19;gene-RGL3;gene-TBC1D8;gene-RAPGEF3;gene-RANBP3L;gene-RGS16;gene-LLGL1;gene-CCL19;gene-PRR5;gene-CCL21;gene-CCL20
GO:0045766	positive regulation of angiogenesis	44	-0.233061	-0.816402	0.827236	0.99373	2408	gene-GATA6;gene-THBS1;gene-PTGIS;gene-CDH5;gene-CTSH;gene-RAPGEF3;gene-HSPB1;gene-VEGFD;gene-GATA2;gene-ZC3H12A;gene-SERPINE1;gene-CXCL8
GO:0030510	regulation of BMP signaling pathway	10	-0.310389	-0.737914	0.827443	0.99373	129	gene-NBL1;gene-SFRP4
GO:0061512	protein localization to cilium	18	-0.25406	-0.722955	0.828025	0.99373	1623	gene-TBC1D32;gene-TTC26;gene-BBS4;gene-C16H5orf42;gene-TTC21B;gene-TUB;gene-BBS1;gene-TULP3;gene-IFT140
GO:0051174	regulation of phosphorus metabolic process	97	-0.211543	-0.845371	0.828571	0.99373	3578	gene-BRD4;gene-LOC110259264;gene-PPP1R37;gene-MAPKBP1;gene-TSC1;gene-NQO2;gene-RUNDC3A;gene-STIL;gene-TELO2;gene-DOK4;gene-DOK1;gene-FNDC1;gene-CLCF1;gene-MOB2;gene-UBC;gene-ANKRD54;gene-FAM20C;gene-SFN;gene-HSPB1;gene-MIF;gene-MPRIP;gene-MFHAS1;gene-CSRNP3;gene-PRR5;gene-BGN;gene-ST5;gene-PER1;gene-MRNIP;gene-LOC110257476;gene-CEMIP;gene-CRLF1
GO:0051973	positive regulation of telomerase activity	12	0.293806	0.736667	0.828897	0.99373	10261	gene-PRKCQ;gene-CCT2;gene-CCT4;gene-HMBOX1;gene-MAPKAPK5;gene-CTNNB1;gene-PTGES3;gene-TCP1;gene-TNKS;gene-KLF4;gene-ACD;gene-WRAP53
GO:0051492	regulation of stress fiber assembly	12	0.291825	0.731701	0.830798	0.99373	1627	gene-TPM1;gene-MKKS
GO:0001942	hair follicle development	14	0.27619	0.731132	0.833333	0.99373	2250	gene-TNFRSF19;gene-LGR4;gene-SOX9;gene-DSPP
GO:0006281	DNA repair	94	-0.210461	-0.839141	0.833663	0.99373	229	gene-RMI2;gene-LOC100625088;gene-HINFP;NewGene_2091;gene-RAD51AP1;gene-RUVBL2;gene-CHD1L;gene-UPF1;gene-SETX;gene-LOC110259264;gene-RAD9A;gene-DOT1L;gene-APITD1;gene-MGMT;gene-INTS3;gene-UBC;gene-CHEK1;gene-DNA2;gene-RAD9B;gene-PNKP;gene-TONSL;gene-RTEL1;gene-POLM;gene-EID3;gene-TREX2
GO:1990830	cellular response to leukemia inhibitory factor	52	0.220603	0.790152	0.833663	0.99373	3052	gene-PADI2;gene-PDCD10;gene-HK2;gene-SNX10;gene-EED;gene-MTF2;gene-GCLM;gene-GNPNAT1;gene-NFYB;gene-MYNN;gene-PTP4A3;gene-RNF125;gene-SYNGR1
GO:0019216	regulation of lipid metabolic process	28	0.245492	0.759825	0.833977	0.99373	3228	gene-LOC100511937;NewGene_36643;gene-LACTB;gene-SORBS1;gene-RUBCN;gene-MTMR9;gene-LOC100516390;gene-FMC1;gene-ZMPSTE24
GO:0002366	leukocyte activation involved in immune response	26	-0.25172	-0.776989	0.834025	0.99373	2210	gene-LOC106510122;gene-NBEAL2;gene-MIF;gene-C2H1orf35;gene-LOC100515209
GO:0071704	organic substance metabolic process	340	0.184577	0.879371	0.834025	0.99373	3340	gene-C1H14orf39;gene-NDNF;gene-NMRK1;gene-OGN;gene-DLG2;gene-PEX7;gene-NWD1;gene-LOC100514494;NewGene_36612;gene-MLF1;gene-SCG3;gene-LOC100511937;gene-FBXL22;gene-FBXO39;gene-LOC110259478;gene-HYKK;gene-SELENOT;gene-UBE2B;gene-ESCO2;gene-DECR1;gene-SMTNL1;gene-PDGFRL;gene-TTPA;gene-C1H14orf166;NewGene_36643;gene-UBXN2B;gene-MDH1;gene-NDUFA9;gene-ATP5S;gene-DHRS9;gene-PLEKHA3;gene-NIPSNAP2;gene-KL…
GO:0045765	regulation of angiogenesis	21	0.25443	0.735635	0.834915	0.99373	796	gene-VASH2;gene-PDCD10
GO:0031647	regulation of protein stability	43	0.227869	0.785599	0.835271	0.99373	3783	gene-PDCD10;gene-UBE2B;gene-RNF128;gene-ASPH;gene-CDKN2AIP;gene-KRAS;gene-MTMR9;gene-CDC37L1;gene-FBXO7;gene-C3H16orf52;gene-ZNF207;gene-LOC100522011;gene-SUGT1;gene-LOC110258505
GO:1901564	organonitrogen compound metabolic process	210	0.194215	0.875741	0.835366	0.99373	3387	gene-NDNF;gene-NMRK1;gene-OGN;gene-DLG2;NewGene_36612;gene-SCG3;gene-FBXL22;gene-FBXO39;gene-LOC110259478;gene-HYKK;gene-SELENOT;gene-UBE2B;gene-ESCO2;gene-SMTNL1;gene-PDGFRL;NewGene_36643;gene-UBXN2B;gene-MDH1;gene-NDUFA9;gene-ATP5S;gene-NIPSNAP2;gene-KLHL11;gene-UBE2W;gene-CCDC126;gene-UBE2V1;gene-EIF4E;gene-SNCAIP;gene-FRS2;gene-HR;gene-UBE3D;gene-BCOR;gene-CCDC59;gene-CFH;gene-HEBP1;gene-RFXA…
GO:0001702	gastrulation with mouth forming second	12	0.290559	0.728527	0.836502	0.99373	3033	gene-AMOT;gene-FRS2;gene-PLPP3;gene-ACVR2B
GO:0051248	negative regulation of protein metabolic process	68	-0.215917	-0.815889	0.838057	0.99373	2046	gene-DOK1;gene-BANP;gene-KLF15;gene-NOC2L;gene-SFN;gene-HSPB1;gene-MIF;gene-MPRIP;gene-MFHAS1;gene-TONSL;gene-BGN;gene-PER1;gene-LOC110257476;gene-TNFRSF6B
GO:0002274	myeloid leukocyte activation	28	-0.244162	-0.77017	0.838843	0.99373	1982	gene-NBEAL2;gene-MIF;gene-MFHAS1;gene-C2H1orf35;gene-LOC100515209
GO:0035176	social behavior	13	0.288069	0.735926	0.83908	0.99373	1964	gene-CX3CR1;gene-MKKS;gene-PTEN
GO:0022604	regulation of cell morphogenesis	38	0.238457	0.794257	0.839844	0.99373	1089	gene-DAB1;gene-TPM1;gene-CLDN4
GO:0097711	ciliary basal body-plasma membrane docking	11	-0.288357	-0.710922	0.840816	0.99373	2246	gene-OFD1;gene-CEP164;gene-TCTN2
GO:0045022	early endosome to late endosome transport	13	0.287249	0.733832	0.840996	0.99373	108	gene-HOOK1
GO:0043523	regulation of neuron apoptotic process	13	-0.272457	-0.707455	0.841667	0.99373	107	gene-HYOU1;gene-GATA3;gene-NQO2;gene-CLCF1;gene-CRLF1
GO:0031123	RNA 3'-end processing	12	-0.278578	-0.701396	0.842437	0.99373	10483	gene-PAPOLB;gene-PAPOLA;gene-EXOSC7;gene-CSTF3;gene-CPSF3;gene-MTPAP;gene-WDR33;gene-PAPOLG;gene-PTCD1;gene-CSTF1;gene-THOC6
GO:0022610	biological adhesion	23	0.253446	0.748012	0.842505	0.99373	2887	gene-DAB1;gene-OPCML;gene-SORBS1;gene-AZGP1;gene-ECM2;gene-SPECC1L
GO:1901575	organic substance catabolic process	78	0.20981	0.813364	0.844181	0.99373	3205	gene-OGN;gene-PEX7;gene-FBXL22;gene-FBXO39;gene-HYKK;gene-UBE2B;gene-DECR1;NewGene_36643;gene-UBXN2B;gene-KLHL11;gene-UBE2W;gene-GPRASP1;gene-RFXAP;gene-SLFN11;gene-PSMD14;gene-RNF125;gene-FBXO10;gene-FBXO7;gene-NHLRC1
GO:0035556	intracellular signal transduction	247	-0.189341	-0.87088	0.844622	0.99373	2899	gene-NLRC3;gene-STAC2;gene-DOK1;gene-PLEKHM1;gene-GNB1L;gene-SYK;gene-C1H15orf62;gene-DGKQ;gene-SPSB2;gene-DVL1;gene-SHANK3;gene-UNC13A;gene-RGS19;gene-CIT;gene-NET1;gene-CLCF1;gene-RASA2;gene-NUAK1;gene-DGKZ;gene-TRAF3IP2;gene-NPR2;gene-SPSB1;gene-UBC;gene-CHEK1;gene-SFN;gene-INPP5D;gene-EFS;gene-DGKH;gene-HSPB1;gene-CDC42BPG;gene-ARHGEF4;gene-MIF;gene-RASA3;gene-PLCB3;gene-SOCS3;gene-DEPDC5;gen…
GO:0043068	positive regulation of programmed cell death	30	-0.237976	-0.760591	0.845361	0.99373	3431	gene-SCRIB;gene-NQO2;gene-FNDC1;gene-UBC;gene-NFKBID;gene-SFN;gene-CSRNP3;gene-FBXO32
GO:0018279	protein N-linked glycosylation via asparagine	10	-0.297272	-0.706728	0.846154	0.99373	2769	gene-DDOST;gene-UGGT2;gene-DERL3;gene-MGAT5
GO:0002053	positive regulation of mesenchymal cell proliferation	11	-0.285301	-0.703386	0.846939	0.99373	1261	gene-FBXW4;gene-SMO;gene-CHRD;gene-FOXF1
GO:0050896	response to stimulus	316	-0.186867	-0.8828	0.847036	0.99373	3611	gene-EPN1;gene-CORO1B;gene-SETX;gene-BRD4;gene-TANC1;gene-RIPOR1;gene-LOC110259264;gene-FBXO6;gene-SCRIB;gene-MAPKBP1;gene-WDR59;gene-C4BPA;gene-ZNF516;gene-TSC1;gene-HIVEP3;gene-CNPY3;gene-INTS3;gene-RUNDC3A;gene-SGSM3;gene-C2H19orf66;gene-PELP1;gene-STIL;gene-DOK4;gene-DOK1;gene-FNDC1;gene-IER2;gene-GNB1L;gene-SSNA1;gene-C1H15orf62;gene-SHF;gene-TXNDC11;gene-SHANK3;gene-RGS19;gene-KLF15;gene-KL…
GO:1905515	non-motile cilium assembly	34	-0.231992	-0.76981	0.84787	0.99373	3624	gene-CEP250;gene-DISC1;gene-MKS1;gene-POC1A;gene-CC2D2A;gene-STIL;gene-IFT74;gene-CENPJ;gene-BBS1;gene-IFT140;gene-FUZ;gene-TMEM216
GO:0043113	receptor clustering	13	-0.268499	-0.697178	0.847917	0.99373	5063	gene-DLG4;gene-AGRN;gene-MAGI2;gene-ITGB7;gene-SCRIB;gene-SSNA1;gene-SHANK3;gene-MADCAM1
GO:0051338	regulation of transferase activity	50	0.220761	0.783932	0.848126	0.99373	3783	gene-DAB1;gene-LOC100511937;gene-TPD52L1;gene-PDCD10;gene-C1H14orf166;gene-RTN4RL1;gene-NIPSNAP2;gene-FRS2;gene-RUBCN;gene-LOC100523736;gene-BMI1;gene-FBXO7;gene-MAP2K1;gene-YWHAG;gene-MAP3K7CL;gene-LOC110258505
GO:0097190	apoptotic signaling pathway	26	-0.249327	-0.769602	0.848548	0.99373	4395	gene-BAG6;gene-PPARD;gene-P2RX4;gene-TFPT;gene-CD5;gene-PAWR;gene-APAF1;gene-PTGIS;gene-SFN;gene-TICAM1;NewGene_5621;gene-TNFRSF6B
GO:0042110	T cell activation	13	0.285819	0.730178	0.848659	0.99373	3982	gene-CD28;gene-THEMIS;gene-NEDD4;gene-NCK1;gene-AZI2
GO:0050905	neuromuscular process	15	0.265282	0.711701	0.849057	0.99373	3396	gene-HOXC10;gene-FGF12;gene-ZMPSTE24;gene-MYCBP2;gene-SPG20
GO:0050730	regulation of peptidyl-tyrosine phosphorylation	14	-0.27098	-0.715776	0.850211	0.99373	3054	gene-EPHA7;gene-CLCF1;gene-MIF;gene-CRLF1
GO:0007389	pattern specification process	25	0.246545	0.740652	0.850288	0.99373	3009	gene-TBX5;gene-ASPH;gene-FRS2;gene-BCOR;gene-GRHL3;gene-BMI1
GO:0006333	chromatin assembly or disassembly	10	-0.29541	-0.702301	0.850312	0.99373	2091	gene-CENPM;gene-NOC2L
GO:0010648	negative regulation of cell communication	79	-0.2109	-0.816078	0.85102	0.99373	3818	gene-DOK2;gene-HYOU1;gene-SEC14L1;gene-EPN1;gene-RIPOR1;gene-MAPKBP1;gene-TSC1;gene-ZNF653;gene-DOK1;gene-SHANK3;gene-WWC3;gene-NBL1;gene-NOC2L;gene-UBC;gene-NFKBID;gene-FAM129B;gene-HSPB1;gene-MIF;gene-TULP3;gene-MFHAS1;gene-CCDC22;gene-BGN;gene-PER1;gene-LOC110257476;gene-EGFL7
GO:0016482	cytosolic transport	21	0.249661	0.721847	0.851992	0.99373	2679	gene-HOOK1;NewGene_36643;gene-LOC110258247;gene-HOOK2
GO:0007420	brain development	73	-0.211401	-0.805948	0.852156	0.99373	4395	gene-BAG6;gene-ABCB6;gene-SHROOM4;gene-PRKDC;gene-MECOM;gene-SPHK2;gene-AMIGO1;gene-S1PR1;gene-ATM;gene-SCRIB;gene-TSC1;gene-EPHA7;gene-STIL;gene-AATK;gene-SHANK3;gene-MKL2;gene-MAP1S;gene-EML1;gene-ZNF335;gene-SLC23A1;gene-MIF;gene-TULP3;gene-CIC;gene-LLGL1;gene-CEND1;gene-SMG9;gene-BCR;gene-CCDC85C;gene-MEIS3
GO:0051289	protein homotetramerization	19	0.254931	0.723086	0.853107	0.99373	1488	gene-ACOT13;gene-DECR1;gene-CRYZ
GO:0045595	regulation of cell differentiation	89	-0.205648	-0.81214	0.853175	0.99373	2587	gene-COMMD5;gene-SHANK3;gene-CLCF1;gene-MOB2;gene-NCKIPSD;gene-NBL1;gene-ANKRD54;gene-NFKBID;gene-FAM129B;gene-SFN;gene-HSPB1;gene-MIF;gene-BCL6B;gene-MCRIP1;gene-ZNF608;gene-CPNE9;gene-LOC110257476;gene-NFKBIZ;gene-LIF
GO:0006644	phospholipid metabolic process	29	0.240742	0.751273	0.854962	0.99373	2799	gene-PLPPR4;gene-LOC100511937;gene-PLPPR1;gene-PLEKHA3;gene-FRS2;gene-PIK3AP1;gene-LOC100739561;gene-MTMR9;gene-PLPP3;gene-EFR3A
GO:0009408	response to heat	16	0.258992	0.709339	0.855238	0.99373	3941	gene-CASQ1;gene-DNAJA4;gene-SOD1;gene-PSIP1;gene-HSPB2
GO:0031952	regulation of protein autophosphorylation	10	0.282284	0.670622	0.856046	0.99373	3987	gene-IMPACT;gene-EEF2K;gene-MOB1B;gene-PPP2R5E
GO:0035025	positive regulation of Rho protein signal transduction	14	0.267131	0.70715	0.856061	0.99373	1738	gene-GPR55;gene-F2RL2;gene-GPR174
GO:0051321	meiotic cell cycle	18	0.257437	0.721747	0.856874	0.99373	950	gene-C1H14orf39;gene-UBE2B
GO:0007034	vacuolar transport	20	0.256256	0.729824	0.857685	0.99373	4341	gene-HOOK1;gene-GPRASP1;gene-HOOK2;gene-CHMP1B;gene-CHMP2B;gene-LOC110258505;gene-UBXN6;gene-CHMP3
GO:0032535	regulation of cellular component size	18	0.256032	0.717807	0.858757	0.99373	3424	gene-TPM1;gene-FCHSD2;gene-SPECC1L;gene-LOC100522401;gene-SPG20;gene-GOLGA4
GO:2001240	negative regulation of extrinsic apoptotic signaling pathway in absence of ligand	12	0.281262	0.705216	0.859316	0.99373	2118	gene-LOC110259478;gene-FGF10;gene-IFI6
GO:0032872	regulation of stress-activated MAPK cascade	11	0.28726	0.696373	0.859375	0.99373	796	gene-TPD52L1;gene-PDCD10
GO:0007098	centrosome cycle	25	-0.241776	-0.743385	0.860707	0.99373	1253	gene-STIL;gene-CNTLN;gene-CROCC;gene-KIAA1614;gene-FES
GO:0007368	determination of left/right symmetry	24	-0.247154	-0.745667	0.860759	0.99373	3725	gene-TBC1D32;gene-BBS4;gene-PSKH1;gene-IFT57;gene-OFD1;gene-PCSK6;gene-MKS1;gene-CC2D2A;gene-STIL;gene-IFT74;gene-IFT140;gene-FOXF1;gene-PCSK5
GO:0010975	regulation of neuron projection development	38	0.233899	0.779076	0.861328	0.99373	175	gene-DAB1;gene-NDNF
GO:0033628	regulation of cell adhesion mediated by integrin	11	0.286356	0.694181	0.861328	0.99373	692	gene-LPXN
GO:0000375	RNA splicing, via transesterification reactions	16	-0.259356	-0.704389	0.861635	0.99373	10763	gene-PDCD7;gene-SNRNP40;gene-CPSF3;gene-SCAF11;gene-PLRG1;gene-PRPF4;gene-DNAJC8;gene-WDR33;gene-SNRPA1;gene-LSM4;gene-ZCCHC8;gene-CSTF1;gene-SETX;gene-DHX16;gene-SRRM2
GO:0000377	RNA splicing, via transesterification reactions with bulged adenosine as nucleophile	16	-0.259356	-0.704389	0.861635	0.99373	10763	gene-PDCD7;gene-SNRNP40;gene-CPSF3;gene-SCAF11;gene-PLRG1;gene-PRPF4;gene-DNAJC8;gene-WDR33;gene-SNRPA1;gene-LSM4;gene-ZCCHC8;gene-CSTF1;gene-SETX;gene-DHX16;gene-SRRM2
GO:0007173	epidermal growth factor receptor signaling pathway	11	0.283548	0.687374	0.863281	0.99373	3705	gene-SOX9;gene-BTC;gene-PTPN11
GO:0098586	cellular response to virus	11	-0.278678	-0.687058	0.865306	0.99373	3252	gene-GBF1;gene-IKBKE;gene-RRP1B;gene-CCL19;gene-ZC3H12A
GO:0014070	response to organic cyclic compound	27	0.234212	0.717235	0.866157	0.99373	3539	gene-HOMER2;gene-SNCG;gene-HOMER1;gene-EIF4E;gene-DSPP;gene-IMPACT;gene-RWDD1;gene-BCL2L11;gene-NFIA
GO:0008589	regulation of smoothened signaling pathway	12	0.278784	0.699002	0.86692	0.99373	2395	gene-RPGRIP1L;gene-FGF10;gene-FBXL17
GO:0008219	cell death	38	0.232997	0.776072	0.867188	0.99373	3783	gene-NPTX1;gene-GULP1;gene-PDCD10;gene-OLR1;gene-SNCAIP;gene-DAPL1;gene-VAPA;gene-BCL2L11;gene-XIAP;gene-PARP4;gene-KRCC1;gene-LOC110258505
GO:0050731	positive regulation of peptidyl-tyrosine phosphorylation	25	0.240053	0.721147	0.867562	0.99373	2729	gene-CD36;gene-BANK1;gene-LOC110259478;gene-FGF10;gene-CSPG4;gene-PLPP3;gene-CD80
GO:0001933	negative regulation of protein phosphorylation	45	-0.224418	-0.786226	0.867769	0.99373	2018	gene-KIRREL;gene-SFN;gene-HSPB1;gene-BGN;gene-MICAL1;gene-PER1;gene-ZC3H12A;gene-LOC110257476
GO:0051716	cellular response to stimulus	232	-0.188884	-0.859975	0.868263	0.99373	3611	gene-EPN1;gene-CORO1B;gene-SETX;gene-BRD4;gene-RIPOR1;gene-LOC110259264;gene-FBXO6;gene-MAPKBP1;gene-WDR59;gene-ZNF516;gene-TSC1;gene-HIVEP3;gene-CNPY3;gene-INTS3;gene-RUNDC3A;gene-SGSM3;gene-PELP1;gene-STIL;gene-DOK4;gene-DOK1;gene-FNDC1;gene-GNB1L;gene-SSNA1;gene-C1H15orf62;gene-SHF;gene-TXNDC11;gene-SHANK3;gene-RGS19;gene-KLF9;gene-CLCF1;gene-TRAF3IP2;gene-NCKIPSD;gene-NOC2L;gene-UBC;gene-MB21…
GO:0016192	vesicle-mediated transport	195	0.190461	0.851564	0.870103	0.99373	3939	gene-AP3B2;gene-HOOK1;NewGene_36612;gene-DNAJC28;gene-SCG3;gene-PLAC8;gene-GULP1;gene-GGA2;NewGene_27403;gene-SVIP;gene-RAB32;gene-AP1S3;gene-STXBP6;gene-RHOBTB3;gene-DNAJC6;NewGene_36643;NewGene_19303;gene-LOC100625711;gene-VAMP1;gene-ERGIC2;gene-SNX12;gene-OSTF1;gene-VAMP4;gene-LOC110258247;gene-RAB29;gene-VTI1A;gene-RUBCN;gene-GPRASP1;gene-FCGR1A;gene-ARL5B;gene-CLTC;gene-VAMP7;gene-HOOK2;gene…
GO:0000186	activation of MAPKK activity	11	0.281048	0.681314	0.871094	0.99373	3663	gene-FRS2;gene-LAMTOR3;gene-RAF1;gene-F2R;gene-MAP3K7CL
GO:0044238	primary metabolic process	328	0.184687	0.874648	0.872385	0.99373	3340	gene-C1H14orf39;gene-NDNF;gene-NMRK1;gene-DLG2;gene-PEX7;gene-NWD1;gene-LOC100514494;NewGene_36612;gene-MLF1;gene-SCG3;gene-LOC100511937;gene-FBXL22;gene-FBXO39;gene-LOC110259478;gene-HYKK;gene-SELENOT;gene-UBE2B;gene-ESCO2;gene-DECR1;gene-SMTNL1;gene-PDGFRL;gene-TTPA;gene-C1H14orf166;NewGene_36643;gene-UBXN2B;gene-MDH1;gene-NDUFA9;gene-ATP5S;gene-DHRS9;gene-PLEKHA3;gene-NIPSNAP2;gene-KLHL11;gene…
GO:0007612	learning	10	-0.282862	-0.67247	0.873181	0.99373	4257	gene-RGS14;gene-TANC1;gene-SYT11;gene-SHANK3;gene-CIC
GO:0050773	regulation of dendrite development	13	0.277742	0.709543	0.873563	0.99373	6067	gene-MARK1;gene-FBXW8;gene-C13H21orf91;gene-CAPRIN2;gene-BCL11A;gene-CRK
GO:0042326	negative regulation of phosphorylation	33	0.231397	0.746924	0.873786	0.99373	3363	gene-UBE2B;gene-C1H14orf166;gene-NDRG2;gene-RTN4RL1;gene-RUBCN;gene-IMPACT;gene-FKTN;gene-LOC100516390;gene-FBXO7;gene-CDKN1B;gene-YWHAG
GO:0000724	double-strand break repair via homologous recombination	43	-0.220631	-0.767983	0.874486	0.99373	2205	gene-BRCA2;gene-NABP1;gene-SPIDR;gene-ZSWIM7;gene-SLX1A;gene-TONSL;gene-REC8;gene-GEN1
GO:0070613	regulation of protein processing	12	0.274637	0.688604	0.874525	0.99373	3783	gene-SNX12;gene-RNF139;gene-CFH;NewGene_7556;gene-XIAP;gene-LOC110258505
GO:2000045	regulation of G1/S transition of mitotic cell cycle	19	-0.244652	-0.705788	0.874735	0.99373	1901	gene-LOC100625088;gene-LOC110259264;gene-SFN;gene-GTSE1
GO:0006904	vesicle docking involved in exocytosis	17	0.251404	0.694682	0.874763	0.99373	2781	gene-SCFD1;gene-VPS45;gene-RAB8B;gene-STXBP3
GO:0048732	gland development	11	0.278358	0.674792	0.875	0.99373	3588	gene-HRH2;gene-DBP;gene-FRS2;gene-BCL2L11;gene-TWSG1
GO:0019220	regulation of phosphate metabolic process	96	-0.2047	-0.816729	0.876518	0.99373	3578	gene-BRD4;gene-LOC110259264;gene-PPP1R37;gene-MAPKBP1;gene-TSC1;gene-NQO2;gene-RUNDC3A;gene-STIL;gene-TELO2;gene-DOK4;gene-DOK1;gene-FNDC1;gene-CLCF1;gene-MOB2;gene-UBC;gene-ANKRD54;gene-SFN;gene-HSPB1;gene-MIF;gene-MPRIP;gene-MFHAS1;gene-CSRNP3;gene-PRR5;gene-BGN;gene-ST5;gene-PER1;gene-MRNIP;gene-LOC110257476;gene-CEMIP;gene-CRLF1
GO:0048584	positive regulation of response to stimulus	116	-0.197184	-0.816979	0.877756	0.99373	3898	gene-C14H10orf71;gene-UBE2O;gene-DOK2;gene-LOC100624648;gene-BRD4;gene-PAGR1;gene-FAM168A;gene-MAPKBP1;gene-WDR59;gene-NQO2;gene-CNPY3;gene-TELO2;gene-DOK4;gene-DOK1;gene-SHF;gene-SHANK3;gene-KLF15;gene-CLCF1;gene-TRAF3IP2;gene-NCKIPSD;gene-TBL1X;gene-UBC;gene-MB21D1;gene-NFKBID;gene-SFN;gene-IL27RA;gene-HSPB1;gene-MIF;gene-MFHAS1;gene-GRAP;gene-CCDC22;gene-PRR5;gene-ST5;gene-MRNIP;gene-NFKBIZ;ge…
GO:0042632	cholesterol homeostasis	25	0.235875	0.708597	0.879079	0.99373	1040	gene-FABP4;gene-CAV3
GO:0048534	hematopoietic or lymphoid organ development	31	-0.226669	-0.728631	0.88125	0.99373	3654	gene-ARMC6;gene-AHCTF1;gene-TTC7A;gene-TSC1;gene-LTBR;gene-CLCF1;gene-NBEAL2;gene-EML1;gene-PRRC2C;gene-MFHAS1;gene-CCDC57;gene-NARFL
GO:0046855	inositol phosphate dephosphorylation	10	-0.275391	-0.654709	0.881497	0.99373	3847	gene-IMPAD1;gene-INPP5J;gene-INPP1
GO:2000678	negative regulation of transcription regulatory region DNA binding	10	-0.27857	-0.662268	0.881497	0.99373	1540	gene-MSX2;gene-HEY2;gene-SOX11
GO:0009792	embryo development ending in birth or egg hatching	36	-0.219259	-0.744096	0.882236	0.99373	4568	gene-IFT57;gene-LLGL2;gene-LUZP1;gene-MECOM;gene-HINFP;gene-ZNF358;gene-EPN1;gene-BRD4;gene-TANC2;gene-SCRIB;gene-TSC1;gene-STIL;gene-ANKS6;gene-MKL2;gene-OSR2;gene-ENAH;gene-TULP3;gene-WDR60;gene-IFT140
GO:0042149	cellular response to glucose starvation	15	0.258049	0.692298	0.883019	0.99373	4409	gene-ASNS;gene-PRKAA2;gene-IMPACT;gene-SESN3;gene-HIGD1A;gene-HNRNPA1;gene-MTMR3
GO:0031110	regulation of microtubule polymerization or depolymerization	13	0.274849	0.702153	0.883142	0.99373	3862	gene-STMN2;gene-MAPRE1;gene-LOC100624559;gene-MAPRE3;gene-SPECC1L;gene-HDGFL3;gene-STMN1
GO:0045807	positive regulation of endocytosis	13	-0.250709	-0.650986	0.883333	0.99373	2789	gene-CLIP3;gene-CD14;gene-TONSL
GO:0120031	plasma membrane bounded cell projection assembly	42	-0.22086	-0.762657	0.883333	0.99373	2909	gene-STIL;gene-NUDCD3;gene-FAM92A;gene-CEP164;gene-TCTN2;gene-WDR60;gene-IFT140;gene-LOC100517977;gene-WDR34
GO:0071407	cellular response to organic cyclic compound	29	0.235243	0.734111	0.883588	0.99373	3560	gene-CEBPA;gene-EIF4E;gene-DSPP;gene-IMPACT;gene-P2RY13;gene-RWDD1;gene-CDKN1B;gene-BCL2L11;gene-PAK2;gene-SMAD1
GO:0043603	cellular amide metabolic process	16	-0.255218	-0.693149	0.884696	0.99373	1187	gene-CCDC57;gene-LOC100515579
GO:0051209	release of sequestered calcium ion into cytosol	15	-0.258251	-0.689498	0.887712	0.99373	3498	gene-PLCB2;gene-PLCG1;gene-DDIT3;gene-CCL19;gene-CCL21
GO:0071526	semaphorin-plexin signaling pathway	10	-0.273912	-0.651194	0.887734	0.99373	1140	gene-ARHGDIA;gene-SEMA7A;gene-SEMA6B;gene-FARP2
GO:0051347	positive regulation of transferase activity	30	0.22998	0.721518	0.887814	0.99373	796	gene-DAB1;gene-TPD52L1;gene-PDCD10
GO:0098542	defense response to other organism	16	-0.254548	-0.69133	0.888889	0.99373	2171	gene-C2H19orf66;gene-CCDC88B;gene-MB21D1;gene-IL27RA;gene-LOC100523213
GO:0030032	lamellipodium assembly	14	0.259003	0.685634	0.890152	0.99373	102	gene-PTPRO
GO:0002444	myeloid leukocyte mediated immunity	24	-0.242091	-0.730391	0.890295	0.99373	1982	gene-NBEAL2;gene-MIF;gene-C2H1orf35;gene-LOC100515209
GO:1901990	regulation of mitotic cell cycle phase transition	34	-0.221261	-0.734202	0.890467	0.99373	787	gene-XPC;gene-OFD1;gene-ATAD5;gene-LOC100625088;gene-KNTC1;gene-BRD4;gene-LOC110259264;gene-CEP164;gene-SFN;gene-TFAP4;gene-MRNIP;gene-GTSE1
GO:0006401	RNA catabolic process	20	-0.245899	-0.71716	0.890526	0.99373	4011	gene-LOC100625088;gene-LOC110259264;gene-SIDT2;gene-RNASEH2C;gene-SKIV2L;gene-RNH1
GO:0003007	heart morphogenesis	19	0.24514	0.695316	0.890772	0.99373	4765	gene-TPM1;gene-MYBPC3;gene-ZMPSTE24;gene-ALPK2;gene-MESP1;gene-PTCH1;gene-AHI1;gene-NPHP3
GO:0030326	embryonic limb morphogenesis	21	0.239372	0.692097	0.891841	0.99373	3439	gene-HOXC10;gene-GJA5;gene-HOXA10;gene-DYNC2H1;gene-WDR19;gene-FGFR1;gene-BCL2L11
GO:2001242	regulation of intrinsic apoptotic signaling pathway	16	-0.252454	-0.685645	0.893082	0.99373	2046	gene-HYOU1;gene-NOC2L;gene-HSPB1;gene-MIF
GO:1900006	positive regulation of dendrite development	10	-0.271994	-0.646634	0.893971	0.99373	10578	gene-C13H21orf91;gene-CAPRIN2;gene-BMP5;gene-CAPRIN1;gene-GRN;gene-CLIP1;gene-ANKRD27;gene-DAB2IP;gene-SHANK3
GO:0120163	negative regulation of cold-induced thermogenesis	26	-0.237075	-0.731785	0.894191	0.99373	2859	gene-DDIT3;gene-NOVA2;gene-STK11;gene-ID1;gene-IL18R1;gene-NOTCH1;gene-NPR3;gene-ADAMTS5
GO:0031667	response to nutrient levels	18	0.245708	0.688865	0.894539	0.99373	2389	gene-TTPA;gene-SORBS1;gene-IMPACT;gene-DAPL1
GO:0046328	regulation of JNK cascade	15	-0.255265	-0.681524	0.896186	0.99373	1250	gene-IGF1R;gene-MECOM;gene-MAP4K4;gene-MAPKBP1;gene-MFHAS1;gene-PER1
GO:0006469	negative regulation of protein kinase activity	27	0.225436	0.690362	0.89675	0.99373	3363	gene-FABP4;gene-C1H14orf166;gene-RTN4RL1;gene-WWTR1;gene-DEPTOR;gene-FBXO7;gene-YWHAG
GO:0030177	positive regulation of Wnt signaling pathway	17	-0.239523	-0.66786	0.896842	0.99373	11051	gene-TNFAIP3;gene-LOC100624648;gene-DISC1;gene-TBL1X;gene-SULF1
GO:0072659	protein localization to plasma membrane	52	-0.20712	-0.752123	0.897384	0.99373	4219	gene-RAB40C;gene-RAMP2;gene-IKBKB;gene-PACS1;gene-JUP;gene-FYB;gene-TESC;gene-PACS2;gene-SCRIB;gene-TTC7A;gene-ZNF202;gene-GRIPAP1;gene-TNF;gene-EMP2;gene-GOLGA7B;gene-EPHA2;gene-DCHS1;gene-TMEM88;gene-EHD3
GO:0019941	modification-dependent protein catabolic process	50	0.207757	0.737754	0.897436	0.99373	3205	gene-FBXL22;gene-FBXO39;gene-UBE2B;gene-UBXN2B;gene-KLHL11;gene-UBE2W;gene-PSMD14;gene-ISG15;gene-RNF125;gene-FBXO10;gene-FBXO7;gene-NHLRC1
GO:0006468	protein phosphorylation	57	-0.208366	-0.762641	0.897541	0.99373	2598	gene-AATK;gene-ACVR1B;gene-SHANK3;gene-NUAK1;gene-STK11;gene-GLYCTK;gene-UBC;gene-CDC25B;gene-CHEK1;gene-FAM20C;gene-CDK18;gene-GRAP;gene-STK19;gene-SIK1
GO:0002263	cell activation involved in immune response	27	-0.237658	-0.739629	0.897704	0.99373	2210	gene-DNAJC5;gene-SH2D1B;gene-CD55;gene-GBF1;gene-TSC1;gene-LOC106510122;gene-NBEAL2;gene-MIF;gene-C2H1orf35;gene-LOC100515209
GO:0043687	post-translational protein modification	40	-0.217821	-0.750866	0.9	0.99373	1434	gene-DCAF4;gene-LOC100154105;gene-CCDC22;gene-ANKRD9;gene-CDRT1;gene-FBXO32
GO:2001233	regulation of apoptotic signaling pathway	29	0.223438	0.697273	0.900763	0.99373	4244	gene-TPD52L1;gene-LOC110259478;NewGene_8597;gene-BMI1;gene-YWHAG;gene-BCL2L11;gene-LOC110258505;gene-PDCD7;gene-SRPX
GO:0006457	protein folding	75	0.196632	0.758945	0.901575	0.99373	4669	gene-DNAJC19;gene-CALR3;gene-EMC2;gene-VBP1;gene-MKKS;gene-CWC27;gene-CLPX;gene-DNAJB5;gene-DNAJA4;gene-CDC37L1;gene-PFDN1;gene-GRPEL2;gene-PDIA3;gene-PPIL3;gene-DNAJB14;gene-PFDN5;gene-LOC110258505;gene-PPIG;gene-DNAJC7;gene-TBCE;gene-CHORDC1;gene-CCT8;gene-CCT4;gene-CCT7
GO:0002683	negative regulation of immune system process	25	-0.23493	-0.722335	0.902287	0.99373	2111	gene-NBL1;gene-NFKBID;gene-IL27RA;gene-MIF;gene-MFHAS1;gene-ZNF608
GO:0048593	camera-type eye morphogenesis	12	0.260062	0.65206	0.903042	0.99373	2827	gene-TDRD7;gene-FRS2;gene-MFN2
GO:0006913	nucleocytoplasmic transport	21	-0.242091	-0.71546	0.903158	0.99373	2262	gene-TSC1;gene-THOC6;gene-NCKIPSD;gene-ANKRD54;gene-ZNF384;gene-AAAS
GO:0016050	vesicle organization	26	0.22548	0.684991	0.903846	0.99373	2719	gene-HOOK1;gene-SNX12;gene-HOOK2;gene-KLHL12
GO:0035304	regulation of protein dephosphorylation	10	-0.265576	-0.631375	0.904366	0.99373	1286	gene-PPP4R4;gene-TSC1;gene-MPRIP;gene-MFHAS1
GO:1903047	mitotic cell cycle process	43	-0.211422	-0.73593	0.90535	0.99373	4596	gene-CHFR;gene-OFD1;gene-FBXO5;gene-LOC100625088;gene-KNTC1;gene-HINFP;gene-BRD4;gene-LOC110259264;gene-POC1A;gene-INTS3;gene-STIL;gene-CEP164;gene-EML1;gene-SFN;gene-MRNIP;gene-GTSE1
GO:0043549	regulation of kinase activity	42	-0.217692	-0.751717	0.90625	0.99373	2024	gene-UBC;gene-ANKRD54;gene-SFN;gene-HSPB1;gene-MIF;gene-PRR5;gene-BGN;gene-MRNIP;gene-CEMIP
GO:0016579	protein deubiquitination	61	0.201568	0.745246	0.906433	0.99373	2898	gene-USP18;gene-USP27X;gene-USP13;gene-UCHL3;gene-USP2;gene-USP28;gene-USP15;gene-ATXN3;gene-STAMBP;gene-USP8;gene-USP25;gene-PSMD14
GO:0090305	nucleic acid phosphodiester bond hydrolysis	12	0.257872	0.64657	0.906844	0.99373	3233	gene-AZGP1;gene-SLFN11;gene-TDP2
GO:0031397	negative regulation of protein ubiquitination	32	-0.21961	-0.71705	0.90835	0.99373	1078	gene-VPS28;gene-UBXN1;gene-PRKCE;gene-SVBP;gene-U2AF2;gene-SOX4;gene-TNFAIP3;gene-FBXO5;gene-SQSTM1;gene-GTPBP4;gene-NXN;gene-TONSL;gene-PRR7
GO:0071824	protein-DNA complex subunit organization	10	-0.260283	-0.618792	0.908524	0.99373	2091	gene-SPTY2D1;gene-CTCF;gene-ANP32E;gene-RPL23;gene-BRD2;gene-ANP32B;gene-PIH1D1;gene-CENPM;gene-UBC
GO:0008283	cell population proliferation	69	-0.198115	-0.753378	0.909274	0.99373	3578	gene-BRD4;gene-DDX41;gene-SCRIB;gene-IGSF8;gene-MKI67;gene-RASGRP4;gene-STIL;gene-PES1;gene-MAP4K1;gene-TGFBI;gene-OSR2;gene-EML1;gene-E2F8;gene-MIF;gene-KAT2A;gene-IL18RAP;gene-VEGFD;gene-BRAT1;gene-MIA;gene-E4F1
GO:0034605	cellular response to heat	11	-0.256408	-0.632155	0.910204	0.99373	2847	gene-DAXX;gene-IER5;gene-ANO1;gene-C17H8orf4
GO:0007062	sister chromatid cohesion	10	-0.259498	-0.616926	0.910603	0.99373	715	gene-FBXW7;gene-SMC5;gene-MCMBP;gene-REC8
GO:0045732	positive regulation of protein catabolic process	47	-0.210271	-0.741714	0.911157	0.99373	3557	gene-RNF166;gene-C4BPA;gene-RHBDD3;gene-GGA1;gene-SGSM3;gene-ATG7;gene-PLK2;gene-ASB9;gene-LPCAT1;gene-TONSL;gene-CCDC22;gene-SOX17
GO:0002520	immune system development	33	0.220257	0.710966	0.912621	0.99373	2201	gene-MLF1;gene-LOC110259478;gene-ESCO2;gene-LRRC17;gene-THEMIS;gene-BLNK;gene-TPD52
GO:0001541	ovarian follicle development	10	-0.258393	-0.614298	0.912682	0.99373	1825	gene-TAF4;gene-ATM;gene-LFNG;gene-FANCG
GO:0001568	blood vessel development	26	-0.229234	-0.707583	0.912863	0.99373	1354	gene-LLGL2;gene-LUZP1;gene-JMJD6;gene-SPHK2;gene-TREX1;gene-MKL2;gene-GJA4;gene-COL1A1;gene-EGFL7
GO:0009892	negative regulation of metabolic process	170	-0.18306	-0.807591	0.913127	0.99373	2279	gene-WWC3;gene-GZF1;gene-OSR2;gene-TBL1X;gene-NOC2L;gene-UBC;gene-FAM129B;gene-SFN;gene-TCF25;gene-BCL7A;gene-HSPB1;gene-MIF;gene-MED25;gene-MPRIP;gene-MFHAS1;gene-ZNF692;gene-CSRNP3;gene-BCL6B;gene-TONSL;gene-RNH1;gene-E4F1;gene-ZBTB42;gene-BGN;gene-ZNF608;gene-PER1;gene-LOC110257476;gene-TNFRSF6B
GO:0034314	Arp2/3 complex-mediated actin nucleation	15	-0.246856	-0.659074	0.913136	0.99373	162	gene-ARPC1B;gene-TRIM27;gene-JMY;gene-ARPC1A;gene-MAGEL2
GO:1901576	organic substance biosynthetic process	118	0.190485	0.798947	0.913828	0.99373	2788	gene-OGN;gene-DLG2;gene-PEX7;gene-MLF1;gene-LOC100511937;gene-SELENOT;NewGene_36643;gene-MDH1;gene-NDUFA9;gene-ATP5S;gene-DHRS9;gene-PLEKHA3;gene-NIPSNAP2;gene-DBP;gene-CCDC126;gene-EIF4E;gene-FRS2;gene-BTF3;gene-MTMR9;gene-ZNF148;gene-RFXAP;gene-ATP5J2;gene-CMAS;gene-FKTN;gene-SLFN11
GO:0005977	glycogen metabolic process	12	0.251251	0.62997	0.914449	0.99373	1276	gene-PPP1R3B;gene-PHKB
GO:0043966	histone H3 acetylation	14	0.245592	0.650132	0.914773	0.99373	3891	gene-MYOD1;NewGene_12772;gene-TAF12;gene-KAT6B;gene-ING4
GO:0044403	symbiotic process	14	-0.236924	-0.625818	0.915612	0.99373	11088	gene-PACS1;gene-CD55;gene-THOC6;gene-UBC
GO:0044419	interspecies interaction between organisms	14	-0.236924	-0.625818	0.915612	0.99373	11088	gene-PACS1;gene-CD55;gene-THOC6;gene-UBC
GO:0035307	positive regulation of protein dephosphorylation	12	-0.246575	-0.62082	0.915966	0.99373	2551	gene-SYMPK;gene-GBA;gene-CDH5
GO:0045444	fat cell differentiation	37	-0.210312	-0.71406	0.916667	0.99373	3655	gene-LOC100624648;gene-PLCB1;gene-ZNF516;gene-CLIP3;gene-ADGRF5;gene-NR4A3;gene-TBL1X;gene-GRK5;gene-GPX1;gene-BBS1;gene-CCND1;gene-GDF6
GO:0070507	regulation of microtubule cytoskeleton organization	29	0.216478	0.675553	0.917939	0.99373	2234	gene-PRKAA2;gene-UBXN2B;gene-BICD1;gene-EPHA3;gene-STAG2;gene-LOC100624559
GO:0022406	membrane docking	15	-0.239516	-0.639476	0.919492	0.99373	2246	gene-SNAP29;gene-RABEPK;gene-OFD1;gene-CEP164;gene-TCTN2
GO:0140056	organelle localization by membrane tethering	15	-0.239516	-0.639476	0.919492	0.99373	2246	gene-SNAP29;gene-RABEPK;gene-OFD1;gene-CEP164;gene-TCTN2
GO:0010632	regulation of epithelial cell migration	13	0.256785	0.656005	0.91954	0.99373	796	gene-PDCD10
GO:0042113	B cell activation	13	0.257339	0.657421	0.91954	0.99373	2201	gene-BANK1;gene-BLNK;gene-TPD52
GO:0043491	protein kinase B signaling	14	-0.231421	-0.611284	0.919831	0.99373	3646	gene-AKT1;gene-SETX;gene-TNF;gene-LOX;gene-EPHA2;gene-PEAR1
GO:0007528	neuromuscular junction development	11	0.257078	0.623205	0.919922	0.99373	4450	gene-CACNB1;gene-KY;gene-NEDD4;gene-PPFIBP1;gene-ERBB2
GO:0009967	positive regulation of signal transduction	83	0.196699	0.771078	0.920792	0.99373	3783	gene-ADIPOQ;gene-SH3BGR;gene-BANK1;gene-TPD52L1;gene-C1QTNF4;gene-PDCD10;gene-LOC110259478;gene-HOMER1;gene-SORBS1;gene-BLNK;gene-UBE2V1;gene-CDKN2AIP;gene-FRS2;gene-PIK3AP1;gene-SH3BGRL;gene-RWDD1;gene-MAP2K1;gene-CRLF3;gene-YWHAG;gene-BCL2L11;gene-XIAP;gene-TWSG1;gene-MAP3K7CL;gene-LOC110258505
GO:0051960	regulation of nervous system development	47	0.202795	0.711176	0.920849	0.99373	175	gene-DAB1;gene-NDNF
GO:0008033	tRNA processing	19	0.231847	0.657611	0.920904	0.99373	3648	gene-C1H14orf166;gene-RPP14;gene-RPP30;gene-POP5;gene-TYW1;gene-LOC102166590
GO:1901215	negative regulation of neuron death	18	-0.226003	-0.643116	0.921444	0.99373	107	gene-NENF;gene-DNAJC5;gene-HYOU1;gene-TSC1;gene-GBA;gene-CLCF1;gene-CRLF1
GO:0023051	regulation of signaling	174	-0.18012	-0.79575	0.923828	0.99373	3898	gene-C14H10orf71;gene-UBE2O;gene-FBRS;gene-CD55;gene-DOK2;gene-HYOU1;gene-SEC14L1;gene-DENND4B;gene-LOC100624648;gene-EPN1;gene-BRD4;gene-RIPOR1;gene-PAGR1;gene-SCRIB;gene-MAPKBP1;gene-WDR59;gene-TSC1;gene-NQO2;gene-SGSM3;gene-TELO2;gene-ZNF653;gene-DOK4;gene-NCDN;gene-DOK1;gene-BANP;gene-SHF;gene-SHANK3;gene-RGS19;gene-CLCF1;gene-WWC3;gene-TRAF3IP2;gene-MVP;gene-NBL1;gene-TBL1X;gene-NOC2L;gene-U…
GO:0090304	nucleic acid metabolic process	118	-0.188128	-0.783879	0.924453	0.99373	4090	gene-MECOM;gene-LOC100625088;NewGene_26969;gene-HINFP;gene-ICE1;gene-PTCD1;gene-CSTF1;gene-SETX;gene-LOC110259264;gene-MAZ;gene-MAPKBP1;gene-ZNF516;gene-DHX16;gene-HIVEP3;gene-INTS3;gene-MCMBP;gene-PELP1;gene-WDR37;gene-SRRM2;gene-IER2;gene-WDR46;gene-KLF15;gene-KLF9;gene-THOC6;gene-OSR2;gene-UBC;gene-PWP2;gene-ZNF384;gene-MED25;gene-DCAF4;gene-ZBTB17;gene-KLF7;gene-CSRNP3;gene-TONSL;gene-RNH1;ge…
GO:0051101	regulation of DNA binding	11	-0.249406	-0.61489	0.92449	0.99373	3578	gene-BRD4;gene-BCL3;gene-FAM129B
GO:0000165	MAPK cascade	19	0.230243	0.653063	0.92467	0.99373	3663	gene-TAOK3;gene-LOC110259478;gene-FRS2;gene-CCR5;gene-KBTBD7;gene-MAP2K1;gene-SMAD1;gene-MAP3K7CL
GO:0070534	protein K63-linked ubiquitination	25	0.222155	0.66738	0.925144	0.99373	4524	gene-UBE2B;gene-UBE2D4;gene-UBE2E3;gene-LOC100156381;gene-UBE2V1;gene-RNF115;gene-RNF8;gene-UBE2T;gene-HECTD1;gene-UBE2V2
GO:1900407	regulation of cellular response to oxidative stress	11	-0.248248	-0.612035	0.926531	0.99373	3202	gene-UBQLN1;gene-FBXW7;gene-TSC1;gene-ABCD1;gene-HSPB1
GO:0006605	protein targeting	26	-0.223532	-0.689981	0.927386	0.99373	2369	gene-PEX10;gene-UBC;gene-GOLGA7B;gene-HAP1;gene-RHOD
GO:0000245	spliceosomal complex assembly	12	0.246469	0.617978	0.927757	0.99373	10948	gene-GEMIN2;gene-SRPK2;gene-GEMIN6;gene-USP39;gene-SCAF11;gene-PRPF19;gene-SF3B1;gene-LSM4;gene-GCFC2;gene-ZRSR2;gene-SF3A2;gene-SETX
GO:0030217	T cell differentiation	18	-0.222535	-0.633247	0.927813	0.99373	4458	gene-SOX4;gene-JMJD6;gene-PREX1;gene-TSC1;gene-PKNOX1;gene-LFNG;gene-DLL4;gene-EGR1
GO:0000387	spliceosomal snRNP assembly	16	-0.238995	-0.649091	0.928721	0.99373	3871	gene-LSM4;gene-GEMIN5;gene-SNRPG;gene-GEMIN8;gene-GEMIN4;gene-GEMIN7
GO:0045088	regulation of innate immune response	16	-0.238446	-0.6476	0.928721	0.99373	4191	gene-SH2D1B;gene-SEC14L1;gene-CNPY3;gene-UBC;gene-MB21D1;gene-MFHAS1
GO:0090150	establishment of protein localization to membrane	16	-0.238791	-0.648536	0.928721	0.99373	4395	gene-BAG6;gene-UBL4A;gene-SCRIB;gene-GRIPAP1;gene-GOLGA7B
GO:0030100	regulation of endocytosis	22	-0.226448	-0.677559	0.929167	0.99373	983	gene-STON1;gene-C4BPA;gene-RAB20;gene-TONSL;gene-LOC100515209
GO:0048013	ephrin receptor signaling pathway	11	0.25328	0.613999	0.929688	0.99373	3889	gene-EFNA5;gene-CHN1;gene-PTPN11;gene-NCK1
GO:0048814	regulation of dendrite morphogenesis	14	0.240884	0.63767	0.929924	0.99373	1448	gene-TNIK;gene-LZTS1
GO:0051052	regulation of DNA metabolic process	20	-0.225718	-0.6583	0.930526	0.99373	3467	gene-PAGR1;gene-FAM168A;gene-WIZ;gene-CLCF1;gene-FAM129B;gene-IL27RA;gene-MRNIP
GO:0048813	dendrite morphogenesis	12	-0.236221	-0.594753	0.930672	0.99373	2496	gene-RERE;gene-DLG4;gene-DCX;gene-DTNBP1;gene-DVL1;gene-SHANK3;gene-KLF7
GO:0055085	transmembrane transport	31	-0.212369	-0.682666	0.93125	0.99373	2427	gene-SLC35B4;gene-ANO8;gene-MCUR1;gene-TSC1;gene-SLC10A3;gene-PEX10;gene-UBC;gene-VPS9D1;gene-GPR155;gene-ANO1;gene-SLC8B1;gene-ABCC10
GO:0043488	regulation of mRNA stability	18	0.229472	0.643346	0.932203	0.99373	2696	gene-RNASEL;gene-FXR1;gene-SAMD4A;gene-PABPC4
GO:0051246	regulation of protein metabolic process	160	-0.179171	-0.779709	0.933202	0.99373	3578	gene-BRD4;gene-RNF166;gene-LOC110259264;gene-MAPKBP1;gene-C4BPA;gene-BTBD6;gene-TSC1;gene-NQO2;gene-SGSM3;gene-STIL;gene-TELO2;gene-DOK4;gene-DOK1;gene-FNDC1;gene-BANP;gene-KLF15;gene-CLCF1;gene-MOB2;gene-NOC2L;gene-UBC;gene-ANKRD54;gene-SFN;gene-HSPB1;gene-MIF;gene-MPRIP;gene-MFHAS1;gene-TONSL;gene-CCDC22;gene-PRR5;gene-BGN;gene-ST5;gene-PER1;gene-MRNIP;gene-LOC110257476;gene-LOC100523213;gene-C…
GO:0001889	liver development	21	0.224556	0.64926	0.933586	0.99373	1820	gene-CEBPA;gene-RPGRIP1L;gene-DBP
GO:0044271	cellular nitrogen compound biosynthetic process	82	-0.198484	-0.770362	0.933602	0.99373	4376	NewGene_14808;gene-MTF1;gene-NFKBIB;gene-MECOM;gene-LOC100625088;NewGene_26969;gene-HINFP;gene-ICE1;gene-CSTF1;gene-SETX;gene-LOC110259264;gene-SCRIB;gene-MAZ;gene-ZNF516;gene-HIVEP3;gene-INTS3;gene-IER2;gene-KLF15;gene-KLF9;gene-OSR2;gene-UBC;gene-MB21D1;gene-VPS9D1;gene-ZNF384;gene-MED25;gene-ZBTB17;gene-KLF7;gene-CCDC57;gene-CSRNP3;gene-LOC100515579
GO:0010594	regulation of endothelial cell migration	14	0.235511	0.623447	0.933712	0.99373	2037	gene-PDCD10;gene-BMPER
GO:0010646	regulation of cell communication	168	-0.18069	-0.795014	0.933981	0.99373	3898	gene-C14H10orf71;gene-UBE2O;gene-FBRS;gene-CD55;gene-DOK2;gene-HYOU1;gene-SEC14L1;gene-DENND4B;gene-LOC100624648;gene-EPN1;gene-BRD4;gene-RIPOR1;gene-PAGR1;gene-MAPKBP1;gene-WDR59;gene-TSC1;gene-NQO2;gene-SGSM3;gene-TELO2;gene-ZNF653;gene-DOK4;gene-NCDN;gene-DOK1;gene-BANP;gene-SHF;gene-SHANK3;gene-RGS19;gene-CLCF1;gene-WWC3;gene-TRAF3IP2;gene-NBL1;gene-TBL1X;gene-NOC2L;gene-UBC;gene-ANKRD54;gene…
GO:0010862	positive regulation of pathway-restricted SMAD protein phosphorylation	16	0.226238	0.619631	0.935238	0.99373	6510	gene-TGFB3;gene-DAB2;gene-BMPR1A;gene-TWSG1;gene-BMP2;gene-HFE;gene-GDF9;gene-BMP4;gene-ACVR2A;gene-BMP5;gene-GDF1
GO:0006509	membrane protein ectodomain proteolysis	11	0.249552	0.604961	0.935547	0.99373	1616	gene-ADAM10;gene-PRKCQ
GO:0010719	negative regulation of epithelial to mesenchymal transition	10	-0.245908	-0.584618	0.935551	0.99373	3090	gene-DAB2IP;gene-EFNA1;gene-VASN
GO:0044770	cell cycle phase transition	19	0.22557	0.639808	0.93597	0.99373	3363	gene-TPD52L1;gene-EIF4E;gene-CRLF3;gene-YWHAG
GO:0048518	positive regulation of biological process	324	-0.176685	-0.837364	0.937262	0.99373	3611	gene-EPN1;gene-CORO1B;gene-SETX;gene-BRD4;gene-NACC1;gene-RNF166;gene-RIPOR1;gene-LOC110259264;gene-PAGR1;gene-FAM168A;gene-SCRIB;gene-WIZ;gene-MAZ;gene-MAPKBP1;gene-POC1A;gene-WDR59;gene-C4BPA;gene-ZNF516;gene-TSC1;gene-NQO2;gene-HIVEP3;gene-CNPY3;gene-RUNDC3A;gene-SGSM3;gene-PELP1;gene-STIL;gene-TELO2;gene-DOK4;gene-DOK1;gene-FNDC1;gene-IER2;gene-BANP;gene-C1H15orf62;gene-COMMD5;gene-SHF;gene-S…
GO:0071396	cellular response to lipid	14	0.230187	0.609353	0.9375	0.99373	3439	gene-LOC110259478;gene-EIF4E;gene-DSPP;gene-RWDD1;gene-BCL2L11
GO:0015833	peptide transport	61	0.196366	0.726015	0.937622	0.99373	4060	gene-SNCG;gene-DLG2;gene-PEX7;gene-DNAJC19;gene-SELENOT;gene-AZGP1;gene-EIF4E;gene-LOC110258247;gene-OLFM2;gene-FBXO7;gene-YWHAG;gene-GOLGA4;gene-LOC110258505;gene-ABCB9;gene-GRTP1;gene-SARNP;gene-TBC1D15
GO:0071383	cellular response to steroid hormone stimulus	10	0.248069	0.589338	0.93858	0.99373	3439	gene-EIF4E;gene-DSPP;gene-RWDD1;gene-BCL2L11
GO:0046620	regulation of organ growth	11	-0.237714	-0.586065	0.938776	0.99373	363	gene-WWC3;gene-LOC110257476
GO:0051168	nuclear export	14	-0.225934	-0.596789	0.938819	0.99373	3811	gene-MALT1;gene-TSC1;gene-LSG1;gene-LZTS2;gene-THOC6
GO:0042886	amide transport	60	0.196274	0.723118	0.939806	0.99373	935	gene-SNCG;gene-DLG2;gene-PEX7;gene-DNAJC19;gene-SELENOT
GO:0065008	regulation of biological quality	144	-0.18573	-0.791051	0.93988	0.99373	2111	gene-NBL1;gene-TBL1X;gene-UBC;gene-ANKRD54;gene-NBEAL2;gene-FAM129B;gene-SFN;gene-HSPB1;gene-MIF;gene-HPS1;gene-MPRIP;gene-CROCC;gene-MFHAS1;gene-FCHSD1;gene-TONSL;gene-CCDC22;gene-SELENOM;gene-ZBTB48;gene-BEGAIN;gene-NARFL;gene-LOC110257476;gene-GTSE1;gene-CEMIP
GO:0002685	regulation of leukocyte migration	11	-0.233462	-0.575583	0.940816	0.99373	2111	gene-MIA3;gene-MTUS1;gene-SWAP70;gene-DDT;gene-MED23;gene-LOC100627967;gene-NBL1;gene-MIF
GO:0048167	regulation of synaptic plasticity	17	-0.226694	-0.632088	0.941053	0.99373	2831	gene-NCDN;gene-SHANK3;gene-PLK2;gene-KAT2A;gene-P2RX3
GO:0045070	positive regulation of viral genome replication	12	0.242526	0.608093	0.941065	0.99373	4198	gene-DDX3X;gene-CNOT7;gene-TRIM38;gene-DDB1;gene-HACD3
GO:0043029	T cell homeostasis	12	-0.229389	-0.57755	0.941176	0.99373	3425	gene-SIT1;gene-FADD;gene-RIPK3;gene-SPNS2
GO:0001558	regulation of cell growth	29	-0.215478	-0.681375	0.941423	0.99373	1901	gene-COMMD5;gene-SFN;gene-IGFBP7;gene-PTCH2;gene-CPNE9;gene-IGFBP4
GO:0050767	regulation of neurogenesis	51	-0.19881	-0.71858	0.941767	0.99373	2482	gene-SHANK3;gene-CLCF1;gene-MOB2;gene-NCKIPSD;gene-NBL1;gene-HES6;gene-HSPB1;gene-MIF;gene-HOXB3;gene-HEY2;gene-DLL4;gene-CPNE9
GO:0032270	positive regulation of cellular protein metabolic process	85	0.189121	0.742583	0.942231	0.99373	824	gene-DAB1;gene-ADIPOQ;gene-BANK1;gene-TPD52L1;gene-PDCD10;gene-SVIP;gene-LOC110259478
GO:0043009	chordate embryonic development	35	-0.208617	-0.694997	0.94274	0.99373	4568	gene-IFT57;gene-LLGL2;gene-LUZP1;gene-MECOM;gene-HINFP;gene-ZNF358;gene-EPN1;gene-BRD4;gene-TANC2;gene-SCRIB;gene-TSC1;gene-STIL;gene-MKL2;gene-OSR2;gene-ENAH;gene-TULP3;gene-WDR60;gene-IFT140
GO:0007032	endosome organization	24	-0.224159	-0.676292	0.943038	0.99373	3052	gene-PI4K2A;gene-ALS2CL;gene-FAM109B;gene-ANXA8;gene-FAM160A2;gene-DNM1
GO:0032482	Rab protein signal transduction	21	0.220209	0.636693	0.943074	0.99373	4309	gene-RAB30;gene-RABL3;gene-RAB8B;gene-RAB2B;gene-RAB21;gene-RAB33B;gene-RAB4A;gene-RAB36
GO:0035019	somatic stem cell population maintenance	17	0.225164	0.622177	0.943074	0.99373	6233	gene-SOX9;gene-FGF10;gene-RAF1;gene-KLF10;gene-HES1;gene-BCL9L;gene-YAP1;gene-NOG;gene-BCL9;gene-PRDM16
GO:0045104	intermediate filament cytoskeleton organization	14	0.218259	0.577775	0.943182	0.99373	2875	gene-SYNM;gene-ATXN3;gene-PPL;gene-RAF1
GO:0051336	regulation of hydrolase activity	66	-0.193353	-0.728323	0.943205	0.99373	3431	gene-TBC1D10B;gene-PPP4R4;gene-SCRIB;gene-PPP1R37;gene-TSC1;gene-SGSM3;gene-TBC1D2;gene-C1H15orf62;gene-RGS19;gene-TBC1D8;gene-SFN;gene-RGS16;gene-MPRIP;gene-LLGL1;gene-CSRNP3;gene-PRR5;gene-TNFRSF6B
GO:0010389	regulation of G2/M transition of mitotic cell cycle	13	-0.224881	-0.58392	0.94375	0.99373	507	gene-OFD1;gene-BRD4;gene-CEP164;gene-MRNIP
GO:0033043	regulation of organelle organization	89	0.186753	0.740089	0.943775	0.99373	4060	gene-TPM1;gene-LOC110259478;gene-UBE2B;gene-UBXN2B;gene-TCTEX1D2;gene-STAG2;gene-LOC100624559;gene-LOC110258247;gene-RUBCN;gene-FCHSD2;gene-FEZ2;gene-BCOR;gene-SPECC1L;gene-WAPL;gene-PSMG2;gene-FBXO7;gene-MAP2K1;gene-ZNF207;gene-YWHAG;gene-MYCBP2;gene-LOC100522401;gene-BCL2L11;gene-LOC110258505;gene-HDGFL3;gene-GRTP1;gene-SPTY2D1;gene-TBC1D15
GO:0033962	cytoplasmic mRNA processing body assembly	10	-0.239614	-0.569654	0.943867	0.99373	11048	gene-EDC3;gene-PATL1;gene-LSM4;gene-LIMD1;gene-DYNC1H1
GO:0007004	telomere maintenance via telomerase	10	0.240441	0.571215	0.944338	0.99373	11035	gene-NOP10;gene-TERF1;gene-PINX1;gene-LOC110259265;gene-PTGES3;gene-SMG7;gene-WRAP53;gene-SMG6;gene-LOC100625088;gene-LOC110259264
GO:0090398	cellular senescence	10	0.240442	0.571218	0.944338	0.99373	3281	gene-NSMCE2;gene-CDKN1A;gene-MAP2K1
GO:0032879	regulation of localization	122	-0.181858	-0.760485	0.944773	0.99373	2482	gene-FNDC1;gene-TBC1D2;gene-SHANK3;gene-KLF15;gene-CLCF1;gene-NBL1;gene-TBC1D8;gene-ZNF384;gene-SFN;gene-HSPB1;gene-MIF;gene-LLGL1;gene-CROCC;gene-MFHAS1;gene-TONSL;gene-PRR5;gene-LOC100621521;gene-PER1;gene-GTSE1;gene-EGFL7;gene-LOC100515209;gene-CEMIP
GO:0044839	cell cycle G2/M phase transition	12	0.240024	0.601818	0.944867	0.99373	748	gene-TPD52L1
GO:0006749	glutathione metabolic process	11	-0.231117	-0.569801	0.944898	0.99373	3378	gene-ETHE1;gene-LOC100739163;gene-GPX1
GO:0006259	DNA metabolic process	35	0.199905	0.657226	0.945419	0.99373	3301	gene-C1H14orf39;gene-UBE2B;gene-ESCO2;gene-UBE2V1;gene-SLFN11;gene-PSMD14;gene-BMI1;gene-TDP2;gene-ATF7IP
GO:0016032	viral process	10	-0.236858	-0.563103	0.945946	0.99373	11088	gene-ATG16L2;gene-PACS1;gene-CD55;gene-UBC
GO:0007094	mitotic spindle assembly checkpoint	11	-0.229218	-0.565119	0.946939	0.99373	3709	gene-KLHL22;gene-ATM;gene-AURKB;gene-MAD1L1;gene-BUB1
GO:0007249	I-kappaB kinase/NF-kappaB signaling	24	-0.218458	-0.659092	0.947257	0.99373	3308	gene-NFKBIA;gene-NLRC3;gene-TBKBP1;gene-RIPK3;gene-TNIP2;gene-UBC;gene-BCL3;gene-CARD11
GO:0051494	negative regulation of cytoskeleton organization	10	0.235633	0.559793	0.948177	0.99373	476	gene-TPM1
GO:0048193	Golgi vesicle transport	31	0.20708	0.655037	0.948276	0.99373	4209	gene-DNAJC28;gene-ERGIC2;gene-LOC110258247;gene-TRAPPC6B;gene-KLHL12;gene-COG4;gene-GOLGA4;gene-TRAPPC3;gene-CCDC91
GO:0006487	protein N-linked glycosylation	20	0.223667	0.63701	0.948767	0.99373	2014	gene-B3GALT1;gene-B3GALT2;gene-CCDC126
GO:0045927	positive regulation of growth	15	-0.22726	-0.606755	0.949153	0.99373	2587	gene-BBS4;gene-NTN1;gene-SASH3;gene-PPM1F;gene-COMMD5;gene-SFN;gene-CPNE9
GO:0048519	negative regulation of biological process	297	-0.174777	-0.821429	0.949807	0.99373	2298	gene-CLCF1;gene-WWC3;gene-THOC6;gene-GZF1;gene-NBL1;gene-OSR2;gene-TBL1X;gene-NOC2L;gene-UBC;gene-NFKBID;gene-FAM129B;gene-SFN;gene-IL27RA;gene-TCF25;gene-BCL7A;gene-HSPB1;gene-MIF;gene-MED25;gene-BTG3;gene-SYCP2L;gene-WDR13;gene-TULP3;gene-ZBTB17;gene-MPRIP;gene-MFHAS1;gene-RAI1;gene-ZNF692;gene-CEND1;gene-CSRNP3;gene-BCL6B;gene-TONSL;gene-CCDC22;gene-RNH1;gene-E4F1;gene-ZBTB42;gene-ZBTB49;gene-…
GO:0006695	cholesterol biosynthetic process	10	0.235094	0.558512	0.950096	0.99373	1734	NewGene_36643;gene-HMGCR
GO:0007218	neuropeptide signaling pathway	12	0.238096	0.596986	0.95057	0.99373	1376	gene-OPRL1;gene-CYSLTR1
GO:0009791	post-embryonic development	38	0.204459	0.681015	0.951172	0.99373	4805	gene-MYL2;gene-LOC100514494;gene-TAL2;gene-ACO1;gene-ACVR2B;gene-SELENOP;gene-BCL2L11;gene-CCDC47;gene-STK36;gene-TBCE;gene-TIPARP;gene-SEMA3C;gene-IREB2;gene-PLEKHA1
GO:0035024	negative regulation of Rho protein signal transduction	10	-0.235308	-0.559417	0.952183	0.99373	3522	gene-RIPOR1;gene-BCL6;gene-TNFAIP1;gene-KCTD10
GO:0002062	chondrocyte differentiation	17	-0.222516	-0.620439	0.953684	0.99373	4773	gene-IFT80;gene-GLI2;gene-RUNX1;gene-OSR1;gene-SNX19;gene-POC1A;gene-SIX2;gene-OSR2;gene-SLC39A14
GO:0000226	microtubule cytoskeleton organization	83	-0.18826	-0.732331	0.953722	0.99373	3997	gene-MAP6D1;gene-CEP68;gene-CDK5RAP2;gene-TTLL11;gene-GAS2L3;gene-DISC1;gene-MAP7D3;gene-WDR73;gene-POC1A;gene-CUL7;gene-STIL;gene-CNTLN;gene-MAP1A;gene-MAP10;gene-TBCD;gene-NCKAP5L;gene-CAMSAP1;gene-TTLL4;gene-CCDC88B;gene-MAP1S;gene-CUL9;gene-EML1;gene-BBS1;gene-GAS2L1;gene-CROCC;gene-LOC100127131;gene-FSD1;gene-TUBB1
GO:0051090	regulation of DNA-binding transcription factor activity	25	0.207697	0.623947	0.953935	0.99373	2996	gene-C1H14orf39;gene-UBE2V1;gene-HR;gene-TAX1BP1;gene-RWDD1
GO:0009896	positive regulation of catabolic process	29	-0.207585	-0.656419	0.953975	0.99373	3557	gene-SGTA;gene-UBQLN1;gene-FBXW7;gene-CTSC;gene-CHFR;gene-BAG6;gene-RNF166;gene-C4BPA;gene-TSC1;gene-SGSM3;gene-MIF;gene-TONSL;gene-CCDC22
GO:0046580	negative regulation of Ras protein signal transduction	13	-0.219489	-0.569919	0.954167	0.99373	2278	gene-RABGEF1;gene-SYNGAP1;gene-RASA4B;gene-RIPOR1;gene-RASA2;gene-RASA3;gene-SPRY4
GO:0022402	cell cycle process	64	-0.186719	-0.698556	0.954365	0.99373	4011	gene-LOC100625088;gene-CEP68;gene-KNTC1;gene-HINFP;gene-BRD4;gene-LOC110259264;gene-POC1A;gene-INTS3;gene-MCMBP;gene-STIL;gene-CNTLN;gene-COMMD5;gene-CEP164;gene-EML1;gene-SFN;gene-CROCC;gene-E4F1;gene-ZBTB49;gene-MRNIP;gene-RNF212;gene-GTSE1
GO:0051091	positive regulation of DNA-binding transcription factor activity	38	0.198924	0.66258	0.955078	0.99373	3069	gene-ESR2;gene-DDX58;gene-PINK1;gene-PTEN;gene-UBE2V1;gene-PLPP3;gene-TAF12;gene-RWDD1;gene-RGCC
GO:0034470	ncRNA processing	18	-0.211665	-0.602316	0.955414	0.99373	3864	gene-PTCD1;gene-INTS3;gene-PELP1;gene-WDR37;gene-WDR46;gene-PWP2
GO:0021522	spinal cord motor neuron differentiation	10	0.230382	0.547319	0.955854	0.99373	11181	gene-DYNC2H1;gene-PTCH1;gene-GDPD5;gene-GIGYF2;gene-ABT1;gene-LBX1;gene-TCTN1;gene-IFT172;gene-SOX4;gene-SCYL1
GO:1901565	organonitrogen compound catabolic process	61	0.190921	0.705884	0.957115	0.99373	1760	gene-OGN;gene-FBXL22;gene-FBXO39;gene-HYKK;gene-UBE2B;gene-UBXN2B;gene-RIDA;gene-KLHL11;gene-UBE2W
GO:0016569	covalent chromatin modification	21	-0.219475	-0.648622	0.957895	0.99373	3655	gene-JMJD6;gene-LOC100624648;gene-KANSL3;gene-BRD4;gene-PAGR1;gene-TBL1X;gene-PER1
GO:0018107	peptidyl-threonine phosphorylation	17	-0.216939	-0.604888	0.957895	0.99373	2823	gene-MAP3K10;gene-CIT;gene-SBK1;gene-CDC42BPG
GO:0009416	response to light stimulus	13	-0.216395	-0.561886	0.958333	0.99373	2046	gene-NSMCE3;gene-MFAP4;gene-FBXW7;gene-FBXL21;gene-TANC1;gene-NOC2L;gene-PER1
GO:0034198	cellular response to amino acid starvation	17	-0.211981	-0.591065	0.96	0.99373	2241	gene-WDR59;gene-NPRL3;gene-RNF152;gene-SZT2;gene-WDR24
GO:0097192	extrinsic apoptotic signaling pathway in absence of ligand	10	-0.231485	-0.550327	0.960499	0.99373	11166	gene-BCL2L11;gene-GSK3A;gene-EYA2;gene-MCL1;gene-BCL2L1;gene-MOAP1;gene-MKNK2;gene-FADD;gene-FOXO3
GO:0043632	modification-dependent macromolecule catabolic process	49	0.189296	0.667451	0.960552	0.99373	3205	gene-FBXL22;gene-FBXO39;gene-UBE2B;gene-UBXN2B;gene-KLHL11;gene-UBE2W;gene-PSMD14;gene-RNF125;gene-FBXO10;gene-FBXO7;gene-NHLRC1
GO:1902904	negative regulation of supramolecular fiber organization	11	0.234091	0.56748	0.962891	0.99373	3805	gene-TPM1;gene-SPECC1L;gene-LOC110258505;gene-HDGFL3
GO:0031329	regulation of cellular catabolic process	47	0.188573	0.661303	0.96332	0.99373	3116	gene-SVIP;gene-LOC110258247;gene-RUBCN;gene-DAPL1;gene-MTMR9;gene-FEZ2;gene-PSMD14;gene-RNF125;gene-ECD;gene-FBXO7
GO:0070131	positive regulation of mitochondrial translation	10	0.225668	0.53612	0.963532	0.99373	6152	gene-UQCC;gene-TRMT10C;gene-FASTKD2;gene-MRPS27;gene-C1QBP
GO:0001890	placenta development	13	0.223152	0.570083	0.963602	0.99373	1354	gene-LOC110259478;gene-TTPA
GO:0006888	endoplasmic reticulum to Golgi vesicle-mediated transport	55	0.189319	0.678638	0.964072	0.99373	5122	gene-ERGIC2;gene-RAB1B;gene-COPG2;gene-KLHL12;gene-COG4;NewGene_21355;gene-SPAST;gene-BCAP29;gene-TRAPPC2;gene-MIA2;gene-WHAMM;gene-TBC1D20;gene-TRAPPC1;gene-TRAPPC4;gene-MPPE1;gene-COPB1;gene-STX17;gene-TRAPPC8
GO:0006612	protein targeting to membrane	15	0.209834	0.562945	0.964151	0.99373	1553	gene-RTP4;gene-AQP11
GO:1903320	regulation of protein modification by small protein conjugation or removal	20	-0.207377	-0.60481	0.964211	0.99373	11518	gene-NHLRC1;gene-XIAP;gene-DCUN1D1;gene-RNF111;gene-RPL23;gene-PER2;gene-IVNS1ABP;gene-GORASP1;gene-SASH1;gene-ZER1;gene-COPS9;gene-NSMCE3;gene-UBQLN1;gene-FBXW7;gene-UBXN1;gene-SVBP;gene-CHFR;gene-FBXO5;gene-TONSL
GO:0006325	chromatin organization	47	-0.192408	-0.678701	0.964876	0.99373	3655	gene-LOC100624648;gene-KANSL3;gene-BRD4;gene-LOC100152722;gene-PAGR1;gene-LOC100621538;gene-ING1;gene-ZNF462;gene-CENPM;gene-TBL1X;gene-NOC2L;gene-LRWD1;gene-HMGN5;gene-PER1
GO:0061136	regulation of proteasomal protein catabolic process	22	0.204561	0.595089	0.965517	0.99373	3949	gene-SVIP;gene-PSMD14;gene-RNF125;gene-LOC110258505;gene-FBXW8
GO:0006950	response to stress	140	-0.177015	-0.752349	0.966135	0.99373	2024	gene-CORO1B;gene-SETX;gene-BRD4;gene-RIPOR1;gene-LOC110259264;gene-FBXO6;gene-SCRIB;gene-MAPKBP1;gene-WDR59;gene-ZNF516;gene-INTS3;gene-C2H19orf66;gene-FNDC1;gene-TXNDC11;gene-KLF15;gene-CCDC88B;gene-UBC;gene-MB21D1;gene-NBEAL2;gene-SFN;gene-IL27RA;gene-HSPB1;gene-MIF;gene-BTG3;gene-LOC110259216;gene-HPS1;gene-ZBTB17;gene-ANKZF1;gene-MFHAS1;gene-GRAP;gene-TONSL;gene-NARFL;gene-MRNIP;gene-NFKBIZ;g…
GO:0042594	response to starvation	17	-0.205876	-0.574042	0.966316	0.99373	3522	gene-RIPOR1;gene-FOXK2;gene-WDR59;gene-FOXO3;gene-DDIT3;gene-ULK1
GO:0007095	mitotic G2 DNA damage checkpoint	11	0.230856	0.55964	0.966797	0.99373	3679	gene-TAOK3;gene-CDKN1A;gene-FOXN3;gene-SYF2
GO:0072583	clathrin-dependent endocytosis	11	-0.217835	-0.537056	0.967347	0.99373	4608	gene-AP2S1;gene-FCHO1;gene-SGIP1;gene-HIP1;gene-AP2A1;gene-AP2A2
GO:0051276	chromosome organization	58	-0.189819	-0.695494	0.96748	0.99373	3655	gene-LOC100624648;gene-KANSL3;gene-SETX;gene-BRD4;gene-LOC110259264;gene-PAGR1;gene-NCAPH2;gene-MCMBP;gene-CENPM;gene-TBL1X;gene-NOC2L;gene-UBC;gene-ZBTB48;gene-PER1;gene-RNF212
GO:0007601	visual perception	29	0.192445	0.600553	0.967557	0.99373	433	gene-SLITRK6;gene-DNAJC19
GO:0035023	regulation of Rho protein signal transduction	15	0.206451	0.553869	0.967925	0.99373	2362	gene-CAVIN4;gene-CDC42SE2;gene-KALRN;gene-PLEKHG4B
GO:0007059	chromosome segregation	39	0.189738	0.637401	0.968689	0.99373	2952	gene-C1H14orf39;gene-UBE2B;gene-ESCO2;gene-STAG2;gene-DDX3X;gene-HJURP;gene-WAPL;gene-OIP5
GO:1901214	regulation of neuron death	22	-0.205443	-0.614711	0.96875	0.99373	107	gene-CTSZ;gene-DNAJC5;gene-CCL5;gene-HYOU1;gene-TSC1;gene-NQO2;gene-CLCF1;gene-CRLF1
GO:1903364	positive regulation of cellular protein catabolic process	22	-0.204992	-0.613361	0.96875	0.99373	11553	gene-SGTA;gene-UBQLN1;gene-FBXW7;gene-CTSC;gene-CHFR;gene-BAG6;gene-TNFAIP3;gene-RNF166;gene-PTTG1IP;gene-CCDC22
GO:0034644	cellular response to UV	25	-0.208866	-0.642198	0.968815	0.99373	3881	gene-ATR;gene-COPS9;gene-EP300;gene-CASP9;gene-NSMCE3;gene-MFAP4;gene-FBXW7;gene-CREBBP;gene-CDC25A;gene-PARP1;gene-TMEM161A;gene-NOC2L;gene-MAPK13
GO:0030433	ubiquitin-dependent ERAD pathway	39	-0.190963	-0.655816	0.96945	0.99373	2902	gene-SEL1L;gene-SGTA;gene-USP19;gene-YOD1;gene-UBQLN1;gene-TMUB2;gene-HSPA5;gene-STUB1;gene-BAG6;gene-RHBDD2;gene-FBXO6;gene-HSP90B1;gene-LOC110258087;gene-SYVN1;gene-TMEM129;gene-TMUB1;gene-DERL3;gene-ANKZF1;gene-MAN1B1
GO:1902903	regulation of supramolecular fiber organization	21	0.206191	0.596161	0.969639	0.99373	3805	gene-TPM1;gene-LOC100624559;gene-FCHSD2;gene-SPECC1L;gene-LOC100522401;gene-LOC110258505;gene-HDGFL3
GO:0007049	cell cycle	85	0.173743	0.682201	0.97012	0.99373	3363	gene-C1H14orf39;gene-CDKN3;gene-MLF1;gene-TPD52L1;gene-UBE2B;gene-UBXN2B;gene-MNAT1;gene-CCDC69;gene-STAG2;gene-ENSA;gene-EIF4E;gene-LOC100624559;gene-WAPL;gene-PSMG2;gene-MAP2K1;gene-RNF8;gene-CRLF3;gene-ZNF207;gene-YWHAG
GO:0045926	negative regulation of growth	18	-0.203561	-0.579255	0.970276	0.99373	2279	gene-IGFBP5;gene-WWC3;gene-RAI1;gene-LOC110257476
GO:0051225	spindle assembly	21	-0.201464	-0.595393	0.970526	0.99373	1814	gene-HDAC3;gene-HAUS4;gene-FBXO5;gene-TUBGCP3;gene-SAC3D1;gene-TUBB1
GO:0006413	translational initiation	10	0.209409	0.497492	0.971209	0.99373	2590	gene-EIF4E;gene-DDX3X
GO:0071108	protein K48-linked deubiquitination	11	-0.214338	-0.528432	0.971429	0.99373	2655	gene-OTUB1;gene-TNFAIP3;gene-USP20;gene-OTUB2
GO:0032268	regulation of cellular protein metabolic process	145	-0.176355	-0.751864	0.972112	0.99373	2909	gene-STIL;gene-TELO2;gene-DOK4;gene-DOK1;gene-FNDC1;gene-KLF15;gene-CLCF1;gene-MOB2;gene-NOC2L;gene-UBC;gene-ANKRD54;gene-SFN;gene-HSPB1;gene-MIF;gene-MPRIP;gene-MFHAS1;gene-TONSL;gene-CCDC22;gene-PRR5;gene-BGN;gene-ST5;gene-PER1;gene-MRNIP;gene-LOC110257476;gene-CEMIP;gene-TNFRSF6B;gene-CRLF1
GO:0051641	cellular localization	170	-0.169497	-0.747757	0.972973	0.99373	3961	gene-ZFYVE21;gene-LOC100738403;gene-CEP68;gene-UBE2O;gene-WDR45B;gene-CD55;gene-TBC1D10B;gene-HYOU1;gene-PLEKHM2;gene-CORO1B;gene-SIL1;gene-RIPOR1;gene-SCRIB;gene-TTC7A;gene-TSC1;gene-SGSM3;gene-STIL;gene-CNTLN;gene-BCAS4;gene-TBC1D2;gene-SSNA1;gene-BANP;gene-NUDCD3;gene-GRIPAP1;gene-SHANK3;gene-PEX10;gene-THOC6;gene-CEP164;gene-NCKIPSD;gene-CCDC88B;gene-TBC1D8;gene-UBC;gene-ANKRD54;gene-ZNF384;g…
GO:0046605	regulation of centrosome cycle	10	0.206991	0.491747	0.973129	0.99373	1387	gene-UBXN2B
GO:0048639	positive regulation of developmental growth	11	-0.211084	-0.52041	0.973469	0.99373	5043	gene-BBS4;gene-NTN1;gene-SASH3;gene-PLCB1;gene-INSR;gene-CPNE9
GO:0031098	stress-activated protein kinase signaling cascade	15	0.202139	0.542302	0.973585	0.99373	1645	gene-TNIK;gene-NRK;gene-STK26
GO:0044249	cellular biosynthetic process	116	0.171104	0.716586	0.974155	0.99373	3062	gene-OGN;gene-DLG2;gene-PEX7;gene-MLF1;gene-LOC100511937;gene-SELENOT;gene-NDUFA9;gene-ATP5S;gene-DHRS9;gene-PLEKHA3;gene-NIPSNAP2;gene-DBP;gene-CCDC126;gene-EIF4E;gene-FRS2;gene-BTF3;gene-MTMR9;gene-ZNF148;gene-RFXAP;gene-ATP5J2;gene-CMAS;gene-FKTN;gene-SLFN11;gene-RWDD1;gene-ECD
GO:0010634	positive regulation of epithelial cell migration	18	0.199184	0.55843	0.975518	0.99373	1414	gene-RTN4;gene-SOX9
GO:0072359	circulatory system development	34	-0.191582	-0.635719	0.975659	0.99373	2307	gene-IFT57;gene-LLGL2;gene-LUZP1;gene-JMJD6;gene-MECOM;gene-TSC1;gene-STIL;gene-MKL2;gene-TCF25;gene-HEY2;gene-IFT140;gene-TMEM204;gene-EGFL7
GO:0030162	regulation of proteolysis	52	-0.183488	-0.666308	0.975855	0.99373	982	gene-CCDC22;gene-LOC100523213;gene-TNFRSF6B
GO:0031334	positive regulation of protein-containing complex assembly	35	0.177468	0.583458	0.976608	0.99373	4011	gene-TRABD2B;gene-CLEC7A;gene-LOC110259478;gene-LGALS3;gene-LOC100624559;gene-MPP7;gene-LOC100522401;gene-BCL2L11;gene-LOC110258505;gene-SLF1
GO:0070536	protein K63-linked deubiquitination	14	-0.196524	-0.519106	0.976793	0.99373	1291	gene-USP7;gene-TNFAIP3;gene-SHMT2;gene-USP20;gene-OTUB2;gene-OTUD1
GO:1903052	positive regulation of proteolysis involved in cellular protein catabolic process	16	-0.210467	-0.571611	0.976939	0.99373	5434	gene-SGTA;gene-UBQLN1;gene-FBXW7;gene-CTSC;gene-CHFR;gene-BAG6;gene-RNF166;gene-CCDC22
GO:0044267	cellular protein metabolic process	169	0.170757	0.749071	0.977083	0.99373	3949	gene-NDNF;gene-SCG3;gene-FBXL22;gene-FBXO39;gene-LOC110259478;gene-SELENOT;gene-UBE2B;gene-ESCO2;gene-SMTNL1;gene-PDGFRL;gene-UBXN2B;gene-KLHL11;gene-UBE2W;gene-CCDC126;gene-UBE2V1;gene-EIF4E;gene-SNCAIP;gene-FRS2;gene-HR;gene-UBE3D;gene-BCOR;gene-CCDC59;gene-KLHL12;gene-FKTN;gene-FBXW2;gene-PSMD14;gene-RNF125;gene-KBTBD7;gene-RWDD1;gene-BMI1;gene-DCAF8;gene-FBXO10;gene-HEXB;gene-FBXO7;gene-NHLRC…
GO:0032435	negative regulation of proteasomal ubiquitin-dependent protein catabolic process	18	0.192235	0.538947	0.977401	0.99373	799	gene-SVIP
GO:0043044	ATP-dependent chromatin remodeling	18	0.194034	0.54399	0.977401	0.99373	4990	gene-SMARCA1;gene-CENPL;gene-LOC100737051;gene-SPTY2D1;gene-INO80;gene-ANP32E
GO:0002181	cytoplasmic translation	11	-0.206352	-0.508746	0.977551	0.99373	11531	gene-RPL26L1;gene-RPL36;NewGene_14808;gene-FTSJ1;gene-RPL38
GO:2000042	negative regulation of double-strand break repair via homologous recombination	11	-0.205423	-0.506455	0.977551	0.99373	2000	gene-RMI2;gene-FANCB;gene-POLQ
GO:0043067	regulation of programmed cell death	81	-0.175943	-0.68329	0.977912	0.99373	2298	gene-CLCF1;gene-THOC6;gene-NOC2L;gene-UBC;gene-NFKBID;gene-FAM129B;gene-SFN;gene-HSPB1;gene-MIF;gene-CSRNP3;gene-FBXO32;gene-TNFRSF6B;gene-CRLF1
GO:0060627	regulation of vesicle-mediated transport	37	-0.189358	-0.642916	0.979675	0.99373	3325	gene-C4BPA;gene-SGSM3;gene-TBC1D2;gene-TBC1D8;gene-LLGL1;gene-TONSL;gene-LOC100515209
GO:0030163	protein catabolic process	64	0.181331	0.674299	0.97992	0.99373	4592	gene-FBXL22;gene-FBXO39;gene-UBE2B;gene-UBXN2B;gene-KLHL11;gene-UBE2W;gene-CLPX;gene-PJA1;gene-PSMD14;gene-RNF125;gene-FBXO10;gene-FBXO7;gene-NHLRC1;gene-RNF38;gene-LOC110258505;gene-FBXO44;gene-FBXW8;gene-UBXN6;gene-BTBD9;gene-PSMC1;gene-PSMC5
GO:0048523	negative regulation of cellular process	275	-0.169755	-0.793668	0.980732	0.99373	2482	gene-SHANK3;gene-KLF15;gene-KLF9;gene-CLCF1;gene-WWC3;gene-THOC6;gene-GZF1;gene-NBL1;gene-OSR2;gene-TBL1X;gene-NOC2L;gene-UBC;gene-NFKBID;gene-FAM129B;gene-SFN;gene-TCF25;gene-BCL7A;gene-HSPB1;gene-MIF;gene-MED25;gene-BTG3;gene-SYCP2L;gene-WDR13;gene-TULP3;gene-ZBTB17;gene-MPRIP;gene-MFHAS1;gene-ZNF692;gene-CEND1;gene-CSRNP3;gene-BCL6B;gene-TONSL;gene-CCDC22;gene-E4F1;gene-ZBTB42;gene-ZBTB49;gene…
GO:0097352	autophagosome maturation	12	0.204207	0.512013	0.980989	0.99373	5795	gene-LAMP2;gene-SNAPIN;gene-UVRAG;gene-STX17;gene-LIX1
GO:0071364	cellular response to epidermal growth factor stimulus	14	-0.192875	-0.509467	0.981013	0.99373	1723	gene-SNAI2;gene-PDE8A
GO:0009615	response to virus	27	-0.200132	-0.622842	0.981211	0.99373	3343	gene-GATA3;gene-C2H19orf66;gene-SNRNP200;gene-TNF;gene-MB21D1;gene-BCL3;gene-HSPB1;gene-BATF3
GO:0072657	protein localization to membrane	32	-0.183213	-0.598208	0.98167	0.99373	4395	gene-BAG6;gene-UBL4A;gene-PACS1;gene-SCRIB;gene-TTC7A;gene-ABHD17A;gene-SSNA1;gene-GRIPAP1;gene-SHANK3;gene-GOLGA7B;gene-TULP3
GO:0009057	macromolecule catabolic process	69	-0.173706	-0.660558	0.981855	0.99373	1361	gene-TBL1X;gene-UBC;gene-UBXN11;gene-ANKZF1;gene-TONSL;gene-RNH1;gene-BGN;gene-FBXO32;gene-CEMIP
GO:0010942	positive regulation of cell death	36	0.1807	0.59439	0.982036	0.99373	4244	gene-CD36;gene-TPD52L1;gene-TRIM13;gene-AXIN2;gene-SLFN11;gene-CDKN1B;gene-YWHAG;gene-BCL2L11;gene-LOC110258505;gene-PDCD7;gene-SRPX
GO:0034613	cellular protein localization	125	-0.171206	-0.715435	0.982036	0.99373	4222	gene-SEPT4;gene-UBL4A;gene-LAMTOR1;gene-PACS1;gene-CEP68;gene-WDR45B;gene-TBC1D10B;gene-CORO1B;gene-SIL1;gene-RIPOR1;gene-SCRIB;gene-SCYL1;gene-TTC7A;gene-TSC1;gene-SGSM3;gene-STIL;gene-CNTLN;gene-TBC1D2;gene-SSNA1;gene-BANP;gene-NUDCD3;gene-GRIPAP1;gene-SHANK3;gene-PEX10;gene-THOC6;gene-NCKIPSD;gene-TBC1D8;gene-UBC;gene-HSPB1;gene-GOLGA7B;gene-TULP3;gene-IFT140;gene-MPRIP;gene-CROCC;gene-HID1;ge…
GO:0032436	positive regulation of proteasomal ubiquitin-dependent protein catabolic process	38	0.185163	0.616746	0.982422	0.99373	5642	gene-RFWD2;gene-RNF180;gene-RBX1;gene-RNF14;gene-ZYG11B;gene-PSMD10;gene-RNF125;gene-DAB2;gene-LOC110258505;gene-FBXW8;gene-PIAS1;gene-RCHY1;gene-CSNK1A1;gene-DET1;gene-PSEN1;gene-RNF217;NewGene_33230;gene-DDRGK1
GO:0006506	GPI anchor biosynthetic process	19	0.194501	0.551683	0.983051	0.99373	3989	gene-PIGF;gene-PIGP;gene-PIGN;gene-PIGL;gene-PIGC
GO:1901998	toxin transport	16	-0.200988	-0.545867	0.983229	0.99373	386	gene-RAB43;gene-ANTXR2;gene-HSPA5;NewGene_34464;gene-GGA1;gene-CRTC2;gene-DNM1
GO:0034655	nucleobase-containing compound catabolic process	11	-0.196926	-0.485506	0.983673	0.99373	980	gene-SMG7;gene-LSM4;gene-LOC100625088;gene-LOC110259264;gene-RNH1
GO:0050919	negative chemotaxis	11	-0.196579	-0.484649	0.983673	0.99373	2929	gene-SEMA7A;gene-PLXNA3;gene-SEMA6B
GO:0010647	positive regulation of cell communication	84	0.170948	0.669712	0.984064	0.99373	3783	gene-SH3BGR;gene-BANK1;gene-TPD52L1;gene-C1QTNF4;gene-PDCD10;gene-LOC110259478;gene-SELENOT;gene-HOMER1;gene-SORBS1;gene-BLNK;gene-UBE2V1;gene-FRS2;gene-PIK3AP1;gene-SH3BGRL;gene-RWDD1;gene-MAP2K1;gene-CRLF3;gene-YWHAG;gene-BCL2L11;gene-XIAP;gene-TWSG1;gene-MAP3K7CL;gene-LOC110258505
GO:0023056	positive regulation of signaling	85	0.166755	0.654763	0.984064	0.99373	3783	gene-SH3BGR;gene-BANK1;gene-TPD52L1;gene-C1QTNF4;gene-PDCD10;gene-LOC110259478;gene-SELENOT;gene-HOMER1;gene-SORBS1;gene-BLNK;gene-UBE2V1;gene-FRS2;gene-PIK3AP1;gene-SH3BGRL;gene-RWDD1;gene-MAP2K1;gene-CRLF3;gene-YWHAG;gene-BCL2L11;gene-XIAP;gene-TWSG1;gene-MAP3K7CL;gene-LOC110258505
GO:0000460	maturation of 5.8S rRNA	10	0.198769	0.472216	0.984645	0.99373	5572	gene-NSA2;gene-C1D;gene-MPHOSPH6;gene-SKIV2L2;gene-EIF6;gene-EXOSC7
GO:0045736	negative regulation of cyclin-dependent protein serine/threonine kinase activity	12	0.196827	0.49351	0.984791	0.99373	3215	gene-PTEN;gene-FBXO7;gene-CDK5RAP1;gene-CDKN1B
GO:0007269	neurotransmitter secretion	14	0.186903	0.494772	0.984848	0.99373	2945	gene-LIN7A;gene-SYT2;gene-LIN7C
GO:0015031	protein transport	137	-0.166997	-0.707535	0.986	0.99373	3431	gene-SCRIB;gene-SEC16B;gene-SNX18;gene-TSC1;gene-ATG4B;gene-SERP2;gene-SGSM3;gene-SEC61A1;gene-DUOXA2;gene-ATG7;gene-TBC1D2;gene-KDELR2;gene-COPZ2;gene-GRIPAP1;gene-SCAMP4;gene-PEX10;gene-EXOC2;gene-THOC6;gene-NCKIPSD;gene-TBC1D8;gene-UBC;gene-ARRDC1;gene-ARRDC2;gene-HSPB1;gene-KDELR3;gene-SNX21;gene-GOLGA7B;gene-HPS1;gene-SEC16A;gene-SFT2D2;gene-HID1;gene-GDI1;gene-TONSL;gene-HGS;gene-RRBP1
GO:0042981	regulation of apoptotic process	142	-0.165495	-0.702934	0.986028	0.99373	3825	gene-TRAF5;gene-CIDEB;gene-NLRP1;gene-BCL2L15;gene-BOK;gene-HYOU1;NewGene_17956;gene-CASP2;gene-SETX;gene-WDR73;gene-SCRIB;gene-BIRC5;gene-NQO2;gene-LOC100523672;gene-STIL;gene-TRAF4;gene-DAXX;gene-BCL2L12;gene-APAF1;gene-FNDC1;gene-CLCF1;gene-THOC6;gene-NOC2L;gene-UBC;gene-LOX;gene-NFKBID;gene-FAM129B;gene-SFN;gene-TRAF3;gene-HSPB1;gene-MIF;gene-ABL1;gene-UMODL1;gene-TNFAIP8L1;gene-CARD10;gene-C…
GO:0045727	positive regulation of translation	30	0.188281	0.590698	0.98646	0.99373	3865	gene-FXR1;gene-PINK1;gene-FAM129A;gene-IMPACT;gene-UQCC;gene-PLD1;gene-ZCCHC4;gene-NPM1;gene-HNRNPD
GO:0007088	regulation of mitotic nuclear division	19	0.18325	0.519771	0.986817	0.99373	3356	gene-UBXN2B;gene-STAG2;gene-PDXP;gene-PSMG2;gene-ZNF207
GO:0036211	protein modification process	134	0.167744	0.71359	0.987879	0.99373	3949	gene-NDNF;gene-SCG3;gene-FBXL22;gene-LOC110259478;gene-UBE2B;gene-ESCO2;gene-SMTNL1;gene-PDGFRL;gene-KLHL11;gene-UBE2W;gene-CCDC126;gene-UBE2V1;gene-FRS2;gene-HR;gene-UBE3D;gene-BCOR;gene-KLHL12;gene-FKTN;gene-FBXW2;gene-PSMD14;gene-RNF125;gene-KBTBD7;gene-BMI1;gene-DCAF8;gene-FBXO10;gene-FBXO7;gene-NHLRC1;gene-MAP2K1;gene-NFATC2IP;gene-MYCBP2;gene-XIAP;gene-RNF38;gene-MAP3K7CL;gene-FBXO3;gene-UB…
GO:0007264	small GTPase mediated signal transduction	83	-0.16834	-0.654843	0.987928	0.99373	3108	gene-RUNDC3A;gene-SGSM3;gene-RASGRP4;gene-DOK1;gene-DOCK6;gene-C1H15orf62;gene-ARHGEF18;gene-RGS19;gene-RGL3;gene-RGL2;gene-LOC110262100;gene-SH2D3C;gene-RASGEF1A;gene-RND1;gene-RHOBTB2;gene-GRAP;gene-GDI1;gene-RASGRP2;gene-BCR;gene-RHOD
GO:0006464	cellular protein modification process	148	0.168993	0.73196	0.987952	0.99373	3949	gene-NDNF;gene-SCG3;gene-FBXL22;gene-TTLL7;gene-LOC110259478;gene-UBE2B;gene-ESCO2;gene-SMTNL1;gene-PDGFRL;gene-KLHL11;gene-UBE2W;gene-CCDC126;gene-UEVLD;gene-UBE2V1;gene-FRS2;gene-TSG101;gene-HR;gene-UBE3D;gene-BCOR;gene-KLHL12;gene-FKTN;gene-FBXW2;gene-PSMD14;gene-RNF125;gene-KBTBD7;gene-BMI1;gene-DCAF8;gene-FBXO10;gene-FBXO7;gene-NHLRC1;gene-MAP2K1;gene-NFATC2IP;gene-MYCBP2;gene-XIAP;gene-RNF3…
GO:0006139	nucleobase-containing compound metabolic process	144	-0.162161	-0.690667	0.987976	0.99373	3492	gene-LOC100625088;NewGene_26969;gene-HINFP;gene-ICE1;gene-PTCD1;gene-CSTF1;gene-SETX;gene-LOC110259264;gene-SCRIB;gene-MAZ;gene-MAPKBP1;gene-ZNF516;gene-DHX16;gene-HIVEP3;gene-INTS3;gene-MCMBP;gene-PELP1;gene-WDR37;gene-SRRM2;gene-IER2;gene-WDR46;gene-KLF15;gene-KLF9;gene-THOC6;gene-OSR2;gene-UBC;gene-MB21D1;gene-PWP2;gene-VPS9D1;gene-ZNF384;gene-MED25;gene-DCAF4;gene-ZBTB17;gene-KLF7;gene-CCDC57…
GO:1901360	organic cyclic compound metabolic process	149	0.170065	0.737267	0.987976	0.99373	3062	gene-C1H14orf39;gene-NMRK1;gene-DLG2;gene-NWD1;gene-LOC100514494;gene-MLF1;gene-UBE2B;gene-ESCO2;gene-TTPA;gene-C1H14orf166;NewGene_36643;gene-MDH1;gene-NDUFA9;gene-ATP5S;gene-NIPSNAP2;gene-DBP;gene-AZGP1;gene-UBE2V1;gene-SNCAIP;gene-BTF3;gene-NSA2;gene-ZNF148;gene-HEBP1;gene-RFXAP;gene-ATP5J2;gene-CMAS;gene-SLFN11;gene-PSMD14;gene-BMI1;gene-ECD
GO:0008104	protein localization	142	-0.161719	-0.686894	0.988024	0.99373	4225	gene-NFKBIB;gene-UBL4A;gene-AKAP10;gene-PACS1;gene-ODF2;gene-CEP68;gene-HINFP;gene-AKAP3;gene-WDR45B;gene-TBC1D10B;gene-CORO1B;gene-SIL1;gene-RIPOR1;gene-SCRIB;gene-TTC7A;gene-TSC1;gene-BCL6;gene-SGSM3;gene-STIL;gene-DOC2B;gene-CNTLN;gene-CDAN1;gene-TBC1D2;gene-SSNA1;gene-BANP;gene-NUDCD3;gene-GRIPAP1;gene-SHANK3;gene-PEX10;gene-THOC6;gene-NCKIPSD;gene-NBL1;gene-TBC1D8;gene-UBC;gene-HSPB1;gene-GO…
GO:0043412	macromolecule modification	139	0.172368	0.740815	0.988095	0.99373	3949	gene-NDNF;gene-SCG3;gene-FBXL22;gene-LOC110259478;gene-UBE2B;gene-ESCO2;gene-SMTNL1;gene-PDGFRL;gene-KLHL11;gene-UBE2W;gene-CCDC126;gene-UBE2V1;gene-FRS2;gene-HR;gene-UBE3D;gene-BCOR;gene-KLHL12;gene-FKTN;gene-FBXW2;gene-PSMD14;gene-RNF125;gene-KBTBD7;gene-BMI1;gene-DCAF8;gene-FBXO10;gene-FBXO7;gene-NHLRC1;gene-MAP2K1;gene-ATF7IP;gene-NFATC2IP;gene-MYCBP2;gene-XIAP;gene-RNF38;gene-LOC102166590;ge…
GO:0030031	cell projection assembly	48	0.176519	0.618881	0.988142	0.99373	1554	gene-RHOU;gene-UBE2B;gene-CFAP54;gene-TCTEX1D2;gene-FAM161A;gene-RHOQ
GO:0000045	autophagosome assembly	25	0.185887	0.558427	0.988484	0.99373	1387	gene-ATG12;gene-RAB1A;gene-UBXN2B
GO:0008361	regulation of cell size	15	-0.184631	-0.492942	0.989407	0.99373	11847	gene-SLC9A3R1;gene-SPG20;gene-GOLGA4;gene-IL7R;gene-VAV1;gene-BCL11A;gene-MTPN;gene-WDTC1;gene-MGLL;gene-NTN1;gene-IQGAP3;gene-TSC1;gene-SHANK3;gene-RPTOR
GO:0009894	regulation of catabolic process	54	0.172095	0.620803	0.990253	0.99373	3949	gene-SVIP;gene-SNX12;gene-LOC110258247;gene-RUBCN;gene-DAPL1;gene-MTMR9;gene-FEZ2;gene-PSMD14;gene-RNF125;gene-ECD;gene-FBXO7;gene-FMC1;gene-MYCBP2;gene-LOC110258505;gene-FBXW8
GO:0048843	negative regulation of axon extension involved in axon guidance	10	-0.204405	-0.485949	0.991684	0.99373	2929	gene-SEMA7A;gene-PLXNA3;gene-SEMA6B
GO:0045862	positive regulation of proteolysis	26	-0.18353	-0.566506	0.991701	0.99373	11865	gene-PSMD14;gene-RNF125;gene-BCL2L11;gene-LOC110258505;gene-FBXW8;gene-AKIRIN2;gene-DET1;gene-DAP;gene-UBQLN2;gene-SH3D19;gene-RACK1;gene-LONRF3;gene-LONRF2;gene-CLN6;gene-SGTA;gene-UBQLN1;gene-FBXW7;gene-CTSC;gene-CHFR;gene-IFT57;gene-STUB1;gene-BAG6;gene-AURKAIP1;gene-RNF166;gene-CCDC22
GO:0006974	cellular response to DNA damage stimulus	97	-0.157699	-0.630197	0.991837	0.99373	4255	gene-SMC6;gene-PRKDC;gene-BOD1L1;gene-PHF1;gene-LOC100625088;gene-HINFP;gene-OARD1;gene-ATM;gene-SETX;gene-BRD4;gene-LOC110259264;gene-FAAP20;gene-HIC1;gene-KIN;gene-BCL6;gene-INTS3;gene-MEN1;gene-IKBKG;gene-SUSD6;gene-STK11;gene-UBC;gene-MB21D1;gene-SFN;gene-MIF;gene-BRAT1;gene-TONSL;gene-PLK3;gene-ZC3H12A;gene-MRNIP;gene-GTSE1
GO:0033036	macromolecule localization	129	-0.161467	-0.679196	0.992016	0.99373	3934	gene-CEP68;gene-HINFP;gene-WDR45B;gene-TBC1D10B;gene-CORO1B;gene-SIL1;gene-RIPOR1;gene-SCRIB;gene-TTC7A;gene-TSC1;gene-SGSM3;gene-STIL;gene-CNTLN;gene-TBC1D2;gene-SSNA1;gene-BANP;gene-NUDCD3;gene-GRIPAP1;gene-SHANK3;gene-PEX10;gene-THOC6;gene-NCKIPSD;gene-NBL1;gene-TBC1D8;gene-UBC;gene-HSPB1;gene-GOLGA7B;gene-TULP3;gene-HPS1;gene-IFT140;gene-MPRIP;gene-CROCC;gene-HID1;gene-TONSL;gene-CCDC22;gene-…
GO:0043484	regulation of RNA splicing	25	0.180496	0.542232	0.992322	0.99373	5317	gene-ESRP2;gene-MBNL1;gene-RBM20;gene-AFF2;gene-RBFOX2;gene-PRX;gene-AHNAK2;gene-GRSF1;gene-HNRNPLL
GO:0044089	positive regulation of cellular component biogenesis	31	0.173479	0.548749	0.992337	0.99373	824	gene-TPM1;gene-LOC110259478
GO:2000060	positive regulation of ubiquitin-dependent protein catabolic process	20	0.173044	0.492834	0.99241	0.99373	3949	gene-PTEN;gene-RNF139;gene-RNF125;gene-LOC110258505;gene-FBXW8
GO:0051345	positive regulation of hydrolase activity	42	-0.162191	-0.560064	0.99375	0.99373	3431	gene-IFT57;gene-LLGL2;gene-DNAJC9;gene-TBC1D10B;gene-SCRIB;gene-TSC1;gene-SGSM3;gene-TBC1D2;gene-C1H15orf62;gene-RGS19;gene-TBC1D8;gene-RGS16;gene-LLGL1;gene-PRR5
GO:0071539	protein localization to centrosome	13	-0.178324	-0.463033	0.99375	0.99373	5043	gene-BBS4;gene-MCPH1;gene-C2CD3;gene-STIL;gene-NUDCD3;gene-CEP83
GO:0006906	vesicle fusion	10	-0.200413	-0.476459	0.993763	0.99373	11617	gene-SNAP29;gene-STX2;gene-SPG11;gene-SYT11
GO:0030278	regulation of ossification	10	-0.202729	-0.481963	0.993763	0.99373	2425	gene-SIX2;gene-OSR2
GO:0048208	COPII vesicle coating	10	-0.200799	-0.477374	0.993763	0.99373	5571	gene-CD59;gene-CTSC;gene-TRAPPC10;gene-SEC16B;gene-SEC16A
GO:0006807	nitrogen compound metabolic process	317	0.16139	0.76565	0.993776	0.99373	3387	gene-C1H14orf39;gene-NDNF;gene-NMRK1;gene-OGN;gene-DLG2;gene-NWD1;gene-LOC100514494;NewGene_36612;gene-MLF1;gene-SCG3;gene-FBXL22;gene-VNN2;gene-FBXO39;gene-LOC110259478;gene-HYKK;gene-SELENOT;gene-UBE2B;gene-ESCO2;gene-SMTNL1;gene-PDGFRL;gene-C1H14orf166;NewGene_36643;gene-UBXN2B;gene-MDH1;gene-NDUFA9;gene-ATP5S;gene-NIPSNAP2;gene-KLHL11;gene-UBE2W;gene-DBP;gene-CCDC126;gene-AZGP1;gene-UBE2V1;ge…
GO:0045454	cell redox homeostasis	35	-0.173252	-0.57718	0.993865	0.99373	3060	gene-PDIA4;gene-DDIT3;gene-TXNDC5;gene-TXNRD2;gene-P4HB;gene-TXNDC11;gene-GPX1;NewGene_2053
GO:0006412	translation	139	0.169671	0.729223	0.994048	0.99373	3130	gene-MRPL33;gene-SELENOT;gene-MRPL30;gene-MRRF;gene-MRPL13;gene-MRPL3;gene-MRPS18C;gene-RPS12;gene-MRPL37;gene-RPS27L;gene-MRPL19;gene-EIF4E;gene-MRPL22;gene-RPS3A;gene-EEF1A2;gene-RPL9;gene-MRPL15;gene-MRPS14;gene-MRPS16;gene-RPS27;gene-MRPS23;gene-MRPL1;gene-GSPT1;gene-MRPS9;gene-RWDD1;gene-MRPL11
GO:0045184	establishment of protein localization	79	0.156299	0.61058	0.994141	0.99373	433	gene-SNCG;gene-DLG2;gene-PEX7;gene-DNAJC19
GO:1903050	regulation of proteolysis involved in cellular protein catabolic process	23	0.164324	0.484982	0.994307	0.99373	3949	gene-SVIP;gene-PSMD14;gene-RNF125;gene-LOC110258505;gene-FBXW8
GO:0032970	regulation of actin filament-based process	23	-0.179219	-0.537103	0.995789	0.99373	3590	gene-CORO1B;gene-TSC1;gene-C1H15orf62;gene-SHANK3;gene-FCHSD1;gene-KANK3
GO:0048729	tissue morphogenesis	29	-0.165323	-0.522777	0.995816	0.99373	5043	gene-BBS4;gene-NTN1;gene-C16H5orf42;gene-IFT57;gene-LLGL2;gene-LUZP1;gene-SCRIB;gene-TSC1;gene-STIL;gene-COMMD5;gene-SHANK3;gene-GZF1;gene-ENAH;gene-TULP3
GO:0043085	positive regulation of catalytic activity	82	-0.158379	-0.614703	0.995976	0.99373	3431	gene-SCRIB;gene-MAPKBP1;gene-TSC1;gene-RUNDC3A;gene-SGSM3;gene-PSEN2;gene-STIL;gene-TELO2;gene-TBC1D2;gene-C1H15orf62;gene-RGS19;gene-SEC14L2;gene-TBC1D8;gene-UBC;gene-MIF;gene-RGS16;gene-LLGL1;gene-PRR5;gene-MRNIP;gene-CEMIP
GO:0046889	positive regulation of lipid biosynthetic process	10	0.175033	0.415826	0.996161	0.99373	5496	gene-SORBS1;gene-HSD17B13;NewGene_3432;gene-ABHD6;gene-LOC100736825
GO:1903362	regulation of cellular protein catabolic process	25	0.132653	0.398504	0.996161	0.99373	3949	gene-SVIP;gene-PSMD14;gene-RNF125;gene-LOC110258505;gene-FBXW8
GO:0000281	mitotic cytokinesis	23	0.15522	0.458112	0.996205	0.99373	12274	gene-ECT2;gene-STAMBP;gene-CKAP2;gene-ANK3;gene-ZFYVE26;gene-APC;gene-ANLN;gene-NUSAP1;gene-UNC119;gene-RAB35;gene-PDCD6IP;gene-RHOB;gene-SNX9;gene-KIF23;gene-MAP9;gene-RACGAP1;gene-SNX33;gene-BBS4;gene-CENPA;gene-CUL7;gene-LZTS2;gene-CIT;gene-KIF20A
GO:0007051	spindle organization	17	0.153892	0.425237	0.996205	0.99373	4193	gene-CCDC69;gene-LOC100624559;gene-ZNF207;gene-UVRAG;gene-TBCE
GO:2001235	positive regulation of apoptotic signaling pathway	23	-0.167617	-0.502333	0.997895	0.99373	1968	gene-DAB2IP;gene-CTSH;gene-SFN;gene-ADORA2A
GO:0045638	negative regulation of myeloid cell differentiation	12	-0.17119	-0.431017	0.997899	0.99373	3308	gene-DLL1;gene-FBXW7;gene-HOXA9;gene-NFKBIA;gene-ZFP36;gene-ZBTB16
GO:0031338	regulation of vesicle fusion	16	-0.158867	-0.431469	0.997904	0.99373	12221	gene-ANKRD27;gene-TBC1D13;gene-TBC1D10B;gene-SGSM3;gene-TBC1D2;gene-TBC1D8
GO:0006890	retrograde vesicle-mediated transport, Golgi to endoplasmic reticulum	29	-0.141731	-0.448178	0.997908	0.99373	4974	gene-LMAN2;gene-RER1;gene-BNIP1;gene-COG7;gene-COPE;gene-TMEM115;gene-SCYL1;gene-GBF1;gene-LOC100525311;gene-KDELR2;gene-COPZ2;gene-HTT
GO:0034504	protein localization to nucleus	25	-0.175079	-0.538311	0.997921	0.99373	10257	NewGene_3432;gene-SIX4;gene-TOR1A;gene-PYGO1;gene-ARL2BP;gene-BMP4;gene-HDGF;gene-DNAJB6;gene-CNEP1R1;gene-INTS13;gene-XPO1;gene-ZBTB7A;gene-RPL23;gene-PLRG1;gene-SIX1;gene-CALR;gene-HHEX;gene-MSX1;gene-BBS4;gene-HEATR3;gene-SMO;gene-BANP;gene-DVL1;gene-NCKIPSD
GO:0080135	regulation of cellular response to stress	45	-0.159112	-0.557432	0.997934	0.99373	3766	gene-HYOU1;gene-BRD4;gene-PAGR1;gene-FAM168A;gene-MAPKBP1;gene-TSC1;gene-MB21D1;gene-HSPB1;gene-MIF;gene-MFHAS1;gene-PER1;gene-MRNIP
GO:0006302	double-strand break repair	38	-0.166025	-0.566278	0.997959	0.99373	1462	gene-CHEK2;gene-PRKDC;gene-ZGRF1;gene-LOC100625088;gene-SETX;gene-LOC110259264;gene-PARP1;gene-ACTR5;gene-MTA1;gene-TONSL;gene-REC8;gene-EME1
GO:0042176	regulation of protein catabolic process	37	-0.132877	-0.451149	0.997967	0.99373	5214	gene-UBQLN1;gene-FBXW7;gene-CTSC;gene-UBXN1;gene-CHFR;gene-BAG6;gene-CHEK2;gene-PSMD3;gene-RNF166;gene-C4BPA;gene-SGSM3;gene-CHMP6;gene-BANP;gene-TONSL;gene-CCDC22
GO:0010941	regulation of cell death	94	0.154575	0.622232	0.997988	0.99373	3476	gene-NDNF;gene-PLAC8;gene-TPD52L1;gene-AAMDC;gene-PDCD10;gene-LOC110259478;gene-UBE2B;NewGene_8597;gene-TTPA;gene-BTBD10;gene-FRS2;gene-IMPACT;gene-SLFN11;gene-TAX1BP1;gene-BMI1;gene-PSMG2;gene-FBXO10;gene-FBXO7;gene-MAP2K1;gene-YWHAG;gene-BCL2L11;gene-XIAP
GO:0044093	positive regulation of molecular function	94	0.151037	0.60799	0.997988	0.99373	4060	gene-DAB1;gene-TPM1;gene-LOC100519808;gene-TPD52L1;gene-PDCD10;gene-CACNA2D1;gene-NIPSNAP2;gene-UBE2V1;gene-FRS2;gene-LOC110258247;gene-LOC100523736;gene-MTMR9;gene-MYBPC3;gene-PSMD14;gene-RWDD1;gene-BMI1;gene-MAP2K1;gene-MOB1B;gene-BCL2L11;gene-MAP3K7CL;gene-LOC110258505;gene-GRTP1;gene-HSPB2;gene-DNAJC7;gene-TBC1D15
GO:0051130	positive regulation of cellular component organization	70	-0.140346	-0.533633	0.997988	0.99373	3688	gene-ICE1;gene-PLEKHM2;gene-EPN1;gene-CORO1B;gene-SETX;gene-POC1A;gene-TSC1;gene-C1H15orf62;gene-SHANK3;gene-MOB2;gene-NCKIPSD;gene-SFN;gene-HSPB1;gene-MIF;gene-MED25;gene-CROCC;gene-TONSL;gene-CPNE9
GO:0034641	cellular nitrogen compound metabolic process	154	0.148619	0.650094	0.998	0.99373	3062	gene-C1H14orf39;gene-NMRK1;gene-DLG2;gene-NWD1;gene-MLF1;gene-SELENOT;gene-UBE2B;gene-ESCO2;gene-C1H14orf166;NewGene_36643;gene-MDH1;gene-NDUFA9;gene-ATP5S;gene-NIPSNAP2;gene-DBP;gene-AZGP1;gene-UBE2V1;gene-EIF4E;gene-BTF3;gene-NSA2;gene-ZNF148;gene-RFXAP;gene-ATP5J2;gene-CMAS;gene-SLFN11;gene-PSMD14;gene-RWDD1;gene-BMI1;gene-ECD
GO:0044257	cellular protein catabolic process	56	0.148651	0.535866	0.998004	0.99373	4329	gene-FBXL22;gene-FBXO39;gene-UBE2B;gene-UBXN2B;gene-KLHL11;gene-UBE2W;gene-PSMD14;gene-RNF125;gene-FBXO10;gene-FBXO7;gene-NHLRC1;gene-RNF38;gene-FBXO44;gene-FBXW8;gene-UBXN6;gene-BTBD9
GO:0050790	regulation of catalytic activity	127	-0.154104	-0.645527	0.998012	0.99373	3431	gene-SCRIB;gene-PPP1R37;gene-TREX1;gene-PARP1;gene-MAPKBP1;gene-TSC1;gene-RUNDC3A;gene-SGSM3;gene-STIL;gene-TELO2;gene-TBC1D2;gene-C1H15orf62;gene-RGS19;gene-SEC14L2;gene-TBC1D8;gene-UBC;gene-ANKRD54;gene-SFN;gene-HSPB1;gene-MIF;gene-RGS16;gene-MPRIP;gene-LLGL1;gene-CSRNP3;gene-RNH1;gene-PRR5;gene-BGN;gene-MRNIP;gene-CEMIP;gene-TNFRSF6B
GO:0065009	regulation of molecular function	176	-0.151049	-0.66745	0.998016	0.99373	3108	gene-FBRS;gene-TBC1D10B;gene-PPP4R4;gene-SEC14L1;gene-DENND4B;gene-BRD4;gene-RIPOR1;gene-SCRIB;gene-PPP1R37;gene-MAPKBP1;gene-TSC1;gene-RUNDC3A;gene-RINL;gene-SGSM3;gene-STIL;gene-TELO2;gene-ZNF653;gene-TBC1D2;gene-C1H15orf62;gene-SHANK3;gene-RGS19;gene-SEC14L2;gene-CLCF1;gene-NBL1;gene-TBC1D8;gene-UBC;gene-ANKRD54;gene-NFKBID;gene-FAM129B;gene-SFN;gene-HSPB1;gene-MIF;gene-MED25;gene-RGS16;gene-M…
GO:0044265	cellular macromolecule catabolic process	63	0.145332	0.540381	0.998024	0.99373	4329	gene-FBXL22;gene-FBXO39;gene-UBE2B;gene-UBXN2B;gene-KLHL11;gene-UBE2W;gene-SLFN11;gene-PSMD14;gene-RNF125;gene-FBXO10;gene-FBXO7;gene-NHLRC1;gene-RNF38;gene-FBXO44;gene-FBXW8;gene-UBXN6;gene-BTBD9
GO:0006396	RNA processing	79	0.152335	0.595096	0.998047	0.99373	408	gene-TMTC1;gene-RNASEL;gene-NWD1
GO:0045893	positive regulation of transcription, DNA-templated	202	-0.150935	-0.680034	0.998051	0.99373	3740	gene-SOX7;gene-KMT2E;gene-TESC;gene-LOC100624648;gene-FZD7;gene-SETX;gene-BRD4;gene-PLCB1;gene-PAGR1;gene-BLM;gene-MAZ;gene-ZNF516;gene-INSR;gene-HIVEP3;gene-TP53INP2;gene-PELP1;gene-IER2;gene-BANP;gene-MED16;gene-MRPL12;gene-DVL1;gene-KDM8;gene-IQCE;gene-KLF15;gene-KLF9;gene-SEC14L2;gene-MKL2;gene-OSR2;gene-TBL1X;gene-UBC;gene-NFIL3;gene-DEAF1;gene-FAM129B;gene-ZNF384;gene-LYL1;gene-MED25;gene-Z…
GO:0045892	negative regulation of transcription, DNA-templated	194	-0.157181	-0.703675	0.998069	0.99373	2998	gene-CHMP1A;gene-ELF3;gene-ZBTB21;gene-DAXX;gene-SIN3B;gene-MAP3K10;gene-RCOR2;gene-SIRT6;gene-KDM8;gene-WWC3;gene-GZF1;gene-OSR2;gene-TBL1X;gene-CCAR2;gene-NOC2L;gene-UBC;gene-BCL3;gene-FAM129B;gene-TCF25;gene-BCL7A;gene-MED25;gene-LOXL3;gene-LOC100524475;gene-C2H11orf84;gene-TSHZ3;gene-CCDC85B;gene-SIX5;gene-ZNF692;gene-BCL6B;gene-E4F1;gene-ZNF263;gene-ZBTB42;gene-TFAP4;gene-ZNF608;gene-PHC2;ge…
GO:0048538	thymus development	23	0.149202	0.440351	0.998102	0.99373	5290	gene-FGF10;gene-ZBTB1;gene-RAF1;gene-ZMPSTE24;gene-BCL2L11;gene-SIX4;gene-MAP2K2;gene-HES1;gene-HOXA3;gene-PSEN1
GO:0060828	regulation of canonical Wnt signaling pathway	21	0.153015	0.442414	0.998102	0.99373	5760	gene-ZNF703;gene-KLHL12;gene-XIAP;NewGene_3432;gene-NPHP3;gene-PSEN1;gene-CAPRIN2;gene-YAP1;gene-GNAQ;gene-ANKRD6
GO:0000184	nuclear-transcribed mRNA catabolic process, nonsense-mediated decay	15	0.133621	0.358479	1	0.99373	5371	gene-LOC110258923;gene-RBM8A;gene-MAGOH;gene-PNRC2;gene-SMG1;gene-UPF3B
GO:0000398	mRNA splicing, via spliceosome	79	0.12923	0.504838	1	0.99373	12222	gene-RAVER2;gene-NOVA1;gene-ZMAT2;gene-CWC15;gene-DBR1;gene-BCAS2;gene-RBM8A;gene-SMU1;gene-HTATSF1;gene-SNW1;gene-SYF2;gene-SNRNP35;gene-FRG1;gene-PDCD7;gene-SNRNP40;gene-HNRNPM;gene-SF3B6;gene-ZCRB1;gene-MFAP1;NewGene_28670;gene-PRPF3;gene-DHX40;gene-UBL5;gene-SF3A3;gene-LSM3;gene-TXNL4A;gene-CEP97;gene-CDC5L;gene-CPSF3;gene-LSM6;gene-SCAF11;gene-USP49;gene-METTL3;gene-PLRG1;gene-METTL14;gene-P…
GO:0006289	nucleotide-excision repair	24	-0.148448	-0.447871	1	0.99373	3733	gene-XPC;gene-GTF2H4;gene-LOC100622849;gene-ERCC5;gene-SLX4;gene-NEIL1;gene-ERCC2;gene-UBC;gene-NEIL3
GO:0006367	transcription initiation from RNA polymerase II promoter	25	-0.162207	-0.498734	1	0.99373	12174	gene-ERCC3;gene-TAF12;gene-MED30;gene-GTF2F2;gene-GTF2A1;gene-THRAP3;gene-MED13;gene-TAF7;gene-GTF2E2;gene-YAP1;gene-TAF10;gene-GTF2E1;gene-GTF2A2;gene-TAF6L;gene-MED4;gene-MED14;gene-MED23;gene-TAF4;gene-TAF6;gene-TAF5;gene-GTF2F1;gene-MAZ;gene-MED16;gene-MED25
GO:0006397	mRNA processing	61	0.146087	0.54012	1	0.99373	12412	gene-RNASEL;gene-RBFOX1;gene-RBM24;gene-ZCCHC11;gene-HNRNPA2B1;gene-SRRM1;gene-HNRNPL;gene-RBFOX2;gene-FRG1;gene-LSM1;gene-PDCD7;gene-SARNP;gene-SNRNP40;gene-PAPOLB;gene-PTBP2;gene-SMN1;gene-NUDT21;gene-PAPOLA;gene-HNRNPLL;gene-THOC7;gene-RBBP6;gene-CSTF3;gene-CPSF3;gene-SCAF11;gene-MTPAP;gene-PLRG1;gene-PRPF4;gene-PTBP3;gene-RBM39;gene-DNAJC8;gene-SMNDC1;gene-WDR33;gene-XRN2;gene-SSU72;gene-RBM2…
GO:0006403	RNA localization	10	0.155701	0.369898	1	0.99373	12265	gene-EIF4E;gene-SARNP;gene-CPSF3;gene-YY1;gene-CKAP5;gene-WDR33;gene-SMG7;gene-PIH1D1;gene-TSC1;gene-THOC6
GO:0006606	protein import into nucleus	43	0.135571	0.467393	1	0.99373	3194	gene-TXNIP;gene-HIKESHI;gene-KPNA4;gene-TNPO1;gene-ARNTL;gene-APPL1;gene-KPNA1;gene-CDKN1A
GO:0006725	cellular aromatic compound metabolic process	145	0.150473	0.651565	1	0.99373	3062	gene-C1H14orf39;gene-NMRK1;gene-DLG2;gene-NWD1;gene-MLF1;gene-UBE2B;gene-ESCO2;gene-C1H14orf166;NewGene_36643;gene-MDH1;gene-NDUFA9;gene-ATP5S;gene-NIPSNAP2;gene-DBP;gene-AZGP1;gene-UBE2V1;gene-SNCAIP;gene-BTF3;gene-NSA2;gene-ZNF148;gene-HEBP1;gene-RFXAP;gene-ATP5J2;gene-CMAS;gene-SLFN11;gene-PSMD14;gene-BMI1;gene-ECD
GO:0006886	intracellular protein transport	231	0.12653	0.580091	1	0.99373	667	gene-RIMS2;gene-AP3B2;gene-DLG2;gene-PEX7;gene-DNAJC19;gene-MYRIP;gene-LOC110258908;gene-LOC110258919;gene-GGA2
GO:0008380	RNA splicing	48	0.12203	0.427842	1	0.99373	4837	gene-NWD1;gene-C1H14orf166;gene-SNRNP27;gene-RBFOX1;gene-MBNL1;gene-SRSF1;gene-RBFOX2;gene-FRG1;gene-PDCD7;gene-MAGOH;gene-SNRNP40;gene-SLU7;gene-THRAP3;gene-WBP4;gene-TARDBP
GO:0010467	gene expression	113	-0.141291	-0.583515	1	0.99373	3980	NewGene_14808;gene-MTF1;gene-NFKBIB;gene-MECOM;NewGene_26969;gene-HINFP;gene-ICE1;gene-PTCD1;gene-CSTF1;gene-SETX;gene-MAZ;gene-MAPKBP1;gene-ZNF516;gene-DHX16;gene-HIVEP3;gene-INTS3;gene-PELP1;gene-NOX4;gene-WDR37;gene-SRRM2;gene-IER2;gene-WDR46;gene-KLF15;gene-KLF9;gene-MKL2;gene-THOC6;gene-OSR2;gene-BOLA2B;gene-PWP2;gene-SVEP1;gene-ZNF384;gene-MED25;gene-DCAF4;gene-ZBTB17;gene-KLF7;gene-CSRNP3
GO:0016570	histone modification	24	-0.17624	-0.53172	1	0.99373	3655	gene-LOC100624648;gene-KANSL3;gene-BRD4;gene-PAGR1;gene-TBL1X;gene-PER1
GO:0019538	protein metabolic process	184	0.157628	0.698311	1	0.99373	4329	gene-NDNF;NewGene_36612;gene-SCG3;gene-FBXL22;gene-FBXO39;gene-LOC110259478;gene-SELENOT;gene-UBE2B;gene-ESCO2;gene-SMTNL1;gene-PDGFRL;gene-UBXN2B;gene-KLHL11;gene-UBE2W;gene-CCDC126;gene-UBE2V1;gene-EIF4E;gene-SNCAIP;gene-FRS2;gene-HR;gene-UBE3D;gene-BCOR;gene-CCDC59;gene-CFH;gene-KLHL12;gene-FKTN;gene-FBXW2;gene-PSMD14;gene-RNF125;gene-KBTBD7;gene-RWDD1;gene-BMI1;gene-DCAF8;gene-FBXO10;gene-FBX…
GO:0031331	positive regulation of cellular catabolic process	26	-0.106331	-0.328216	1	0.99373	1664	gene-SGTA;gene-UBQLN1;gene-FBXW7;gene-CTSC;gene-CHFR;gene-BAG6;gene-RNF166;gene-TSC1;gene-MIF;gene-CCDC22
GO:0031396	regulation of protein ubiquitination	23	-0.129194	-0.387183	1	0.99373	5415	gene-NSMCE3;gene-UBQLN1;gene-FBXW7;gene-UBXN1;gene-SVBP;gene-CHFR;gene-FBXO5;gene-MTBP;gene-DAXX;gene-TONSL
GO:0031398	positive regulation of protein ubiquitination	32	-0.121507	-0.396733	1	0.99373	12765	gene-NSMCE3;gene-HUWE1;gene-UBQLN1;gene-FBXW7;gene-SPRTN;gene-HSPA5;gene-CHFR;gene-TBC1D7;gene-PHF23;gene-TSPYL5;gene-PTTG1IP;gene-AIMP2;gene-TICAM1;gene-HSPBP1
GO:0033365	protein localization to organelle	62	-0.156464	-0.580311	1	0.99373	2909	gene-STIL;gene-CNTLN;gene-BANP;gene-NUDCD3;gene-PES1;gene-PEX10;gene-NCKIPSD;gene-UBC;gene-TULP3;gene-IFT140;gene-CROCC;gene-TONSL;gene-MRNIP
GO:0034394	protein localization to cell surface	10	-0.149321	-0.354992	1	0.99373	3197	gene-PTPRU;gene-FBLN5;gene-FGF7;gene-GGA1;gene-EMP2
GO:0034660	ncRNA metabolic process	24	-0.175783	-0.530341	1	0.99373	3866	gene-ICE1;gene-PTCD1;gene-INTS3;gene-PELP1;gene-WDR37;gene-WDR46;gene-PWP2
GO:0043170	macromolecule metabolic process	291	-0.127236	-0.597403	1	0.99373	3921	gene-HINFP;gene-UBE2O;gene-UBE2QL1;gene-ICE1;gene-PTCD1;gene-WDR45B;gene-METTL21A;gene-CSTF1;gene-LOC100624648;gene-KANSL3;gene-SETX;gene-BRD4;gene-RNF166;NewGene_2633;gene-LOC110259264;gene-PAGR1;gene-FBXO6;gene-MAZ;gene-MAPKBP1;gene-ZNF516;gene-BTBD6;gene-DHX16;gene-HIVEP3;gene-INTS3;gene-GOLM1;gene-MCMBP;gene-PELP1;gene-WDR37;gene-SRRM2;gene-MGAT4A;gene-IER2;gene-WDR46;gene-FBXO24;gene-SHANK3;…
GO:0044260	cellular macromolecule metabolic process	243	0.129303	0.597852	1	0.99373	3663	gene-C1H14orf39;gene-NDNF;gene-MLF1;gene-SCG3;gene-FBXL22;gene-FBXO39;gene-LOC110259478;gene-SELENOT;gene-UBE2B;gene-ESCO2;gene-SMTNL1;gene-PDGFRL;gene-UBXN2B;gene-KLHL11;gene-UBE2W;gene-DBP;gene-CCDC126;gene-UBE2V1;gene-EIF4E;gene-SNCAIP;gene-FRS2;gene-HR;gene-BTF3;gene-UBE3D;gene-GPRASP1;gene-ZNF148;gene-BCOR;gene-CCDC59;gene-KLHL12;gene-FKTN;gene-SLFN11;gene-FBXW2;gene-PSMD14;gene-RNF125;gene-…
GO:0046483	heterocycle metabolic process	144	0.153709	0.665756	1	0.99373	3062	gene-C1H14orf39;gene-NMRK1;gene-DLG2;gene-NWD1;gene-MLF1;gene-UBE2B;gene-ESCO2;gene-TTPA;gene-C1H14orf166;NewGene_36643;gene-MDH1;gene-NDUFA9;gene-ATP5S;gene-NIPSNAP2;gene-DBP;gene-AZGP1;gene-UBE2V1;gene-BTF3;gene-NSA2;gene-ZNF148;gene-HEBP1;gene-RFXAP;gene-ATP5J2;gene-CMAS;gene-SLFN11;gene-PSMD14;gene-BMI1;gene-ECD
GO:0048568	embryonic organ development	32	0.14491	0.460927	1	0.99373	4407	gene-LOC110259478;gene-TTPA;gene-FRS2;gene-PDGFC;gene-ERCC3;gene-BMI1;gene-BMPR1A;gene-SYF2;gene-FBXW8;gene-PTCH1;gene-AHI1
GO:0051301	cell division	46	0.120744	0.423712	1	0.99373	3396	gene-CDC23;gene-CDC42;gene-ENSA;gene-PAFAH1B1;gene-CDCA7L;gene-BMI1;gene-RNF8;gene-GNAI1;gene-SPG20
GO:0051649	establishment of localization in cell	117	-0.151986	-0.631906	1	0.99373	2770	gene-ZFYVE21;gene-LOC100738403;gene-UBE2O;gene-CD55;gene-TBC1D10B;gene-HYOU1;gene-SIL1;gene-RIPOR1;gene-SCRIB;gene-TSC1;gene-SGSM3;gene-BCAS4;gene-TBC1D2;gene-SSNA1;gene-GRIPAP1;gene-PEX10;gene-THOC6;gene-NCKIPSD;gene-CCDC88B;gene-TBC1D8;gene-UBC;gene-ANKRD54;gene-ZNF384;gene-HSPB1;gene-GOLGA7B;gene-WDR60;gene-IFT140;gene-HID1;gene-TONSL;gene-LOC100517977;gene-DENND2A;gene-WDR34;gene-FAM160A2
GO:2000058	regulation of ubiquitin-dependent protein catabolic process	20	0.141359	0.402596	1	0.99373	3949	gene-SVIP;gene-RNF125;gene-LOC110258505;gene-FBXW8

## Sheet: G6vsG5 Cellular component
ID	Description	setSize	enrichmentScore	NES	pvalue	qvalue	rank	core_enrichment
GO:0005615	extracellular space	376	-0.328265	-1.58337	0.00198807	0.108003	1261	gene-MMP28;gene-CPZ;gene-MIF;gene-COL4A2;gene-ECM1;gene-LOXL3;gene-ADAMTS4;gene-CALCB-2;gene-UMODL1;gene-METRN;gene-NAPSA;gene-CHRD;gene-CCL19;gene-FAM20A;gene-GSDMD;gene-VEGFD;gene-QSOX2;gene-GDF6;gene-FLRT3;gene-IGFBP3;gene-SEMA6B;gene-MTCL1;gene-F12;gene-PXDN;gene-MIA;gene-XYLT1;gene-ASPN;gene-SMPDL3B;gene-COL1A1;gene-CRELD2;gene-GLDN;gene-SERPINF2;gene-EDN1;gene-SERPINH1;gene-LRRC24;gene-COL1…
GO:0031672	A band	10	0.794913	1.93514	0.00201207	0.108003	1251	gene-MYL4;gene-MYBPC1;gene-MYOM2;gene-MYBPC2;gene-MYOM3;gene-SMTNL1
GO:0043197	dendritic spine	20	0.687711	2.03079	0.00201207	0.108003	1448	gene-KCNN2;gene-PTPRO;gene-NEURL1;gene-CAMK2A;gene-FXR1;gene-PPP1R9A;gene-ADORA1;gene-GRIA3;gene-LZTS1
GO:0043025	neuronal cell body	52	0.480287	1.74878	0.00204499	0.108003	2233	gene-GRIK2;gene-KCNN2;gene-DAB1;gene-HOMER2;gene-SNCG;gene-IGSF9B;gene-FXR1;gene-RTN4;gene-PRKAA2;gene-SLC31A1;gene-HOMER1;gene-ELOVL5;gene-SOD1;gene-PICALM;gene-SNCAIP
GO:0005747	mitochondrial respiratory chain complex I	28	0.573559	1.8188	0.00209644	0.108003	4032	gene-NDUFB11;gene-NDUFB4;gene-NDUFA12;gene-NDUFB5;gene-NDUFA9;gene-NDUFB8;gene-NDUFB6;gene-NDUFA6;gene-NDUFV2;gene-NDUFS3;gene-NDUFC1;gene-NDUFB2;gene-NDUFA11;gene-NDUFA1;gene-NDUFS5;gene-NDUFS7;gene-KEF22_p12
GO:0016459	myosin complex	36	0.546633	1.80962	0.00210084	0.108003	1268	gene-LOC100736982;gene-MYBPC1;gene-MYOM2;gene-LOC396711;gene-MYH1;gene-MYO3B;gene-MYH4;gene-MYBPC2;gene-MYOM3;gene-LOC110255887
GO:0005811	lipid droplet	35	0.587498	1.94117	0.00211864	0.108003	1869	gene-SDR16C5;gene-ADIG;gene-RSAD2;gene-PLIN1;gene-CIDEA;gene-PLIN5;gene-PNPLA3;gene-EDA;NewGene_36643;gene-HILPDA;gene-RAP1B;gene-PNPLA2;gene-AIFM2
GO:0005576	extracellular region	244	-0.342224	-1.57657	0.00379507	0.120881	1901	gene-SFN;gene-IL27RA;gene-TEX264;gene-COL6A2;gene-IGFBP7;gene-GPC4;gene-MIF;gene-TIMP2;gene-NTS;gene-TULP3;gene-LOC100512873;gene-ISLR;gene-BMP6;gene-TAGLN2;gene-CGA;gene-LOC100623720;gene-C2H1orf35;gene-MUC5B;gene-PKDCC;gene-RNH1;gene-MIA;gene-PRRG2;gene-HTRA1;gene-CLU;gene-BGN;gene-CYR61;gene-PAPPA;gene-LOC102159510;gene-EMILIN1;gene-FGF11;gene-HP;gene-AMH;gene-THBS3;gene-EMID1;gene-C1QTNF5;gen…
GO:0032420	stereocilium	12	0.694656	1.78858	0.00393701	0.120881	145	gene-LOC110256792;gene-PCDH15;gene-HOMER2
GO:0031430	M band	11	0.734574	1.84557	0.00401606	0.120881	1929	gene-MYBPC1;gene-MYOM2;gene-SMPX;gene-MYBPC2;gene-MYOM3;gene-SMTNL1;gene-MYOM1
GO:0042613	MHC class II protein complex	10	0.732785	1.7839	0.00402414	0.120881	2694	gene-SLA-DRA;gene-SLA-DQA1;gene-SLA-DQB1;gene-SLA-DMA;NewGene_29745;gene-SLA-DMB;gene-SLA-DRB1;gene-SLA-DOA
GO:0030018	Z disc	45	0.482327	1.68115	0.00406504	0.120881	2368	gene-MYBPC1;gene-ITGB1BP2;gene-MYOM2;gene-CSRP3;gene-MYOZ2;gene-PGM5;gene-MYBPC2;gene-JPH1;gene-CASQ1;gene-FBXL22;gene-MYOM3;gene-SYNC;gene-CAVIN4;gene-PPP3CB;gene-HOMER1;gene-MYOZ3;gene-SRI;gene-CFL2;gene-SYNE2;gene-HRC;gene-NEBL
GO:0031012	extracellular matrix	72	-0.433241	-1.67593	0.0056926	0.156258	878	gene-ASPN;gene-COL1A1;gene-BGN;gene-ADAMTS1;gene-MMP23B;gene-LRRC24;gene-EMID1;gene-ADAMTS9;gene-HAPLN4;gene-CHAD;gene-CRISPLD2;gene-MMP2;gene-RELN;gene-OC90;gene-SPON2;NewGene_37181;gene-TIMP1;gene-MMP1
GO:0005743	mitochondrial inner membrane	81	0.397401	1.56243	0.00614754	0.156693	3931	gene-DNAJC19;gene-RSAD2;gene-NDUFS4;gene-MPC1;gene-SLC25A4;gene-SLC25A24;gene-SLC25A42;gene-NDUFA9;gene-ATP5S;gene-MPC2;gene-PINK1;gene-LGALS3;gene-TMEM65;gene-SLC25A25;gene-LOC100524613;gene-ENDOG;gene-SDHD;gene-TIMM8B;gene-IFI6;gene-MRPS33;gene-UQCC;gene-NDUFC2;gene-ATP5J2;gene-LOC100739755;gene-SIRT5;gene-SLC25A16;gene-LOC100522678;gene-MYOC;gene-TAMM41;gene-C1H15orf48;gene-PARL;gene-KEF22_p11…
GO:0030016	myofibril	28	0.54787	1.73734	0.0104822	0.249366	1331	gene-LOC100736982;gene-MYBPC1;gene-MYOM2;gene-TMOD4;gene-TPM1;gene-MYBPC2;gene-FBXL22;gene-MYOD1;gene-MYOM3;gene-TMOD3;gene-SMTNL1;NewGene_8597;gene-HOMER1
GO:0014069	postsynaptic density	52	0.42479	1.5467	0.0122699	0.259145	1632	gene-DAB1;gene-DLG2;gene-GAP43;gene-CAP2;gene-NEURL1;gene-PDZD2;gene-CAMK2A;gene-EPB41L3;gene-FXR1;gene-PPP1R9A;gene-RTN4;gene-ADD3;gene-HOMER1;gene-PRKCG
GO:0045211	postsynaptic membrane	24	0.536168	1.65331	0.0123457	0.259145	1224	gene-GRIA2;gene-GRIK2;gene-DLG2;gene-CHRNA9;gene-CHRND;gene-GRIA3;gene-KCTD16
GO:0030687	preribosome, large subunit precursor	17	-0.605793	-1.67379	0.0140562	0.273521	2875	gene-RRS1;gene-WDR37;gene-FTSJ3;gene-PES1;gene-RRP1;gene-NOC2L;gene-RRP1B;gene-BOP1;gene-PPAN;gene-FBXW9
GO:0005581	collagen trimer	33	-0.504914	-1.64818	0.0149254	0.273521	2214	gene-C1QTNF2;gene-COL6A3;gene-LOC102158401;gene-LOC100522569;gene-C1QTNF3;gene-LOX;gene-COL4A6;gene-LOC100623720;gene-COL16A1;gene-COL4A1;gene-EMILIN1;gene-C1QTNF5;gene-COL18A1;gene-C1QL3;gene-C1QTNF1;NewGene_37181
GO:0005604	basement membrane	24	-0.544659	-1.65583	0.0155039	0.273521	967	gene-ENTPD2;gene-HMCN1;gene-COL18A1;gene-VWA1;gene-COL7A1;gene-NTN5;gene-TIMP1
GO:0031674	I band	20	0.554957	1.63877	0.0160966	0.273521	1331	gene-MYBPC1;gene-MYOM2;gene-ACTC1;gene-MYBPC2;gene-FBXL22;gene-MYOM3;gene-ANKRD1;gene-SMTNL1;NewGene_8597;gene-HOMER1
GO:0005739	mitochondrion	463	0.248796	1.2295	0.02	0.307864	3699	gene-OXCT1;gene-NPTX1;gene-CA5B;gene-ADHFE1;gene-COX8H;gene-CRYM;gene-PDK4;gene-TDRD7;gene-DNAJC19;gene-FXN;gene-ESR2;gene-ALDH6A1;gene-ETFRF1;gene-CKMT2;gene-FUNDC1;gene-HYKK;gene-LDHD;gene-CAMK2A;gene-NUBPL;gene-ACADM;gene-ATP2A1;gene-SUCLA2;gene-HK2;gene-HSDL2;gene-LOC100739365;gene-MICU1;gene-SLC25A20;gene-ACOT13;gene-DECR1;gene-C7H6orf125;gene-PRDX3;gene-COQ8A;gene-GFM1;gene-LIAS;gene-LOC110…
GO:0030139	endocytic vesicle	23	-0.550459	-1.63646	0.0213178	0.307864	3090	gene-DAB2IP;gene-RAB20;gene-APOA1;gene-UBC;gene-IGF2R;gene-RAB13;gene-LPAR1;gene-AVPR1A;gene-EHD3;gene-CEMIP
GO:0005758	mitochondrial intermembrane space	33	0.49555	1.60944	0.0214592	0.307864	6414	gene-PRELID3A;gene-SDHAF3;gene-GATM;gene-FBXL4;gene-PINK1;gene-PRELID2;gene-TIMM8B;gene-CMC4;gene-SIRT5;gene-LOC100525472;gene-AK2;gene-LOC100514530;gene-MYOC;gene-TIMM8A;gene-MICU2;gene-OPA1;gene-ARL2BP;gene-PARK7;gene-STOML2;gene-CHCHD5;gene-PRELID1;gene-PRELID3B;gene-TIMM29;gene-PNPT1;gene-CHCHD10;gene-COX17
GO:0009986	cell surface	137	-0.330032	-1.40433	0.0215686	0.307864	1670	gene-GPC4;gene-MIF;gene-IGF2R;gene-FURIN;gene-CD14;gene-LOC100624226;gene-UMODL1;gene-HAVCR2;gene-EPHA2;gene-NOTCH1;gene-LPAR1;gene-PLVAP;gene-FAM234A;gene-BGN;gene-VASN;gene-GLDN;gene-SDC1;gene-KCNA5;gene-SERPINF2;gene-RTN4RL2;gene-SULF1;gene-PLAUR;gene-NOTCH4;gene-LRRC32;gene-ADAMTS9;gene-CD93;gene-ADAM8;NewGene_23615;gene-LOC100523213;gene-LOC100515209;gene-CLEC17A;gene-SFRP4;gene-MEGF6
GO:0045177	apical part of cell	29	0.500968	1.5998	0.0231092	0.317167	1573	gene-DAB1;gene-HOMER2;gene-CHL1;gene-CD36;gene-PDZD2;gene-EDA;gene-HOMER1;gene-FAP
GO:0016020	membrane	497	-0.253072	-1.25805	0.0256917	0.320572	2222	gene-STK11;gene-LOC106510122;gene-CCDC88B;gene-LIMK1;gene-OSBPL3;gene-RASL11A;gene-GCC1;gene-ZMYND19;gene-AGAP3;gene-TBC1D8;gene-UBC;gene-NBEAL2;gene-FAM129B;gene-C3H7orf43;gene-ACSL4;gene-NIPAL1;gene-IL27RA;gene-LOXL2;gene-COL6A2;gene-MSTO1;gene-HSPB1;gene-CNKSR3;gene-TCTN2;gene-TSNARE1;gene-CASKIN2;gene-FURIN;gene-LOXL3;gene-RGS16;gene-ENAH;gene-WDR13;gene-TULP3;gene-YRDC;gene-CCNB1;gene-PDGFA;…
GO:0016324	apical plasma membrane	49	-0.41701	-1.48293	0.028	0.320572	2100	gene-EMP2;gene-STXBP2;gene-SLC23A1;gene-NOTCH1;gene-ANO1;gene-HIP1R;gene-SLC39A14;gene-SLC2A5;gene-KIAA1614;gene-CA4;gene-GJA1;gene-PDPN;gene-TRPM6;gene-SHROOM2;gene-RHCG
GO:0030136	clathrin-coated vesicle	18	-0.546889	-1.53997	0.0280561	0.320572	2496	gene-DVL1;gene-FAM109B;gene-RGS19;gene-HIP1R;gene-LOC102163557;gene-EPN3;gene-CLVS1;gene-CEMIP
GO:0005814	centriole	69	-0.385395	-1.47365	0.0283554	0.320572	3733	gene-LOC100622849;gene-CEP250;gene-CAPG;gene-MKS1;gene-POC1A;gene-TUBGCP3;gene-STIL;gene-CNTLN;gene-CCNF;gene-FAM92A;gene-CEP89;gene-PLK2;gene-CEP83;gene-CEP164;gene-KIF24;gene-CEP135;gene-WDR90;gene-CEP104;gene-CENPJ;gene-C3H16orf59;gene-HTT;gene-CCHCR1;gene-CROCC;gene-CUNH14orf80;gene-WDR34;gene-HAP1;gene-LOC110255257
GO:0030017	sarcomere	22	0.515496	1.56251	0.0284553	0.320572	1331	gene-MYBPC1;gene-MYOM2;gene-TPM1;gene-MYBPC2;gene-FBXL22;gene-MYOM3;gene-SMTNL1;NewGene_8597;gene-HOMER1
GO:0015629	actin cytoskeleton	100	0.336797	1.37956	0.0287474	0.320572	1998	gene-MYBPC1;gene-MYOM2;gene-MYL2;gene-USH1G;gene-MYO3B;gene-MYOZ2;gene-TPM1;gene-MYBPC2;gene-MYRIP;gene-MYOZ1;gene-MYOM3;gene-CENPQ;gene-PPP1R9A;gene-DDX58;gene-LOC100510904;gene-MYOZ3;gene-SORBS1;gene-EPHA3;gene-NEXN;gene-CFL2;gene-ZNF185;gene-FER
GO:0005759	mitochondrial matrix	65	0.377945	1.42423	0.0313808	0.339333	2917	gene-PDK4;gene-TDRD7;gene-CASQ1;gene-AK4;gene-HYKK;gene-AK3;gene-DIMT1;gene-DECR1;gene-LYRM7;gene-NDUFA9;gene-PCCA;gene-LACTB2;gene-SIRT4;gene-CLPX;gene-ATXN3;gene-ACSS3;gene-MRPS33;gene-DLAT;gene-COQ5;gene-SIRT5;gene-PPTC7
GO:0005874	microtubule	111	-0.339001	-1.39192	0.032882	0.345108	2923	gene-MAP3K11;gene-KIF7;gene-TUBB2B;gene-MAP1A;gene-KIF15;gene-KIF9;gene-LZTS2;gene-ATAT1;gene-NCKAP5L;gene-CAMSAP2;gene-KIF20A;gene-KIF24;gene-KIFC1;gene-TBL1X;gene-MAP1S;gene-DPP9;gene-TUBB6;gene-TUBB4B;gene-LOC100624785;gene-DNAL4;gene-TUBGCP6;gene-NDRG1;gene-KIF2C;gene-GAS2L1;gene-KIF18B;gene-DYNC1H1;gene-HID1;gene-HSPH1;gene-KIFC2;gene-LOC100127131;gene-FSD1;gene-TUBB1;gene-GTSE1
GO:0097542	ciliary tip	12	-0.637691	-1.587	0.034413	0.350857	1353	gene-IFT172;gene-IFT80;gene-ICK;gene-GLI2;gene-IFT57;gene-IFT22;gene-LOC100738403;gene-WDR60;gene-IFT140;gene-LOC100517977;gene-WDR34
GO:0032580	Golgi cisterna membrane	17	-0.555156	-1.53388	0.0361446	0.358275	2645	gene-TMEM115;gene-CHSY1;gene-FUT4;gene-CHSY3;gene-CHPF;NewGene_14058;gene-FUT1;gene-FUT2A;gene-FUT7;gene-CSGALNACT1
GO:0005834	heterotrimeric G-protein complex	16	-0.557376	-1.5209	0.0460922	0.440496	600	gene-GNG8;gene-LOC100621431;gene-LOC110255211;gene-GNB3
GO:0031966	mitochondrial membrane	61	0.368519	1.36398	0.0469083	0.440496	3439	gene-UCP3;gene-NAT8L;gene-DNAJC19;gene-FUNDC1;gene-OMA1;gene-SLC9B2;gene-LYRM7;gene-NDUFA9;gene-ATP5S;gene-NIPSNAP2;gene-TMEM14A;gene-ATXN3;gene-MRPS33;gene-UQCC;gene-SLC25A30;gene-ATP5J2;gene-FUNDC2;gene-SDHB;gene-AFG1L;gene-KEF22_p02;gene-NDUFAF4;gene-SPG20;gene-BCL2L11
GO:0030686	90S preribosome	11	-0.63025	-1.53991	0.0515873	0.465758	3259	gene-KRI1;gene-WDR37;gene-WDR46;gene-NOC2L;gene-PWP2;gene-FAM207A
GO:0098984	neuron to neuron synapse	11	0.600069	1.50764	0.0522088	0.465758	1331	gene-DAB1;gene-DLG2;gene-PDZD2;gene-HOMER1
GO:0044449	obsolete contractile fiber part	20	0.513564	1.51654	0.056338	0.490336	1331	gene-MYBPC1;gene-MYOM2;gene-TPM1;gene-MYBPC2;gene-FBXL22;gene-MYOM3;gene-SMTNL1;NewGene_8597;gene-HOMER1
GO:0097458	obsolete neuron part	59	0.362051	1.34331	0.063786	0.522176	1546	gene-DAB1;gene-HOMER2;gene-NPTX1;gene-SNCG;gene-DLG2;gene-DMXL2;gene-PDZD2;gene-SLC31A1;gene-HOMER1;gene-NDRG2;gene-FAM161A
GO:0032279	asymmetric synapse	10	0.620961	1.51167	0.0643863	0.522176	1331	gene-DAB1;gene-DLG2;gene-PDZD2;gene-HOMER1
GO:0099572	postsynaptic specialization	10	0.620961	1.51167	0.0643863	0.522176	1331	gene-DAB1;gene-DLG2;gene-PDZD2;gene-HOMER1
GO:0071944	cell periphery	171	-0.282542	-1.24267	0.0679612	0.53892	2746	gene-FNDC1;gene-GNB1L;gene-C1H15orf62;gene-ANKRD13D;gene-SHANK3;gene-IQCE;gene-RGS19;gene-KLF9;gene-LOC106510122;gene-GCC1;gene-UBC;gene-NBEAL2;gene-FAM129B;gene-C3H7orf43;gene-IL27RA;gene-COL6A2;gene-HSPB1;gene-TCTN2;gene-RGS16;gene-ENAH;gene-WDR13;gene-TULP3;gene-LLGL1;gene-CROCC;gene-LOC100623720;gene-CCDC57;gene-GRAP;gene-TONSL;gene-ZBTB42;gene-TMEM204;gene-LRRC1;gene-BGN;gene-LRRC27;gene-FSD…
GO:0044456	obsolete synapse part	23	0.47013	1.43575	0.0720165	0.549742	1331	gene-DAB1;gene-SNCG;gene-DLG2;gene-DMXL2;gene-PDZD2;gene-HOMER1
GO:0005667	transcription regulator complex	90	-0.328806	-1.30824	0.072407	0.549742	3744	gene-EPAS1;gene-SOX7;gene-LOC100624648;gene-PARP1;gene-LIMD1;gene-SKI;gene-RBM14;gene-E2F7;gene-GATA6;gene-E2F4;gene-PKNOX1;gene-WTIP;gene-KLF5;gene-NR4A3;gene-E2F1;gene-TBL1X;gene-DEAF1;gene-MED25;gene-TBX2;gene-JUNB;gene-MEF2B;gene-SIX5;gene-SOX11;gene-ARNTL2;gene-SOX17;gene-SOX12;gene-NPAS2;gene-TAL1;gene-SOX18
GO:0005802	trans-Golgi network	61	-0.352843	-1.32718	0.0806754	0.590872	3252	gene-GBF1;gene-LOC100525311;gene-MME;gene-PI4K2A;gene-SYT11;gene-DOPEY2;gene-FAM109B;gene-GBA;gene-IGF2R;gene-FURIN;gene-LLGL1;gene-BACE2;gene-FUT7;gene-CA4;gene-PCSK5;gene-CLVS1;gene-SNAP25;gene-CHST1;gene-GPER1
GO:0070469	respirasome	15	0.535546	1.43899	0.0811359	0.590872	3931	gene-NDUFS4;gene-NDUFA9;gene-CYCS;gene-NDUFC2;gene-LOC100522678;gene-KEF22_p02;gene-C1H15orf48;gene-NDUFS7
GO:0044421	obsolete extracellular region part	66	-0.340907	-1.29952	0.0850662	0.595481	1191	gene-CLCF1;gene-NBL1;gene-SFN;gene-COL6A2;gene-MIF;gene-LOC100623720;gene-RNH1;gene-MIA;gene-BGN;gene-EMID1;gene-NTNG2;gene-EGFL7;gene-LOC100523213;gene-OLFM3;gene-TNFRSF6B;gene-CRLF1;NewGene_37181
GO:0005777	peroxisome	38	0.412563	1.38083	0.0851064	0.595481	2691	gene-ABCD2;gene-PEX7;gene-HSDL2;gene-FAR2;gene-DHRS4;gene-SOD1;gene-HSD17B4;gene-IDH2;gene-PECR;gene-EPHX2
GO:0005789	endoplasmic reticulum membrane	177	0.277696	1.22417	0.090535	0.606238	2981	gene-RDH5;gene-DGAT2;gene-LOC110259135;gene-MOGAT1;gene-RETSAT;gene-RSAD2;gene-FMO5;gene-ORMDL3;gene-FITM2;gene-JPH1;gene-CYP4V2;gene-CALR3;gene-PIGF;gene-JPH2;gene-SVIP;gene-SLC35G1;gene-SELENOT;gene-EDA;gene-CHPT1;gene-EMC2;gene-TRIM13;gene-ELOVL7;gene-FMO1;gene-DHRS9;gene-RTN2;gene-SRI;gene-HMGCR;gene-MSMO1;gene-JPH4;gene-ERGIC2;gene-TMEM14A;gene-ATXN3;gene-LOC100739561;gene-AGPAT5;gene-ALG9;g…
GO:0005887	integral component of plasma membrane	284	-0.253375	-1.18962	0.0912548	0.606238	2548	gene-SLC26A11;gene-ADRA1B;gene-EPHB4;gene-SHANK3;gene-TMC8;gene-KCNK6;gene-SLC16A5;gene-TNF;gene-ESYT2;gene-ACKR2;gene-LOC106510122;NewGene_21262;gene-EPHB3;gene-TMC6;gene-ICAM3;gene-PLXNA3;gene-PLXNA1;gene-IL27RA;gene-ADGRL1;gene-SLCO2A1;gene-SLCO4A1;gene-ADRA2A;gene-LOC100519314;gene-GPR35;gene-PLXNB2;gene-TMC7;gene-SLC19A1;gene-EPHA2;gene-FLT1;gene-LOC100620498;gene-NTRK3;gene-P2RX3;gene-LPAR1…
GO:0032154	cleavage furrow	13	-0.542937	-1.38925	0.0929293	0.606238	2950	gene-MEN1;gene-CIT;gene-MYLK;gene-FSD1;gene-SPIRE2
GO:0005839	proteasome core complex	16	0.523683	1.44316	0.0934394	0.606238	5818	gene-PSMB9;gene-PSMB6;gene-PSMA2;gene-PSMB7;gene-PSMA1;gene-PSMA3;gene-PSMB8;gene-PSMB1;gene-PSMB3;gene-PSMB4;gene-PSMF1;gene-PSMB2
GO:0030864	cortical actin cytoskeleton	16	-0.515521	-1.40669	0.1002	0.638495	2254	gene-COTL1;gene-RAPGEF3;gene-LLGL1;gene-MLPH;gene-MISP;gene-SHROOM2
GO:0009897	external side of plasma membrane	110	0.301787	1.24801	0.104167	0.643562	1679	gene-CXCL9;gene-CXCL10;gene-CX3CR1;gene-LOC110257903;gene-CD36;gene-SLC2A4;gene-CD28;NewGene_36612;gene-TLR8;gene-CD226;gene-ACKR4;gene-IL12RB1;gene-ENOX1;gene-TNFRSF9;gene-CD69;gene-TNFRSF11A;gene-SLA-DQA1;gene-CD244;gene-CCR8;gene-CCR3;gene-AMOT;gene-RTN4RL1;gene-CCR2;gene-CCR1;gene-SPA17;gene-KLRK1
GO:0043005	neuron projection	94	0.308262	1.24743	0.104603	0.643562	1964	gene-KCNN2;gene-DAB1;gene-HOMER2;gene-OPRL1;gene-NPTX1;gene-SNCG;gene-DLG2;gene-CHRNA9;gene-GABRE;gene-SLC6A13;NewGene_27403;gene-PDZD2;gene-SLC6A12;gene-CAMK2A;gene-HOMER1;gene-NDRG2;gene-FAM161A;gene-SV2B;gene-EPHA3;gene-PTEN
GO:0044297	cell body	33	0.410124	1.332	0.107296	0.648945	1510	gene-DAB1;gene-HOMER2;gene-SNCG;gene-SLC31A1;gene-HOMER1;gene-GNAO1;gene-PINK1
GO:0000151	ubiquitin ligase complex	84	0.311495	1.23716	0.109533	0.649986	4903	gene-KLHL33;gene-FBXL22;gene-FBXO39;gene-UBE2B;gene-UBE2D4;gene-KLHL11;gene-KLHDC8B;gene-DYRK2;gene-RMND5A;gene-RNF14;gene-UBE2L6;gene-UBE2V1;gene-UBE3D;gene-RNF11;gene-KLHL12;gene-KBTBD7;gene-BMI1;gene-DCAF8;gene-FBXO10;gene-FBXO7;gene-DCUN1D2;gene-KBTBD3;gene-RNF8;gene-FBXO8;gene-DCUN1D5;gene-NEDD4;gene-FBXO44;gene-FBXW8;gene-DCUN1D1;gene-BTBD9;gene-KLHL23;gene-RNF168;gene-KLHL5;gene-ASB2;gene-…
GO:0043292	contractile fiber	23	0.444499	1.35747	0.111111	0.649986	1331	gene-MYBPC1;gene-MYOM2;gene-TPM1;gene-MYBPC2;gene-FBXL22;gene-MYOM3;gene-SMTNL1;NewGene_8597;gene-HOMER1
GO:0031526	brush border membrane	11	0.548551	1.3782	0.118474	0.681879	302	gene-ATP6V0A4;gene-ACE2;gene-CD36
GO:0030176	integral component of endoplasmic reticulum membrane	43	0.370545	1.27795	0.125253	0.70945	1958	gene-HACD1;gene-ELOVL6;gene-RCE1;gene-HACD2;gene-FITM1;gene-RTN4;gene-EMC2;gene-DHRS9;gene-ELOVL5;gene-SLC37A2;gene-SAMD8
GO:0008076	voltage-gated potassium channel complex	17	0.481126	1.35517	0.132937	0.74008	2585	gene-KCNE5;gene-KCNC4;gene-LRRC38;gene-KCNA3;gene-KCNQ3;gene-KCNA7
GO:0044445	obsolete cytosolic part	11	-0.549536	-1.3427	0.134921	0.74008	4395	gene-BAG6;NewGene_14808;gene-UBL4A;gene-TSC1;gene-BCAS4;gene-HPS1;gene-SURF6;gene-NARFL
GO:0045171	intercellular bridge	29	-0.40871	-1.29346	0.136882	0.74008	4420	gene-EHD2;gene-MICAL3;gene-USB1;gene-SETX;gene-TRIM45;gene-NCAPH2;gene-CDCA8;gene-DUSP11;gene-MTUS2;gene-MICAL1;gene-NTNG2
GO:0031463	Cul3-RING ubiquitin ligase complex	43	0.361795	1.24778	0.139394	0.742412	4903	gene-KLHL33;gene-KLHL7;gene-SPOPL;gene-NUPL2;gene-KLHDC8B;gene-RBX1;gene-KLHL8;gene-KLHL20;gene-KLHL13;gene-CUL3;gene-KLHL12;gene-KBTBD7;gene-KBTBD8;gene-KCTD5;gene-KBTBD3;gene-KLHL2;gene-KLHL25;gene-KLHL23;gene-KLHL5;gene-KLHL34;gene-KLHL24;gene-KLHL28;gene-KBTBD12
GO:0044450	obsolete microtubule organizing center part	23	-0.42548	-1.26491	0.147287	0.772914	3340	gene-POC1A;gene-STIL;gene-CNTLN;gene-FAM92A;gene-CEP164;gene-WDR60;gene-CROCC;gene-WDR34
GO:0031226	intrinsic component of plasma membrane	26	-0.409168	-1.26651	0.15283	0.776855	398	gene-SHANK3;gene-LOC106510122;gene-IL27RA;gene-NTNG2;gene-LOC100515209;gene-OLFM3;gene-TNFRSF6B
GO:0008180	COP9 signalosome	19	0.438921	1.27782	0.153082	0.776855	4913	gene-THEMIS;gene-AMOT;gene-COPS5;gene-COPS2;gene-AMOTL1;gene-GRB2;gene-COPS4;gene-COPS8;gene-COPS6;gene-DOCK7;gene-EPB41L2
GO:0036038	MKS complex	12	-0.525477	-1.30773	0.15587	0.776855	3350	gene-MKS1;gene-CC2D2A;gene-TCTN2;gene-TMEM231;gene-B9D1;gene-TMEM216
GO:0005791	rough endoplasmic reticulum	11	-0.536383	-1.31057	0.156746	0.776855	1834	gene-CKAP4;gene-CA4;gene-ZC3H12A
GO:0044459	obsolete plasma membrane part	53	-0.337086	-1.22209	0.165692	0.806796	3170	gene-ARMC7;gene-GOLM1;gene-CFAP126;gene-GNB1L;gene-SHANK3;gene-IQCE;gene-LOC106510122;gene-IL27RA;gene-HSPB1;gene-TCTN2;gene-LLGL1;gene-GRAP;gene-FSD1;gene-EPN3;gene-NTNG2;gene-LOC100523213;gene-LOC100515209;gene-OLFM3;gene-TNFRSF6B
GO:0008305	integrin complex	20	-0.431943	-1.253	0.170297	0.806796	919	gene-ITGA10;gene-ITGA2B;gene-ITGAD;gene-ITGB4;gene-ITGA5
GO:0090734	site of DNA damage	11	0.522837	1.31359	0.172691	0.806796	4876	gene-ESCO2;gene-CUL5;gene-C12H17orf53;gene-SLFN11;gene-EXD2;gene-CBX5;gene-RPA1;gene-LOC110256637
GO:0030424	axon	62	0.323407	1.20484	0.173362	0.806796	1510	gene-PVALB;gene-KIRREL3;gene-CHL1;gene-SNCG;gene-DLG2;gene-GAP43;gene-FXR1;gene-PRKAA2;gene-HOMER1;gene-NDRG2;gene-PINK1
GO:0031234	extrinsic component of cytoplasmic side of plasma membrane	22	-0.42034	-1.23599	0.17451	0.806796	2328	gene-ESYT2;gene-RGS1;gene-CYTH3;gene-S100A6;gene-ERRFI1;gene-GRAP;gene-FES;gene-SNAP25
GO:0060170	ciliary membrane	16	-0.463078	-1.26359	0.176353	0.806796	3023	gene-SMO;gene-EVC2;gene-SHANK3;gene-IQCE;gene-TCTN2;gene-EVC;gene-TMEM231;NewGene_5621
GO:0001750	photoreceptor outer segment	15	-0.46764	-1.26274	0.188605	0.828781	1327	gene-IFT140;gene-CIB2;gene-C13H21orf2;gene-PTGS1
GO:0043235	receptor complex	72	-0.302126	-1.16873	0.189753	0.828781	2555	gene-ROR1;gene-ACVR1B;gene-SHANK3;gene-GPRC5A;gene-EPHB3;gene-EBI3;gene-LRP8;gene-ADRA2A;gene-IL4R;gene-EPHA2;gene-NOTCH1;gene-CSF2RA;gene-MCOLN1;gene-P2RX3;gene-KIT;gene-PDGFRA;gene-RET;gene-ROR2;gene-GPR84;gene-OLFM3;gene-FLT4
GO:0005776	autophagosome	23	-0.409002	-1.21592	0.189922	0.828781	1352	gene-HTT;gene-TICAM1;gene-HAP1;gene-IL1B
GO:0045202	synapse	99	0.283591	1.16044	0.191837	0.828781	2574	gene-DAB1;gene-SNCG;gene-DLG2;gene-CHRNA9;gene-DMXL2;gene-GABRE;gene-SLC12A5;gene-CACNB1;gene-MYRIP;gene-IGSF9B;gene-STAC3;gene-PDZD2;gene-HRH2;gene-FGF12;gene-HOMER1;gene-VDAC3;gene-PTEN;gene-SNCAIP;gene-APBA1;gene-FCHSD2;gene-EEF1A2;gene-OLFM2;gene-ETV5;gene-EGR3;gene-CHRNA10
GO:0042470	melanosome	11	0.509371	1.27976	0.192771	0.828781	2274	gene-MYRIP;gene-MREG;gene-RAB27A
GO:0043679	axon terminus	10	0.520602	1.26736	0.203219	0.837658	320	gene-KCNC4;gene-SNCG
GO:0036477	somatodendritic compartment	27	0.38113	1.2025	0.207547	0.837658	1331	gene-DAB1;gene-HOMER2;gene-SNCG;gene-SLC31A1;gene-HOMER1
GO:0016342	catenin complex	13	-0.482191	-1.23381	0.208081	0.837658	3988	gene-JUP;gene-ARMC7;gene-CDH23;gene-CDH5;gene-CDH24;gene-DCHS1
GO:0030135	coated vesicle	12	-0.495681	-1.23358	0.208502	0.837658	541	gene-CD59;gene-IER3IP1;gene-CTSC;gene-DNAJC5;gene-PACS1;gene-RGS19;gene-EPN3;gene-CEMIP
GO:0000407	phagophore assembly site	10	-0.517586	-1.22806	0.209901	0.837658	4143	gene-SQSTM1;gene-ATG13;gene-ATG101;gene-WDR45B;gene-ATG2B;gene-ATG7;gene-ATG2A
GO:0000164	protein phosphatase type 1 complex	11	0.497755	1.25058	0.210843	0.837658	944	gene-PPP1R3A;gene-PPP1CC;gene-PPP1R3B
GO:0016529	sarcoplasmic reticulum	12	0.479445	1.23446	0.214567	0.837658	2676	gene-TRDN;gene-JPH1;gene-TMEM38A;gene-SGCD;gene-CACNA2D1;gene-AKAP6;gene-SYNE2;gene-JSRP1
GO:0043296	apical junction complex	12	-0.489454	-1.21808	0.216599	0.837658	1688	gene-NECTIN2;gene-SAPCD2;gene-CCDC85C;gene-SHROOM2
GO:0033267	obsolete axon part	14	0.458712	1.22168	0.218437	0.837658	1386	gene-SNCG;gene-DLG2;gene-NDRG2
GO:0005741	mitochondrial outer membrane	47	0.332534	1.18345	0.219124	0.837658	3896	gene-RSAD2;gene-SPATA18;gene-FUNDC1;gene-HK2;gene-VDAC2;gene-C9H11orf65;gene-NIPSNAP2;gene-AIFM2;gene-VDAC3;gene-SLC25A46;gene-FUNDC2;gene-MFN2;gene-SNN;gene-MARCH5;gene-EXD2;gene-MYOC;gene-SPG20;gene-BCL2L11;gene-KMO;gene-VDAC1
GO:0098827	endoplasmic reticulum subcompartment	22	0.395507	1.19881	0.223577	0.837658	1873	gene-SVIP;gene-SELENOT;gene-EMC2;gene-DHRS9;gene-ERGIC2
GO:0001772	immunological synapse	18	0.420659	1.21171	0.224652	0.837658	3359	gene-CRTAM;gene-CD28;gene-PRKCQ;gene-LGALS3;gene-RHOH;gene-SCIMP;gene-SOCS6
GO:0042995	cell projection	120	0.26514	1.11942	0.225352	0.837658	1569	gene-DAB1;gene-HOMER2;gene-NPTX1;gene-SNCG;gene-DLG2;gene-TPM1;gene-RHOU;gene-MLF1;gene-LPXN;gene-PDZD2;gene-C2H11orf74;gene-RTN4;gene-CFAP54;gene-HOMER1;gene-NDRG2;gene-C9H11orf70;gene-FAM161A;gene-RHOQ;gene-CASC1
GO:0070382	exocytic vesicle	15	-0.450588	-1.21669	0.233792	0.848498	1682	gene-SYT7;gene-SYTL2;gene-SYTL3;gene-SYT3;gene-UNC13D;gene-SYT12
GO:0044429	obsolete mitochondrial part	40	0.338353	1.13635	0.237395	0.848498	2703	gene-TDRD7;gene-DNAJC19;gene-FUNDC1;gene-HYKK;gene-DECR1;gene-LYRM7;gene-NDUFA9;gene-ATP5S;gene-NIPSNAP2;gene-MRPS33;gene-UQCC;gene-CMC4;gene-ATP5J2;gene-FUNDC2
GO:0000145	exocyst	15	-0.448478	-1.211	0.237721	0.848498	2864	gene-EXOC3;gene-EXOC3L4;gene-EXOC2;gene-EXOC3L2;gene-EXOC3L1
GO:0042175	nuclear outer membrane-endoplasmic reticulum membrane network	23	0.389707	1.19014	0.238683	0.848498	1873	gene-SVIP;gene-SELENOT;gene-EMC2;gene-DHRS9;gene-ERGIC2
GO:0031307	integral component of mitochondrial outer membrane	12	0.469918	1.20993	0.240157	0.848498	2703	gene-MGARP;gene-FUNDC1;gene-PINK1;gene-GDAP1;gene-FUNDC2
GO:0005903	brush border	14	0.44778	1.19256	0.244489	0.855333	1288	gene-DAB1;gene-ADD3;gene-SCIN
GO:0005795	Golgi stack	12	-0.476075	-1.18479	0.253036	0.876641	1267	gene-MGAT4B;gene-LYPLA2;gene-MGAT2;gene-LLGL1;gene-HID1;gene-PLK3
GO:0097225	sperm midpiece	10	-0.503895	-1.19558	0.257426	0.883273	4143	gene-SQSTM1;gene-AKAP3;gene-TACR1;gene-RABL2B;gene-CCR6
GO:0030027	lamellipodium	54	-0.31042	-1.12982	0.263672	0.896088	2266	gene-TESC;gene-CORO1B;gene-SCRIB;gene-TSC1;gene-FGD1;gene-LOC110256054;gene-DGKZ;gene-LIMK1;gene-PDLIM4;gene-RAPGEF3;gene-MYLK;gene-ENAH;gene-RAB13;gene-EPHA2;gene-LOC110255205;gene-LOC100621521;gene-PDPN
GO:0005740	mitochondrial envelope	36	0.338798	1.12159	0.27521	0.919764	3931	gene-DNAJC19;gene-FUNDC1;gene-LYRM7;gene-NDUFA9;gene-ATP5S;gene-NIPSNAP2;gene-MRPS33;gene-UQCC;gene-CMC4;gene-ATP5J2;gene-FUNDC2;gene-COX5B;gene-SPG20;gene-BCL2L11;gene-C1H15orf48;gene-NDUFS7
GO:0044433	obsolete cytoplasmic vesicle part	48	-0.318846	-1.13247	0.275794	0.919764	2024	gene-UBC;gene-NBEAL2;gene-TEX264;gene-MIF;gene-ISLR;gene-LLGL1;gene-C2H1orf35;gene-TONSL;gene-LOC100515209;gene-CEMIP
GO:0005912	adherens junction	56	-0.302787	-1.11509	0.28	0.925146	3492	gene-LOC100625088;gene-JUP;gene-ZFYVE21;gene-LOC110259264;gene-SCRIB;gene-LIMD1;gene-PDLIM2;gene-CDH23;gene-WTIP;gene-CDH5;gene-PDLIM1;gene-CDC42EP4;gene-CDH24;gene-FAM129B;gene-ZNF384;gene-PDLIM4;gene-NDRG1;gene-CYTH3;gene-ENAH;gene-NOTCH1;gene-RND1;gene-CDCA3;gene-SHROOM2
GO:0032039	integrator complex	14	-0.443872	-1.16865	0.284294	0.930717	3117	gene-INTS3;gene-INTS6L;gene-INTS5;gene-INTS11;gene-INTS1
GO:0005891	voltage-gated calcium channel complex	13	-0.457257	-1.17001	0.292929	0.940775	1511	gene-CACNA1A;gene-CACNB3;gene-CACNA1G;gene-CACNA1I;gene-CACNA1C
GO:0031514	motile cilium	35	0.336855	1.11302	0.294492	0.940775	3595	gene-MLF1;gene-DNAH11;gene-DNAH9;gene-NPHP1;gene-C9H11orf70;gene-MKKS;gene-ANXA1;gene-AKAP14;gene-CFAP20;gene-DAAM1;gene-BBS2;gene-DYNC2H1;gene-FOPNL;gene-WDR19;gene-HSPB11;gene-RNF38
GO:0031519	PcG protein complex	12	0.451016	1.16126	0.295276	0.940775	6482	gene-SKP1;gene-BMI1;gene-PCGF5;gene-RYBP;gene-CBX7;gene-PCGF1;gene-CSNK2A2;gene-YY1;gene-AEBP2
GO:0016323	basolateral plasma membrane	34	0.336848	1.10934	0.298319	0.942061	1885	gene-CLDN7;gene-AQP3;gene-HPGD;gene-SLC9B2;gene-LIN7A;gene-NOD2;gene-CNNM2;gene-AQP4
GO:0098685	Schaffer collateral - CA1 synapse	14	-0.436774	-1.14996	0.302187	0.945904	2851	gene-PLAT;gene-DVL1;gene-BSN;gene-P2RX3;gene-BCR;gene-GRASP
GO:0005763	mitochondrial small ribosomal subunit	23	0.365565	1.11641	0.308642	0.946531	4133	gene-MRPS36;gene-MRPS18C;gene-MRPS33;gene-MRPS14;gene-MRPS16;gene-MRPS9;gene-MRPS22;gene-MRPS28;gene-MRPS18B;gene-MRPS15
GO:0044437	obsolete vacuolar part	17	0.394657	1.11162	0.311508	0.946531	561	gene-OGN;gene-PLAC8
GO:0005778	peroxisomal membrane	12	0.442957	1.14051	0.314961	0.946531	4196	gene-PEX7;gene-HMGCR;gene-PEX1;gene-RAB8B;gene-GNPAT;gene-PEX14
GO:0016328	lateral plasma membrane	15	0.41106	1.1045	0.320487	0.946531	201	gene-PTPRO;gene-CLDN7
GO:0098797	plasma membrane protein complex	13	-0.440547	-1.12726	0.329293	0.946531	3170	gene-ARMC7;gene-EVC2;gene-SHANK3;gene-IQCE;gene-EVC;gene-RET;gene-OLFM3
GO:0030286	dynein complex	14	-0.427038	-1.12433	0.33002	0.946531	1861	gene-NUDCD3;gene-DNAL4;gene-DNAH3;gene-WDR60;gene-WDR34;gene-DNHD1;gene-DNAH17
GO:0031594	neuromuscular junction	16	0.397692	1.09595	0.33002	0.946531	3673	gene-KCNC4;gene-SYNC;gene-FCHSD2;gene-SYNGR1;gene-F2R;gene-TRIP4
GO:0098982	GABA-ergic synapse	13	0.429895	1.12163	0.331361	0.946531	584	gene-PTPRO;gene-IGSF9B
GO:0031902	late endosome membrane	26	0.350914	1.09745	0.332627	0.946531	5530	gene-TMEM55A;gene-SLA-DRA;gene-MREG;gene-LAMP2;gene-CD68;gene-ANXA6;gene-VPS11;gene-MARCH1;gene-UBXN6;gene-RNF13;gene-STARD3NL;gene-ABHD6;gene-MARCH8;gene-LAPTM4A;gene-SNF8;gene-VTI1B
GO:0031300	intrinsic component of organelle membrane	10	0.453728	1.10456	0.336016	0.946531	2736	gene-FUNDC1;gene-MREG;gene-FUNDC2;gene-FKTN
GO:0045111	intermediate filament cytoskeleton	26	-0.352086	-1.08982	0.34717	0.946531	2617	gene-PARP10;gene-EXOSC4;gene-NCKIPSD;gene-NARF;gene-NOL9;gene-NDOR1;gene-S100A8
GO:0042383	sarcolemma	28	0.338187	1.07242	0.348008	0.946531	1678	gene-SLC2A4;gene-PGM5;gene-SSPN;gene-SYNC;gene-SGCD;gene-CACNA2D1;gene-POPDC3;gene-ANXA1
GO:0098552	side of membrane	16	-0.405678	-1.10697	0.350701	0.946531	1019	gene-GRAP;gene-LOC100523213;gene-LOC100515209
GO:0005885	Arp2/3 protein complex	10	0.442778	1.0779	0.360161	0.946531	4132	gene-ACTR3;gene-ARPC5;gene-ARPC3;gene-ARPC2;gene-ACTR2
GO:0048786	presynaptic active zone	11	0.433687	1.08961	0.361446	0.946531	22	gene-RIMS2
GO:0031410	cytoplasmic vesicle	148	-0.245233	-1.05247	0.364356	0.946531	2112	gene-ANKRD13D;gene-GRIPAP1;gene-ADGRF5;gene-RGS19;gene-RUSC2;gene-EMP2;gene-UBC;gene-NBEAL2;gene-ARRDC1;gene-TEX264;gene-TMEM187;gene-MIF;gene-HPS1;gene-ISLR;gene-NOTCH1;gene-LLGL1;gene-TICAM1;gene-FCHSD1;gene-C2H1orf35;gene-TONSL;gene-BGN;gene-EPN3;gene-HAP1;gene-FES;gene-PDGFRB;gene-CD93;gene-IL1B;gene-LOC100515209;gene-CEMIP;gene-SH3TC2
GO:0030659	cytoplasmic vesicle membrane	39	-0.311612	-1.06101	0.364839	0.946531	2024	gene-UBC;gene-NBEAL2;gene-VOPP1;gene-HTT;gene-SPIRE2;gene-LOC100515209;gene-CEMIP;gene-GPER1
GO:0016363	nuclear matrix	28	0.334365	1.0603	0.371069	0.946531	2340	gene-FIGN;gene-ZNF703;gene-SORBS1;gene-STAG2;gene-HLCS;gene-PSMA6;gene-ATXN1
GO:0044425	obsolete membrane part	110	-0.252282	-1.03681	0.373563	0.946531	2482	gene-SHANK3;gene-IQCE;gene-RGS19;gene-PEX10;gene-ABHD4;gene-LOC106510122;gene-UBC;gene-IL27RA;gene-HSPB1;gene-TCTN2;gene-RGS16;gene-ANKZF1;gene-LLGL1;gene-HID1;gene-GRAP;gene-TONSL;gene-FSD1;gene-EPN3;gene-NTNG2;gene-LOC100523213;gene-LOC100515209;gene-TMEM59L;gene-CEMIP;gene-OLFM3;gene-TNFRSF6B
GO:0031967	organelle envelope	46	0.295366	1.03749	0.373984	0.946531	3931	gene-DNAJC19;gene-FUNDC1;gene-LYRM7;gene-NDUFA9;gene-ATP5S;gene-NIPSNAP2;gene-MRPS33;gene-UQCC;gene-CMC4;gene-ATP5J2;gene-FUNDC2;gene-SPG20;gene-BCL2L11;gene-C1H15orf48;gene-KLHDC2;gene-NDUFS7
GO:0031975	envelope	46	0.295366	1.03749	0.373984	0.946531	3931	gene-DNAJC19;gene-FUNDC1;gene-LYRM7;gene-NDUFA9;gene-ATP5S;gene-NIPSNAP2;gene-MRPS33;gene-UQCC;gene-CMC4;gene-ATP5J2;gene-FUNDC2;gene-SPG20;gene-BCL2L11;gene-C1H15orf48;gene-KLHDC2;gene-NDUFS7
GO:0005783	endoplasmic reticulum	346	-0.212181	-1.02082	0.374269	0.946531	2769	gene-HSP90B1;gene-RRS1;gene-B3GALT4;gene-UGGT2;gene-SDF4;gene-MGAT4A;gene-KDELR2;gene-RCN1;gene-PROM1;gene-KCNRG;gene-LOC110258087;gene-B3GNT9;gene-P4HB;gene-SLC26A11;gene-CNR2;gene-TXNDC11;gene-TMED3;gene-ERO1A;gene-PTGIS;gene-GBA;gene-ABHD4;gene-PLOD3;gene-UBC;gene-NBEAL2;gene-ITPR3;gene-TMEM129;gene-ACSL4;gene-ALDH3A2;gene-COL6A2;gene-CKAP4;gene-FKBP7;gene-P4HA2;gene-FURIN;gene-LTC4S;gene-PDE2…
GO:0099513	polymeric cytoskeletal fiber	25	-0.348157	-1.07648	0.375472	0.946531	3927	gene-KNTC1;gene-LOC100624648;gene-TPM4;gene-CORO1B;gene-NCKAP5L;gene-NCKIPSD;gene-TBL1X;gene-NARF;gene-HID1;gene-FSD1;gene-GTSE1
GO:0044441	obsolete ciliary part	45	-0.304388	-1.065	0.378431	0.946531	2852	gene-CFAP126;gene-SSNA1;gene-FAM92A;gene-SHANK3;gene-IQCE;gene-CEP164;gene-DRC3;gene-TCTN2;gene-TULP3;gene-WDR60;gene-IFT140;gene-CROCC;gene-LOC100517977;gene-WDR34
GO:0019866	organelle inner membrane	15	0.3945	1.06	0.383367	0.946531	3931	gene-DNAJC19;gene-NDUFA9;gene-ATP5S;gene-MRPS33;gene-UQCC;gene-ATP5J2;gene-C1H15orf48;gene-NDUFS7
GO:0005762	mitochondrial large ribosomal subunit	35	0.315019	1.04087	0.391949	0.946531	3940	gene-MRPL33;gene-MRPL13;gene-MRPL3;gene-MRPL47;gene-MALSU1;gene-MRPL19;gene-MRPL43;gene-MRPL42;gene-MRPL50;gene-MRPL51;gene-MRPL44;gene-MRPL48;gene-MRPL10
GO:0090575	RNA polymerase II transcription regulator complex	16	-0.392271	-1.07038	0.392786	0.946531	1780	gene-E2F8;gene-POU2AF1;gene-TCF15
GO:0019897	extrinsic component of plasma membrane	11	-0.436455	-1.06641	0.394841	0.946531	3611	gene-EPN1;gene-ARMC7;gene-MFGE8;gene-SYTL3;gene-GRAP;gene-EPN3
GO:0031224	intrinsic component of membrane	44	-0.298235	-1.03722	0.397661	0.946531	398	gene-NTNG2;gene-LOC100515209;gene-TMEM59L;gene-OLFM3;gene-TNFRSF6B
GO:0070062	extracellular exosome	22	-0.354965	-1.04376	0.405882	0.946531	754	gene-PROM1;gene-GPRC5A;gene-VASN;gene-CA4;gene-ACE;gene-SERPINE1
GO:0030684	preribosome	10	-0.443832	-1.05307	0.409901	0.946531	2796	gene-WDR37;gene-WDR46;gene-NOC2L;gene-PWP2
GO:0097060	synaptic membrane	11	0.412913	1.03742	0.411647	0.946531	2452	gene-DLG2;gene-PRKCG;gene-SNCAIP;gene-OLFM2
GO:0036064	ciliary basal body	78	-0.261662	-1.01171	0.414873	0.946531	2852	gene-CFAP126;gene-PTPN23;gene-SSNA1;gene-FAM92A;gene-CFAP157;gene-TTLL4;gene-ARMC9;gene-CENPJ;gene-BBS1;gene-EVC;gene-IFT140;gene-WRAP73;gene-SDCCAG3;gene-RABEP2;gene-LOC100517977;gene-B9D1;NewGene_27180;gene-WDR34;gene-C13H21orf2;gene-LOC110255257
GO:0005643	nuclear pore	23	-0.349802	-1.03992	0.420543	0.946531	3880	gene-LOC100511376;gene-RAE1;gene-NUP160;gene-NUP62;gene-RANBP3;gene-NUP93;gene-NUP214;gene-NXT1;gene-NUP62CL;gene-NXF1;gene-NUP210L;gene-RANBP3L;gene-AAAS
GO:0062023	collagen-containing extracellular matrix	54	-0.278897	-1.01509	0.425781	0.946531	616	gene-ELN;gene-LTBP1;gene-COL6A3;gene-GPC1;gene-ADAMTS8;gene-FBLN2;gene-TNC;gene-ADAMTS2;gene-GPC4;gene-PXDN;gene-COL12A1;gene-VWA1;gene-COL7A1;gene-SERPINE1;gene-PODNL1;gene-VWF;gene-COMP;gene-ADAMTS5
GO:0030667	secretory granule membrane	13	-0.406916	-1.0412	0.432323	0.946531	1982	gene-NBEAL2;gene-CA4;gene-LOC100515209
GO:0032391	photoreceptor connecting cilium	15	0.381222	1.02433	0.434077	0.946531	4440	gene-USH1G;NewGene_27403;gene-FAM161A;gene-LCA5;gene-WDR19;gene-KIFAP3;gene-TMEM237;gene-SPATA7
GO:0044452	obsolete nucleolar part	11	-0.416355	-1.0173	0.434524	0.946531	2796	gene-RREB1;gene-NFKBIE;gene-WDR37;gene-PWP2;gene-SURF6
GO:0098588	bounding membrane of organelle	62	-0.26524	-0.999945	0.434783	0.946531	2735	gene-MGAT4A;gene-SHANK3;gene-IQCE;gene-RGS19;gene-PEX10;gene-UBC;gene-NBEAL2;gene-MSTO1;gene-TCTN2;gene-ANKZF1;gene-LLGL1;gene-HID1;gene-TONSL;gene-LOC100515209;gene-CEMIP
GO:0015630	microtubule cytoskeleton	140	-0.23564	-1.0077	0.435453	0.946531	2909	gene-STIL;gene-CFAP126;gene-CNTLN;gene-SSNA1;gene-NUDCD3;gene-FAM92A;gene-DVL1;gene-FAM110A;gene-NCKAP5L;gene-CDC42EP4;gene-NUAK1;gene-CEP164;gene-CCDC88B;gene-TBL1X;gene-EML1;gene-C3H7orf43;gene-MCM2;gene-WDR13;gene-EML3;gene-WDR60;gene-IFT140;gene-CROCC;gene-HID1;gene-MTUS2;gene-E4F1;gene-LOC100517977;gene-ZBTB49;gene-TTC12;gene-WDR34;gene-FSD1;gene-FES;gene-HOXC8;gene-LOC110257476;gene-GTSE1
GO:0044440	obsolete endosomal part	13	-0.401175	-1.02651	0.440404	0.946531	5268	gene-ANKRD27;gene-RABEPK;gene-TRAPPC10;gene-ZFYVE21;gene-PLEKHM2;gene-UBC;gene-LLGL1;gene-TONSL
GO:0016235	aggresome	18	0.347823	1.0019	0.441352	0.946531	4077	gene-UBD;gene-KLF8;gene-PRKCQ;gene-SLFN11;gene-TDP2;gene-LOC110258505;gene-DBF4B;gene-FGR
GO:0032993	protein-DNA complex	18	-0.362589	-1.02101	0.442886	0.946531	346	gene-PRKDC;gene-JUP;gene-TREX1;gene-PARP1;gene-DDIT3;gene-ZBTB17;gene-FOS;gene-NUPR1
GO:0042582	azurophil granule	11	0.406849	1.02218	0.443775	0.946531	3500	gene-PLAC8;gene-HEXB;NewGene_1105;gene-SNAP23
GO:0005720	nuclear heterochromatin	13	-0.397867	-1.01805	0.460606	0.946531	1876	gene-BEND3;gene-UHRF2;gene-IL33;gene-EME1
GO:0010494	cytoplasmic stress granule	28	0.313777	0.995011	0.461216	0.946531	5666	gene-PRKAA2;gene-ZFAND1;gene-G3BP2;gene-EIF4E;gene-DDX3X;gene-PABPC4;gene-MBNL1;gene-LOC100518351;gene-PUM1;gene-EIF2S1;gene-DDX19B;gene-DDX1;gene-RC3H1;gene-DDX6;gene-DHX36
GO:0001917	photoreceptor inner segment	15	-0.375031	-1.01267	0.46169	0.946531	1300	gene-ENO2;gene-CROCC;gene-CIB2;gene-DNM1
GO:0030173	integral component of Golgi membrane	26	-0.323724	-1.00203	0.469811	0.946531	1868	gene-LOC110255214;gene-LFNG;gene-PCSK7;gene-FURIN;gene-QSOX2;gene-PCSK5
GO:0030672	synaptic vesicle membrane	10	0.407984	0.993199	0.472837	0.946531	3052	gene-SLC9B2;gene-SV2B;gene-SCAMP1;gene-SNAPIN;gene-SYNGR1
GO:0120025	plasma membrane bounded cell projection	106	0.239146	0.990078	0.47412	0.946531	1569	gene-DAB1;gene-HOMER2;gene-NPTX1;gene-SNCG;gene-DLG2;gene-TPM1;gene-MLF1;gene-PDZD2;gene-C2H11orf74;gene-CFAP54;gene-HOMER1;gene-NDRG2;gene-C9H11orf70;gene-FAM161A;gene-CASC1
GO:0005635	nuclear envelope	54	0.269873	0.988904	0.481633	0.946531	1156	gene-MGST2;gene-MGST3;gene-CALR3;gene-RTN4;gene-MNS1;gene-PLPP7
GO:0005774	vacuolar membrane	17	0.344676	0.970839	0.484127	0.946531	203	gene-SLC36A2
GO:0044454	obsolete nuclear chromosome part	19	0.328149	0.955331	0.485089	0.946531	998	gene-C1H14orf39;gene-UBE2B;gene-ESCO2
GO:0099080	supramolecular complex	47	0.271305	0.965542	0.492032	0.946531	1546	gene-MYBPC1;gene-MYOM2;gene-TPM1;gene-MYBPC2;gene-FBXL22;gene-MYOM3;gene-SMTNL1;NewGene_8597;gene-HOMER1;gene-FAM161A
GO:0099081	supramolecular polymer	47	0.271305	0.965542	0.492032	0.946531	1546	gene-MYBPC1;gene-MYOM2;gene-TPM1;gene-MYBPC2;gene-FBXL22;gene-MYOM3;gene-SMTNL1;NewGene_8597;gene-HOMER1;gene-FAM161A
GO:0099512	supramolecular fiber	47	0.271305	0.965542	0.492032	0.946531	1546	gene-MYBPC1;gene-MYOM2;gene-TPM1;gene-MYBPC2;gene-FBXL22;gene-MYOM3;gene-SMTNL1;NewGene_8597;gene-HOMER1;gene-FAM161A
GO:0000323	lytic vacuole	20	0.322375	0.951962	0.49497	0.946531	561	gene-OGN;gene-PLAC8
GO:0000795	synaptonemal complex	10	-0.406964	-0.96559	0.49901	0.946531	2033	gene-HORMAD1;gene-SYCP2L;gene-RNF212;gene-SYCE1
GO:0035097	histone methyltransferase complex	15	-0.365649	-0.987339	0.499018	0.946531	5227	gene-NCOA6;gene-WDR5;gene-KDM5A;gene-KDM5B;gene-KMT2D;gene-KMT2B;gene-PAGR1;gene-MEN1;gene-PELP1;gene-ZNF335
GO:0030133	transport vesicle	23	0.315903	0.964748	0.5	0.946531	1201	gene-DMXL2;gene-SCG3;gene-SSPN;gene-BLOC1S5;gene-BLOC1S6;gene-FGFRL1
GO:0044432	obsolete endoplasmic reticulum part	40	0.289894	0.973601	0.504202	0.946531	1873	gene-COL21A1;gene-SCG3;gene-SVIP;gene-SELENOT;gene-EMC2;NewGene_36643;gene-DHRS9;gene-ERGIC2
GO:0032040	small-subunit processome	24	-0.322186	-0.979481	0.50969	0.946531	3836	gene-EMG1;gene-IMP4;gene-DIEXF;gene-UTP18;gene-PDCD11;gene-WDR46;gene-PWP2;gene-NOP14;gene-NOL6;gene-TBL3
GO:0097014	ciliary plasm	12	-0.380265	-0.946351	0.520243	0.946531	1709	gene-DRC3;gene-TULP3;gene-IFT140;gene-WDR34
GO:0097431	mitotic spindle pole	10	0.388892	0.94672	0.525151	0.946531	5339	gene-FAM161A;gene-STAG2;gene-BCCIP;gene-SMC3;gene-KATNA1
GO:0005923	bicellular tight junction	36	0.288088	0.953712	0.52521	0.946531	3900	gene-CLDN7;gene-TJP3;gene-CLDN4;gene-DDX58;gene-AMOT;gene-F11R;gene-PATJ;gene-MPP7;gene-ANK3;gene-AMOTL1;gene-VAPA;NewGene_35938;gene-RAP2C;gene-MPDZ
GO:0031941	filamentous actin	10	-0.395681	-0.938821	0.530693	0.946531	4265	gene-RAC3;gene-MICAL3;gene-PDLIM2;gene-PDLIM1;gene-PDLIM4;gene-SPECC1
GO:0000118	histone deacetylase complex	22	-0.322799	-0.949178	0.531373	0.946531	2077	gene-RERE;gene-DNTTIP1;gene-NRIP1;gene-HDAC11;gene-HDAC3;gene-HDAC5;gene-HDAC4;gene-LOC100624648;gene-TBL1X;gene-ZNF217;gene-HDAC7;gene-TAL1
GO:0030014	CCR4-NOT complex	12	0.371747	0.957166	0.533465	0.946531	3544	gene-TOB1;gene-CNOT7;gene-CNOT8;gene-CNOT11;gene-CNOT4
GO:0005929	cilium	94	-0.241539	-0.969948	0.534351	0.946531	3797	gene-TTLL11;gene-ADCY3;gene-KIF27;gene-MAATS1;gene-TTC21B;gene-POC1A;gene-C14H10orf107;gene-PDZD7;gene-SMO;gene-CFAP126;gene-KIF7;gene-TUB;gene-SSNA1;gene-FAM92A;gene-SHANK3;gene-IQCE;gene-IFT74;gene-CEP164;gene-TTLL4;gene-CEP104;gene-DRC3;gene-C3H16orf59;gene-TCTN2;gene-CEP131;gene-TULP3;gene-WDR60;gene-IFT140;gene-CROCC;gene-RSPH3;gene-PDGFRA;gene-CUNH14orf80;gene-LOC100517977;gene-DCDC2;gene-W…
GO:0098978	glutamatergic synapse	63	0.255769	0.955078	0.536688	0.946531	1157	gene-GRIK2;gene-PTPRO;gene-ACTC1;gene-PLPPR4;gene-GRIP2;gene-SLITRK4;gene-FXR1;gene-PPP3CB
GO:0032838	plasma membrane bounded cell projection cytoplasm	13	-0.368378	-0.942593	0.537374	0.946531	1709	gene-DRC3;gene-TULP3;gene-IFT140;gene-WDR34
GO:0030126	COPI vesicle coat	11	-0.381091	-0.931135	0.537698	0.946531	3346	gene-SCYL1;gene-COPZ2;gene-TMED3;gene-COPG1;NewGene_13
GO:0031301	integral component of organelle membrane	11	0.37774	0.949049	0.544177	0.946531	2736	gene-TRABD2B;gene-FUNDC1;gene-FUNDC2;gene-FKTN
GO:0036126	sperm flagellum	11	0.378113	0.949984	0.544177	0.946531	3595	gene-MNS1;gene-AKAP14;gene-CUL3;gene-RNF38
GO:0099568	cytoplasmic region	22	-0.318954	-0.937872	0.547059	0.946531	1709	gene-DRC3;gene-TULP3;gene-IFT140;gene-LLGL1;gene-WDR34
GO:0005770	late endosome	43	0.27377	0.94419	0.547475	0.946531	4235	gene-SLC31A2;gene-SLC31A1;gene-RNF128;gene-TTPA;gene-OSBPL1A;gene-ABCA5;gene-RAB7B;gene-RUBCN;gene-GNPNAT1;gene-CHMP2B;gene-AP5S1;gene-MAP2K1;gene-F2R;gene-UVRAG;gene-SLC30A4;gene-UBXN6;gene-VPS41
GO:0044431	obsolete Golgi apparatus part	34	0.283066	0.932223	0.552521	0.946531	3424	gene-OGN;gene-DNAJC28;gene-PLEKHA3;gene-ERGIC2;gene-LOC100523736;gene-FKTN;gene-COG4;gene-RNF125;gene-GOLGA4
GO:0035869	ciliary transition zone	17	-0.338456	-0.935146	0.556225	0.946531	1689	gene-TCTN2;gene-IFT140;NewGene_27180;gene-TMEM216
GO:0005813	centrosome	265	-0.207287	-0.96355	0.558767	0.946531	2704	gene-TUBGCP3;gene-PSEN2;gene-MAP3K11;gene-STIL;gene-CNTLN;gene-SSNA1;gene-CCNF;gene-USP20;gene-CEP57L1;gene-LZTS2;gene-TBCD;gene-ARHGEF10;gene-NCKAP5L;gene-PLK2;gene-PDE4D;gene-IFT74;gene-CEP164;gene-NINL;gene-CEP135;gene-CCDC88B;gene-TPGS1;gene-CDC25B;gene-SGO1;gene-SAC3D1;gene-CENPJ;gene-CCDC28B;gene-NDRG1;gene-CCDC61;gene-SPPL2B;gene-BBS1;gene-KAT2A;gene-SKA3;gene-CCNB1;gene-WDR60;gene-IFT140;…
GO:0030425	dendrite	65	-0.248398	-0.943949	0.55916	0.946531	3093	gene-MME;gene-PI4K2A;gene-SMO;gene-VSTM5;gene-SYT11;gene-NCDN;gene-SHANK3;gene-BSN;gene-MAP1S;gene-HSPB1;gene-SYT7;gene-HTT;gene-HOMER3;gene-BEGAIN;gene-GNAZ;gene-HAP1;gene-RELN;gene-GNB3
GO:0044455	obsolete mitochondrial membrane part	11	0.368263	0.925239	0.568273	0.946531	3931	gene-FUNDC1;gene-NDUFA9;gene-ATP5J2;gene-FUNDC2;gene-C1H15orf48;gene-NDUFS7
GO:0097546	ciliary base	17	0.322497	0.908368	0.569444	0.946531	927	gene-MLF1;gene-CEP126;gene-C9H11orf97
GO:0030141	secretory granule	43	-0.265289	-0.91736	0.57002	0.946531	2486	gene-CBARP;gene-RNPEP;gene-SCG5;gene-STXBP2;gene-NBEAL2;gene-TEX264;gene-MIF;gene-ISLR;gene-C2H1orf35;gene-ANGPTL6;gene-LOC110259376;gene-LOC100515209
GO:0030131	clathrin adaptor complex	10	-0.384388	-0.912026	0.570297	0.946531	3531	gene-AP2B1;gene-AP1B1;gene-AP4B1;gene-AP1M1;gene-AP4M1;gene-AP3M2;NewGene_2493
GO:0005938	cell cortex	35	-0.281322	-0.926337	0.571698	0.946531	1596	gene-FAM110C;gene-LLGL1;gene-HIP1R;gene-CLIP2;gene-KIAA1614;gene-HMCN1;gene-SPIRE2
GO:0010008	endosome membrane	30	-0.289931	-0.924864	0.573055	0.946531	2024	gene-UBC;gene-SPPL2B;gene-LLGL1;gene-TONSL;gene-RET;gene-SLC11A1
GO:0005768	endosome	107	-0.231511	-0.945512	0.578125	0.946531	1267	gene-LLGL1;gene-LPAR1;gene-SYT3;gene-FCHSD1;gene-ASTN2;gene-TONSL;gene-BACE2;gene-ACKR3;gene-TMEM175;gene-CLVS1;gene-ACE;gene-BDKRB2;gene-AVPR1A;gene-MAGEL2
GO:0030127	COPII vesicle coat	10	0.374012	0.910497	0.579477	0.946531	3125	gene-KLHL12;gene-SAR1A;NewGene_21355
GO:0150034	distal axon	11	0.363221	0.91257	0.580321	0.946531	1386	gene-SNCG;gene-NDRG2
GO:0032587	ruffle membrane	22	0.30517	0.924995	0.581301	0.946531	4890	gene-TPM1;gene-DDX58;gene-SH3YL1;gene-PDXP;gene-C2CD5;gene-FGR;gene-LOC100151816;gene-PLEKHA1;gene-EPB41L5
GO:0005942	phosphatidylinositol 3-kinase complex	10	0.37337	0.908934	0.583501	0.946531	3359	gene-LOC100511937;gene-CISH;gene-PIK3CG;gene-SOCS6
GO:0055038	recycling endosome membrane	16	-0.326287	-0.890333	0.59519	0.946531	3645	gene-EHD2;gene-FZD7;gene-CLIP3;gene-NDRG1;gene-EHD3
GO:0008021	synaptic vesicle	35	0.273804	0.904685	0.595339	0.946531	580	gene-KIRREL3;gene-SYPL2;gene-DMXL2;gene-AMPH
GO:1990234	transferase complex	71	0.241426	0.928871	0.599165	0.946531	4470	gene-KLHL33;gene-LOC100511937;gene-FBXL22;gene-FBXO39;gene-UBE2B;gene-SORBS1;gene-KLHL11;gene-KLHDC8B;gene-UBE2V1;gene-UBE3D;gene-PDSS1;gene-KLHL12;gene-KBTBD7;gene-BMI1;gene-DCAF8;gene-FBXO10;gene-FBXO7;gene-KBTBD3;gene-FBXO44;gene-FBXW8;gene-DCUN1D1;gene-BTBD9;gene-KLHL23;gene-TEX10;gene-KLHL5;gene-KLHL34
GO:0022625	cytosolic large ribosomal subunit	25	-0.292544	-0.904523	0.601887	0.946531	2301	gene-RPL18A;gene-RPL38;gene-SURF6;gene-LOC100525692
GO:0005868	cytoplasmic dynein complex	17	0.314165	0.8849	0.603175	0.946531	3727	gene-DYNC1I1;gene-TCTEX1D2;gene-DYNC2LI1;gene-DYNC2H1;gene-DYNLL2;gene-DYNC1LI1;gene-DYNC1I2;gene-DYNLT3;gene-DYNC1LI2
GO:0030055	cell-substrate junction	10	0.364147	0.886481	0.61167	0.946531	1900	gene-PGM5;gene-SORBS1;gene-TNS3
GO:0035371	microtubule plus-end	10	0.363781	0.885589	0.61167	0.946531	2515	gene-CLIP4;gene-SLAIN2;gene-MAPRE3
GO:0031225	anchored component of membrane	10	-0.370403	-0.878843	0.611881	0.946531	2520	gene-LY6E;gene-LOC100621778;gene-SPRN;gene-NTNG2
GO:0031901	early endosome membrane	21	-0.305983	-0.888519	0.620278	0.946531	2789	gene-CLIP3;gene-WDR81;gene-SNX21;gene-LLGL1;gene-SLC39A14;gene-HGS
GO:0035770	ribonucleoprotein granule	19	0.304278	0.885837	0.620278	0.946531	2233	gene-TDRD7;gene-FXR1;gene-BLNK;gene-EIF4E;gene-SNCAIP
GO:0034774	secretory granule lumen	18	0.306127	0.881798	0.622266	0.946531	3939	gene-SCG3;gene-PLAC8;gene-OSTF1;gene-CDC37L1;gene-PSMD14;NewGene_1105;gene-LOC110258505;gene-ARMC8
GO:0016234	inclusion body	12	-0.350663	-0.872682	0.623482	0.946531	1352	gene-WDFY3;gene-UBQLN1;gene-PRNP;gene-URB2;gene-HTT;gene-HAP1
GO:0042734	presynaptic membrane	14	-0.335215	-0.88257	0.624254	0.946531	1851	gene-ADGRL1;gene-SYT7;gene-PDE2A;gene-SLC6A2;gene-SNAP25
GO:0012506	vesicle membrane	30	-0.280112	-0.893543	0.624288	0.946531	2231	gene-ASPSCR1;gene-UBC;gene-NBEAL2;gene-LOC100515209;gene-CEMIP
GO:0098805	whole membrane	50	-0.250775	-0.897853	0.626719	0.946531	2440	gene-RGS19;gene-PEX10;gene-UBC;gene-NBEAL2;gene-MSTO1;gene-RGS16;gene-ANKZF1;gene-LLGL1;gene-TONSL;gene-LOC100515209;gene-CEMIP
GO:0001518	voltage-gated sodium channel complex	10	-0.361048	-0.856648	0.639604	0.946531	1072	gene-SCN5A;gene-CACNA1G;gene-CACNA1I
GO:0031981	nuclear lumen	284	-0.200137	-0.939662	0.648289	0.946531	3655	gene-LOC100624648;gene-KANSL3;gene-AHCTF1;gene-SETX;gene-BRD4;gene-NACC1;gene-LOC110259264;gene-PAGR1;gene-SCRIB;gene-WIZ;gene-ETHE1;gene-INSR;gene-DHX16;gene-MKI67;gene-NQO2;gene-INTS3;gene-C2H19orf66;gene-MCMBP;gene-PELP1;gene-ZBTB21;gene-TELO2;gene-PDZD4;gene-CNTLN;gene-PRDM15;gene-WDR37;gene-SRRM2;gene-FNDC1;gene-IER2;gene-BANP;gene-WDR46;gene-COMMD5;gene-GRIPAP1;gene-CLASRP;gene-NOL4L;gene-K…
GO:0046540	U4/U6 x U5 tri-snRNP complex	15	-0.317574	-0.857525	0.650295	0.946531	9918	gene-PRPF3;gene-LSM3;gene-TXNL4A;gene-LSM6;gene-PRPF4;gene-LSM8;gene-SNRPF;gene-LSM2;gene-DDX23;gene-LSM7;gene-LSM5;gene-SART1;gene-PRPF31;gene-SNRNP200
GO:0031984	organelle subcompartment	47	0.247237	0.879887	0.653386	0.946531	2974	gene-SVIP;gene-SELENOT;gene-EMC2;gene-DHRS9;gene-PLEKHA3;gene-ERGIC2;gene-LOC100523736;gene-FKTN;gene-COG4;gene-RNF125
GO:0098794	postsynapse	33	0.269299	0.874627	0.654506	0.946531	1647	gene-DAB1;gene-DLG2;gene-GABRE;gene-PDZD2;gene-HOMER1;gene-P2RX5
GO:0048188	Set1C/COMPASS complex	10	-0.355187	-0.842742	0.655446	0.946531	4188	gene-SETD1A;gene-CXXC1;gene-EFCAB8;gene-HCFC1
GO:0005881	cytoplasmic microtubule	17	-0.308974	-0.853689	0.656627	0.946531	1406	gene-CLMP;gene-REEP4;gene-HID1;gene-GTSE1
GO:0031982	vesicle	116	0.2171	0.906435	0.656965	0.946531	3395	gene-MYO3B;gene-DMXL2;gene-SCG3;gene-PLAC8;gene-TPD52L1;gene-SVIP;gene-RAB32;gene-ANO5;gene-DNAJC6;gene-SLC31A1;gene-TTPA;gene-NOD2;gene-SNX12;gene-OSTF1;gene-SNCAIP;gene-FRS2;gene-LOC110258247;gene-RAB29;gene-RUBCN;gene-FCHSD2;gene-FCGR1A;gene-UQCC;gene-KLHL12;gene-CDC37L1;gene-PSMD14;gene-MAP2K1;gene-MYO9A;NewGene_1105;gene-YWHAG;gene-LOC100522401;gene-VAPA
GO:0031461	cullin-RING ubiquitin ligase complex	54	0.241833	0.886154	0.659184	0.946531	4470	gene-KLHL33;gene-FBXL22;gene-FBXO39;gene-KLHL11;gene-KLHDC8B;gene-RBX1;gene-CUL5;gene-CUL3;gene-KLHL12;gene-KBTBD7;gene-DCAF8;gene-FBXO7;gene-KBTBD3;gene-FBXO44;gene-FBXW8;gene-DDB1;gene-BTBD9;gene-KLHL23;gene-KLHL5;gene-KLHL34
GO:0033290	eukaryotic 48S preinitiation complex	12	0.328048	0.844649	0.659449	0.946531	4606	gene-EIF3E;gene-EIF3H;gene-EIF3M;gene-EIF3J;gene-EIF3G;gene-EIF3A
GO:0015030	Cajal body	22	-0.290513	-0.854242	0.662745	0.946531	4266	gene-LOC100627195;gene-HABP4;gene-USPL1;gene-LSM10;gene-WRAP53;gene-HINFP;gene-ICE1;gene-SART1;gene-LSG1;gene-SRRM2;gene-PRPF31;gene-GEMIN4;gene-TOE1
GO:0019867	outer membrane	10	0.35153	0.855767	0.663984	0.946531	3439	gene-FUNDC1;gene-NIPSNAP2;gene-FUNDC2;gene-SPG20;gene-BCL2L11
GO:0031968	organelle outer membrane	10	0.35153	0.855767	0.663984	0.946531	3439	gene-FUNDC1;gene-NIPSNAP2;gene-FUNDC2;gene-SPG20;gene-BCL2L11
GO:0000307	cyclin-dependent protein kinase holoenzyme complex	12	-0.335805	-0.835704	0.668016	0.946531	1459	gene-BRD4;gene-CCNB1;gene-CCND1
GO:0005779	integral component of peroxisomal membrane	13	0.326102	0.850829	0.668639	0.946531	5185	gene-PEX3;gene-PEX11A;gene-FAR2;gene-PEX13;gene-SLC25A17;gene-PEX11B;gene-PEX26;gene-FIS1
GO:0046658	anchored component of plasma membrane	13	-0.326548	-0.835557	0.668687	0.946531	2691	gene-EFNA1;gene-GPC1;gene-GPC4;gene-RTN4RL2;gene-NTNG2
GO:0005871	kinesin complex	18	-0.302043	-0.850516	0.669339	0.946531	4367	gene-KIF12;gene-KLC4;gene-KLC2;gene-KIF18A;gene-KIF27;gene-KIF7;gene-KIF15;gene-KIF24;gene-KIFC2
GO:0016282	eukaryotic 43S preinitiation complex	13	0.325197	0.848468	0.670611	0.946531	4606	gene-EIF3E;gene-EIF3H;gene-EIF3M;gene-EIF3J;gene-EIF3G;gene-EIF3A
GO:0036464	cytoplasmic ribonucleoprotein granule	34	-0.269861	-0.879681	0.671103	0.946531	1968	gene-CTSH;gene-CKAP4;gene-PITPNM1;gene-MCRIP1;gene-ZC3H12D;gene-ZC3H12A;gene-NFKBIZ
GO:0015935	small ribosomal subunit	10	0.346921	0.844546	0.674044	0.946531	3999	gene-MRPS33;gene-MRPS14;gene-MRPS9;gene-RPS3
GO:0031616	spindle pole centrosome	10	0.347705	0.846455	0.674044	0.946531	4294	gene-UBXN2B;gene-DLGAP5;gene-AURKC;gene-LOC110261315;gene-NPM1;gene-BNIP2;gene-ABRAXAS2
GO:0045121	membrane raft	61	-0.235287	-0.885004	0.675422	0.946531	2789	gene-CLIP3;gene-GPC1;gene-RGS19;gene-TNF;gene-EMP2;gene-ARID3A;gene-FURIN;gene-CD14;gene-RGS16;NewGene_5621;gene-RET;gene-CARD11;gene-KCNA5;gene-ARID3C;gene-SERPINH1;gene-SULF1
GO:0005773	vacuole	28	0.269233	0.853761	0.679245	0.946531	561	gene-OGN;gene-PLAC8
GO:0005730	nucleolus	350	-0.194613	-0.934544	0.685771	0.946531	3640	gene-NOLC1;gene-KANSL3;gene-EXOSC5;gene-CAPG;gene-TTF1;gene-NOM1;gene-FEN1;gene-SURF2;gene-PDCD11;gene-PARP1;gene-BLM;gene-WDR55;gene-URB1;gene-GRWD1;gene-HUS1;gene-ACSL5;gene-GTF3C1;gene-KRI1;gene-C10H9orf3;gene-RIOX1;gene-METTL1;gene-MKI67;gene-NOP53;gene-DDX31;gene-CDCA8;gene-INTS3;gene-LOC100621388;gene-TLDC1;gene-PIMREG;gene-GNL2;gene-REXO4;gene-PELP1;gene-PDZD4;gene-RRS1;gene-EXOSC6;gene-WD…
GO:0000228	nuclear chromosome	26	0.274612	0.858825	0.690678	0.946531	1466	gene-C1H14orf39;gene-UBE2B;gene-ESCO2;gene-SMC2
GO:0031252	cell leading edge	24	-0.277519	-0.843691	0.69186	0.946531	3590	gene-CORO1B;gene-RIPOR1;gene-SCRIB;gene-GBF1;gene-TSC1;gene-RINL;gene-DPP9;gene-CDC42BPG;gene-ENAH;gene-ABL1;gene-LOC100621521
GO:0005637	nuclear inner membrane	12	0.319825	0.823477	0.692913	0.946531	176	gene-ATP1B4
GO:0035861	site of double-strand break	28	0.26405	0.837323	0.70021	0.946531	6336	gene-ESCO2;gene-RBBP8;gene-HELB;gene-FAM35A;gene-POLH;gene-SLF1;gene-SMCHD1;gene-PARP3;gene-LOC110256637;gene-SAMHD1;gene-RAD18;gene-RIF1;gene-CUNH9orf142;gene-ZBTB7A;gene-TP53BP1;gene-RNF169;gene-ATF2
GO:0000159	protein phosphatase type 2A complex	11	0.32258	0.810463	0.712851	0.946531	4109	gene-NKD1;gene-PPP2R2A;gene-PPP2R3A;gene-PPP2R5E;gene-PPP2CA
GO:0005794	Golgi apparatus	366	-0.19093	-0.920407	0.715415	0.946531	3059	gene-B3GALT6;gene-SMO;gene-GOLM1;gene-RASSF2;gene-RAB20;gene-TP73;gene-ELF3;gene-B3GALT4;gene-YIPF2;gene-ST6GALNAC2;gene-MGAT4A;gene-TANGO2;gene-KDELR2;gene-FGD1;gene-B3GNT9;gene-B4GALT3;gene-NHS;gene-SLC26A11;gene-TMED3;gene-GAL3ST4;gene-RGS19;gene-ZMYND8;gene-KLF5;gene-CEP83;gene-KIF20A;gene-GCC1;gene-SLC35D2;gene-EMP2;gene-GLYCTK;gene-SORT1;gene-FAM20C;gene-ST3GAL2;gene-ID1;gene-MTTP;gene-GNPT…
GO:0031983	vesicle lumen	19	0.28596	0.832507	0.719682	0.946531	3939	gene-SCG3;gene-PLAC8;gene-OSTF1;gene-CDC37L1;gene-PSMD14;NewGene_1105;gene-LOC110258505;gene-ARMC8
GO:0060205	cytoplasmic vesicle lumen	19	0.28596	0.832507	0.719682	0.946531	3939	gene-SCG3;gene-PLAC8;gene-OSTF1;gene-CDC37L1;gene-PSMD14;NewGene_1105;gene-LOC110258505;gene-ARMC8
GO:0016514	SWI/SNF complex	13	-0.314257	-0.804109	0.721212	0.946531	6215	gene-SMARCE1;gene-SMARCB1;gene-SMARCD2;gene-SMARCD1;gene-SMARCC1;gene-SMARCA4;gene-SMARCC2;gene-ARID1B;gene-BICRA
GO:0005884	actin filament	25	0.264326	0.816485	0.735169	0.946531	3182	gene-TPM1;gene-AMOT;gene-RHOQ;gene-ANXA1;gene-SPECC1L;gene-VPS11;gene-RCSD1
GO:0098798	mitochondrial protein complex	10	0.324354	0.789609	0.746479	0.946531	5468	gene-NDUFA9;gene-MRPS33;gene-ATP5J2;gene-C1H15orf48;gene-NDUFS7;gene-NDUFB10;gene-MRPS27
GO:0098793	presynapse	36	0.248471	0.82256	0.747899	0.946531	1472	gene-SNCG;gene-DMXL2;gene-LIN7A;gene-FXR1;gene-CADPS;gene-KIAA1107
GO:0005686	U2 snRNP	12	-0.318796	-0.793376	0.748988	0.946531	5361	gene-SF3B1;gene-SNRPA1;gene-CCDC97;gene-SF3B5;gene-RBMX2;gene-SF3A2;gene-SNRPG;gene-PHF5A
GO:0005875	microtubule associated complex	15	-0.292573	-0.790017	0.750491	0.946531	2654	gene-NUDCD3;gene-MAP1S;gene-EML1;gene-WDR60;gene-WDR34
GO:0009925	basal plasma membrane	10	-0.327008	-0.775883	0.750495	0.946531	2072	gene-OSCP1;gene-SLC23A1;gene-ABCC1
GO:0055037	recycling endosome	35	-0.252907	-0.832772	0.750943	0.946531	2866	gene-SYT11;gene-GRIPAP1;gene-FAM109B;gene-TNF;gene-FCHSD1;gene-SDCCAG3;gene-DENND6B;gene-GPER1
GO:0097708	intracellular vesicle	95	-0.216694	-0.869892	0.752399	0.946531	2726	gene-TBC1D2;gene-ANKRD13D;gene-GRIPAP1;gene-RGS19;gene-UBC;gene-NBEAL2;gene-TEX264;gene-TMEM187;gene-MIF;gene-HPS1;gene-ISLR;gene-LLGL1;gene-FCHSD1;gene-C2H1orf35;gene-TONSL;gene-BGN;gene-EPN3;gene-LOC100515209;gene-CEMIP
GO:0034451	centriolar satellite	35	-0.252598	-0.831754	0.75283	0.946531	2217	gene-TMEM63A;gene-CDC42BPG;gene-IL4R;gene-BBS1;gene-RASSF7;gene-WDR62;gene-MPP1
GO:0005769	early endosome	82	-0.215694	-0.849231	0.754826	0.946531	3197	gene-GGA1;gene-MME;gene-CHMP1A;gene-RAB20;gene-PTPN23;gene-FAM109B;gene-LOC100516587;gene-IGF2R;gene-HAVCR2;gene-HTT;gene-LLGL1;gene-SDCCAG3;gene-TONSL;gene-EHD3;gene-GPER1
[truncated: 114 more rows]

## Sheet: G6vsG5 Molecular function
ID	Description	setSize	enrichmentScore	NES	pvalue	qvalue	rank	core_enrichment
[truncated: 404 more rows]

## Sheet: G6vsG5 KEGG pathway
ID	Description	setSize	enrichmentScore	NES	pvalue	qvalue	rank	core_enrichment
[truncated: 317 more rows]
